# Supplementary material for: Identification of SPP1 + macrophages as an immune suppressor in hepatocellular carcinoma using single-cell and bulk transcriptomics
Source: Front Immunol. 2024 Dec 3;15:1446453. doi: 10.3389/fimmu.2024.1446453 (PMC11649653; doi:10.3389/fimmu.2024.1446453)
Supplement: Supplementary file 2 [file Table1.xlsx]

## Sheet: Table S1
Table S1. Differential expression analysis of genes in TCGA-LIHC and ICGC-LIRI-JP cohorts, related to Figure 1
TCGA-LIHC					ICGC-LIRI-JP
ENSEMBL	HGNC Symbol	log2 Fold Change	P-value	Adjusted P-value	ENSEMBL	HGNC Symbol	log2 Fold Change	P-value	Adjusted P-value
ENSG00000000003	TSPAN6	-0.172195	0.134572	0.168672	ENSG00000000003	TSPAN6	-0.0952511	0.165556	0.196559
ENSG00000000419	DPM1	0.0386546	0.562675	0.609921	ENSG00000000005	TNMD	-1.41606	7.10778e-05	0.000123538
ENSG00000000457	SCYL3	0.0806739	0.309537	0.358548	ENSG00000000419	DPM1	0.0420775	0.271701	0.310557
ENSG00000000460	C1orf112	0.900948	3.72258e-09	1.31629e-08	ENSG00000000457	SCYL3	0.059491	0.141431	0.169838
ENSG00000000938	FGR	-0.857008	6.5969e-08	2.01646e-07	ENSG00000000460	C1orf112	1.14337	5.12953e-67	1.80553e-65
ENSG00000000971	CFH	-0.524041	0.00145994	0.00254983	ENSG00000000938	FGR	-0.59968	2.02024e-10	5.30426e-10
ENSG00000001036	FUCA2	0.19292	0.058288	0.0784564	ENSG00000000971	CFH	-0.469509	2.85733e-07	6.04967e-07
ENSG00000001084	GCLC	-0.555563	1.61955e-05	3.6874e-05	ENSG00000001036	FUCA2	0.448966	2.85061e-17	1.13208e-16
ENSG00000001167	NFYA	0.619372	8.45841e-11	3.62915e-10	ENSG00000001084	GCLC	-0.387369	2.02022e-07	4.32847e-07
ENSG00000001460	STPG1	0.61273	1.48605e-07	4.33762e-07	ENSG00000001167	NFYA	0.37945	3.65314e-15	1.28077e-14
ENSG00000001461	NIPAL3	0.423395	3.00086e-06	7.46119e-06	ENSG00000001461	NIPAL3	0.567537	3.59137e-23	1.96178e-22
ENSG00000001497	LAS1L	0.464838	1.19112e-09	4.45296e-09	ENSG00000001497	LAS1L	0.330601	7.65338e-19	3.31434e-18
ENSG00000001561	ENPP4	0.260182	0.0915503	0.118748	ENSG00000001561	ENPP4	0.458477	2.54564e-08	5.84285e-08
ENSG00000001617	SEMA3F	1.27021	4.67754e-39	2.4408e-37	ENSG00000001617	SEMA3F	1.1395	1.49329e-58	3.89696e-57
ENSG00000001626	CFTR	-1.76424	0.000100184	0.000206331	ENSG00000001626	CFTR	-1.4956	1.00879e-07	2.21346e-07
ENSG00000001629	ANKIB1	0.164884	0.0969384	0.125203	ENSG00000001629	ANKIB1	0.305996	6.39029e-12	1.8479e-11
ENSG00000001630	CYP51A1	-0.0753761	0.663676	0.704067	ENSG00000001630	CYP51A1	0.136798	0.114732	0.139719
ENSG00000001631	KRIT1	0.0522832	0.572499	0.61903	ENSG00000001631	KRIT1	0.119008	0.00677942	0.00972414
ENSG00000002016	RAD52	0.440096	3.0229e-06	7.5102e-06	ENSG00000002016	RAD52	0.0457495	0.418164	0.460185
ENSG00000002330	BAD	0.0985924	0.350768	0.401404	ENSG00000002330	BAD	0.220493	0.000218473	0.000363022
ENSG00000002549	LAP3	-0.913326	2.70115e-12	1.37306e-11	ENSG00000002549	LAP3	-0.533612	1.33907e-12	4.04461e-12
ENSG00000002586	CD99	0.0741489	0.433879	0.485319	ENSG00000002587	HS3ST1	0.177073	0.193593	0.227358
ENSG00000002587	HS3ST1	-0.0698091	0.729353	0.763444	ENSG00000002745	WNT16	-0.184232	0.171284	0.202831
ENSG00000002726	AOC1	-2.0594	1.83193e-08	5.96486e-08	ENSG00000002746	HECW1	0.289139	0.0798927	0.099694
ENSG00000002746	HECW1	1.10042	0.000240547	0.000470386	ENSG00000002822	MAD1L1	0.0656745	0.297317	0.337369
ENSG00000002822	MAD1L1	0.244779	0.0519914	0.0706311	ENSG00000002834	LASP1	0.547666	4.24017e-33	3.77075e-32
ENSG00000002834	LASP1	0.541279	3.97975e-11	1.76873e-10	ENSG00000002919	SNX11	0.376629	7.80376e-24	4.41064e-23
ENSG00000002919	SNX11	0.393037	5.14686e-08	1.59378e-07	ENSG00000002933	TMEM176A	-0.255851	0.00195799	0.00297675
ENSG00000002933	TMEM176A	-0.414016	0.00817857	0.0127227	ENSG00000003056	M6PR	0.0898551	0.0550759	0.0702998
ENSG00000003056	M6PR	-0.263701	0.0206237	0.0300585	ENSG00000003096	KLHL13	0.731912	1.26568e-11	3.58524e-11
ENSG00000003096	KLHL13	0.28015	0.154358	0.191187	ENSG00000003137	CYP26B1	1.20318	1.59713e-12	4.7995e-12
ENSG00000003137	CYP26B1	0.641967	0.0436609	0.0601134	ENSG00000003147	ICA1	0.473134	3.17326e-05	5.69794e-05
ENSG00000003147	ICA1	0.416819	0.0406012	0.0562563	ENSG00000003249	DBNDD1	1.9865	1.06752e-56	2.62678e-55
ENSG00000003249	DBNDD1	1.59554	1.37408e-14	8.98447e-14	ENSG00000003393	ALS2	-0.243617	1.57467e-07	3.40171e-07
ENSG00000003393	ALS2	-0.358702	6.92921e-06	1.64861e-05	ENSG00000003400	CASP10	-0.135771	0.0111537	0.0156129
ENSG00000003400	CASP10	-0.111362	0.181359	0.221231	ENSG00000003402	CFLAR	-0.193703	0.0772039	0.0965048
ENSG00000003402	CFLAR	-0.304877	1.68041e-07	4.87318e-07	ENSG00000003436	TFPI	-0.287369	0.00671574	0.00963758
ENSG00000003436	TFPI	-0.24143	0.155648	0.192562	ENSG00000003756	RBM5	-0.067857	0.119089	0.144676
ENSG00000003509	NDUFAF7	0.0391235	0.542404	0.590747	ENSG00000003987	MTMR7	0.397004	4.62359e-06	8.88767e-06
ENSG00000003756	RBM5	0.26435	1.53576e-05	3.50447e-05	ENSG00000003989	SLC7A2	-1.44407	6.26276e-39	7.43004e-38
ENSG00000003987	MTMR7	1.73005	6.76226e-11	2.93341e-10	ENSG00000004059	ARF5	0.254241	2.05342e-08	4.73969e-08
ENSG00000003989	SLC7A2	-1.71657	1.65397e-16	1.31632e-15	ENSG00000004139	SARM1	0.272451	5.92514e-06	1.12943e-05
ENSG00000004059	ARF5	0.155309	0.056707	0.0764916	ENSG00000004142	POLDIP2	0.102315	0.0199778	0.0270964
ENSG00000004139	SARM1	0.71565	6.55835e-07	1.77041e-06	ENSG00000004399	PLXND1	0.482614	2.02658e-15	7.22259e-15
ENSG00000004142	POLDIP2	-0.151579	0.0461234	0.0632554	ENSG00000004455	AK2	-0.298366	1.52109e-11	4.28512e-11
ENSG00000004399	PLXND1	0.789914	1.01339e-11	4.84432e-11	ENSG00000004468	CD38	-0.420717	0.00265165	0.00397597
ENSG00000004455	AK2	-0.353874	7.03011e-06	1.67139e-05	ENSG00000004478	FKBP4	0.0499247	0.454688	0.496575
ENSG00000004468	CD38	-0.537412	0.025724	0.0369213	ENSG00000004487	KDM1A	0.170835	2.98079e-06	5.82531e-06
ENSG00000004478	FKBP4	0.207596	0.0460625	0.0631826	ENSG00000004534	RBM6	-0.183242	0.00847211	0.0120292
ENSG00000004487	KDM1A	0.327888	2.07327e-05	4.65721e-05	ENSG00000004660	CAMKK1	0.244665	0.0133695	0.0185306
ENSG00000004534	RBM6	0.459387	6.91895e-10	2.68111e-09	ENSG00000004700	RECQL	0.276226	2.74243e-11	7.60091e-11
ENSG00000004660	CAMKK1	0.363931	0.0262506	0.0376069	ENSG00000004776	HSPB6	-1.18223	1.63155e-19	7.31789e-19
ENSG00000004700	RECQL	0.3688	0.00532563	0.00854603	ENSG00000004777	ARHGAP33	0.657766	4.56968e-19	2.00395e-18
ENSG00000004766	VPS50	0.381974	4.67718e-08	1.45364e-07	ENSG00000004779	NDUFAB1	-0.121867	0.0306023	0.0404739
ENSG00000004776	HSPB6	-0.456005	0.0578129	0.0778695	ENSG00000004799	PDK4	-0.543164	9.666e-05	0.000166208
ENSG00000004777	ARHGAP33	1.55972	1.78926e-30	5.1062e-29	ENSG00000004809	SLC22A16	1.03071	0.000604535	0.000966152
ENSG00000004779	NDUFAB1	-0.087465	0.402456	0.453758	ENSG00000004838	ZMYND10	0.658527	4.40757e-09	1.0581e-08
ENSG00000004799	PDK4	-1.21179	7.19109e-07	1.93377e-06	ENSG00000004846	ABCB5	5.27646	3.78976e-33	3.38721e-32
ENSG00000004838	ZMYND10	1.52353	2.0013e-16	1.58103e-15	ENSG00000004848	ARX	0.0159202	0.977519	0.980532
ENSG00000004846	ABCB5	5.17087	1.45278e-20	1.70361e-19	ENSG00000004864	SLC25A13	-0.253392	0.000213177	0.00035448
ENSG00000004864	SLC25A13	-0.590093	2.31466e-07	6.59974e-07	ENSG00000004866	ST7	-0.0813615	0.132371	0.159608
ENSG00000004866	ST7	-0.458099	1.65451e-06	4.24527e-06	ENSG00000004897	CDC27	0.1848	2.69069e-07	5.71127e-07
ENSG00000004897	CDC27	0.0551037	0.369747	0.420735	ENSG00000004939	SLC4A1	-1.23637	0.000658202	0.00104751
ENSG00000004939	SLC4A1	-1.52943	3.3225e-05	7.264e-05	ENSG00000004948	CALCR	1.82962	1.39489e-13	4.4492e-13
ENSG00000004948	CALCR	1.06238	0.00400271	0.00655093	ENSG00000004961	HCCS	-0.00632451	0.885935	0.900505
ENSG00000004961	HCCS	-0.0637641	0.357403	0.408302	ENSG00000004975	DVL2	0.683276	3.05106e-50	5.79847e-49
ENSG00000004975	DVL2	0.986027	8.942e-26	1.64215e-24	ENSG00000005001	PRSS22	-0.570237	0.0590339	0.0750335
ENSG00000005001	PRSS22	-0.657224	0.147335	0.183122	ENSG00000005007	UPF1	0.229172	5.94123e-08	1.32623e-07
ENSG00000005007	UPF1	0.261905	0.000133446	0.000270041	ENSG00000005020	SKAP2	0.381457	1.3698e-06	2.74873e-06
ENSG00000005020	SKAP2	0.294129	0.0394338	0.0547563	ENSG00000005022	SLC25A5	0.174298	0.00261583	0.00392411
ENSG00000005022	SLC25A5	0.146407	0.134887	0.169005	ENSG00000005073	HOXA11	7.65762	3.06038e-38	3.5233e-37
ENSG00000005059	MCUB	0.530153	0.00535938	0.00859248	ENSG00000005075	POLR2J	0.450906	3.17578e-10	8.22844e-10
ENSG00000005073	HOXA11	5.16642	2.26203e-19	2.39324e-18	ENSG00000005100	DHX33	-0.0771151	0.0566784	0.0722412
ENSG00000005075	POLR2J	0.346802	0.00136332	0.00239171	ENSG00000005102	MEOX1	0.791024	0.000221495	0.000367698
ENSG00000005100	DHX33	-0.056614	0.446679	0.49784	ENSG00000005108	THSD7A	0.359016	0.000689483	0.00109489
ENSG00000005102	MEOX1	1.56456	2.11723e-07	6.06364e-07	ENSG00000005156	LIG3	0.575567	7.78515e-46	1.23271e-44
ENSG00000005108	THSD7A	0.772972	0.000112612	0.000230222	ENSG00000005175	RPAP3	0.0482753	0.21114	0.246495
ENSG00000005156	LIG3	0.609845	2.99112e-17	2.57221e-16	ENSG00000005187	ACSM3	-1.77789	2.95465e-78	1.4815e-76
ENSG00000005175	RPAP3	0.147291	0.00567555	0.00906334	ENSG00000005194	CIAPIN1	0.263201	8.70108e-13	2.6558e-12
ENSG00000005187	ACSM3	-2.05621	8.74592e-23	1.25574e-21	ENSG00000005206	SPPL2B	0.135147	0.033618	0.0442825
ENSG00000005189	REXO5	1.37421	2.3326e-20	2.68649e-19	ENSG00000005243	COPZ2	-0.271201	0.000811761	0.00128243
ENSG00000005194	CIAPIN1	0.329049	4.43492e-05	9.55998e-05	ENSG00000005249	PRKAR2B	-1.56336	7.0921e-38	7.98612e-37
ENSG00000005206	SPPL2B	0.543744	7.57505e-10	2.91589e-09	ENSG00000005302	MSL3	-0.0534271	0.130608	0.157732
ENSG00000005238	FAM214B	0.266195	0.0019645	0.00336331	ENSG00000005339	CREBBP	-0.124173	0.0030165	0.00449515
ENSG00000005243	COPZ2	-0.390887	0.01359	0.0204103	ENSG00000005381	MPO	-0.66562	0.000937211	0.00147099
ENSG00000005249	PRKAR2B	-1.8765	5.23472e-16	3.96452e-15	ENSG00000005421	PON1	-1.17938	3.56862e-21	1.75298e-20
ENSG00000005302	MSL3	0.0998011	0.0829371	0.108537	ENSG00000005448	WDR54	0.494628	4.8876e-07	1.01727e-06
ENSG00000005339	CREBBP	-0.162888	0.0334964	0.0471001	ENSG00000005469	CROT	0.219403	0.0128605	0.0178703
ENSG00000005379	TSPOAP1	0.348152	0.0426847	0.0588799	ENSG00000005471	ABCB4	-0.61491	2.94232e-06	5.75578e-06
ENSG00000005381	MPO	-1.11647	5.56292e-05	0.000118364	ENSG00000005486	RHBDD2	0.110419	0.0397189	0.0517628
ENSG00000005421	PON1	-1.36168	6.27103e-09	2.15687e-08	ENSG00000005513	SOX8	-0.359369	0.0469827	0.060556
ENSG00000005436	GCFC2	-0.201437	0.0087383	0.0135321	ENSG00000005700	IBTK	-0.270886	5.71927e-08	1.27866e-07
ENSG00000005448	WDR54	0.761117	3.24068e-06	8.01545e-06	ENSG00000005801	ZNF195	0.189079	0.00029771	0.000488374
ENSG00000005469	CROT	-0.130177	0.35075	0.401404	ENSG00000005810	MYCBP2	-0.391027	6.87879e-12	1.9852e-11
ENSG00000005471	ABCB4	-0.640809	0.00511034	0.00822839	ENSG00000005812	FBXL3	-0.557089	6.93429e-28	4.81774e-27
ENSG00000005483	KMT2E	0.0517611	0.59127	0.636571	ENSG00000005844	ITGAL	-0.161314	0.0636849	0.0806365
ENSG00000005486	RHBDD2	0.0010666	0.991948	0.993189	ENSG00000005882	PDK2	-0.361157	9.30565e-08	2.04576e-07
ENSG00000005513	SOX8	0.28592	0.273338	0.320461	ENSG00000005884	ITGA3	1.24489	9.59175e-15	3.28269e-14
ENSG00000005700	IBTK	-0.281975	0.00203424	0.00347569	ENSG00000005889	ZFX	0.0255227	0.627092	0.664031
ENSG00000005801	ZNF195	0.533344	3.92423e-11	1.74532e-10	ENSG00000005893	LAMP2	0.153312	0.0102092	0.014355
ENSG00000005810	MYCBP2	-0.520093	1.17589e-06	3.07538e-06	ENSG00000005961	ITGA2B	-0.052583	0.682258	0.715463
ENSG00000005812	FBXL3	-0.84712	4.02893e-22	5.44074e-21	ENSG00000005981	ASB4	0.80256	5.40801e-06	1.03307e-05
ENSG00000005844	ITGAL	-0.000689403	0.996361	0.996932	ENSG00000006007	GDE1	0.0787656	0.0699542	0.0880641
ENSG00000005882	PDK2	-0.553167	3.36804e-06	8.31133e-06	ENSG00000006016	CRLF1	1.48686	1.04904e-09	2.61891e-09
ENSG00000005884	ITGA3	1.13067	3.42576e-06	8.44085e-06	ENSG00000006025	OSBPL7	0.40541	0.000191992	0.000320458
ENSG00000005889	ZFX	-0.112376	0.27095	0.317985	ENSG00000006042	TMEM98	1.09972	1.61548e-27	1.09986e-26
ENSG00000005893	LAMP2	-0.0341675	0.746217	0.778812	ENSG00000006047	YBX2	0.870014	3.77525e-07	7.92893e-07
ENSG00000005961	ITGA2B	-0.526588	0.0280073	0.0399177	ENSG00000006062	MAP3K14	-0.356074	8.61451e-08	1.89853e-07
ENSG00000005981	ASB4	0.359852	0.221854	0.265153	ENSG00000006071	ABCC8	1.10003	4.81236e-05	8.51361e-05
ENSG00000006007	GDE1	-0.254049	0.000861781	0.00155221	ENSG00000006116	CACNG3	-1.71211	0.0430298	0.0557904
ENSG00000006015	REX1BD	0.327304	0.0142235	0.0212785	ENSG00000006118	TMEM132A	2.12458	1.06498e-47	1.80842e-46
ENSG00000006016	CRLF1	1.56439	6.57997e-14	4.00209e-13	ENSG00000006125	AP2B1	0.427718	2.0811e-19	9.284e-19
ENSG00000006025	OSBPL7	0.902061	6.50101e-08	1.98979e-07	ENSG00000006128	TAC1	-2.81077	5.52638e-07	1.14484e-06
ENSG00000006042	TMEM98	1.21729	1.28996e-10	5.42071e-10	ENSG00000006194	ZNF263	0.194313	3.62105e-07	7.6141e-07
ENSG00000006047	YBX2	1.97529	2.38285e-10	9.69738e-10	ENSG00000006210	CX3CL1	-0.315853	0.000224111	0.000371808
ENSG00000006062	MAP3K14	-0.265835	0.0684941	0.0910694	ENSG00000006282	SPATA20	0.129092	0.0310161	0.0410075
ENSG00000006071	ABCC8	1.91762	2.37391e-08	7.62781e-08	ENSG00000006283	CACNA1G	1.37554	0.000117635	0.000200716
ENSG00000006118	TMEM132A	2.69343	1.10041e-27	2.41401e-26	ENSG00000006327	TNFRSF12A	-0.155851	0.141806	0.170225
ENSG00000006125	AP2B1	0.216441	0.00448307	0.00727286	ENSG00000006377	DLX6	5.87908	4.79226e-14	1.57617e-13
ENSG00000006194	ZNF263	0.313562	8.11366e-07	2.16741e-06	ENSG00000006432	MAP3K9	0.211574	0.0107503	0.0150746
ENSG00000006210	CX3CL1	-0.404943	0.0076126	0.0119043	ENSG00000006451	RALA	0.431461	2.21478e-24	1.29311e-23
ENSG00000006282	SPATA20	0.0876568	0.438017	0.489472	ENSG00000006453	BAIAP2L1	0.385956	1.3032e-07	2.83022e-07
ENSG00000006283	CACNA1G	2.04896	3.17697e-07	8.90414e-07	ENSG00000006468	ETV1	0.377269	9.08308e-05	0.000156505
ENSG00000006327	TNFRSF12A	-0.111815	0.527268	0.575993	ENSG00000006530	AGK	0.24801	2.02232e-09	4.95556e-09
ENSG00000006377	DLX6	5.68546	1.31443e-15	9.49119e-15	ENSG00000006534	ALDH3B1	0.65855	5.88398e-11	1.60157e-10
ENSG00000006432	MAP3K9	1.31861	3.41764e-30	9.56703e-29	ENSG00000006555	TTC22	-0.213636	0.056437	0.0719681
ENSG00000006451	RALA	0.363649	1.35492e-08	4.46948e-08	ENSG00000006576	PHTF2	0.361931	1.62662e-13	5.17282e-13
ENSG00000006453	BAIAP2L1	0.476122	0.00116999	0.00206988	ENSG00000006606	CCL26	1.29277	1.52508e-05	2.80996e-05
ENSG00000006459	KDM7A	-0.952313	3.53905e-20	4.01292e-19	ENSG00000006607	FARP2	-0.718032	4.01217e-34	3.75876e-33
ENSG00000006468	ETV1	0.199189	0.328779	0.378849	ENSG00000006611	USH1C	2.11152	9.35193e-15	3.20267e-14
ENSG00000006530	AGK	0.222824	0.00434701	0.00706921	ENSG00000006625	GGCT	0.416007	2.25787e-21	1.12365e-20
ENSG00000006534	ALDH3B1	0.553271	0.000627989	0.0011534	ENSG00000006634	DBF4	0.688183	5.08612e-37	5.50939e-36
ENSG00000006555	TTC22	0.232285	0.172901	0.211779	ENSG00000006638	TBXA2R	-1.60362	5.552e-70	2.10778e-68
ENSG00000006576	PHTF2	0.486263	1.88908e-07	5.43822e-07	ENSG00000006652	IFRD1	0.0231371	0.713092	0.743494
ENSG00000006606	CCL26	3.04782	8.09366e-16	5.98085e-15	ENSG00000006659	LGALS14	5.07644	1.18172e-05	2.19688e-05
ENSG00000006607	FARP2	-0.498124	5.11555e-09	1.77766e-08	ENSG00000006695	COX10	-0.135522	0.00480604	0.00700926
ENSG00000006611	USH1C	2.68636	1.71294e-09	6.27713e-09	ENSG00000006704	GTF2IRD1	1.2612	2.67209e-79	1.40616e-77
ENSG00000006625	GGCT	0.554638	4.98557e-09	1.7351e-08	ENSG00000006712	PAF1	-0.0819797	0.0286564	0.0380487
ENSG00000006634	DBF4	0.911889	1.8054e-17	1.58812e-16	ENSG00000006715	VPS41	0.186856	3.4687e-05	6.20815e-05
ENSG00000006638	TBXA2R	-1.78671	7.68754e-34	2.79806e-32	ENSG00000006740	ARHGAP44	0.387299	0.00155558	0.00238957
ENSG00000006652	IFRD1	0.557031	3.1833e-07	8.92032e-07	ENSG00000006744	ELAC2	-0.177489	5.40667e-06	1.03294e-05
ENSG00000006695	COX10	-0.166088	0.0861855	0.112413	ENSG00000006747	SCIN	2.39059	4.98223e-27	3.31698e-26
ENSG00000006704	GTF2IRD1	1.11124	2.43923e-21	3.092e-20	ENSG00000006756	ARSD	-0.431963	1.83856e-09	4.51639e-09
ENSG00000006712	PAF1	-0.00131332	0.986968	0.989238	ENSG00000006757	PNPLA4	-0.420393	1.09505e-11	3.11518e-11
ENSG00000006715	VPS41	0.108234	0.172152	0.210909	ENSG00000006788	MYH13	2.12255	4.41029e-05	7.82312e-05
ENSG00000006740	ARHGAP44	0.982775	0.000102386	0.000210462	ENSG00000006831	ADIPOR2	-0.482028	5.36558e-16	1.98203e-15
ENSG00000006744	ELAC2	-0.225458	0.00347157	0.00574168	ENSG00000006837	CDKL3	0.420063	1.40899e-13	4.49239e-13
ENSG00000006747	SCIN	1.90091	8.56392e-11	3.67149e-10	ENSG00000007001	UPP2	0.0496098	0.818461	0.83882
ENSG00000006756	ARSD	-0.992828	1.09039e-13	6.48525e-13	ENSG00000007038	PRSS21	0.318569	0.226507	0.263163
ENSG00000006757	PNPLA4	-0.707926	9.22711e-12	4.43451e-11	ENSG00000007047	MARK4	0.954449	1.40776e-87	9.63377e-86
ENSG00000006788	MYH13	3.45139	7.51086e-09	2.56145e-08	ENSG00000007062	PROM1	-0.534081	0.0361879	0.0474363
ENSG00000006831	ADIPOR2	-0.613066	1.92749e-09	7.02188e-09	ENSG00000007080	CCDC124	0.529029	8.85431e-27	5.83638e-26
ENSG00000006837	CDKL3	0.674077	6.56492e-10	2.54944e-09	ENSG00000007129	CEACAM21	-0.620767	7.12496e-09	1.691e-08
ENSG00000007001	UPP2	-0.23187	0.538018	0.586386	ENSG00000007168	PAFAH1B1	-0.26823	1.42781e-14	4.83056e-14
ENSG00000007038	PRSS21	1.45028	0.000602293	0.00110974	ENSG00000007171	NOS2	1.32163	4.55664e-19	1.99878e-18
ENSG00000007047	MARK4	0.924689	1.41651e-25	2.54058e-24	ENSG00000007174	DNAH9	-0.19262	0.563055	0.602585
ENSG00000007062	PROM1	-0.738169	0.0874692	0.113922	ENSG00000007202	KIAA0100	0.577161	3.44905e-31	2.8073e-30
ENSG00000007080	CCDC124	0.605518	8.69043e-09	2.937e-08	ENSG00000007216	SLC13A2	0.984429	4.43693e-06	8.54225e-06
ENSG00000007129	CEACAM21	-0.598116	0.00372881	0.00612874	ENSG00000007237	GAS7	0.465021	5.75101e-05	0.000100935
ENSG00000007168	PAFAH1B1	-0.391627	9.4523e-10	3.5844e-09	ENSG00000007255	TRAPPC6A	0.207382	0.00202388	0.00307137
ENSG00000007171	NOS2	1.48167	1.05529e-10	4.4754e-10	ENSG00000007264	MATK	-0.189452	0.0811443	0.1012
ENSG00000007202	KIAA0100	0.891541	5.69613e-22	7.61562e-21	ENSG00000007306	CEACAM7	3.35099	4.39539e-06	8.46636e-06
ENSG00000007216	SLC13A2	0.803039	0.0209424	0.0304843	ENSG00000007312	CD79B	-0.589198	4.56285e-08	1.02601e-07
ENSG00000007237	GAS7	0.324957	0.0956049	0.12357	ENSG00000007314	SCN4A	1.63843	4.21195e-38	4.82121e-37
ENSG00000007255	TRAPPC6A	0.221014	0.0910881	0.118215	ENSG00000007341	ST7L	-0.00546358	0.909156	0.921162
ENSG00000007264	MATK	-0.0836374	0.631643	0.674076	ENSG00000007350	TKTL1	2.33729	7.03977e-17	2.73979e-16
ENSG00000007306	CEACAM7	2.96959	0.00046209	0.000865661	ENSG00000007372	PAX6	0.315987	7.25173e-05	0.000125902
ENSG00000007312	CD79B	0.0347827	0.843114	0.864727	ENSG00000007376	RPUSD1	0.686619	2.4086e-33	2.17839e-32
ENSG00000007314	SCN4A	2.13007	9.53243e-28	2.10261e-26	ENSG00000007384	RHBDF1	0.302081	0.000380687	0.000618699
ENSG00000007341	ST7L	0.173254	0.0123736	0.0187089	ENSG00000007392	LUC7L	-0.127437	0.104252	0.127839
ENSG00000007350	TKTL1	1.52956	0.000117382	0.000239457	ENSG00000007402	CACNA2D2	-0.378531	7.57569e-06	1.42952e-05
ENSG00000007372	PAX6	0.123762	0.432918	0.484311	ENSG00000007516	BAIAP3	-0.071867	0.322185	0.363339
ENSG00000007376	RPUSD1	0.708185	2.58049e-13	1.47319e-12	ENSG00000007541	PIGQ	-0.0163559	0.792037	0.815144
ENSG00000007384	RHBDF1	0.764138	2.60199e-09	9.36068e-09	ENSG00000007866	TEAD3	0.278531	1.04186e-06	2.11032e-06
ENSG00000007392	LUC7L	0.493119	3.51546e-07	9.79976e-07	ENSG00000007908	SELE	-0.95111	8.16286e-09	1.93054e-08
ENSG00000007402	CACNA2D2	0.414617	0.0505612	0.0688962	ENSG00000007923	DNAJC11	-0.0010063	0.979727	0.982314
ENSG00000007516	BAIAP3	-0.211412	0.167391	0.205608	ENSG00000007933	FMO3	-0.655708	3.70864e-08	8.40664e-08
ENSG00000007520	TSR3	0.362433	0.000435211	0.000819399	ENSG00000007944	MYLIP	0.257485	0.00190729	0.00290576
ENSG00000007541	PIGQ	-0.151399	0.117202	0.148695	ENSG00000007952	NOX1	0.649679	1.94175e-11	5.43657e-11
ENSG00000007545	CRAMP1	0.935834	6.60496e-27	1.35494e-25	ENSG00000007968	E2F2	2.36456	3.76652e-75	1.67757e-73
ENSG00000007866	TEAD3	0.566765	2.25566e-10	9.2153e-10	ENSG00000008018	PSMB1	-0.00613397	0.898771	0.911981
ENSG00000007908	SELE	-1.05287	0.000151369	0.00030455	ENSG00000008056	SYN1	-0.83056	3.79005e-08	8.57806e-08
ENSG00000007923	DNAJC11	-0.236477	0.0224791	0.032542	ENSG00000008083	JARID2	0.351834	3.47813e-14	1.15395e-13
ENSG00000007933	FMO3	-1.1369	6.51357e-07	1.75921e-06	ENSG00000008086	CDKL5	0.0547057	0.717646	0.747656
ENSG00000007944	MYLIP	0.376756	0.0046964	0.00760213	ENSG00000008118	CAMK1G	0.183864	0.309812	0.350451
ENSG00000007952	NOX1	0.728908	2.71696e-05	6.01845e-05	ENSG00000008128	CDK11A	-0.0846576	0.0724562	0.0909123
ENSG00000007968	E2F2	3.01143	1.91542e-51	1.99254e-49	ENSG00000008130	NADK	-0.191048	0.000299932	0.000491866
ENSG00000008018	PSMB1	0.0244254	0.824919	0.848544	ENSG00000008196	TFAP2B	-0.257979	0.805327	0.826794
ENSG00000008056	SYN1	-0.816929	0.0012331	0.00217604	ENSG00000008226	DLEC1	-1.32389	5.82957e-41	7.55097e-40
ENSG00000008083	JARID2	0.402624	8.75013e-06	2.05516e-05	ENSG00000008256	CYTH3	0.544533	4.84314e-15	1.68538e-14
ENSG00000008086	CDKL5	0.320392	0.0155116	0.0230643	ENSG00000008277	ADAM22	1.82205	1.39228e-26	9.06861e-26
ENSG00000008118	CAMK1G	0.469181	0.0835622	0.109269	ENSG00000008282	SYPL1	0.516132	3.64414e-28	2.56538e-27
ENSG00000008128	CDK11A	0.216404	0.0305438	0.0432197	ENSG00000008283	CYB561	0.575291	5.74153e-10	1.46431e-09
ENSG00000008130	NADK	-0.508035	1.04693e-07	3.11969e-07	ENSG00000008294	SPAG9	-0.206892	4.2989e-06	8.2905e-06
ENSG00000008226	DLEC1	-0.502727	0.00267045	0.00449601	ENSG00000008300	CELSR3	3.08063	3.94386e-142	1.0309e-139
ENSG00000008256	CYTH3	0.722569	1.47619e-09	5.45419e-09	ENSG00000008311	AASS	-0.262338	0.0464603	0.0599409
ENSG00000008277	ADAM22	1.7234	3.128e-12	1.5771e-11	ENSG00000008323	PLEKHG6	0.485234	0.000105885	0.000181347
ENSG00000008282	SYPL1	0.234426	0.00136116	0.00238844	ENSG00000008324	SS18L2	0.0124332	0.790862	0.814145
ENSG00000008283	CYB561	0.668924	0.000174887	0.000348263	ENSG00000008382	MPND	-0.0515427	0.442373	0.484419
ENSG00000008294	SPAG9	-0.383478	4.59296e-06	1.11481e-05	ENSG00000008394	MGST1	-0.614119	5.90896e-12	1.71244e-11
ENSG00000008300	CELSR3	3.4916	7.20596e-65	1.41694e-62	ENSG00000008405	CRY1	-0.474615	5.2291e-16	1.93407e-15
ENSG00000008311	AASS	-0.950526	0.00017779	0.000353738	ENSG00000008438	PGLYRP1	-1.12598	3.55387e-07	7.47678e-07
ENSG00000008323	PLEKHG6	0.623059	0.00245116	0.00414413	ENSG00000008441	NFIX	0.323745	5.00199e-06	9.59421e-06
ENSG00000008324	SS18L2	0.127941	0.197612	0.238799	ENSG00000008513	ST3GAL1	0.147121	0.102538	0.12595
ENSG00000008382	MPND	-0.00294718	0.980106	0.983767	ENSG00000008516	MMP25	-0.301196	0.000391447	0.000635404
ENSG00000008394	MGST1	-0.858814	1.83022e-07	5.27821e-07	ENSG00000008517	IL32	0.206663	0.0461758	0.0595931
ENSG00000008405	CRY1	-0.318191	0.00327979	0.00545246	ENSG00000008710	PKD1	0.140766	0.0260268	0.0347424
ENSG00000008441	NFIX	0.154694	0.230962	0.2751	ENSG00000008735	MAPK8IP2	2.64934	6.53252e-88	4.58859e-86
ENSG00000008513	ST3GAL1	-0.41246	0.0162433	0.0240702	ENSG00000008838	MED24	0.64647	2.04244e-74	8.75451e-73
ENSG00000008516	MMP25	-0.212108	0.222574	0.265875	ENSG00000008853	RHOBTB2	0.635112	5.09638e-16	1.8863e-15
ENSG00000008517	IL32	0.856254	3.18423e-05	6.97493e-05	ENSG00000008869	HEATR5B	-0.272804	4.27181e-08	9.62606e-08
ENSG00000008710	PKD1	0.643306	1.88236e-11	8.73919e-11	ENSG00000008952	SEC62	-0.718172	1.27938e-57	3.25873e-56
ENSG00000008735	MAPK8IP2	3.28956	2.42807e-37	1.11222e-35	ENSG00000008988	RPS20	0.623453	3.49549e-18	1.45296e-17
ENSG00000008838	MED24	0.531028	1.943e-15	1.38501e-14	ENSG00000009307	CSDE1	-0.0433165	0.303875	0.344199
ENSG00000008853	RHOBTB2	0.879279	4.50196e-10	1.78704e-09	ENSG00000009335	UBE3C	0.357131	1.97451e-18	8.34221e-18
ENSG00000008869	HEATR5B	-0.077354	0.345233	0.395744	ENSG00000009413	REV3L	-0.264371	9.35513e-06	1.75409e-05
ENSG00000008952	SEC62	-0.911777	2.86738e-35	1.16751e-33	ENSG00000009724	MASP2	-0.440772	0.000396539	0.000643281
ENSG00000008988	RPS20	0.746719	5.36154e-07	1.46079e-06	ENSG00000009765	IYD	-1.04368	4.47636e-14	1.47623e-13
ENSG00000009307	CSDE1	-0.170974	0.0123259	0.0186438	ENSG00000009780	FAM76A	-0.00417195	0.919452	0.930068
ENSG00000009335	UBE3C	0.0766968	0.365598	0.416719	ENSG00000009790	TRAF3IP3	-0.537954	3.69733e-08	8.38487e-08
ENSG00000009413	REV3L	-0.374278	0.000523337	0.00097361	ENSG00000009830	POMT2	0.432513	2.97466e-14	9.89793e-14
ENSG00000009694	TENM1	-0.460743	0.186361	0.226442	ENSG00000009844	VTA1	-0.127345	0.00286033	0.00427241
ENSG00000009724	MASP2	-0.676046	0.00353957	0.00584456	ENSG00000009950	MLXIPL	-0.0568439	0.604711	0.642636
ENSG00000009765	IYD	-1.6104	1.84702e-11	8.58498e-11	ENSG00000009954	BAZ1B	0.279522	2.88618e-16	1.08743e-15
ENSG00000009780	FAM76A	-0.0805416	0.287498	0.335064	ENSG00000010017	RANBP9	0.18638	2.37102e-06	4.67433e-06
ENSG00000009790	TRAF3IP3	-0.10879	0.555967	0.603786	ENSG00000010030	ETV7	-0.548939	0.000169259	0.000284057
ENSG00000009830	POMT2	0.594049	4.97467e-13	2.75452e-12	ENSG00000010165	METTL13	0.781029	3.76189e-75	1.67757e-73
ENSG00000009844	VTA1	-0.394542	9.42661e-08	2.82465e-07	ENSG00000010219	DYRK4	-0.0739575	0.181255	0.213987
ENSG00000009950	MLXIPL	0.243974	0.11134	0.141984	ENSG00000010244	ZNF207	0.361087	8.96071e-27	5.89919e-26
ENSG00000009954	BAZ1B	0.156228	0.0197262	0.0288469	ENSG00000010256	UQCRC1	-0.106136	0.0518886	0.0664763
ENSG00000010017	RANBP9	-0.0018577	0.980848	0.984266	ENSG00000010270	STARD3NL	0.237646	6.76169e-05	0.000117766
ENSG00000010030	ETV7	-0.155889	0.492555	0.542039	ENSG00000010278	CD9	0.0173342	0.860304	0.877249
ENSG00000010072	SPRTN	0.428312	2.7515e-10	1.11303e-09	ENSG00000010282	HHATL	0.363984	0.106663	0.130495
ENSG00000010165	METTL13	0.52929	2.41428e-13	1.38091e-12	ENSG00000010292	NCAPD2	1.17969	1.02604e-68	3.76095e-67
ENSG00000010219	DYRK4	-0.0730472	0.473074	0.523244	ENSG00000010295	IFFO1	0.366347	1.86434e-09	4.57759e-09
ENSG00000010244	ZNF207	0.485405	7.14215e-22	9.4704e-21	ENSG00000010310	GIPR	0.318932	0.0624149	0.0791102
ENSG00000010256	UQCRC1	-0.178332	0.0764637	0.100727	ENSG00000010318	PHF7	0.0994226	0.115421	0.140509
ENSG00000010270	STARD3NL	0.217293	0.0261128	0.037426	ENSG00000010319	SEMA3G	0.832148	1.15052e-14	3.91485e-14
ENSG00000010278	CD9	-0.0287591	0.850793	0.871771	ENSG00000010322	NISCH	0.0087201	0.85498	0.872714
ENSG00000010282	HHATL	0.896416	0.0114478	0.0174104	ENSG00000010327	STAB1	-0.938777	1.78164e-26	1.15247e-25
ENSG00000010292	NCAPD2	1.42333	6.09896e-29	1.51525e-27	ENSG00000010361	FUZ	-0.021702	0.738111	0.766922
ENSG00000010295	IFFO1	0.652126	1.1507e-13	6.81626e-13	ENSG00000010379	SLC6A13	-0.99895	1.37369e-10	3.64876e-10
ENSG00000010310	GIPR	1.64432	1.00082e-08	3.36194e-08	ENSG00000010404	IDS	-0.154505	0.0112314	0.0157174
ENSG00000010318	PHF7	0.123946	0.262513	0.309074	ENSG00000010438	PRSS3	1.16149	2.04702e-07	4.3847e-07
ENSG00000010319	SEMA3G	1.11585	2.55601e-11	1.16487e-10	ENSG00000010539	ZNF200	0.631135	2.75754e-38	3.18154e-37
ENSG00000010322	NISCH	0.503476	4.17578e-15	2.88353e-14	ENSG00000010610	CD4	-1.59824	3.98453e-73	1.63746e-71
ENSG00000010327	STAB1	-1.09648	2.16681e-14	1.38642e-13	ENSG00000010626	LRRC23	0.156164	0.0349239	0.0458851
ENSG00000010361	FUZ	-0.483673	0.00288243	0.00483222	ENSG00000010671	BTK	-0.362389	0.000299612	0.000491392
ENSG00000010379	SLC6A13	-0.890912	0.000347175	0.000663096	ENSG00000010704	HFE	0.505374	5.71796e-09	1.36425e-08
ENSG00000010404	IDS	-0.453996	2.8473e-05	6.28721e-05	ENSG00000010803	SCMH1	0.125537	0.0311015	0.0411137
ENSG00000010438	PRSS3	1.07684	0.0075854	0.0118664	ENSG00000010810	FYN	-0.777889	1.83083e-31	1.50555e-30
ENSG00000010539	ZNF200	0.641852	7.2405e-18	6.61075e-17	ENSG00000010818	HIVEP2	-0.426174	9.30731e-11	2.49714e-10
ENSG00000010610	CD4	-1.95365	6.63379e-34	2.43652e-32	ENSG00000010932	FMO1	2.2936	2.23838e-28	1.59122e-27
ENSG00000010626	LRRC23	0.0692495	0.591288	0.636571	ENSG00000011009	LYPLA2	0.215885	9.86273e-05	0.000169371
ENSG00000010671	BTK	-0.535741	0.00180641	0.00311181	ENSG00000011021	CLCN6	-0.0802932	0.145698	0.174633
ENSG00000010704	HFE	0.139187	0.234114	0.278402	ENSG00000011028	MRC2	-0.204798	0.0945249	0.11672
ENSG00000010803	SCMH1	0.463345	6.94962e-07	1.87134e-06	ENSG00000011052	NME1-NME2	0.89511	9.40337e-48	1.60189e-46
ENSG00000010810	FYN	-0.944894	1.4398e-13	8.43889e-13	ENSG00000011083	SLC6A7	2.79254	6.86787e-26	4.34901e-25
ENSG00000010818	HIVEP2	-0.715101	9.64387e-11	4.11043e-10	ENSG00000011105	TSPAN9	-0.612094	1.94879e-25	1.20721e-24
ENSG00000010932	FMO1	2.21749	1.06012e-10	4.4947e-10	ENSG00000011114	BTBD7	0.364098	1.7556e-06	3.4998e-06
ENSG00000011007	ELOA	-0.49944	2.64659e-11	1.20343e-10	ENSG00000011132	APBA3	0.254431	7.48184e-12	2.15417e-11
ENSG00000011009	LYPLA2	0.0482724	0.584481	0.630252	ENSG00000011143	MKS1	0.381619	1.65386e-14	5.57759e-14
ENSG00000011021	CLCN6	-0.0245548	0.799165	0.825797	ENSG00000011198	ABHD5	-0.392754	1.30142e-13	4.15853e-13
ENSG00000011028	MRC2	-0.365735	0.080923	0.106108	ENSG00000011243	AKAP8L	0.145219	0.0165329	0.0226533
ENSG00000011052	NME1-NME2	0.0974826	0.546203	0.594383	ENSG00000011258	MBTD1	0.0628523	0.162065	0.192687
ENSG00000011083	SLC6A7	2.96495	1.47495e-12	7.70397e-12	ENSG00000011260	UTP18	0.489777	5.91093e-28	4.12291e-27
ENSG00000011105	TSPAN9	-0.650637	9.18138e-10	3.4907e-09	ENSG00000011275	RNF216	0.55839	1.19218e-48	2.1192e-47
ENSG00000011114	BTBD7	0.0875122	0.275796	0.323061	ENSG00000011295	TTC19	-0.455493	2.94646e-21	1.45318e-20
ENSG00000011132	APBA3	0.338729	5.36139e-06	1.2918e-05	ENSG00000011304	PTBP1	0.197824	2.38756e-07	5.09022e-07
ENSG00000011143	MKS1	0.417656	2.36867e-07	6.7466e-07	ENSG00000011332	DPF1	2.07834	7.44095e-12	2.14317e-11
ENSG00000011198	ABHD5	-0.537692	1.91201e-07	5.49948e-07	ENSG00000011347	SYT7	-0.240685	0.0988161	0.121717
ENSG00000011201	ANOS1	-0.0108194	0.963665	0.96983	ENSG00000011376	LARS2	-0.126903	0.00586323	0.00846977
ENSG00000011243	AKAP8L	0.783861	5.15506e-24	8.07776e-23	ENSG00000011405	PIK3C2A	-0.11006	0.0359464	0.0471314
ENSG00000011258	MBTD1	-0.114722	0.186109	0.226187	ENSG00000011422	PLAUR	-0.124963	0.405086	0.447336
ENSG00000011260	UTP18	0.43679	1.03234e-08	3.45987e-08	ENSG00000011426	ANLN	3.42793	9.07857e-162	3.71174e-159
ENSG00000011275	RNF216	0.490841	2.37416e-13	1.35893e-12	ENSG00000011451	WIZ	0.527656	6.31869e-37	6.80293e-36
ENSG00000011295	TTC19	-0.64265	3.0827e-11	1.39036e-10	ENSG00000011454	RABGAP1	0.209531	7.83109e-09	1.85372e-08
ENSG00000011304	PTBP1	0.274504	4.82235e-08	1.49703e-07	ENSG00000011465	DCN	-2.03432	2.02933e-33	1.84059e-32
ENSG00000011332	DPF1	2.19169	1.68062e-14	1.08873e-13	ENSG00000011478	QPCTL	0.655721	3.52599e-34	3.31301e-33
ENSG00000011347	SYT7	-0.721106	0.00871228	0.013497	ENSG00000011485	PPP5C	0.113727	0.00192979	0.00293696
ENSG00000011376	LARS2	-0.391375	2.61817e-06	6.56435e-06	ENSG00000011523	CEP68	0.480563	2.01457e-34	1.91889e-33
ENSG00000011405	PIK3C2A	-0.156385	0.0830699	0.108675	ENSG00000011566	MAP4K3	0.211867	1.85248e-06	3.68715e-06
ENSG00000011422	PLAUR	-0.624396	0.00292662	0.00489917	ENSG00000011590	ZBTB32	0.243924	0.0840172	0.104579
ENSG00000011426	ANLN	3.63708	6.50967e-71	1.80969e-68	ENSG00000011600	TYROBP	-0.267188	0.00954505	0.0134722
ENSG00000011451	WIZ	0.503529	2.94827e-12	1.49115e-11	ENSG00000011677	GABRA3	6.44727	2.09967e-21	1.04754e-20
ENSG00000011454	RABGAP1	0.13981	0.0559474	0.0755334	ENSG00000012048	BRCA1	1.14507	6.18737e-47	1.01604e-45
ENSG00000011465	DCN	-2.30673	6.21734e-15	4.22098e-14	ENSG00000012061	ERCC1	0.254556	9.92702e-07	2.01408e-06
ENSG00000011478	QPCTL	0.570298	3.6424e-07	1.01294e-06	ENSG00000012124	CD22	-0.402641	0.00535257	0.0077701
ENSG00000011485	PPP5C	-0.0692776	0.27992	0.327227	ENSG00000012171	SEMA3B	0.703268	2.20459e-08	5.08052e-08
ENSG00000011523	CEP68	0.636808	2.42958e-16	1.90723e-15	ENSG00000012174	MBTPS2	0.0821379	0.13919	0.16728
ENSG00000011566	MAP4K3	0.261992	0.00996334	0.015281	ENSG00000012211	PRICKLE3	0.23634	1.33101e-07	2.88827e-07
ENSG00000011590	ZBTB32	1.12202	2.96757e-07	8.34482e-07	ENSG00000012223	LTF	-0.324209	0.0272187	0.0362393
ENSG00000011600	TYROBP	-0.47576	0.00374368	0.00615135	ENSG00000012232	EXTL3	0.52419	9.70106e-18	3.93897e-17
ENSG00000011638	LDAF1	0.189022	0.352888	0.403572	ENSG00000012504	NR1H4	-0.638935	1.09551e-18	4.70451e-18
ENSG00000011677	GABRA3	6.07014	1.71868e-18	1.65841e-17	ENSG00000012660	ELOVL5	0.236525	5.71735e-05	0.000100378
ENSG00000012048	BRCA1	0.748036	1.6165e-07	4.70309e-07	ENSG00000012779	ALOX5	0.26078	0.0570091	0.0726453
ENSG00000012061	ERCC1	0.255917	0.0154619	0.0229967	ENSG00000012817	KDM5D	-0.12534	0.674206	0.708056
ENSG00000012124	CD22	-0.360603	0.112837	0.143654	ENSG00000012822	CALCOCO1	0.143464	0.000867626	0.00136554
ENSG00000012171	SEMA3B	1.5455	8.35859e-10	3.19824e-09	ENSG00000012963	UBR7	0.227954	4.96803e-10	1.27151e-09
ENSG00000012174	MBTPS2	-0.261692	0.00155734	0.00270879	ENSG00000012983	MAP4K5	0.0713524	0.104122	0.127729
ENSG00000012211	PRICKLE3	0.227433	0.00216981	0.00369363	ENSG00000013016	EHD3	-1.86102	3.45369e-80	1.86044e-78
ENSG00000012223	LTF	0.743779	0.00473524	0.00765884	ENSG00000013275	PSMC4	0.58062	1.09923e-43	1.59049e-42
ENSG00000012232	EXTL3	0.585011	2.89006e-07	8.14104e-07	ENSG00000013288	MAN2B2	-0.314329	8.02758e-11	2.16325e-10
ENSG00000012504	NR1H4	-0.687676	8.29752e-10	3.17714e-09	ENSG00000013293	SLC7A14	1.95257	7.15992e-14	2.33228e-13
ENSG00000012660	ELOVL5	0.151981	0.185398	0.225391	ENSG00000013297	CLDN11	-0.171795	0.229932	0.266812
ENSG00000012779	ALOX5	0.348565	0.150978	0.187288	ENSG00000013306	SLC25A39	0.945066	1.97605e-73	8.29162e-72
ENSG00000012817	KDM5D	0.261393	0.546466	0.594589	ENSG00000013364	MVP	0.459546	6.06148e-11	1.64792e-10
ENSG00000012822	CALCOCO1	-0.0936139	0.26702	0.313921	ENSG00000013374	NUB1	0.379538	4.25784e-23	2.31474e-22
ENSG00000012963	UBR7	0.0136093	0.837777	0.859906	ENSG00000013375	PGM3	-0.265718	0.000122631	0.000208973
ENSG00000012983	MAP4K5	-0.0548329	0.53067	0.579122	ENSG00000013392	RWDD2A	0.0438714	0.395621	0.437916
ENSG00000013016	EHD3	-2.14606	3.00774e-41	1.80958e-39	ENSG00000013441	CLK1	-0.398202	1.76393e-13	5.60275e-13
ENSG00000013275	PSMC4	0.675903	1.05196e-15	7.68891e-15	ENSG00000013503	POLR3B	-0.179861	0.000153494	0.000258936
ENSG00000013288	MAN2B2	-0.542487	1.02827e-08	3.44911e-08	ENSG00000013523	ANGEL1	0.109343	0.0830837	0.103465
ENSG00000013293	SLC7A14	1.61564	3.05744e-05	6.71363e-05	ENSG00000013561	RNF14	0.226801	2.30096e-08	5.29803e-08
ENSG00000013297	CLDN11	-0.261516	0.298588	0.346836	ENSG00000013563	DNASE1L1	0.356944	1.11077e-11	3.15876e-11
ENSG00000013306	SLC25A39	0.75848	6.56001e-18	6.00304e-17	ENSG00000013573	DDX11	1.01874	9.94199e-30	7.57406e-29
ENSG00000013364	MVP	0.600517	1.89467e-06	4.83227e-06	ENSG00000013583	HEBP1	-0.70143	1.13394e-39	1.38975e-38
ENSG00000013374	NUB1	0.217617	0.0012161	0.00214722	ENSG00000013588	GPRC5A	0.418671	0.117923	0.143402
ENSG00000013375	PGM3	-0.224618	0.0249584	0.0358832	ENSG00000013619	MAMLD1	0.279529	0.00973878	0.0137287
ENSG00000013392	RWDD2A	-0.00228043	0.978451	0.982289	ENSG00000013725	CD6	-0.412171	0.000991366	0.00155202
ENSG00000013441	CLK1	-0.0807363	0.4445	0.495779	ENSG00000013810	TACC3	1.43598	8.56356e-69	3.15348e-67
ENSG00000013503	POLR3B	-0.387144	5.16139e-08	1.59797e-07	ENSG00000014138	POLA2	0.933793	5.76208e-69	2.1317e-67
ENSG00000013523	ANGEL1	0.237887	0.0359286	0.0502048	ENSG00000014164	ZC3H3	0.772373	5.74598e-15	1.98655e-14
ENSG00000013561	RNF14	0.0588736	0.407325	0.458736	ENSG00000014216	CAPN1	0.483717	5.07844e-24	2.90235e-23
ENSG00000013563	DNASE1L1	0.1708	0.105262	0.134917	ENSG00000014641	MDH1	0.0684339	0.176957	0.209191
ENSG00000013573	DDX11	1.26289	8.79649e-18	7.95929e-17	ENSG00000014824	SLC30A9	-0.0986896	0.0354533	0.046527
ENSG00000013583	HEBP1	-0.780063	7.23874e-16	5.37373e-15	ENSG00000014914	MTMR11	1.23695	1.11272e-27	7.65085e-27
ENSG00000013588	GPRC5A	-0.943728	0.00447035	0.0072537	ENSG00000014919	COX15	-0.0474116	0.196919	0.23094
ENSG00000013619	MAMLD1	0.599715	0.00350519	0.00579372	ENSG00000015133	CCDC88C	-0.567869	1.65472e-09	4.07924e-09
ENSG00000013725	CD6	-0.0569529	0.79021	0.818169	ENSG00000015153	YAF2	-0.60928	6.77932e-52	1.37004e-50
ENSG00000013810	TACC3	2.12736	1.63718e-42	1.06443e-40	ENSG00000015171	ZMYND11	0.0532919	0.161243	0.191767
ENSG00000014123	UFL1	-0.49608	2.4171e-07	6.87602e-07	ENSG00000015285	WAS	-0.373893	6.79373e-06	1.28776e-05
ENSG00000014138	POLA2	1.29619	9.07238e-32	2.85709e-30	ENSG00000015413	DPEP1	1.20192	5.91845e-07	1.22288e-06
ENSG00000014164	ZC3H3	1.13796	1.35295e-27	2.95195e-26	ENSG00000015475	BID	0.315658	1.22619e-09	3.04637e-09
ENSG00000014216	CAPN1	0.248536	0.00193682	0.0033198	ENSG00000015479	MATR3	0.127473	1.51401e-05	2.79022e-05
ENSG00000014257	ACP3	0.744575	0.0279223	0.0398191	ENSG00000015520	NPC1L1	-1.05713	9.14252e-10	2.29535e-09
ENSG00000014641	MDH1	0.0481501	0.588688	0.634238	ENSG00000015532	XYLT2	0.692358	2.59315e-53	5.52778e-52
ENSG00000014824	SLC30A9	-0.145953	0.0544516	0.0736867	ENSG00000015568	RGPD5	0.150351	0.136213	0.164005
ENSG00000014914	MTMR11	1.91054	3.04635e-20	3.46888e-19	ENSG00000015592	STMN4	0.304693	0.461056	0.503047
ENSG00000014919	COX15	-0.269967	3.1785e-05	6.96333e-05	ENSG00000015676	NUDCD3	0.465287	2.53034e-43	3.61201e-42
ENSG00000015133	CCDC88C	-0.0265539	0.871739	0.890298	ENSG00000016082	ISL1	2.55866	0.0137545	0.0190378
ENSG00000015153	YAF2	-0.643886	4.79762e-20	5.37947e-19	ENSG00000016391	CHDH	-0.29786	3.23443e-05	5.8032e-05
ENSG00000015171	ZMYND11	-0.173455	0.0177255	0.0261105	ENSG00000016402	IL20RA	0.395801	0.230894	0.267846
ENSG00000015285	WAS	-0.305037	0.0285143	0.0405901	ENSG00000016602	CLCA4	1.42463	0.0156538	0.0215135
ENSG00000015413	DPEP1	1.92913	2.74049e-07	7.74272e-07	ENSG00000016864	GLT8D1	0.0913409	0.0682991	0.0861097
ENSG00000015475	BID	0.334564	0.00191116	0.0032786	ENSG00000017260	ATP2C1	0.394596	5.3759e-23	2.90868e-22
ENSG00000015479	MATR3	0.364066	0.023786	0.0342862	ENSG00000017427	IGF1	-2.0468	2.48566e-28	1.76386e-27
ENSG00000015520	NPC1L1	-0.610495	0.0652322	0.0870987	ENSG00000017483	SLC38A5	0.259188	0.0404541	0.0526607
ENSG00000015532	XYLT2	0.597921	1.06019e-13	6.31025e-13	ENSG00000017797	RALBP1	0.538793	1.51963e-41	2.01084e-40
ENSG00000015676	NUDCD3	0.353343	3.19833e-08	1.01137e-07	ENSG00000018189	RUFY3	-0.32776	7.29411e-07	1.49684e-06
ENSG00000016391	CHDH	-0.116369	0.32527	0.375127	ENSG00000018236	CNTN1	-0.944382	0.00650099	0.00934447
ENSG00000016402	IL20RA	0.269611	0.577622	0.623816	ENSG00000018280	SLC11A1	-0.0106277	0.938845	0.946742
ENSG00000016864	GLT8D1	0.00381837	0.968951	0.974329	ENSG00000018408	WWTR1	-0.119292	0.123951	0.150216
ENSG00000017260	ATP2C1	0.116744	0.0795503	0.104409	ENSG00000018510	AGPS	0.0849327	0.0837612	0.104285
ENSG00000017427	IGF1	-1.29773	2.80821e-07	7.92432e-07	ENSG00000018625	ATP1A2	1.2808	4.63759e-15	1.61561e-14
ENSG00000017483	SLC38A5	1.1297	3.3939e-06	8.37131e-06	ENSG00000018699	TTC27	0.40826	1.41559e-29	1.06873e-28
ENSG00000017797	RALBP1	0.21615	0.0068003	0.0107183	ENSG00000018869	ZNF582	-0.34175	0.00027027	0.000445145
ENSG00000018189	RUFY3	-0.255502	0.00531167	0.00852533	ENSG00000019102	VSIG2	-0.355166	0.0373805	0.0488951
ENSG00000018236	CNTN1	0.66436	0.205169	0.247098	ENSG00000019144	PHLDB1	0.0771202	0.437688	0.479784
ENSG00000018280	SLC11A1	-0.0798892	0.682914	0.721344	ENSG00000019169	MARCO	-3.61649	5.58571e-66	1.89096e-64
ENSG00000018408	WWTR1	-0.12089	0.386911	0.437977	ENSG00000019186	CYP24A1	2.42051	0.000156591	0.000263826
ENSG00000018510	AGPS	-0.173624	0.0279967	0.0399097	ENSG00000019485	PRDM11	-0.199112	0.0101086	0.0142248
ENSG00000018610	STEEP1	0.284705	0.000171789	0.000342517	ENSG00000019505	SYT13	0.866439	0.00240973	0.00362722
ENSG00000018625	ATP1A2	1.20279	1.4398e-05	3.29669e-05	ENSG00000019549	SNAI2	0.344401	0.00206136	0.00312556
ENSG00000018699	TTC27	0.455938	1.50482e-12	7.85232e-12	ENSG00000019582	CD74	-0.034285	0.734372	0.763293
ENSG00000018869	ZNF582	0.070345	0.683509	0.721877	ENSG00000019991	HGF	-2.11159	6.66604e-41	8.60648e-40
ENSG00000019102	VSIG2	-0.617369	0.0530451	0.0719283	ENSG00000019995	ZRANB1	-0.0563639	0.263787	0.302356
ENSG00000019144	PHLDB1	0.363721	0.0345249	0.0484238	ENSG00000020129	NCDN	0.44547	4.07229e-17	1.60169e-16
ENSG00000019169	MARCO	-4.83368	4.68852e-41	2.77933e-39	ENSG00000020256	ZFP64	0.692048	2.52766e-58	6.56409e-57
ENSG00000019485	PRDM11	0.0756511	0.537386	0.585738	ENSG00000020426	MNAT1	0.267044	8.21486e-10	2.07322e-09
ENSG00000019505	SYT13	0.700642	0.118094	0.149683	ENSG00000020577	SAMD4A	-0.694676	2.11932e-29	1.58949e-28
ENSG00000019549	SNAI2	1.09527	3.94815e-07	1.09231e-06	ENSG00000020633	RUNX3	-0.697659	1.25678e-10	3.3466e-10
ENSG00000019582	CD74	0.210299	0.25476	0.300713	ENSG00000021300	PLEKHB1	0.88396	8.16877e-06	1.53852e-05
ENSG00000019991	HGF	-2.04655	9.7222e-14	5.81888e-13	ENSG00000021355	SERPINB1	-0.31211	0.000576592	0.000922606
ENSG00000019995	ZRANB1	-0.552887	0.000101265	0.000208291	ENSG00000021461	CYP3A43	-1.4625	4.00178e-19	1.76266e-18
ENSG00000020129	NCDN	0.644734	2.24196e-10	9.16566e-10	ENSG00000021488	SLC7A9	0.159657	0.0806591	0.100611
ENSG00000020181	ADGRA2	-0.1152	0.561344	0.608738	ENSG00000021574	SPAST	0.292207	1.45621e-15	5.22486e-15
ENSG00000020256	ZFP64	0.49785	1.32209e-13	7.78573e-13	ENSG00000021645	NRXN3	0.96275	1.3697e-07	2.969e-07
ENSG00000020426	MNAT1	0.18975	0.013911	0.0208458	ENSG00000021762	OSBPL5	-0.195333	0.0354809	0.0465593
ENSG00000020577	SAMD4A	-0.777501	2.3572e-10	9.60512e-10	ENSG00000021776	AQR	0.124247	0.0010216	0.00159825
ENSG00000020633	RUNX3	-0.72938	5.676e-05	0.0001205	ENSG00000021826	CPS1	-0.881101	9.95077e-09	2.34157e-08
ENSG00000020922	MRE11	0.452251	1.78706e-09	6.5339e-09	ENSG00000021852	C8B	-1.43992	2.62047e-33	2.36465e-32
ENSG00000021300	PLEKHB1	0.533227	0.113987	0.144969	ENSG00000022267	FHL1	-0.998856	3.03594e-29	2.25574e-28
ENSG00000021355	SERPINB1	0.207139	0.0598198	0.0803778	ENSG00000022556	NLRP2	0.496896	0.00935986	0.0132261
ENSG00000021461	CYP3A43	-1.42239	2.04967e-06	5.20209e-06	ENSG00000022567	SLC45A4	1.30201	1.37062e-27	9.36758e-27
ENSG00000021488	SLC7A9	-0.06757	0.685416	0.723654	ENSG00000022840	RNF10	0.0792405	0.0144639	0.0199625
ENSG00000021574	SPAST	0.0711299	0.270034	0.317095	ENSG00000022976	ZNF839	-0.0477458	0.405497	0.447729
ENSG00000021645	NRXN3	1.50577	3.33824e-06	8.24284e-06	ENSG00000023041	ZDHHC6	0.137428	1.82677e-06	3.63734e-06
ENSG00000021762	OSBPL5	0.140814	0.382481	0.43348	ENSG00000023171	GRAMD1B	0.511762	0.000275016	0.000452495
ENSG00000021776	AQR	-0.100674	0.107329	0.137359	ENSG00000023191	RNH1	0.0552756	0.192871	0.226544
ENSG00000021826	CPS1	-1.16931	4.92979e-05	0.000105478	ENSG00000023228	NDUFS1	-0.311165	7.01826e-07	1.44246e-06
ENSG00000021852	C8B	-1.55683	2.5336e-16	1.98502e-15	ENSG00000023287	RB1CC1	0.537331	2.81439e-18	1.17721e-17
ENSG00000022267	FHL1	-1.06552	9.61038e-10	3.63751e-09	ENSG00000023318	ERP44	-0.16113	2.12416e-05	3.87082e-05
ENSG00000022277	RTF2	0.202832	0.000654766	0.00120012	ENSG00000023330	ALAS1	-0.751345	3.90463e-13	1.216e-12
ENSG00000022556	NLRP2	0.773678	0.0214493	0.0311716	ENSG00000023445	BIRC3	0.243456	0.0575784	0.0733179
ENSG00000022567	SLC45A4	2.0066	5.0126e-18	4.62905e-17	ENSG00000023516	AKAP11	-0.296608	1.94593e-06	3.86255e-06
ENSG00000022840	RNF10	0.0944681	0.0721914	0.0955519	ENSG00000023572	GLRX2	0.338459	7.74543e-09	1.83372e-08
ENSG00000022976	ZNF839	0.225834	0.0183144	0.0269165	ENSG00000023608	SNAPC1	-0.174184	0.00155306	0.00238616
ENSG00000023041	ZDHHC6	-0.00685484	0.919557	0.931633	ENSG00000023697	DERA	-0.515984	4.21534e-22	2.18226e-21
ENSG00000023171	GRAMD1B	1.01698	0.000203992	0.00040259	ENSG00000023734	STRAP	0.0680186	0.0988375	0.121734
ENSG00000023191	RNH1	0.0762761	0.329069	0.379128	ENSG00000023839	ABCC2	-0.326972	0.00281957	0.00421498
ENSG00000023228	NDUFS1	-0.599304	1.21428e-14	7.98492e-14	ENSG00000023892	DEF6	-0.142725	0.170877	0.20241
ENSG00000023287	RB1CC1	0.375871	0.000621069	0.00114147	ENSG00000023902	PLEKHO1	0.190144	0.0399727	0.0520595
ENSG00000023318	ERP44	-0.155463	0.0362009	0.0505546	ENSG00000023909	GCLM	-0.220517	0.0128703	0.0178822
ENSG00000023330	ALAS1	-1.25605	3.742e-13	2.09865e-12	ENSG00000024048	UBR2	-0.1406	0.000730091	0.00115696
ENSG00000023445	BIRC3	0.753	0.000966905	0.00172788	ENSG00000024422	EHD2	0.578496	8.54373e-10	2.15111e-09
ENSG00000023516	AKAP11	-0.603397	2.09172e-09	7.59615e-09	ENSG00000024526	DEPDC1	3.44137	5.58157e-140	1.43545e-137
ENSG00000023572	GLRX2	0.422101	0.000129616	0.000262918	ENSG00000024862	CCDC28A	-0.34962	7.08703e-11	1.91627e-10
ENSG00000023608	SNAPC1	-0.259198	0.00509271	0.00820466	ENSG00000025039	RRAGD	1.3485	1.32962e-57	3.38132e-56
ENSG00000023697	DERA	-0.598428	1.1113e-09	4.16519e-09	ENSG00000025156	HSF2	0.532545	8.55024e-34	7.88511e-33
ENSG00000023734	STRAP	0.020972	0.740052	0.773337	ENSG00000025293	PHF20	0.177538	2.68183e-07	5.69397e-07
ENSG00000023839	ABCC2	-0.287163	0.105381	0.135058	ENSG00000025423	HSD17B6	-1.16139	4.8042e-20	2.22618e-19
ENSG00000023892	DEF6	0.287396	0.0830198	0.108636	ENSG00000025434	NR1H3	-0.094132	0.145937	0.174894
ENSG00000023902	PLEKHO1	0.2657	0.0894794	0.116268	ENSG00000025708	TYMP	0.184736	0.041762	0.0542128
ENSG00000023909	GCLM	-0.29512	0.0404911	0.0561134	ENSG00000025770	NCAPH2	0.221329	1.89549e-05	3.468e-05
ENSG00000024048	UBR2	-0.334892	3.77332e-06	9.26185e-06	ENSG00000025772	TOMM34	0.522969	5.94784e-35	5.79342e-34
ENSG00000024422	EHD2	0.785476	3.49929e-07	9.75832e-07	ENSG00000025796	SEC63	-0.123797	0.00906652	0.012832
ENSG00000024526	DEPDC1	3.77013	1.47687e-65	3.0143e-63	ENSG00000025800	KPNA6	-0.0914438	0.0159193	0.0218595
ENSG00000024862	CCDC28A	-0.72267	1.93405e-13	1.12013e-12	ENSG00000026025	VIM	0.206088	0.037951	0.0496017
ENSG00000025039	RRAGD	0.987957	7.41091e-11	3.20101e-10	ENSG00000026103	FAS	-0.675251	4.00888e-17	1.57792e-16
ENSG00000025156	HSF2	0.587681	2.5575e-10	1.03846e-09	ENSG00000026297	RNASET2	0.00211422	0.978086	0.980977
ENSG00000025293	PHF20	0.119527	0.0349569	0.0489786	ENSG00000026508	CD44	0.241268	0.048452	0.0623215
ENSG00000025423	HSD17B6	-1.38019	8.95255e-10	3.41175e-09	ENSG00000026559	KCNG1	0.709053	0.00371879	0.00548631
ENSG00000025434	NR1H3	-0.269412	0.00423803	0.00690801	ENSG00000026652	AGPAT4	0.761063	1.18092e-14	4.01316e-14
ENSG00000025708	TYMP	0.506924	0.00286485	0.00480525	ENSG00000026751	SLAMF7	-0.159292	0.259568	0.297863
ENSG00000025770	NCAPH2	0.882085	5.34229e-19	5.41415e-18	ENSG00000026950	BTN3A1	0.230405	0.00172359	0.00263775
ENSG00000025772	TOMM34	0.382191	4.36713e-06	1.06416e-05	ENSG00000027001	MIPEP	-0.227302	0.000176611	0.000295992
ENSG00000025796	SEC63	-0.293046	0.000103414	0.000212523	ENSG00000027075	PRKCH	-0.338614	3.57676e-06	6.93559e-06
ENSG00000025800	KPNA6	-0.222875	0.000917114	0.0016458	ENSG00000027644	INSRR	1.44596	7.61368e-09	1.8036e-08
ENSG00000026025	VIM	0.393796	0.00399033	0.00653133	ENSG00000027697	IFNGR1	-0.15982	0.0465673	0.0600643
ENSG00000026103	FAS	-0.640722	0.000128562	0.00026101	ENSG00000027847	B4GALT7	0.593485	7.1251e-36	7.20417e-35
ENSG00000026297	RNASET2	0.317586	0.0265499	0.0379883	ENSG00000027869	SH2D2A	-0.411684	0.000467691	0.000754256
ENSG00000026508	CD44	0.620362	0.006181	0.00980641	ENSG00000028116	VRK2	0.0497027	0.181794	0.214575
ENSG00000026559	KCNG1	1.86682	3.83994e-07	1.06475e-06	ENSG00000028137	TNFRSF1B	-0.615278	8.51598e-18	3.47282e-17
ENSG00000026652	AGPAT4	1.36604	1.12225e-11	5.32993e-11	ENSG00000028203	VEZT	0.0232583	0.575587	0.61443
ENSG00000026751	SLAMF7	-0.269382	0.275088	0.322278	ENSG00000028277	POU2F2	-0.632816	1.76101e-07	3.7899e-07
ENSG00000026950	BTN3A1	0.476307	0.000224685	0.000441	ENSG00000028310	BRD9	0.544103	6.73654e-42	9.04159e-41
ENSG00000027001	MIPEP	-0.592865	3.81173e-09	1.34575e-08	ENSG00000028528	SNX1	0.00502038	0.887411	0.901661
ENSG00000027075	PRKCH	-0.373928	0.00369109	0.00607235	ENSG00000028839	TBPL1	0.120009	0.00713957	0.0102145
ENSG00000027644	INSRR	2.9029	7.41393e-12	3.5985e-11	ENSG00000029153	ARNTL2	-0.291793	0.0184388	0.025103
ENSG00000027697	IFNGR1	-0.149609	0.310087	0.359107	ENSG00000029363	BCLAF1	-0.203683	1.37874e-07	2.98695e-07
ENSG00000027847	B4GALT7	0.792087	5.09306e-17	4.25274e-16	ENSG00000029364	SLC39A9	0.159665	0.000103676	0.000177717
ENSG00000027869	SH2D2A	0.138827	0.504514	0.553575	ENSG00000029534	ANK1	0.174582	0.25586	0.294074
ENSG00000028116	VRK2	0.0309982	0.745424	0.778194	ENSG00000029559	IBSP	6.95475	4.03227e-48	6.95076e-47
ENSG00000028137	TNFRSF1B	-0.712437	1.3999e-07	4.10177e-07	ENSG00000029639	TFB1M	-0.171994	0.000580269	0.000928208
ENSG00000028203	VEZT	-0.0778324	0.348067	0.398625	ENSG00000029725	RABEP1	-0.581144	8.1105e-45	1.22464e-43
ENSG00000028277	POU2F2	-0.747299	2.97254e-05	6.54592e-05	ENSG00000029993	HMGB3	0.468116	5.47362e-07	1.13443e-06
ENSG00000028310	BRD9	0.704705	1.11478e-18	1.09136e-17	ENSG00000030066	NUP160	0.161389	0.00015416	0.000259921
ENSG00000028528	SNX1	-0.165679	0.0178223	0.0262484	ENSG00000030110	BAK1	0.879788	3.5508e-35	3.49491e-34
ENSG00000028839	TBPL1	0.000978714	0.991476	0.993077	ENSG00000030304	MUSK	-0.261982	0.495132	0.536666
ENSG00000029153	ARNTL2	0.459369	0.0196829	0.0287914	ENSG00000030419	IKZF2	-0.597637	2.56767e-09	6.26113e-09
ENSG00000029363	BCLAF1	-0.237837	4.77737e-05	0.000102434	ENSG00000030582	GRN	0.671007	1.46837e-28	1.05417e-27
ENSG00000029364	SLC39A9	-0.187256	0.012684	0.019137	ENSG00000031003	FAM13B	-0.082122	0.0611209	0.077581
ENSG00000029534	ANK1	0.339205	0.175736	0.214908	ENSG00000031081	ARHGAP31	-0.236635	0.00280935	0.00420058
ENSG00000029559	IBSP	5.41412	3.03806e-23	4.5065e-22	ENSG00000031691	CENPQ	0.950432	1.0711e-53	2.32364e-52
ENSG00000029639	TFB1M	-0.216442	0.0401496	0.0556736	ENSG00000031823	RANBP3	0.131325	0.000343617	0.000560624
ENSG00000029725	RABEP1	-0.552974	3.22058e-11	1.4489e-10	ENSG00000032219	ARID4A	-0.612158	5.11477e-22	2.6342e-21
ENSG00000029993	HMGB3	0.580621	0.000489003	0.000913213	ENSG00000032444	PNPLA6	0.0339028	0.465932	0.507846
ENSG00000030066	NUP160	0.107386	0.194782	0.235714	ENSG00000032742	IFT88	-0.379604	1.16629e-12	3.53479e-12
ENSG00000030110	BAK1	0.926953	3.33912e-14	2.09711e-13	ENSG00000033011	ALG1	0.562882	2.69706e-38	3.11402e-37
ENSG00000030304	MUSK	0.00279783	0.995567	0.996309	ENSG00000033030	ZCCHC8	-0.0127619	0.786458	0.810344
ENSG00000030419	IKZF2	-0.473939	0.00419408	0.0068419	ENSG00000033050	ABCF2	0.693876	1.84061e-48	3.22511e-47
ENSG00000030582	GRN	0.561876	3.18398e-10	1.2809e-09	ENSG00000033100	CHPF2	0.408078	3.48521e-18	1.44907e-17
ENSG00000031003	FAM13B	-0.0144321	0.873073	0.891484	ENSG00000033122	LRRC7	-0.788363	0.0015567	0.00239105
ENSG00000031081	ARHGAP31	-0.23166	0.0984508	0.127004	ENSG00000033170	FUT8	0.0771049	0.43604	0.478076
ENSG00000031691	CENPQ	0.980219	7.98987e-16	5.91228e-15	ENSG00000033178	UBA6	-0.240856	1.97921e-07	4.24288e-07
ENSG00000031698	SARS1	-0.0400367	0.653108	0.694193	ENSG00000033327	GAB2	0.566438	1.21175e-19	5.48122e-19
ENSG00000031823	RANBP3	0.208331	0.000700076	0.00127721	ENSG00000033627	ATP6V0A1	0.387724	1.36333e-18	5.82207e-18
ENSG00000032219	ARID4A	-0.830546	9.36552e-16	6.87032e-15	ENSG00000033800	PIAS1	0.23934	4.78844e-07	9.97149e-07
ENSG00000032389	EIPR1	0.403223	7.49827e-07	2.01135e-06	ENSG00000033867	SLC4A7	-0.000860851	0.992725	0.993971
ENSG00000032444	PNPLA6	0.26255	0.00120073	0.00212148	ENSG00000034053	APBA2	-0.477179	0.000280803	0.00046154
ENSG00000032742	IFT88	-0.359575	0.000195514	0.000386805	ENSG00000034152	MAP2K3	-0.986794	2.61171e-43	3.72484e-42
ENSG00000033011	ALG1	0.37239	2.1589e-06	5.46641e-06	ENSG00000034239	EFCAB1	-0.85317	1.00364e-05	1.87746e-05
ENSG00000033030	ZCCHC8	0.00120847	0.986805	0.989238	ENSG00000034510	TMSB10	0.814983	6.11088e-13	1.88177e-12
ENSG00000033050	ABCF2	0.695113	4.99185e-22	6.7018e-21	ENSG00000034533	ASTE1	-0.0506566	0.100736	0.123947
ENSG00000033100	CHPF2	0.335311	1.87825e-05	4.24574e-05	ENSG00000034677	RNF19A	-0.0767557	0.179329	0.211855
ENSG00000033122	LRRC7	-0.242929	0.175406	0.214586	ENSG00000034693	PEX3	-0.572883	1.97196e-22	1.03772e-21
ENSG00000033170	FUT8	-0.0250507	0.881272	0.898774	ENSG00000034713	GABARAPL2	-0.0584864	0.137755	0.165698
ENSG00000033178	UBA6	-0.130573	0.120069	0.151973	ENSG00000034971	MYOC	-1.34744	0.0259556	0.034656
ENSG00000033327	GAB2	0.672057	1.4073e-08	4.63657e-08	ENSG00000035115	SH3YL1	-0.921941	5.13496e-15	1.78381e-14
ENSG00000033627	ATP6V0A1	0.372908	0.000109255	0.000223811	ENSG00000035141	FAM136A	0.22884	2.42197e-08	5.57021e-08
ENSG00000033800	PIAS1	0.0414525	0.612143	0.656088	ENSG00000035403	VCL	-0.473769	8.32644e-13	2.54339e-12
ENSG00000033867	SLC4A7	0.0444979	0.770349	0.800949	ENSG00000035499	DEPDC1B	2.23905	4.05719e-53	8.56846e-52
ENSG00000034053	APBA2	0.600354	0.0212437	0.0309006	ENSG00000035664	DAPK2	1.37328	1.38947e-53	2.99394e-52
ENSG00000034152	MAP2K3	-1.24865	1.44078e-30	4.14103e-29	ENSG00000035681	NSMAF	0.465281	1.24996e-15	4.50411e-15
ENSG00000034239	EFCAB1	-0.827532	0.00657559	0.0103864	ENSG00000035720	STAP1	-1.26935	7.77204e-13	2.37769e-12
ENSG00000034510	TMSB10	1.27763	2.05743e-11	9.50815e-11	ENSG00000035862	TIMP2	-0.221534	0.0369124	0.0483225
ENSG00000034533	ASTE1	-0.203692	0.0010009	0.00178503	ENSG00000035928	RFC1	0.521445	2.68765e-24	1.56005e-23
ENSG00000034677	RNF19A	-0.149083	0.196838	0.238039	ENSG00000036054	TBC1D23	-0.235815	5.03414e-13	1.55833e-12
ENSG00000034693	PEX3	-0.88192	3.59156e-17	3.05756e-16	ENSG00000036257	CUL3	-0.164109	6.38935e-08	1.42268e-07
ENSG00000034713	GABARAPL2	-0.0668119	0.356063	0.406857	ENSG00000036448	MYOM2	-2.1327	2.07669e-54	4.59901e-53
ENSG00000035115	SH3YL1	-0.311378	0.159085	0.196302	ENSG00000036473	OTC	-0.80921	1.06568e-08	2.50438e-08
ENSG00000035141	FAM136A	0.288	0.000893548	0.0016053	ENSG00000036530	CYP46A1	-0.404154	0.000241972	0.000400191
ENSG00000035403	VCL	-0.252651	0.0233738	0.0337373	ENSG00000036549	ZZZ3	-0.00859358	0.819656	0.839936
ENSG00000035499	DEPDC1B	3.22196	2.80321e-44	1.99114e-42	ENSG00000036565	SLC18A1	-0.0248498	0.952712	0.959256
ENSG00000035664	DAPK2	1.61947	1.1475e-21	1.49092e-20	ENSG00000036672	USP2	-0.771615	7.44453e-13	2.27968e-12
ENSG00000035681	NSMAF	0.521297	1.31567e-06	3.4205e-06	ENSG00000036828	CASR	-1.343	3.72882e-07	7.83347e-07
ENSG00000035687	ADSS2	0.344091	2.4427e-05	5.44685e-05	ENSG00000037042	TUBG2	0.838175	2.78717e-28	1.97342e-27
ENSG00000035720	STAP1	-0.443472	0.0894585	0.11625	ENSG00000037241	RPL26L1	0.313483	6.22222e-10	1.58336e-09
ENSG00000035862	TIMP2	0.024233	0.903046	0.917731	ENSG00000037280	FLT4	-0.370113	7.49419e-07	1.53652e-06
ENSG00000035928	RFC1	0.470118	1.11813e-08	3.72803e-08	ENSG00000037474	NSUN2	0.0212764	0.571327	0.610413
ENSG00000036054	TBC1D23	-0.409912	2.35997e-08	7.58615e-08	ENSG00000037637	FBXO42	0.0358385	0.401305	0.443561
ENSG00000036257	CUL3	-0.318674	4.94974e-07	1.35385e-06	ENSG00000037749	MFAP3	0.169474	8.13617e-05	0.000140752
ENSG00000036448	MYOM2	-2.05837	4.15189e-17	3.50682e-16	ENSG00000037757	MRI1	-0.0191537	0.671926	0.705974
ENSG00000036473	OTC	-1.13634	6.91785e-06	1.64615e-05	ENSG00000037897	METTL1	0.319201	1.3294e-07	2.88517e-07
ENSG00000036530	CYP46A1	-0.439075	0.0116741	0.0177293	ENSG00000037965	HOXC8	6.10243	1.33102e-18	5.68833e-18
ENSG00000036549	ZZZ3	-0.026419	0.701896	0.738539	ENSG00000038002	AGA	0.0539017	0.351105	0.393116
ENSG00000036672	USP2	-0.657007	0.000630908	0.00115836	ENSG00000038210	PI4K2B	-0.288913	1.2859e-05	2.38388e-05
ENSG00000036828	CASR	-0.311312	0.485481	0.534948	ENSG00000038274	MAT2B	0.0944251	0.0433715	0.0562105
ENSG00000037042	TUBG2	0.933208	6.05741e-21	7.36574e-20	ENSG00000038295	TLL1	-0.433319	0.0273167	0.0363588
ENSG00000037241	RPL26L1	0.37132	5.4357e-05	0.00011578	ENSG00000038358	EDC4	-0.0831024	0.0489931	0.0629792
ENSG00000037280	FLT4	-0.0919183	0.490224	0.539732	ENSG00000038382	TRIO	0.325076	1.30419e-06	2.62269e-06
ENSG00000037474	NSUN2	-0.108235	0.0921175	0.119445	ENSG00000038427	VCAN	1.56267	3.77076e-21	1.84886e-20
ENSG00000037637	FBXO42	0.00655334	0.920444	0.932332	ENSG00000038532	CLEC16A	0.277112	1.81229e-08	4.20015e-08
ENSG00000037749	MFAP3	-0.188415	0.170963	0.209564	ENSG00000038945	MSR1	-0.0360589	0.756074	0.783085
ENSG00000037757	MRI1	0.01374	0.863369	0.882806	ENSG00000039068	CDH1	-0.559977	7.80548e-12	2.24451e-11
ENSG00000037897	METTL1	0.545407	3.66614e-07	1.01936e-06	ENSG00000039139	DNAH5	0.589924	0.000437157	0.000706586
ENSG00000037965	HOXC8	3.70862	7.08591e-09	2.42319e-08	ENSG00000039319	ZFYVE16	-0.115576	0.0114433	0.0159986
ENSG00000038002	AGA	0.238133	0.0619324	0.0829137	ENSG00000039537	C6	-1.53398	6.24836e-32	5.25753e-31
ENSG00000038210	PI4K2B	-0.564043	4.61086e-08	1.43469e-07	ENSG00000039560	RAI14	0.40637	1.20889e-14	4.10385e-14
ENSG00000038219	BOD1L1	0.00874133	0.936381	0.94627	ENSG00000039600	SOX30	0.266714	0.379903	0.422424
ENSG00000038274	MAT2B	-0.211985	0.0134581	0.0202273	ENSG00000039650	PNKP	0.288259	7.22421e-12	2.08338e-11
ENSG00000038295	TLL1	-0.411474	0.0875864	0.114065	ENSG00000039987	BEST2	-0.311261	0.582836	0.621378
ENSG00000038358	EDC4	0.240621	0.0300702	0.0426094	ENSG00000040199	PHLPP2	-0.0200052	0.733416	0.762441
ENSG00000038382	TRIO	0.51824	2.77753e-07	7.84049e-07	ENSG00000040341	STAU2	0.214309	0.000249659	0.00041222
ENSG00000038427	VCAN	1.9584	3.33935e-11	1.49982e-10	ENSG00000040531	CTNS	0.167191	0.000345561	0.000563565
ENSG00000038532	CLEC16A	0.491931	5.55114e-09	1.92074e-08	ENSG00000040608	RTN4R	-0.0618364	0.539901	0.580298
ENSG00000038945	MSR1	-0.854172	4.39138e-07	1.2081e-06	ENSG00000040633	PHF23	-0.12042	0.00793125	0.0112965
ENSG00000039068	CDH1	-0.474301	0.00592342	0.00942649	ENSG00000040731	CDH10	4.427	2.7171e-09	6.61538e-09
ENSG00000039123	MTREX	0.106878	0.0775103	0.101931	ENSG00000040933	INPP4A	0.0943875	0.0779694	0.097393
ENSG00000039139	DNAH5	0.0011493	0.996542	0.997036	ENSG00000041353	RAB27B	0.562323	0.000665995	0.00105949
ENSG00000039319	ZFYVE16	-0.0997464	0.174224	0.213205	ENSG00000041357	PSMA4	0.203637	1.57881e-08	3.67291e-08
ENSG00000039523	RIPOR1	-0.042285	0.619034	0.662549	ENSG00000041515	MYO16	-0.726632	9.54839e-11	2.56096e-10
ENSG00000039537	C6	-1.95358	4.29017e-17	3.61792e-16	ENSG00000041802	LSG1	-0.0665953	0.124955	0.151329
ENSG00000039560	RAI14	0.111658	0.271965	0.319014	ENSG00000041880	PARP3	-0.335799	1.4312e-09	3.54246e-09
ENSG00000039650	PNKP	0.440708	4.84407e-07	1.32585e-06	ENSG00000041982	TNC	0.37392	0.00924586	0.0130731
ENSG00000040199	PHLPP2	0.025045	0.826497	0.850063	ENSG00000041988	THAP3	0.0729434	0.175898	0.208001
ENSG00000040275	SPDL1	1.81492	2.62216e-53	3.06375e-51	ENSG00000042088	TDP1	0.448609	3.95895e-27	2.64566e-26
ENSG00000040341	STAU2	0.360449	2.25061e-05	5.04221e-05	ENSG00000042286	AIFM2	0.896067	3.3232e-42	4.5328e-41
ENSG00000040487	SLC66A1	0.476834	4.33054e-06	1.05556e-05	ENSG00000042317	SPATA7	-0.129066	0.0197375	0.0267934
ENSG00000040531	CTNS	0.150574	0.0551832	0.0745517	ENSG00000042429	MED17	0.142835	2.3531e-05	4.27191e-05
ENSG00000040608	RTN4R	0.31585	0.0909162	0.118011	ENSG00000042445	RETSAT	-0.631677	2.28519e-20	1.07453e-19
ENSG00000040633	PHF23	-0.0704322	0.408993	0.460356	ENSG00000042493	CAPG	2.0833	2.41805e-49	4.44191e-48
ENSG00000040933	INPP4A	0.214667	0.0152677	0.0227267	ENSG00000042753	AP2S1	0.146267	0.00628551	0.00904862
ENSG00000041353	RAB27B	0.365837	0.190924	0.231498	ENSG00000042781	USH2A	-1.325	7.17148e-17	2.78969e-16
ENSG00000041357	PSMA4	0.258106	0.00053723	0.000997387	ENSG00000042813	ZPBP	-2.66544	2.88463e-05	5.19898e-05
ENSG00000041515	MYO16	-1.08665	1.83437e-07	5.28827e-07	ENSG00000042832	TG	0.985005	1.40536e-12	4.2392e-12
ENSG00000041802	LSG1	0.175289	0.00137641	0.00241335	ENSG00000042980	ADAM28	0.483771	0.00230254	0.00347309
ENSG00000041880	PARP3	-0.0429593	0.65728	0.698062	ENSG00000043039	BARX2	0.573785	0.150524	0.179906
ENSG00000041982	TNC	0.113282	0.644964	0.686565	ENSG00000043093	DCUN1D1	-0.265836	3.43111e-08	7.79219e-08
ENSG00000041988	THAP3	0.526628	1.29992e-07	3.82551e-07	ENSG00000043355	ZIC2	4.75468	1.86173e-59	5.03995e-58
ENSG00000042062	RIPOR3	-2.42673	4.12269e-25	7.06421e-24	ENSG00000043462	LCP2	-0.670169	1.04323e-12	3.16964e-12
ENSG00000042088	TDP1	0.370912	2.06604e-06	5.24198e-06	ENSG00000043514	TRIT1	0.137671	0.000382411	0.000621374
ENSG00000042286	AIFM2	0.829996	1.29164e-12	6.80825e-12	ENSG00000043591	ADRB1	-1.63085	9.72498e-21	4.67908e-20
ENSG00000042317	SPATA7	-0.122507	0.194557	0.23546	ENSG00000044012	GUCA2B	-0.487348	0.0149573	0.020615
ENSG00000042429	MED17	0.0922861	0.191601	0.232266	ENSG00000044090	CUL7	0.838007	3.9556e-53	8.365e-52
ENSG00000042445	RETSAT	-0.677687	2.66359e-08	8.50788e-08	ENSG00000044115	CTNNA1	0.461422	2.90383e-30	2.26524e-29
ENSG00000042493	CAPG	1.3526	9.43123e-11	4.02299e-10	ENSG00000044446	PHKA2	-0.287984	5.45326e-07	1.13057e-06
ENSG00000042753	AP2S1	0.153628	0.15986	0.197153	ENSG00000044459	CNTLN	-0.284106	9.90354e-06	1.85408e-05
ENSG00000042781	USH2A	-1.23318	5.76463e-06	1.38214e-05	ENSG00000044524	EPHA3	-0.855338	1.78746e-08	4.145e-08
ENSG00000042832	TG	0.543455	0.072901	0.0963883	ENSG00000044574	HSPA5	0.281079	2.63695e-05	4.76768e-05
ENSG00000042980	ADAM28	0.405161	0.110503	0.141073	ENSG00000046604	DSG2	0.391269	0.000761909	0.00120534
ENSG00000043039	BARX2	0.0629288	0.881563	0.898958	ENSG00000046647	GEMIN8	0.180909	1.35774e-05	2.51093e-05
ENSG00000043093	DCUN1D1	-0.332668	1.99183e-05	4.48363e-05	ENSG00000046651	OFD1	0.178423	0.00108504	0.00169318
ENSG00000043143	JADE2	0.695887	1.22652e-11	5.80977e-11	ENSG00000046653	GPM6B	-0.564671	1.23734e-07	2.69602e-07
ENSG00000043355	ZIC2	6.67863	1.34527e-89	2.16911e-86	ENSG00000046774	MAGEC2	7.64065	2.167e-41	2.84619e-40
ENSG00000043462	LCP2	-0.866964	1.90711e-08	6.1914e-08	ENSG00000046889	PREX2	-0.0862022	0.480351	0.522029
ENSG00000043514	TRIT1	0.13611	0.0613737	0.0822533	ENSG00000047056	WDR37	0.0512548	0.243157	0.280566
ENSG00000043591	ADRB1	-1.33651	4.41212e-06	1.07431e-05	ENSG00000047188	YTHDC2	-0.207174	1.80083e-05	3.30011e-05
ENSG00000044012	GUCA2B	0.46376	0.167388	0.205608	ENSG00000047230	CTPS2	0.405569	2.79919e-21	1.3844e-20
ENSG00000044090	CUL7	1.15718	3.37239e-35	1.36282e-33	ENSG00000047249	ATP6V1H	0.780027	1.49542e-41	1.98044e-40
ENSG00000044115	CTNNA1	0.4772	6.87989e-14	4.17663e-13	ENSG00000047315	POLR2B	0.0887598	0.0540433	0.0690869
ENSG00000044446	PHKA2	-0.0924119	0.310197	0.359209	ENSG00000047365	ARAP2	-0.981996	2.60787e-31	2.13462e-30
ENSG00000044459	CNTLN	-0.457105	0.000163212	0.000326585	ENSG00000047410	TPR	-0.0745843	0.107362	0.131309
ENSG00000044524	EPHA3	-0.689547	0.00778675	0.0121637	ENSG00000047457	CP	-1.39111	6.37169e-38	7.20032e-37
ENSG00000044574	HSPA5	0.437506	5.67987e-06	1.36303e-05	ENSG00000047579	DTNBP1	0.514713	8.33589e-15	2.86518e-14
ENSG00000046604	DSG2	-0.0269576	0.900323	0.915483	ENSG00000047597	XK	2.06134	5.54786e-33	4.90902e-32
ENSG00000046647	GEMIN8	0.185013	0.0150496	0.0224291	ENSG00000047617	ANO2	1.56231	2.14778e-21	1.0702e-20
ENSG00000046651	OFD1	0.599861	1.57563e-12	8.19533e-12	ENSG00000047621	C12orf4	0.196101	2.76881e-07	5.87084e-07
ENSG00000046653	GPM6B	-0.441156	0.0186625	0.0273907	ENSG00000047634	SCML1	-0.122884	0.0656518	0.0829886
ENSG00000046774	MAGEC2	8.69334	2.56196e-38	1.25179e-36	ENSG00000047644	WWC3	0.377236	4.75408e-11	1.30046e-10
ENSG00000046889	PREX2	0.219547	0.284772	0.332248	ENSG00000047648	ARHGAP6	0.314955	0.00194714	0.00296138
ENSG00000047056	WDR37	0.123096	0.0959219	0.12396	ENSG00000047662	FAM184B	-0.00623887	0.922445	0.9328
ENSG00000047188	YTHDC2	-0.201715	0.0165165	0.0244436	ENSG00000047849	MAP4	0.532619	7.73254e-34	7.1517e-33
ENSG00000047230	CTPS2	0.321375	0.000106024	0.000217498	ENSG00000047932	GOPC	-0.113928	0.00304488	0.00453616
ENSG00000047249	ATP6V1H	0.589213	7.80746e-10	3.00089e-09	ENSG00000047936	ROS1	1.2253	2.25287e-06	4.44964e-06
ENSG00000047315	POLR2B	0.0744658	0.376201	0.427331	ENSG00000048028	USP28	0.0230391	0.562028	0.601768
ENSG00000047346	FAM214A	-0.4684	7.79571e-06	1.8447e-05	ENSG00000048052	HDAC9	-0.510697	3.81668e-05	6.80878e-05
ENSG00000047365	ARAP2	-0.924338	9.50801e-11	4.05467e-10	ENSG00000048140	TSPAN17	0.867364	4.05908e-61	1.1725e-59
ENSG00000047410	TPR	0.643521	4.78799e-14	2.95e-13	ENSG00000048162	NOP16	0.238482	0.000330276	0.000539796
ENSG00000047457	CP	-1.53142	1.42507e-14	9.30655e-14	ENSG00000048342	CC2D2A	0.0252757	0.771721	0.797117
ENSG00000047578	KATNIP	0.883868	4.97429e-19	5.05072e-18	ENSG00000048392	RRM2B	0.279337	1.54749e-06	3.0944e-06
ENSG00000047579	DTNBP1	0.621711	3.65904e-08	1.15141e-07	ENSG00000048405	ZNF800	-0.475168	9.55218e-18	3.88247e-17
ENSG00000047597	XK	1.04299	0.000122451	0.000249294	ENSG00000048462	TNFRSF17	-0.689856	0.00290518	0.00433655
ENSG00000047617	ANO2	3.06941	8.26159e-24	1.27474e-22	ENSG00000048471	SNX29	0.287919	2.40365e-07	5.12245e-07
ENSG00000047621	C12orf4	0.330306	7.29594e-07	1.96001e-06	ENSG00000048540	LMO3	-0.282586	0.0856014	0.106401
ENSG00000047634	SCML1	0.25751	0.0284274	0.0404701	ENSG00000048544	MRPS10	0.348672	1.95736e-15	6.97743e-15
ENSG00000047644	WWC3	0.502915	3.58208e-06	8.81122e-06	ENSG00000048545	GUCA1A	0.623421	0.237484	0.274496
ENSG00000047648	ARHGAP6	0.436914	0.00481305	0.00777845	ENSG00000048649	RSF1	-0.166404	0.000976685	0.00153009
ENSG00000047662	FAM184B	0.347121	0.0252565	0.0362922	ENSG00000048707	VPS13D	-0.230397	3.52927e-07	7.42895e-07
ENSG00000047849	MAP4	0.39625	6.17663e-09	2.12576e-08	ENSG00000048740	CELF2	-0.5162	4.0323e-07	8.44985e-07
ENSG00000047932	GOPC	-0.276061	0.000290553	0.00056113	ENSG00000048828	FAM120A	0.126761	7.99194e-05	0.000138332
ENSG00000047936	ROS1	2.70822	9.09978e-11	3.8919e-10	ENSG00000048991	R3HDM1	0.555726	4.29635e-58	1.10314e-56
ENSG00000048028	USP28	-0.0964675	0.218683	0.261828	ENSG00000049089	COL9A2	0.750473	1.92688e-07	4.13459e-07
ENSG00000048052	HDAC9	-0.755423	0.00013228	0.000267916	ENSG00000049130	KITLG	0.762166	5.55336e-15	1.92287e-14
ENSG00000048140	TSPAN17	0.843467	2.8157e-22	3.86715e-21	ENSG00000049167	ERCC8	0.253973	1.51706e-12	4.56406e-12
ENSG00000048162	NOP16	0.398066	0.00116203	0.0020567	ENSG00000049192	ADAMTS6	1.39384	8.15582e-30	6.24014e-29
ENSG00000048342	CC2D2A	0.161272	0.207513	0.249567	ENSG00000049239	H6PD	-0.422996	1.22157e-07	2.66311e-07
ENSG00000048392	RRM2B	0.0620962	0.53737	0.585738	ENSG00000049245	VAMP3	0.0112591	0.791227	0.814363
ENSG00000048405	ZNF800	-0.570538	4.67973e-14	2.89103e-13	ENSG00000049246	PER3	-0.481423	9.31427e-09	2.19601e-08
ENSG00000048462	TNFRSF17	-0.459662	0.231492	0.275615	ENSG00000049247	UTS2	0.476972	0.0215014	0.0290345
ENSG00000048471	SNX29	0.398105	0.000449725	0.000844164	ENSG00000049249	TNFRSF9	0.464766	0.00437986	0.00641647
ENSG00000048540	LMO3	0.70812	0.0013511	0.00237208	ENSG00000049283	EPN3	1.36119	2.68338e-12	7.95139e-12
ENSG00000048544	MRPS10	0.187027	0.00608946	0.00967259	ENSG00000049323	LTBP1	-0.496021	4.40366e-06	8.48025e-06
ENSG00000048649	RSF1	-0.34429	1.52592e-06	3.93224e-06	ENSG00000049449	RCN1	-0.0232358	0.713053	0.743494
ENSG00000048707	VPS13D	-0.337008	6.19175e-05	0.000130846	ENSG00000049540	ELN	-0.270707	0.0565573	0.0721041
ENSG00000048740	CELF2	-0.387561	0.0383189	0.0532771	ENSG00000049541	RFC2	0.297341	3.41735e-09	8.26353e-09
ENSG00000048828	FAM120A	-0.183996	0.00129217	0.00227357	ENSG00000049618	ARID1B	-0.0364466	0.373005	0.415274
ENSG00000048991	R3HDM1	0.646094	8.09345e-20	8.93216e-19	ENSG00000049656	CLPTM1L	0.491581	6.80697e-19	2.95742e-18
ENSG00000049089	COL9A2	1.64421	1.82139e-10	7.52256e-10	ENSG00000049759	NEDD4L	0.826492	8.81474e-37	9.40141e-36
ENSG00000049130	KITLG	1.14646	3.28431e-11	1.47593e-10	ENSG00000049768	FOXP3	0.572548	0.000111588	0.000190787
ENSG00000049167	ERCC8	0.293302	1.91059e-05	4.31281e-05	ENSG00000049769	PPP1R3F	0.521826	2.07484e-10	5.44401e-10
ENSG00000049192	ADAMTS6	1.29825	3.605e-09	1.27695e-08	ENSG00000049860	HEXB	0.505231	1.10359e-21	5.60583e-21
ENSG00000049239	H6PD	-0.020345	0.877223	0.895325	ENSG00000049883	PTCD2	-0.0227812	0.66268	0.69727
ENSG00000049245	VAMP3	-0.110026	0.178834	0.218366	ENSG00000050130	JKAMP	0.238855	6.08027e-12	1.7608e-11
ENSG00000049246	PER3	-0.614248	6.21596e-05	0.000131324	ENSG00000050165	DKK3	0.0679713	0.575367	0.614236
ENSG00000049247	UTS2	1.65052	1.36916e-05	3.14342e-05	ENSG00000050327	ARHGEF5	-0.0110704	0.912962	0.924617
ENSG00000049249	TNFRSF9	1.3626	1.70885e-06	4.37844e-06	ENSG00000050344	NFE2L3	0.242809	0.00220212	0.00332981
ENSG00000049283	EPN3	-0.0823838	0.768282	0.799011	ENSG00000050405	LIMA1	0.0389086	0.589322	0.627705
ENSG00000049323	LTBP1	-0.679615	0.000348028	0.000664409	ENSG00000050426	LETMD1	0.0869139	0.0354095	0.0464771
ENSG00000049449	RCN1	0.0285406	0.842677	0.864389	ENSG00000050438	SLC4A8	0.18304	0.147961	0.177146
ENSG00000049540	ELN	0.189183	0.466601	0.516899	ENSG00000050555	LAMC3	-1.10679	7.52744e-16	2.75565e-15
ENSG00000049541	RFC2	0.499267	6.0885e-08	1.87135e-07	ENSG00000050628	PTGER3	0.641825	7.28048e-05	0.000126374
ENSG00000049618	ARID1B	-0.226633	0.00610386	0.00969355	ENSG00000050730	TNIP3	-0.920626	8.62773e-07	1.75897e-06
ENSG00000049656	CLPTM1L	0.159604	0.0738705	0.0975981	ENSG00000050748	MAPK9	0.259352	9.80329e-12	2.79781e-11
ENSG00000049759	NEDD4L	0.848702	1.30664e-12	6.8828e-12	ENSG00000050767	COL23A1	-0.505339	8.50273e-06	1.59953e-05
ENSG00000049768	FOXP3	0.000321016	0.999016	0.99914	ENSG00000050820	BCAR1	-0.216048	0.000128307	0.000218248
ENSG00000049769	PPP1R3F	0.546508	0.000389909	0.000738766	ENSG00000051108	HERPUD1	-0.449712	7.1867e-16	2.63612e-15
ENSG00000049860	HEXB	0.434385	1.7992e-06	4.59605e-06	ENSG00000051128	HOMER3	0.753364	3.53849e-16	1.32444e-15
ENSG00000049883	PTCD2	-0.110011	0.14967	0.185837	ENSG00000051180	RAD51	2.15261	2.32058e-105	2.62423e-103
ENSG00000050030	NEXMIF	0.792288	0.0568968	0.0767252	ENSG00000051341	POLQ	2.36549	2.68855e-92	2.10142e-90
ENSG00000050130	JKAMP	0.0958973	0.15336	0.190035	ENSG00000051382	PIK3CB	0.251828	0.000618229	0.000986456
ENSG00000050165	DKK3	1.17932	1.41121e-06	3.6501e-06	ENSG00000051523	CYBA	-0.00343756	0.976198	0.979516
ENSG00000050327	ARHGEF5	0.014986	0.915865	0.928476	ENSG00000051596	THOC3	0.457392	6.1769e-12	1.78781e-11
ENSG00000050344	NFE2L3	1.05409	3.88936e-09	1.37135e-08	ENSG00000051620	HEBP2	-0.19635	0.00292772	0.00436816
ENSG00000050393	MCUR1	0.337394	0.0008009	0.00145016	ENSG00000051825	MPHOSPH9	0.211123	0.00140594	0.00217163
ENSG00000050405	LIMA1	0.101574	0.372101	0.42322	ENSG00000052126	PLEKHA5	0.193255	0.000831057	0.00131109
ENSG00000050426	LETMD1	0.116266	0.116099	0.147458	ENSG00000052344	PRSS8	-0.661379	0.00160449	0.00246209
ENSG00000050438	SLC4A8	0.498983	0.010093	0.0154665	ENSG00000052723	SIKE1	-0.182901	3.67184e-07	7.71885e-07
ENSG00000050555	LAMC3	-0.332756	0.155551	0.192458	ENSG00000052749	RRP12	0.285009	5.06488e-05	8.94128e-05
ENSG00000050628	PTGER3	0.729179	0.00207325	0.00353746	ENSG00000052795	FNIP2	-0.878064	7.4085e-16	2.71497e-15
ENSG00000050730	TNIP3	-0.244766	0.428653	0.479905	ENSG00000052841	TTC17	-0.140802	5.3562e-05	9.42655e-05
ENSG00000050748	MAPK9	0.266905	9.33937e-05	0.000193037	ENSG00000052850	ALX4	1.11409	0.00996059	0.0140252
ENSG00000050767	COL23A1	0.628562	0.0116751	0.0177293	ENSG00000053108	FSTL4	3.23429	3.06973e-40	3.84343e-39
ENSG00000050820	BCAR1	-0.114893	0.242536	0.287506	ENSG00000053254	FOXN3	0.0378233	0.502164	0.543621
ENSG00000051009	FHIP1B	-0.158728	0.0411961	0.0569952	ENSG00000053371	AKR7A2	-0.00897325	0.880269	0.895489
ENSG00000051108	HERPUD1	-0.582124	1.4485e-08	4.76744e-08	ENSG00000053372	MRTO4	0.125275	0.0157377	0.0216233
ENSG00000051128	HOMER3	1.27425	6.95227e-13	3.78583e-12	ENSG00000053438	NNAT	-0.15524	0.238888	0.27594
ENSG00000051180	RAD51	2.34754	3.00195e-42	1.89076e-40	ENSG00000053501	USE1	0.0798618	0.142473	0.170962
ENSG00000051341	POLQ	3.00325	8.94725e-51	8.96058e-49	ENSG00000053524	MCF2L2	1.42866	9.31082e-18	3.78824e-17
ENSG00000051382	PIK3CB	0.117763	0.105904	0.135685	ENSG00000053702	NRIP2	0.482059	1.80119e-10	4.74711e-10
ENSG00000051523	CYBA	0.685838	0.00344773	0.00570811	ENSG00000053747	LAMA3	2.60978	2.85074e-86	1.84777e-84
ENSG00000051596	THOC3	0.527851	4.7142e-09	1.64635e-08	ENSG00000053900	ANAPC4	0.320035	8.52103e-12	2.44543e-11
ENSG00000051620	HEBP2	-0.316762	0.00487887	0.00788167	ENSG00000053918	KCNQ1	0.491271	4.6966e-05	8.3162e-05
ENSG00000051825	MPHOSPH9	0.158442	0.123301	0.155673	ENSG00000054116	TRAPPC3	0.154279	0.000207314	0.000345234
ENSG00000052126	PLEKHA5	0.226856	0.0275914	0.0393668	ENSG00000054118	THRAP3	-0.0637973	0.0209732	0.0283501
ENSG00000052344	PRSS8	-0.682545	0.0727022	0.0961571	ENSG00000054148	PHPT1	0.507459	1.69864e-15	6.06876e-15
ENSG00000052723	SIKE1	-0.23111	0.000620584	0.00114084	ENSG00000054179	ENTPD2	1.33414	3.46213e-25	2.12159e-24
ENSG00000052749	RRP12	0.694697	9.18479e-10	3.49117e-09	ENSG00000054219	LY75	-0.206466	0.0748194	0.0936858
ENSG00000052795	FNIP2	-1.2605	3.71034e-14	2.32242e-13	ENSG00000054267	ARID4B	0.25351	1.31807e-08	3.07891e-08
ENSG00000052802	MSMO1	-0.739213	2.43789e-06	6.13622e-06	ENSG00000054277	OPN3	-0.0190495	0.731316	0.760604
ENSG00000052841	TTC17	-0.157896	0.0418929	0.0578719	ENSG00000054282	SDCCAG8	0.0910741	0.0206557	0.027947
ENSG00000053108	FSTL4	4.37119	1.72392e-41	1.0529e-39	ENSG00000054356	PTPRN	3.1687	1.16038e-12	3.5182e-12
ENSG00000053254	FOXN3	-0.373664	0.00026482	0.000514825	ENSG00000054392	HHAT	0.878053	1.86644e-42	2.57442e-41
ENSG00000053328	METTL24	-0.0302662	0.915937	0.92849	ENSG00000054523	KIF1B	0.266346	6.75016e-06	1.28026e-05
ENSG00000053371	AKR7A2	-0.15306	0.133634	0.167591	ENSG00000054598	FOXC1	0.288607	0.0165359	0.0226556
ENSG00000053372	MRTO4	0.425753	1.03853e-05	2.41985e-05	ENSG00000054611	TBC1D22A	0.500106	1.49402e-28	1.07162e-27
ENSG00000053438	NNAT	1.08285	1.0305e-05	2.40217e-05	ENSG00000054654	SYNE2	-0.365986	3.00416e-07	6.35296e-07
ENSG00000053501	USE1	0.323111	0.00700715	0.0110195	ENSG00000054690	PLEKHH1	0.662735	2.81647e-20	1.31736e-19
ENSG00000053524	MCF2L2	2.82038	5.78712e-20	6.44862e-19	ENSG00000054793	ATP9A	0.48049	2.3389e-12	6.96167e-12
ENSG00000053702	NRIP2	1.16616	7.19598e-17	5.91376e-16	ENSG00000054803	CBLN4	0.259073	0.280634	0.319714
ENSG00000053747	LAMA3	2.27105	7.79253e-19	7.77037e-18	ENSG00000054938	CHRDL2	0.413932	0.00240247	0.00361732
ENSG00000053770	AP5M1	-0.314185	0.000272987	0.000529425	ENSG00000054965	FAM168A	0.342438	5.72984e-05	0.000100586
ENSG00000053900	ANAPC4	0.55896	1.91049e-15	1.36364e-14	ENSG00000054967	RELT	-0.00180934	0.984697	0.986553
ENSG00000053918	KCNQ1	0.7292	0.000609958	0.00112284	ENSG00000054983	GALC	-0.239964	0.0012779	0.00198095
ENSG00000054116	TRAPPC3	0.177586	0.00888715	0.0137455	ENSG00000055044	NOP58	0.0117432	0.807975	0.829139
ENSG00000054118	THRAP3	-0.283883	1.97273e-08	6.39877e-08	ENSG00000055118	KCNH2	2.25586	6.47531e-18	2.65626e-17
ENSG00000054148	PHPT1	1.24273	7.03161e-19	7.03336e-18	ENSG00000055130	CUL1	0.0329964	0.402289	0.444468
ENSG00000054179	ENTPD2	1.70203	1.98609e-14	1.27839e-13	ENSG00000055147	FAM114A2	0.22466	9.51148e-09	2.24052e-08
ENSG00000054219	LY75	0.0238467	0.893803	0.909943	ENSG00000055163	CYFIP2	-0.877028	5.6612e-18	2.32889e-17
ENSG00000054267	ARID4B	0.254424	0.00421349	0.00687148	ENSG00000055208	TAB2	-0.503051	1.07645e-24	6.42606e-24
ENSG00000054277	OPN3	0.140342	0.389179	0.440297	ENSG00000055332	EIF2AK2	-0.028038	0.64433	0.680568
ENSG00000054282	SDCCAG8	0.197236	0.00724664	0.0113718	ENSG00000055483	USP36	0.00321479	0.954369	0.96044
ENSG00000054356	PTPRN	2.29429	1.53616e-09	5.66409e-09	ENSG00000055732	MCOLN3	1.5571	7.05335e-13	2.16238e-12
ENSG00000054392	HHAT	0.837379	1.51932e-08	4.98525e-08	ENSG00000055813	CCDC85A	1.03902	1.72319e-13	5.47774e-13
ENSG00000054523	KIF1B	0.0309534	0.743254	0.77613	ENSG00000055917	PUM2	0.0674499	0.0295371	0.0391528
ENSG00000054598	FOXC1	0.857519	0.000162104	0.000324692	ENSG00000055950	MRPL43	0.132861	0.00564121	0.00816605
ENSG00000054611	TBC1D22A	0.427914	2.00367e-07	5.74964e-07	ENSG00000055955	ITIH4	-1.34791	2.01234e-32	1.741e-31
ENSG00000054654	SYNE2	-0.452899	0.0004451	0.000836553	ENSG00000055957	ITIH1	-0.93845	1.23089e-15	4.43639e-15
ENSG00000054690	PLEKHH1	1.39807	4.83697e-20	5.41983e-19	ENSG00000056097	ZFR	0.24001	1.50961e-10	3.9978e-10
ENSG00000054793	ATP9A	0.56659	3.75434e-05	8.14846e-05	ENSG00000056277	ZNF280C	0.478974	8.16895e-18	3.33471e-17
ENSG00000054803	CBLN4	0.819149	0.0462232	0.0633815	ENSG00000056291	NPFFR2	6.45164	6.85784e-36	6.95157e-35
ENSG00000054938	CHRDL2	0.665521	0.00668223	0.0105456	ENSG00000056487	PHF21B	0.320686	0.647715	0.683735
ENSG00000054965	FAM168A	0.328718	3.64988e-05	7.93563e-05	ENSG00000056558	TRAF1	0.117613	0.136831	0.164674
ENSG00000054967	RELT	0.173091	0.221757	0.265057	ENSG00000056586	RC3H2	0.0518746	0.53818	0.578682
ENSG00000054983	GALC	-0.664073	5.69214e-05	0.000120811	ENSG00000056736	IL17RB	0.218185	0.017432	0.0237953
ENSG00000055044	NOP58	0.435518	5.65031e-08	1.74365e-07	ENSG00000056972	TRAF3IP2	0.0597398	0.435175	0.477226
ENSG00000055070	SZRD1	0.08022	0.242007	0.286921	ENSG00000056998	GYG2	-0.297653	0.00203111	0.00308145
ENSG00000055118	KCNH2	2.48617	2.45337e-11	1.12063e-10	ENSG00000057019	DCBLD2	-0.0662926	0.253485	0.291533
ENSG00000055130	CUL1	-0.106452	0.122528	0.15483	ENSG00000057149	SERPINB3	11.826	8.07788e-25	4.85495e-24
ENSG00000055147	FAM114A2	0.00242706	0.970563	0.975524	ENSG00000057252	SOAT1	0.179729	0.00538239	0.00780983
ENSG00000055163	CYFIP2	-0.38709	0.0717137	0.0949665	ENSG00000057294	PKP2	-0.465583	1.07248e-09	2.67574e-09
ENSG00000055208	TAB2	-0.801677	5.32479e-15	3.63185e-14	ENSG00000057468	MSH4	1.35992	2.67167e-15	9.45191e-15
ENSG00000055211	GINM1	-0.609668	2.90265e-16	2.25898e-15	ENSG00000057593	F7	-0.533947	5.43227e-07	1.12637e-06
ENSG00000055332	EIF2AK2	-0.129466	0.122584	0.15489	ENSG00000057608	GDI2	-0.152727	6.31058e-05	0.000110319
ENSG00000055483	USP36	0.399379	2.17185e-07	6.21232e-07	ENSG00000057657	PRDM1	-0.0369684	0.715687	0.745858
ENSG00000055609	KMT2C	-0.130759	0.179421	0.219032	ENSG00000057663	ATG5	-0.228327	3.77101e-09	9.09525e-09
ENSG00000055732	MCOLN3	2.56531	2.04608e-10	8.39892e-10	ENSG00000057704	TMCC3	0.272151	0.000634419	0.00101077
ENSG00000055813	CCDC85A	0.900527	0.000536353	0.000996102	ENSG00000057757	PITHD1	-0.211787	2.42216e-07	5.15914e-07
ENSG00000055917	PUM2	-0.123546	0.0329594	0.0463853	ENSG00000057935	MTA3	0.581121	2.56372e-36	2.66831e-35
ENSG00000055950	MRPL43	0.123897	0.121986	0.154219	ENSG00000058056	USP13	0.0771158	0.146248	0.17524
ENSG00000055955	ITIH4	0.000932307	0.995996	0.996676	ENSG00000058063	ATP11B	-0.175039	0.00136829	0.00211572
ENSG00000055957	ITIH1	-1.08362	7.30738e-09	2.49733e-08	ENSG00000058085	LAMC2	0.487603	0.038969	0.0508353
ENSG00000056050	HPF1	0.198415	0.0119275	0.0180886	ENSG00000058091	CDK14	0.382489	1.30525e-09	3.23874e-09
ENSG00000056097	ZFR	0.154445	0.0184773	0.0271411	ENSG00000058262	SEC61A1	0.381537	8.51771e-21	4.10813e-20
ENSG00000056277	ZNF280C	0.656491	1.24102e-09	4.63093e-09	ENSG00000058272	PPP1R12A	0.0279454	0.508532	0.549732
ENSG00000056291	NPFFR2	6.28917	2.34605e-26	4.54661e-25	ENSG00000058335	RASGRF1	1.66971	6.6618e-21	3.22766e-20
ENSG00000056558	TRAF1	0.613724	1.16229e-07	3.44308e-07	ENSG00000058404	CAMK2B	-1.99926	3.08165e-26	1.97973e-25
ENSG00000056586	RC3H2	-0.204146	0.00307193	0.00512911	ENSG00000058453	CROCC	0.340381	2.42037e-06	4.76631e-06
ENSG00000056736	IL17RB	0.555667	0.000882294	0.00158667	ENSG00000058600	POLR3E	0.0172699	0.626736	0.663742
ENSG00000056972	TRAF3IP2	-0.352064	0.00438621	0.00712506	ENSG00000058668	ATP2B4	0.214326	0.00425284	0.00624013
ENSG00000056998	GYG2	-0.59487	0.000766221	0.00139096	ENSG00000058673	ZC3H11A	-0.0183137	0.655387	0.690416
ENSG00000057019	DCBLD2	-0.419175	9.60493e-06	2.24579e-05	ENSG00000058729	RIOK2	0.15637	0.00052585	0.000844038
ENSG00000057252	SOAT1	0.0533799	0.562178	0.609464	ENSG00000058799	YIPF1	0.345287	2.8801e-15	1.01645e-14
ENSG00000057294	PKP2	-0.571073	0.000169907	0.000339057	ENSG00000058866	DGKG	-0.0269605	0.803665	0.82551
ENSG00000057468	MSH4	2.29852	1.10434e-11	5.25106e-11	ENSG00000059122	FLYWCH1	0.339456	6.46582e-05	0.000112922
ENSG00000057593	F7	-0.731181	1.9804e-05	4.45977e-05	ENSG00000059145	UNKL	0.666595	3.35889e-28	2.3698e-27
ENSG00000057608	GDI2	-0.295039	1.10832e-06	2.90909e-06	ENSG00000059377	TBXAS1	-0.569414	4.03373e-09	9.71128e-09
ENSG00000057657	PRDM1	-0.290403	0.0662914	0.0883592	ENSG00000059378	PARP12	0.417101	2.9294e-12	8.66271e-12
ENSG00000057663	ATG5	-0.402089	1.52921e-09	5.64104e-09	ENSG00000059573	ALDH18A1	0.563245	1.10814e-24	6.60782e-24
ENSG00000057704	TMCC3	0.15198	0.255827	0.301863	ENSG00000059588	TARBP1	1.25259	2.50277e-97	2.24195e-95
ENSG00000057757	PITHD1	-0.237938	0.00275054	0.00462121	ENSG00000059728	MXD1	-0.201452	0.0266788	0.0355621
ENSG00000057935	MTA3	0.781044	1.61113e-20	1.88245e-19	ENSG00000059758	CDK17	-0.33883	3.52374e-12	1.03531e-11
ENSG00000058056	USP13	-0.0600221	0.537293	0.585715	ENSG00000059769	DNAJC25	-1.04121	4.14984e-60	1.15479e-58
ENSG00000058063	ATP11B	-0.272346	0.00856601	0.0132908	ENSG00000059804	SLC2A3	-0.490224	0.000242121	0.000400396
ENSG00000058085	LAMC2	0.10274	0.764003	0.795119	ENSG00000059915	PSD	-0.158801	0.13712	0.164985
ENSG00000058091	CDK14	0.132118	0.288685	0.336375	ENSG00000060069	CTDP1	0.286626	3.20887e-14	1.06595e-13
ENSG00000058262	SEC61A1	0.406806	9.22901e-08	2.76905e-07	ENSG00000060140	STYK1	0.299709	0.1624	0.193042
ENSG00000058272	PPP1R12A	0.0369286	0.648923	0.690278	ENSG00000060237	WNK1	0.256318	3.94962e-07	8.28531e-07
ENSG00000058335	RASGRF1	2.5919	5.54699e-16	4.18921e-15	ENSG00000060339	CCAR1	0.135077	0.000528949	0.000848927
ENSG00000058404	CAMK2B	-1.59677	1.25367e-06	3.26563e-06	ENSG00000060491	OGFR	-0.0154921	0.770901	0.796394
ENSG00000058453	CROCC	0.895746	2.15068e-16	1.69513e-15	ENSG00000060558	GNA15	0.193432	0.0894494	0.110882
ENSG00000058600	POLR3E	0.155182	0.0133568	0.0200881	ENSG00000060566	CREB3L3	-0.661751	1.9975e-06	3.96244e-06
ENSG00000058668	ATP2B4	0.481447	0.00111977	0.0019867	ENSG00000060642	PIGV	-0.60742	6.21861e-25	3.75732e-24
ENSG00000058673	ZC3H11A	0.222091	0.00506069	0.00815577	ENSG00000060656	PTPRU	0.465827	6.63174e-06	1.25855e-05
ENSG00000058729	RIOK2	0.0864491	0.173359	0.212226	ENSG00000060688	SNRNP40	0.0471879	0.258449	0.29675
ENSG00000058799	YIPF1	0.0726955	0.337759	0.388059	ENSG00000060709	RIMBP2	-1.88883	1.78102e-07	3.83192e-07
ENSG00000058804	NDC1	0.459649	6.7998e-08	2.07494e-07	ENSG00000060718	COL11A1	4.57572	3.0751e-41	4.01906e-40
ENSG00000058866	DGKG	0.0983193	0.631848	0.674206	ENSG00000060749	QSER1	0.180992	9.43251e-05	0.000162333
ENSG00000059122	FLYWCH1	0.650005	2.01051e-14	1.29308e-13	ENSG00000060971	ACAA1	-1.40721	7.24544e-69	2.67427e-67
ENSG00000059145	UNKL	1.04078	2.25819e-17	1.9618e-16	ENSG00000060982	BCAT1	1.35107	5.62299e-29	4.13936e-28
ENSG00000059377	TBXAS1	-0.909631	1.87109e-09	6.8272e-09	ENSG00000061273	HDAC7	0.435763	1.27107e-07	2.76497e-07
ENSG00000059378	PARP12	0.383527	0.000357593	0.000681459	ENSG00000061337	LZTS1	0.988406	7.36982e-19	3.19586e-18
ENSG00000059573	ALDH18A1	0.408853	0.000106099	0.000217596	ENSG00000061455	PRDM6	0.14635	0.23024	0.26715
ENSG00000059588	TARBP1	1.79577	2.1038e-52	2.38885e-50	ENSG00000061656	SPAG4	0.92244	5.84475e-19	2.54561e-18
ENSG00000059691	GATB	-0.331916	0.000782516	0.00141927	ENSG00000061676	NCKAP1	0.372438	2.19753e-14	7.35755e-14
ENSG00000059728	MXD1	-0.0560016	0.654131	0.694993	ENSG00000061794	MRPS35	0.03557	0.414889	0.456708
ENSG00000059758	CDK17	-0.464678	1.39514e-08	4.59743e-08	ENSG00000061936	SFSWAP	0.207033	0.000115308	0.000196871
ENSG00000059769	DNAJC25	-1.24819	2.9475e-25	5.13234e-24	ENSG00000061938	TNK2	-0.0506111	0.473236	0.515068
ENSG00000059804	SLC2A3	-0.949002	1.38078e-06	3.57651e-06	ENSG00000061987	MON2	-0.354171	5.83643e-16	2.15155e-15
ENSG00000059915	PSD	0.326304	0.00848691	0.0131757	ENSG00000062038	CDH3	0.992183	0.000161347	0.00027138
ENSG00000060069	CTDP1	0.188638	0.00357266	0.00589557	ENSG00000062096	ARSF	0.188352	0.518945	0.560153
ENSG00000060138	YBX3	0.00812473	0.966665	0.972394	ENSG00000062194	GPBP1	0.246907	3.99968e-10	1.03112e-09
ENSG00000060140	STYK1	0.154659	0.647166	0.688682	ENSG00000062282	DGAT2	-0.62574	2.20021e-08	5.07116e-08
ENSG00000060237	WNK1	0.0896372	0.30749	0.356355	ENSG00000062485	CS	0.455792	5.42595e-23	2.93474e-22
ENSG00000060339	CCAR1	0.406208	6.94817e-09	2.3781e-08	ENSG00000062524	LTK	-1.70512	2.54363e-33	2.29661e-32
ENSG00000060491	OGFR	0.00131194	0.988505	0.990655	ENSG00000062582	MRPS24	0.198431	0.000342177	0.000558388
ENSG00000060558	GNA15	-0.0517447	0.756323	0.788195	ENSG00000062598	ELMO2	-0.0142841	0.714429	0.744693
ENSG00000060566	CREB3L3	-0.912917	3.19138e-06	7.90322e-06	ENSG00000062716	VMP1	0.186119	0.000341112	0.000556774
ENSG00000060642	PIGV	-0.95458	7.83307e-19	7.80114e-18	ENSG00000062725	APPBP2	-0.0226388	0.538993	0.579478
ENSG00000060656	PTPRU	0.335061	0.0717105	0.0949665	ENSG00000062822	POLD1	1.08796	7.57654e-82	4.33003e-80
ENSG00000060688	SNRNP40	0.0412234	0.584619	0.63036	ENSG00000063015	SEZ6	3.85722	1.71564e-47	2.8948e-46
ENSG00000060709	RIMBP2	-0.464057	0.42316	0.474513	ENSG00000063046	EIF4B	0.0663269	0.213169	0.248718
ENSG00000060718	COL11A1	2.80596	7.0238e-12	3.42668e-11	ENSG00000063127	SLC6A16	-0.67727	1.0927e-11	3.10905e-11
ENSG00000060749	QSER1	0.313789	0.000271755	0.000527354	ENSG00000063176	SPHK2	-0.175593	0.022038	0.0297214
ENSG00000060762	MPC1	-1.52386	1.3234e-28	3.18485e-27	ENSG00000063177	RPL18	0.385358	9.34891e-09	2.20352e-08
ENSG00000060971	ACAA1	-1.52885	1.14735e-26	2.30099e-25	ENSG00000063180	CA11	0.383438	0.000310966	0.000509176
ENSG00000060982	BCAT1	1.45272	5.66614e-15	3.86141e-14	ENSG00000063241	ISOC2	-0.342547	5.63859e-07	1.16717e-06
ENSG00000061273	HDAC7	0.722275	3.20854e-09	1.14129e-08	ENSG00000063244	U2AF2	0.220466	1.32796e-14	4.50039e-14
ENSG00000061337	LZTS1	1.41088	1.18722e-17	1.05819e-16	ENSG00000063245	EPN1	0.0837249	0.0848767	0.105574
ENSG00000061455	PRDM6	0.445654	0.0352942	0.0494169	ENSG00000063322	MED29	0.203519	1.34151e-09	3.32563e-09
ENSG00000061656	SPAG4	1.45028	5.80481e-14	3.54533e-13	ENSG00000063438	AHRR	0.522258	3.34518e-15	1.17486e-14
ENSG00000061676	NCKAP1	0.0821649	0.313029	0.362205	ENSG00000063587	ZNF275	-0.342008	1.96166e-08	4.53644e-08
ENSG00000061794	MRPS35	-0.136499	0.0429003	0.0591318	ENSG00000063601	MTMR1	0.213706	3.51441e-07	7.39961e-07
ENSG00000061918	GUCY1B1	-0.268082	0.0867527	0.113107	ENSG00000063660	GPC1	-0.362041	0.000413488	0.000669686
ENSG00000061936	SFSWAP	0.685643	6.13937e-26	1.14972e-24	ENSG00000063761	ADCK1	0.23643	8.57045e-05	0.000147992
ENSG00000061938	TNK2	0.327635	0.00168388	0.00291506	ENSG00000063854	HAGH	-0.565984	1.40749e-12	4.24484e-12
ENSG00000061987	MON2	-0.322872	2.26066e-05	5.06403e-05	ENSG00000063978	RNF4	0.258503	6.65243e-12	1.92196e-11
ENSG00000062038	CDH3	0.967523	0.00142709	0.00249624	ENSG00000064012	CASP8	0.141078	0.0146718	0.0202389
ENSG00000062096	ARSF	-0.0754158	0.866903	0.885857	ENSG00000064042	LIMCH1	-0.476965	2.69667e-06	5.29342e-06
ENSG00000062194	GPBP1	0.347956	2.57503e-11	1.17188e-10	ENSG00000064115	TM7SF3	-0.10066	0.0774919	0.0968421
ENSG00000062282	DGAT2	-1.05686	1.98684e-08	6.43937e-08	ENSG00000064195	DLX3	2.27146	5.14143e-05	9.06459e-05
ENSG00000062370	ZNF112	0.395825	0.00611458	0.00970867	ENSG00000064199	SPA17	0.928256	4.51897e-27	3.01359e-26
ENSG00000062485	CS	0.669934	3.03334e-14	1.91128e-13	ENSG00000064201	TSPAN32	-0.482314	1.09756e-05	2.04685e-05
ENSG00000062524	LTK	-1.38784	1.15583e-08	3.84578e-08	ENSG00000064218	DMRT3	28.0325	1.83244e-151	5.61889e-149
ENSG00000062582	MRPS24	0.108053	0.311884	0.361007	ENSG00000064225	ST3GAL6	-1.0427	1.09077e-31	9.05375e-31
ENSG00000062598	ELMO2	0.0655026	0.353552	0.404245	ENSG00000064270	ATP2C2	-0.0598266	0.795712	0.818398
ENSG00000062650	WAPL	-0.311035	5.25031e-07	1.43169e-06	ENSG00000064300	NGFR	-1.72062	1.96581e-38	2.28795e-37
ENSG00000062716	VMP1	0.407639	3.08849e-06	7.66606e-06	ENSG00000064309	CDON	0.257786	0.0035324	0.00522729
ENSG00000062725	APPBP2	-0.228095	0.00220825	0.00375456	ENSG00000064313	TAF2	0.516444	1.14775e-19	5.20357e-19
ENSG00000062822	POLD1	1.2878	1.44528e-33	5.15568e-32	ENSG00000064393	HIPK2	0.113898	0.121687	0.147641
ENSG00000063015	SEZ6	5.80803	2.7034e-34	1.02564e-32	ENSG00000064419	TNPO3	0.271082	3.01339e-16	1.13322e-15
ENSG00000063046	EIF4B	-0.211918	0.00989852	0.0151888	ENSG00000064490	RFXANK	0.956423	5.64799e-47	9.29382e-46
ENSG00000063127	SLC6A16	-0.723334	1.94326e-05	4.38165e-05	ENSG00000064545	TMEM161A	0.394266	2.1284e-12	6.347e-12
ENSG00000063169	BICRA	0.567726	3.36466e-15	2.34248e-14	ENSG00000064547	LPAR2	0.581268	4.39867e-06	8.47165e-06
ENSG00000063176	SPHK2	-0.291153	0.0145778	0.0217681	ENSG00000064601	CTSA	0.94252	3.33418e-64	1.07401e-62
ENSG00000063177	RPL18	0.4845	0.000339594	0.000649539	ENSG00000064607	SUGP2	0.219211	0.000134374	0.000228057
ENSG00000063180	CA11	0.533871	0.00442656	0.00718553	ENSG00000064651	SLC12A2	0.144716	0.232933	0.269843
ENSG00000063241	ISOC2	-0.241087	0.0709016	0.0939614	ENSG00000064652	SNX24	0.199711	2.03925e-06	4.04345e-06
ENSG00000063244	U2AF2	0.419305	1.40428e-14	9.17446e-14	ENSG00000064655	EYA2	-1.58242	4.34975e-20	2.02088e-19
ENSG00000063245	EPN1	-0.0973216	0.253913	0.29989	ENSG00000064666	CNN2	-0.245551	7.80521e-05	0.000135217
ENSG00000063322	MED29	0.159154	0.0144817	0.0216406	ENSG00000064687	ABCA7	0.261948	0.00364346	0.00538215
ENSG00000063438	AHRR	0.554502	0.00291326	0.00487933	ENSG00000064692	SNCAIP	1.05989	3.25078e-15	1.14297e-14
ENSG00000063587	ZNF275	-0.403991	0.000537176	0.000997387	ENSG00000064703	DDX20	0.258158	4.74547e-14	1.56207e-13
ENSG00000063601	MTMR1	0.221168	0.008054	0.0125483	ENSG00000064726	BTBD1	-0.143226	0.000994734	0.00155714
ENSG00000063660	GPC1	-0.176281	0.369438	0.420441	ENSG00000064763	FAR2	0.164477	0.0948804	0.117131
ENSG00000063761	ADCK1	0.675373	7.12182e-15	4.80671e-14	ENSG00000064787	BCAS1	2.45841	1.40906e-27	9.62203e-27
ENSG00000063854	HAGH	-0.632145	1.50544e-05	3.43868e-05	ENSG00000064835	POU1F1	-0.0614928	0.845206	0.863676
ENSG00000063978	RNF4	0.197931	0.00334374	0.00555132	ENSG00000064886	CHI3L2	0.150021	0.381131	0.423641
ENSG00000064012	CASP8	0.36693	1.10951e-05	2.57444e-05	ENSG00000064932	SBNO2	-0.228728	0.00062517	0.000996834
ENSG00000064042	LIMCH1	-0.417839	0.0407802	0.0564712	ENSG00000064933	PMS1	-0.0483296	0.204805	0.239538
ENSG00000064102	INTS13	0.169931	0.0364318	0.050855	ENSG00000064961	HMG20B	0.210113	2.23498e-06	4.4154e-06
ENSG00000064115	TM7SF3	-0.290904	0.0108985	0.0166188	ENSG00000064989	CALCRL	0.536453	2.27424e-07	4.85705e-07
ENSG00000064195	DLX3	2.06304	0.000146258	0.000294709	ENSG00000064995	TAF11	0.388624	3.68532e-27	2.46694e-26
ENSG00000064199	SPA17	0.809401	1.0273e-08	3.44657e-08	ENSG00000064999	ANKS1A	-0.480114	1.42998e-27	9.76069e-27
ENSG00000064201	TSPAN32	0.104792	0.563314	0.610531	ENSG00000065000	AP3D1	0.357176	3.88483e-21	1.90362e-20
ENSG00000064205	CCN5	-1.01606	0.0016453	0.00285194	ENSG00000065029	ZNF76	0.299964	1.84031e-10	4.84701e-10
ENSG00000064225	ST3GAL6	-1.39237	1.74333e-16	1.38266e-15	ENSG00000065054	SLC9A3R2	-0.56643	2.45184e-11	6.81051e-11
ENSG00000064270	ATP2C2	0.19987	0.597462	0.642574	ENSG00000065057	NTHL1	-0.0498091	0.551658	0.591459
ENSG00000064300	NGFR	-2.01437	7.21042e-16	5.36075e-15	ENSG00000065060	UHRF1BP1	0.347629	7.79235e-11	2.102e-10
ENSG00000064309	CDON	0.0834509	0.550994	0.59899	ENSG00000065135	GNAI3	-0.0468868	0.202032	0.236503
ENSG00000064313	TAF2	0.241066	0.0317408	0.0447916	ENSG00000065150	IPO5	0.214814	7.72364e-05	0.000133877
ENSG00000064393	HIPK2	-0.0849012	0.506639	0.555491	ENSG00000065154	OAT	-0.634762	5.4707e-06	1.0443e-05
ENSG00000064419	TNPO3	0.121488	0.056338	0.0760226	ENSG00000065183	WDR3	-0.0986777	0.104558	0.128165
ENSG00000064489	BORCS8-MEF2B	0.442836	0.00140799	0.00246498	ENSG00000065243	PKN2	-0.117604	0.00313934	0.00467165
ENSG00000064490	RFXANK	1.10794	7.88644e-21	9.49671e-20	ENSG00000065268	WDR18	0.0478891	0.371155	0.413504
ENSG00000064545	TMEM161A	0.50325	2.01455e-07	5.77776e-07	ENSG00000065308	TRAM2	-0.956366	2.77034e-47	4.62545e-46
ENSG00000064547	LPAR2	0.945219	3.13624e-05	6.8773e-05	ENSG00000065320	NTN1	0.0873295	0.397776	0.440149
ENSG00000064601	CTSA	0.938424	4.01141e-19	4.11712e-18	ENSG00000065325	GLP2R	-1.9753	6.13962e-09	1.46179e-08
ENSG00000064607	SUGP2	0.769404	2.45559e-17	2.12642e-16	ENSG00000065328	MCM10	2.62054	1.05452e-100	1.03792e-98
ENSG00000064651	SLC12A2	-0.00940814	0.962521	0.968998	ENSG00000065357	DGKA	-0.249865	0.0264489	0.0352734
ENSG00000064652	SNX24	0.202836	0.0118715	0.0180089	ENSG00000065361	ERBB3	0.559846	6.89896e-15	2.37589e-14
ENSG00000064655	EYA2	-1.31499	1.55054e-05	3.53669e-05	ENSG00000065371	ROPN1	0.0648956	0.914633	0.925972
ENSG00000064666	CNN2	-0.179838	0.139541	0.174294	ENSG00000065413	ANKRD44	-0.377664	2.79636e-08	6.39897e-08
ENSG00000064687	ABCA7	0.988097	2.41051e-11	1.10355e-10	ENSG00000065457	ADAT1	0.102308	0.138644	0.166667
ENSG00000064692	SNCAIP	1.50366	5.41686e-09	1.87669e-08	ENSG00000065485	PDIA5	-0.437317	1.09597e-13	3.52182e-13
ENSG00000064703	DDX20	0.367515	1.75582e-08	5.72629e-08	ENSG00000065491	TBC1D22B	0.393957	3.64498e-15	1.27819e-14
ENSG00000064726	BTBD1	-0.293408	2.62376e-05	5.82479e-05	ENSG00000065518	NDUFB4	0.0074681	0.862278	0.879038
ENSG00000064763	FAR2	0.0834268	0.627533	0.670133	ENSG00000065526	SPEN	-0.205388	0.000111243	0.000190217
ENSG00000064787	BCAS1	2.48216	3.73252e-14	2.33539e-13	ENSG00000065534	MYLK	-0.382655	9.03567e-09	2.13221e-08
ENSG00000064886	CHI3L2	1.02762	0.000351152	0.000669977	ENSG00000065548	ZC3H15	-0.0924066	0.0111516	0.0156113
ENSG00000064932	SBNO2	-0.0623438	0.482644	0.532223	ENSG00000065559	MAP2K4	-0.638832	3.07166e-55	7.08793e-54
ENSG00000064933	PMS1	0.460768	2.44033e-11	1.1153e-10	ENSG00000065609	SNAP91	1.17863	0.0196418	0.0266793
ENSG00000064961	HMG20B	0.157823	0.045052	0.0618913	ENSG00000065613	SLK	-0.192256	0.00127437	0.00197586
ENSG00000064989	CALCRL	0.476717	0.00499778	0.00806244	ENSG00000065615	CYB5R4	0.265241	3.36419e-06	6.54331e-06
ENSG00000064995	TAF11	0.541207	2.55499e-14	1.62463e-13	ENSG00000065618	COL17A1	2.37757	1.46307e-26	9.51027e-26
ENSG00000064999	ANKS1A	-0.475249	4.33797e-08	1.35396e-07	ENSG00000065621	GSTO2	0.626787	4.63922e-07	9.66833e-07
ENSG00000065000	AP3D1	0.456754	2.72197e-09	9.76833e-09	ENSG00000065665	SEC61A2	0.288967	4.57646e-10	1.17355e-09
ENSG00000065029	ZNF76	0.582676	1.78823e-15	1.28035e-14	ENSG00000065675	PRKCQ	-0.671696	4.77273e-09	1.14317e-08
ENSG00000065054	SLC9A3R2	-0.698744	6.27731e-07	1.69853e-06	ENSG00000065717	TLE2	-0.346037	4.59283e-05	8.13968e-05
ENSG00000065057	NTHL1	-0.281769	0.0524566	0.0712021	ENSG00000065802	ASB1	-0.432534	1.89604e-14	6.37543e-14
ENSG00000065060	UHRF1BP1	0.560233	1.47453e-08	4.84714e-08	ENSG00000065809	FAM107B	-0.439638	4.03793e-16	1.50537e-15
ENSG00000065135	GNAI3	-0.101901	0.082013	0.107397	ENSG00000065833	ME1	1.17755	9.52427e-23	5.08248e-22
ENSG00000065150	IPO5	0.0336087	0.72783	0.762196	ENSG00000065882	TBC1D1	0.076827	0.144974	0.173792
ENSG00000065154	OAT	-0.48283	0.114058	0.145048	ENSG00000065883	CDK13	-0.00202918	0.95671	0.962202
ENSG00000065183	WDR3	-0.28599	0.00350725	0.00579593	ENSG00000065911	MTHFD2	0.0730739	0.546138	0.586408
ENSG00000065243	PKN2	-0.203719	0.016819	0.0248684	ENSG00000065923	SLC9A7	-0.111529	0.188699	0.222052
ENSG00000065268	WDR18	-0.027226	0.780465	0.809847	ENSG00000065970	FOXJ2	0.111405	0.0231318	0.0311097
ENSG00000065308	TRAM2	-0.975688	3.92953e-22	5.31096e-21	ENSG00000065978	YBX1	0.214796	0.000184851	0.000309021
ENSG00000065320	NTN1	0.0132888	0.945782	0.954245	ENSG00000065989	PDE4A	0.0492212	0.607487	0.645372
ENSG00000065325	GLP2R	-2.26939	2.69445e-11	1.22416e-10	ENSG00000066027	PPP2R5A	0.691414	2.90498e-45	4.46242e-44
ENSG00000065328	MCM10	3.0531	7.30816e-48	6.30143e-46	ENSG00000066032	CTNNA2	4.83557	1.03488e-37	1.15635e-36
ENSG00000065357	DGKA	0.276969	0.0862419	0.11246	ENSG00000066044	ELAVL1	0.300537	2.85299e-29	2.12574e-28
ENSG00000065361	ERBB3	0.778615	2.08074e-11	9.60214e-11	ENSG00000066056	TIE1	-0.018503	0.808629	0.829703
ENSG00000065413	ANKRD44	-0.355813	0.00145543	0.00254279	ENSG00000066084	DIP2B	-0.034418	0.447053	0.48904
ENSG00000065427	KARS1	0.0412594	0.608465	0.652754	ENSG00000066117	SMARCD1	0.523876	1.64777e-39	2.0041e-38
ENSG00000065457	ADAT1	0.100696	0.224208	0.267569	ENSG00000066135	KDM4A	0.336401	2.8743e-15	1.01463e-14
ENSG00000065485	PDIA5	-0.722954	8.42483e-13	4.54017e-12	ENSG00000066136	NFYC	0.180832	1.0755e-07	2.354e-07
ENSG00000065491	TBC1D22B	0.727124	2.5889e-16	2.02638e-15	ENSG00000066185	ZMYND12	-0.666101	1.65202e-11	4.64494e-11
ENSG00000065518	NDUFB4	0.0886325	0.243703	0.28874	ENSG00000066230	SLC9A3	0.986183	1.06124e-10	2.83918e-10
ENSG00000065526	SPEN	-0.127774	0.166424	0.204544	ENSG00000066248	NGEF	-0.0953485	0.186584	0.219774
ENSG00000065534	MYLK	-0.814875	4.0991e-08	1.28188e-07	ENSG00000066279	ASPM	3.34266	3.02371e-196	2.83606e-193
ENSG00000065548	ZC3H15	-0.0338121	0.560513	0.607986	ENSG00000066294	CD84	-0.165326	0.140244	0.168477
ENSG00000065559	MAP2K4	-0.83781	8.41446e-28	1.86623e-26	ENSG00000066322	ELOVL1	0.760152	3.15703e-52	6.48697e-51
ENSG00000065600	PACC1	1.3428	2.35741e-42	1.51438e-40	ENSG00000066336	SPI1	-0.294582	0.00313266	0.00466215
ENSG00000065613	SLK	-0.174831	0.0221732	0.0321281	ENSG00000066382	MPPED2	1.33509	8.52253e-23	4.5586e-22
ENSG00000065615	CYB5R4	-0.00578051	0.945988	0.954393	ENSG00000066405	CLDN18	2.09634	1.53701e-18	6.53536e-18
ENSG00000065618	COL17A1	0.557005	0.0353605	0.0494968	ENSG00000066422	ZBTB11	-0.107387	0.0132526	0.0183862
ENSG00000065621	GSTO2	0.896851	2.74731e-05	6.08065e-05	ENSG00000066427	ATXN3	-0.141557	0.000254111	0.000419181
ENSG00000065665	SEC61A2	-0.352521	0.000945499	0.00169316	ENSG00000066455	GOLGA5	-0.139649	0.000408578	0.00066206
ENSG00000065675	PRKCQ	-0.450346	0.0309244	0.0437122	ENSG00000066468	FGFR2	-0.513103	0.00549058	0.00795812
ENSG00000065717	TLE2	0.318016	0.045609	0.0626032	ENSG00000066557	LRRC40	-0.333175	1.80968e-12	5.41986e-12
ENSG00000065802	ASB1	0.218761	0.0235947	0.0340287	ENSG00000066583	ISOC1	-0.677255	1.58233e-30	1.24779e-29
ENSG00000065809	FAM107B	-0.691598	5.76535e-13	3.16623e-12	ENSG00000066629	EML1	-0.57439	6.94313e-14	2.2649e-13
ENSG00000065833	ME1	1.01383	1.01081e-05	2.35866e-05	ENSG00000066651	TRMT11	-0.602491	1.54395e-20	7.33999e-20
ENSG00000065882	TBC1D1	-0.106634	0.302908	0.351576	ENSG00000066654	THUMPD1	-0.0588747	0.10497	0.128602
ENSG00000065883	CDK13	0.0164732	0.806875	0.83275	ENSG00000066735	KIF26A	-0.385396	0.000230607	0.000382108
ENSG00000065911	MTHFD2	0.182822	0.304804	0.353496	ENSG00000066739	ATG2B	-0.486367	1.06853e-15	3.87398e-15
ENSG00000065923	SLC9A7	-0.221952	0.0701229	0.0930662	ENSG00000066777	ARFGEF1	0.396056	2.14392e-15	7.63055e-15
ENSG00000065970	FOXJ2	0.0513921	0.524827	0.573716	ENSG00000066813	ACSM2B	-0.503016	0.000101321	0.000173848
ENSG00000065978	YBX1	0.133483	0.112706	0.143511	ENSG00000066827	ZFAT	0.796025	1.35249e-53	2.91819e-52
ENSG00000065989	PDE4A	0.310494	0.0929702	0.120425	ENSG00000066855	MTFR1	0.459711	3.12203e-12	9.21526e-12
ENSG00000066027	PPP2R5A	0.449793	1.18512e-06	3.09605e-06	ENSG00000066923	STAG3	0.366141	2.54674e-06	5.00959e-06
ENSG00000066032	CTNNA2	5.87538	4.3666e-26	8.29295e-25	ENSG00000066926	FECH	0.0300179	0.587662	0.626104
ENSG00000066044	ELAVL1	0.236008	4.93075e-05	0.000105484	ENSG00000066933	MYO9A	-0.59805	2.81602e-10	7.31771e-10
ENSG00000066056	TIE1	0.0689979	0.610541	0.654589	ENSG00000067048	DDX3Y	-0.566431	0.0552517	0.0705129
ENSG00000066084	DIP2B	0.00543807	0.943515	0.952255	ENSG00000067057	PFKP	0.706674	2.09746e-06	4.15401e-06
ENSG00000066117	SMARCD1	0.675352	3.70947e-21	4.63296e-20	ENSG00000067064	IDI1	0.111196	0.168152	0.199389
ENSG00000066135	KDM4A	0.018825	0.819961	0.844202	ENSG00000067066	SP100	-0.136771	0.00192891	0.0029359
ENSG00000066136	NFYC	0.197563	0.00213474	0.00363738	ENSG00000067082	KLF6	-0.896944	1.05294e-27	7.25232e-27
ENSG00000066185	ZMYND12	-0.928199	2.41762e-06	6.08994e-06	ENSG00000067141	NEO1	0.0708487	0.236527	0.27351
ENSG00000066230	SLC9A3	3.53476	1.01118e-23	1.55427e-22	ENSG00000067167	TRAM1	0.531527	7.54459e-20	3.45884e-19
ENSG00000066248	NGEF	0.222009	0.0424025	0.0585057	ENSG00000067177	PHKA1	-0.244236	0.0114119	0.0159574
ENSG00000066279	ASPM	3.72051	1.93237e-82	1.2463e-79	ENSG00000067182	TNFRSF1A	-0.635329	3.26915e-32	2.79799e-31
ENSG00000066294	CD84	-0.584748	0.00158548	0.00275447	ENSG00000067191	CACNB1	0.523529	3.98791e-05	7.10631e-05
ENSG00000066322	ELOVL1	0.802644	1.52401e-26	3.02625e-25	ENSG00000067208	EVI5	-0.322892	3.16296e-11	8.74063e-11
ENSG00000066336	SPI1	-0.5477	0.000564784	0.00104553	ENSG00000067221	STOML1	0.626976	3.14398e-32	2.6952e-31
ENSG00000066379	POLR1H	0.615697	4.51251e-08	1.40544e-07	ENSG00000067248	DHX29	0.239428	5.43065e-08	1.21618e-07
ENSG00000066382	MPPED2	1.40752	1.93641e-09	7.05121e-09	ENSG00000067334	DNTTIP2	0.0628485	0.110692	0.135062
ENSG00000066405	CLDN18	2.60357	4.64245e-11	2.04577e-10	ENSG00000067365	METTL22	0.125466	0.00582535	0.00841885
ENSG00000066422	ZBTB11	0.0234352	0.732874	0.766781	ENSG00000067369	TP53BP1	0.366729	5.01316e-15	1.74226e-14
ENSG00000066427	ATXN3	-0.153065	0.0311396	0.0440048	ENSG00000067445	TRO	-0.822817	3.75894e-11	1.03463e-10
ENSG00000066455	GOLGA5	-0.190101	0.00723387	0.0113528	ENSG00000067533	RRP15	0.584206	1.10534e-33	1.01642e-32
ENSG00000066468	FGFR2	-0.276476	0.363068	0.414069	ENSG00000067560	RHOA	0.31739	1.02377e-18	4.39999e-18
ENSG00000066557	LRRC40	-0.723689	1.65129e-13	9.6225e-13	ENSG00000067596	DHX8	0.310221	1.61067e-13	5.12414e-13
ENSG00000066583	ISOC1	-0.918371	1.4324e-19	1.53871e-18	ENSG00000067606	PRKCZ	-0.0784824	0.318109	0.359047
ENSG00000066629	EML1	-0.377358	0.00865615	0.0134152	ENSG00000067646	ZFY	-0.505474	0.102983	0.126438
ENSG00000066651	TRMT11	-0.608292	1.15017e-08	3.83008e-08	ENSG00000067704	IARS2	0.487691	8.52797e-16	3.11449e-15
ENSG00000066654	THUMPD1	-0.110589	0.116163	0.147528	ENSG00000067715	SYT1	1.03885	2.48604e-12	7.3845e-12
ENSG00000066697	MSANTD3	0.212254	0.0231313	0.0334112	ENSG00000067798	NAV3	1.975	1.41829e-32	1.23442e-31
ENSG00000066735	KIF26A	-0.568481	0.00408346	0.00667224	ENSG00000067829	IDH3G	0.290229	1.87992e-08	4.35246e-08
ENSG00000066739	ATG2B	-0.505199	8.79285e-08	2.64458e-07	ENSG00000067836	ROGDI	-0.0545563	0.32756	0.368956
ENSG00000066777	ARFGEF1	0.284281	0.000777931	0.00141127	ENSG00000067840	PDZD4	-0.859974	9.37673e-12	2.68424e-11
ENSG00000066813	ACSM2B	-0.713892	0.00123346	0.00217644	ENSG00000067842	ATP2B3	-0.43436	0.213886	0.249463
ENSG00000066827	ZFAT	0.700649	1.73873e-16	1.37969e-15	ENSG00000067900	ROCK1	-0.0821671	0.129794	0.156832
ENSG00000066855	MTFR1	0.164351	0.118102	0.149683	ENSG00000067955	CBFB	-0.143134	0.00252012	0.0037866
ENSG00000066923	STAG3	-0.231642	0.206252	0.248162	ENSG00000067992	PDK3	-0.162892	0.218335	0.254317
ENSG00000066926	FECH	-0.541659	2.04119e-08	6.60621e-08	ENSG00000068001	HYAL2	0.0117579	0.820672	0.840872
ENSG00000066933	MYO9A	-0.433668	0.000420718	0.000793782	ENSG00000068024	HDAC4	0.421747	1.00782e-13	3.24573e-13
ENSG00000067048	DDX3Y	-0.324061	0.451759	0.502807	ENSG00000068028	RASSF1	0.174207	0.000745988	0.00118098
ENSG00000067057	PFKP	1.5208	2.83335e-09	1.015e-08	ENSG00000068078	FGFR3	-0.0477208	0.609554	0.647427
ENSG00000067064	IDI1	0.27159	0.0430856	0.0593721	ENSG00000068079	IFI35	0.280146	5.06532e-05	8.94128e-05
ENSG00000067066	SP100	-0.215719	0.0102847	0.0157304	ENSG00000068097	HEATR6	0.694109	5.26279e-52	1.06898e-50
ENSG00000067082	KLF6	-1.33529	1.40611e-21	1.81232e-20	ENSG00000068120	COASY	0.245042	1.52417e-06	3.05045e-06
ENSG00000067113	PLPP1	0.432617	0.00225978	0.00383464	ENSG00000068137	PLEKHH3	0.320443	1.02666e-06	2.08085e-06
ENSG00000067141	NEO1	0.0913936	0.435834	0.487269	ENSG00000068305	MEF2A	-0.326466	6.89833e-16	2.53092e-15
ENSG00000067167	TRAM1	0.311063	0.00157743	0.00274109	ENSG00000068308	OTUD5	0.0256474	0.45353	0.495379
ENSG00000067177	PHKA1	-0.272406	0.153168	0.189829	ENSG00000068323	TFE3	0.256657	5.84225e-12	1.69403e-11
ENSG00000067182	TNFRSF1A	-0.822425	2.80944e-23	4.18278e-22	ENSG00000068354	TBC1D25	0.134335	0.000461948	0.00074522
ENSG00000067191	CACNB1	1.07517	5.5014e-11	2.40587e-10	ENSG00000068366	ACSL4	2.90191	4.73848e-79	2.46107e-77
ENSG00000067208	EVI5	-0.622969	3.04815e-12	1.53877e-11	ENSG00000068383	INPP5A	0.0100195	0.824809	0.84462
ENSG00000067221	STOML1	0.715009	1.14808e-13	6.80327e-13	ENSG00000068394	GPKOW	0.314513	6.64139e-13	2.0408e-12
ENSG00000067225	PKM	1.8349	2.76553e-17	2.38712e-16	ENSG00000068400	GRIPAP1	0.0223934	0.4757	0.517574
ENSG00000067248	DHX29	0.147456	0.0219064	0.0317785	ENSG00000068438	FTSJ1	0.275409	9.3222e-10	2.33825e-09
ENSG00000067334	DNTTIP2	0.100985	0.13311	0.167037	ENSG00000068489	PRR11	2.30842	3.56427e-102	3.6666e-100
ENSG00000067365	METTL22	0.0269244	0.733636	0.767379	ENSG00000068615	REEP1	-0.0796025	0.579742	0.618203
ENSG00000067369	TP53BP1	0.474246	0.000226197	0.000443645	ENSG00000068650	ATP11A	0.178747	0.013562	0.0187843
ENSG00000067445	TRO	-0.327573	0.113838	0.144814	ENSG00000068654	POLR1A	0.454798	1.18654e-14	4.03142e-14
ENSG00000067533	RRP15	0.586105	1.96075e-13	1.13316e-12	ENSG00000068697	LAPTM4A	-0.0919321	0.0371784	0.0486508
ENSG00000067560	RHOA	0.207517	8.08607e-05	0.000168449	ENSG00000068724	TTC7A	0.473603	1.11016e-15	4.0185e-15
ENSG00000067596	DHX8	0.218131	0.000224098	0.000439901	ENSG00000068745	IP6K2	0.380177	6.35535e-11	1.72516e-10
ENSG00000067606	PRKCZ	-0.253968	0.0988726	0.127497	ENSG00000068781	STON1-GTF2A1L	-0.497398	7.58175e-05	0.000131503
ENSG00000067646	ZFY	-0.571094	0.180982	0.220821	ENSG00000068784	SRBD1	-0.0994953	0.00962027	0.0135712
ENSG00000067704	IARS2	0.165729	0.0557647	0.0752931	ENSG00000068796	KIF2A	0.492337	9.54763e-16	3.47811e-15
ENSG00000067715	SYT1	0.981437	0.00234904	0.00398148	ENSG00000068831	RASGRP2	-0.689922	4.3127e-12	1.26014e-11
ENSG00000067798	NAV3	2.26943	3.73431e-14	2.33561e-13	ENSG00000068878	PSME4	-0.0109959	0.758208	0.785091
ENSG00000067829	IDH3G	0.443892	9.85894e-06	2.30218e-05	ENSG00000068885	IFT80	0.465822	2.09277e-10	5.48835e-10
ENSG00000067836	ROGDI	-0.149451	0.162409	0.200006	ENSG00000068903	SIRT2	-0.0771038	0.0381934	0.0498847
ENSG00000067840	PDZD4	-0.492982	0.0154079	0.0229206	ENSG00000068912	ERLEC1	0.364948	7.18365e-20	3.30001e-19
ENSG00000067900	ROCK1	-0.224073	0.00972207	0.0149322	ENSG00000068971	PPP2R5B	0.324816	1.06311e-11	3.02755e-11
ENSG00000067955	CBFB	-0.038909	0.653488	0.694447	ENSG00000068976	PYGM	-0.305777	0.00171526	0.0026255
ENSG00000067992	PDK3	-0.418839	0.00270665	0.00455221	ENSG00000068985	PAGE1	8.2644	8.3203e-29	6.07173e-28
ENSG00000068001	HYAL2	0.252544	0.00155495	0.00270532	ENSG00000069011	PITX1	6.14035	1.35062e-50	2.60722e-49
ENSG00000068024	HDAC4	0.97977	1.3205e-19	1.42419e-18	ENSG00000069018	TRPC7	3.41836	1.38798e-09	3.43868e-09
ENSG00000068028	RASSF1	0.621178	3.17179e-15	2.21585e-14	ENSG00000069020	MAST4	-0.410296	4.30805e-05	7.65283e-05
ENSG00000068078	FGFR3	0.704421	0.000113866	0.000232697	ENSG00000069188	SDK2	-0.174158	0.28932	0.329045
ENSG00000068079	IFI35	0.28268	0.041397	0.0572457	ENSG00000069248	NUP133	0.64588	3.43092e-51	6.78734e-50
ENSG00000068097	HEATR6	0.627329	2.19118e-14	1.39978e-13	ENSG00000069275	NUCKS1	0.291348	2.76966e-11	7.67506e-11
ENSG00000068120	COASY	0.270716	0.00133991	0.00235319	ENSG00000069329	VPS35	0.331989	1.93931e-14	6.5182e-14
ENSG00000068137	PLEKHH3	0.356615	0.00159958	0.00277717	ENSG00000069345	DNAJA2	-0.20104	1.7056e-06	3.40415e-06
ENSG00000068305	MEF2A	-0.426067	3.95573e-05	8.56482e-05	ENSG00000069399	BCL3	-0.725564	1.17507e-15	4.24094e-15
ENSG00000068308	OTUD5	-0.118391	0.0432739	0.0596111	ENSG00000069424	KCNAB2	-0.275502	0.0182958	0.024919
ENSG00000068323	TFE3	0.164493	0.01317	0.0198238	ENSG00000069431	ABCC9	-0.865124	1.48144e-24	8.75522e-24
ENSG00000068354	TBC1D25	0.183686	0.00428733	0.0069799	ENSG00000069482	GAL	1.80469	0.000602602	0.000963257
ENSG00000068366	ACSL4	2.18013	8.53241e-16	6.29065e-15	ENSG00000069493	CLEC2D	-0.123409	0.213914	0.249477
ENSG00000068383	INPP5A	-0.167226	0.0282465	0.0402267	ENSG00000069509	FUNDC1	0.287598	8.75441e-09	2.06737e-08
ENSG00000068394	GPKOW	0.277717	0.000153182	0.000307737	ENSG00000069535	MAOB	-0.633356	2.00715e-16	7.63636e-16
ENSG00000068400	GRIPAP1	0.0347288	0.535424	0.583796	ENSG00000069667	RORA	-0.77574	5.01508e-19	2.19444e-18
ENSG00000068438	FTSJ1	0.551635	1.61479e-13	9.42682e-13	ENSG00000069696	DRD4	0.300225	0.016935	0.0231684
ENSG00000068489	PRR11	2.49754	1.90057e-41	1.15641e-39	ENSG00000069702	TGFBR3	-0.857449	3.94372e-24	2.26849e-23
ENSG00000068615	REEP1	0.205151	0.439789	0.491282	ENSG00000069764	PLA2G10	0.910767	0.000137034	0.000232349
ENSG00000068650	ATP11A	0.356309	0.00544807	0.008726	ENSG00000069812	HES2	2.67967	6.98385e-18	2.86045e-17
ENSG00000068654	POLR1A	0.812026	7.06878e-31	2.08749e-29	ENSG00000069849	ATP1B3	0.604904	2.65277e-09	6.46172e-09
ENSG00000068697	LAPTM4A	-0.288105	2.37267e-05	5.30094e-05	ENSG00000069869	NEDD4	0.583201	1.29766e-13	4.14735e-13
ENSG00000068724	TTC7A	0.450191	3.73834e-05	8.11592e-05	ENSG00000069943	PIGB	0.0440075	0.246007	0.283731
ENSG00000068745	IP6K2	0.601761	1.05992e-13	6.31025e-13	ENSG00000069956	MAPK6	0.140233	0.00730694	0.010439
ENSG00000068784	SRBD1	-0.234435	0.00124006	0.00218713	ENSG00000069966	GNB5	0.699649	3.40281e-26	2.18254e-25
ENSG00000068796	KIF2A	0.578858	2.694e-08	8.59648e-08	ENSG00000069974	RAB27A	-0.754442	1.61022e-25	1.00411e-24
ENSG00000068831	RASGRP2	-0.0769077	0.698776	0.735833	ENSG00000070018	LRP6	-0.459289	8.77783e-11	2.35707e-10
ENSG00000068878	PSME4	-0.0809925	0.189266	0.229625	ENSG00000070019	GUCY2C	2.73883	1.06323e-44	1.59785e-43
ENSG00000068885	IFT80	1.01059	5.51148e-14	3.37257e-13	ENSG00000070031	SCT	0.180271	0.345742	0.387465
ENSG00000068903	SIRT2	-0.0279153	0.721389	0.756512	ENSG00000070047	PHRF1	-0.120264	0.0127078	0.0176688
ENSG00000068912	ERLEC1	0.295805	4.46653e-06	1.08707e-05	ENSG00000070081	NUCB2	0.392806	1.70481e-11	4.78998e-11
ENSG00000068971	PPP2R5B	0.390163	5.88016e-07	1.59455e-06	ENSG00000070087	PFN2	0.227828	0.0717332	0.0900831
ENSG00000068976	PYGM	-0.0992895	0.539461	0.587761	ENSG00000070159	PTPN3	-0.762848	4.42162e-32	3.75414e-31
ENSG00000068985	PAGE1	7.45803	1.04795e-20	1.24519e-19	ENSG00000070182	SPTB	-0.25365	0.00198166	0.00301043
ENSG00000069011	PITX1	5.6583	1.02359e-40	5.91555e-39	ENSG00000070190	DAPP1	-0.434609	0.000278289	0.000457645
ENSG00000069020	MAST4	-0.339261	0.0136662	0.0205151	ENSG00000070193	FGF10	-0.424023	0.46426	0.506128
ENSG00000069122	ADGRF5	-0.0217115	0.870724	0.889367	ENSG00000070214	SLC44A1	0.0878534	0.123384	0.149575
ENSG00000069188	SDK2	1.49184	1.65737e-05	3.76704e-05	ENSG00000070366	SMG6	-0.0644882	0.108168	0.132188
ENSG00000069248	NUP133	0.575637	3.49151e-16	2.68978e-15	ENSG00000070367	EXOC5	-0.137285	0.00203898	0.00309309
ENSG00000069275	NUCKS1	0.263434	0.000709217	0.00129301	ENSG00000070371	CLTCL1	1.19642	1.37944e-34	1.32341e-33
ENSG00000069329	VPS35	0.2643	0.000539809	0.00100206	ENSG00000070388	FGF22	0.249849	0.482565	0.524398
ENSG00000069345	DNAJA2	-0.222597	0.0140262	0.0210067	ENSG00000070404	FSTL3	0.247321	0.0660217	0.0834033
ENSG00000069399	BCL3	-0.856704	6.50869e-10	2.53004e-09	ENSG00000070413	DGCR2	0.721409	1.75689e-43	2.52375e-42
ENSG00000069424	KCNAB2	0.165056	0.463857	0.514425	ENSG00000070423	RNF126	0.0210138	0.665707	0.700178
ENSG00000069431	ABCC9	-1.5551	8.81193e-13	4.73612e-12	ENSG00000070444	MNT	-0.151289	0.00317686	0.00472396
ENSG00000069482	GAL	2.89998	7.55543e-08	2.29121e-07	ENSG00000070476	ZXDC	-0.125347	0.00344109	0.00509832
ENSG00000069493	CLEC2D	0.478819	0.00554985	0.0088758	ENSG00000070495	JMJD6	0.139006	0.00434198	0.00636273
ENSG00000069509	FUNDC1	0.358642	2.38066e-05	5.31732e-05	ENSG00000070501	POLB	0.257466	0.000428077	0.00069233
ENSG00000069535	MAOB	-0.908309	2.66812e-12	1.35755e-11	ENSG00000070526	ST6GALNAC1	-0.674734	0.0019436	0.00295627
ENSG00000069667	RORA	-0.917033	3.61179e-09	1.27852e-08	ENSG00000070540	WIPI1	0.442084	2.84722e-12	8.42437e-12
ENSG00000069696	DRD4	1.39824	2.07213e-11	9.57062e-11	ENSG00000070601	FRMPD1	0.861089	4.10079e-06	7.91994e-06
ENSG00000069702	TGFBR3	-1.14566	6.16516e-11	2.6816e-10	ENSG00000070610	GBA2	0.298211	4.3014e-10	1.10551e-09
ENSG00000069812	HES2	2.91088	9.99037e-19	9.84626e-18	ENSG00000070614	NDST1	0.37617	2.56326e-08	5.88244e-08
ENSG00000069849	ATP1B3	0.902735	4.1366e-09	1.45313e-08	ENSG00000070669	ASNS	0.712243	3.13193e-09	7.59986e-09
ENSG00000069869	NEDD4	0.059533	0.688894	0.726755	ENSG00000070718	AP3M2	0.604662	2.37772e-22	1.24549e-21
ENSG00000069943	PIGB	0.126311	0.133891	0.167887	ENSG00000070729	CNGB1	-0.119527	0.70669	0.737929
ENSG00000069956	MAPK6	0.00839442	0.927861	0.938513	ENSG00000070731	ST6GALNAC2	1.19769	1.30584e-24	7.74901e-24
ENSG00000069966	GNB5	0.60391	1.10162e-05	2.55833e-05	ENSG00000070756	PABPC1	0.943607	3.5385e-41	4.60959e-40
ENSG00000069974	RAB27A	-0.862887	2.77166e-12	1.40757e-11	ENSG00000070759	TESK2	-0.451014	4.11406e-16	1.53268e-15
ENSG00000069998	HDHD5	-0.27125	0.000814766	0.00147345	ENSG00000070770	CSNK2A2	0.0375652	0.315553	0.35654
ENSG00000070010	UFD1	0.682201	2.19349e-16	1.7261e-15	ENSG00000070778	PTPN21	-0.377429	2.79886e-13	8.7781e-13
ENSG00000070018	LRP6	-0.246086	0.0302282	0.0428145	ENSG00000070785	EIF2B3	-0.108902	0.0254128	0.0339768
ENSG00000070019	GUCY2C	2.77373	2.83294e-13	1.61066e-12	ENSG00000070808	CAMK2A	0.514504	0.00777557	0.0110886
ENSG00000070031	SCT	0.191343	0.487344	0.536854	ENSG00000070814	TCOF1	0.85721	8.5583e-70	3.22605e-68
ENSG00000070047	PHRF1	-0.00126068	0.984667	0.987422	ENSG00000070831	CDC42	0.081502	0.0233109	0.0313426
ENSG00000070061	ELP1	0.35802	0.00291125	0.00487716	ENSG00000070882	OSBPL3	1.21316	2.33596e-38	2.70689e-37
ENSG00000070081	NUCB2	0.477935	0.000117533	0.000239705	ENSG00000070886	EPHA8	-0.0353112	0.943782	0.951299
ENSG00000070087	PFN2	-0.374668	0.122838	0.155174	ENSG00000070915	SLC12A3	-0.719164	0.001553	0.00238616
ENSG00000070159	PTPN3	-1.02063	9.38899e-23	1.34328e-21	ENSG00000070950	RAD18	0.747812	4.6552e-73	1.89839e-71
ENSG00000070182	SPTB	0.782815	0.000355772	0.000678471	ENSG00000070961	ATP2B1	-0.0442959	0.436399	0.478437
ENSG00000070190	DAPP1	-0.575804	0.00428047	0.00696943	ENSG00000070985	TRPM5	0.776688	0.00954318	0.0134708
ENSG00000070214	SLC44A1	-0.421799	5.92976e-06	1.42025e-05	ENSG00000071051	NCK2	0.23568	0.0134514	0.0186394
ENSG00000070269	TMEM260	0.183977	0.0450164	0.0618582	ENSG00000071054	MAP4K4	0.578754	4.43501e-30	3.42452e-29
ENSG00000070366	SMG6	-0.314454	0.016304	0.0241512	ENSG00000071073	MGAT4A	0.713804	6.84126e-31	5.4816e-30
ENSG00000070367	EXOC5	-0.354524	1.47588e-06	3.80998e-06	ENSG00000071082	RPL31	0.219429	0.000325355	0.00053208
ENSG00000070371	CLTCL1	1.14246	1.82286e-12	9.40538e-12	ENSG00000071127	WDR1	-0.0038522	0.925819	0.935678
ENSG00000070388	FGF22	1.60447	3.75989e-07	1.04399e-06	ENSG00000071189	SNX13	0.159201	0.000103919	0.000178113
ENSG00000070404	FSTL3	0.620078	0.0101097	0.0154893	ENSG00000071205	ARHGAP10	-1.05527	1.74118e-28	1.24554e-27
ENSG00000070413	DGCR2	0.491255	3.30363e-10	1.32738e-09	ENSG00000071242	RPS6KA2	-0.0606506	0.441277	0.483319
ENSG00000070423	RNF126	0.112875	0.197495	0.238693	ENSG00000071243	ING3	-0.169339	0.0011795	0.00183324
ENSG00000070444	MNT	0.203867	0.00727427	0.0114129	ENSG00000071246	VASH1	0.19947	0.00880567	0.0124795
ENSG00000070476	ZXDC	-0.0441048	0.512757	0.56155	ENSG00000071282	LMCD1	0.173971	0.0548235	0.0700057
ENSG00000070495	JMJD6	0.454516	7.13146e-06	1.69398e-05	ENSG00000071537	SEL1L	-0.238554	1.26551e-05	2.34743e-05
ENSG00000070501	POLB	0.206339	0.123917	0.15639	ENSG00000071539	TRIP13	2.94788	1.75064e-131	3.77215e-129
ENSG00000070526	ST6GALNAC1	-1.31243	7.77646e-07	2.08078e-06	ENSG00000071553	ATP6AP1	0.827514	1.95119e-75	8.86372e-74
ENSG00000070540	WIPI1	0.252147	0.0507065	0.0690533	ENSG00000071564	TCF3	0.713754	9.38205e-37	9.97311e-36
ENSG00000070601	FRMPD1	1.29983	1.01722e-05	2.37292e-05	ENSG00000071575	TRIB2	0.501759	4.26282e-08	9.60851e-08
ENSG00000070610	GBA2	0.519399	1.36576e-12	7.16483e-12	ENSG00000071626	DAZAP1	0.242782	5.28726e-10	1.35062e-09
ENSG00000070614	NDST1	0.760951	5.71773e-13	3.14222e-12	ENSG00000071655	MBD3	0.197019	0.000542389	0.000870235
ENSG00000070669	ASNS	1.75502	3.95255e-13	2.21058e-12	ENSG00000071794	HLTF	0.85773	5.98075e-46	9.52678e-45
ENSG00000070718	AP3M2	0.92536	7.44141e-18	6.78266e-17	ENSG00000071859	FAM50A	0.854941	2.54038e-33	2.29498e-32
ENSG00000070729	CNGB1	0.257229	0.410043	0.461378	ENSG00000071889	FAM3A	0.363322	5.79396e-09	1.38197e-08
ENSG00000070731	ST6GALNAC2	1.03961	1.01831e-06	2.68683e-06	ENSG00000071894	CPSF1	0.534636	4.23793e-17	1.66561e-16
ENSG00000070756	PABPC1	0.978497	1.05201e-13	6.27316e-13	ENSG00000071909	MYO3B	-0.863541	6.52032e-05	0.000113824
ENSG00000070759	TESK2	-0.880636	5.47405e-14	3.35348e-13	ENSG00000071967	CYBRD1	-0.693629	2.12871e-10	5.57985e-10
ENSG00000070761	CFAP20	-0.383419	1.69598e-06	4.34893e-06	ENSG00000071991	CDH19	-1.74375	1.15591e-14	3.93238e-14
ENSG00000070770	CSNK2A2	0.098823	0.130995	0.164576	ENSG00000071994	PDCD2	-0.0563964	0.369604	0.41192
ENSG00000070778	PTPN21	-0.575617	3.96987e-07	1.09813e-06	ENSG00000072041	SLC6A15	3.60926	0.000160882	0.000270654
ENSG00000070785	EIF2B3	-0.0207144	0.819124	0.843502	ENSG00000072042	RDH11	0.0533245	0.37956	0.422101
ENSG00000070808	CAMK2A	1.35181	0.000107561	0.000220454	ENSG00000072062	PRKACA	-0.319717	6.46239e-14	2.11196e-13
ENSG00000070814	TCOF1	1.07292	6.3399e-30	1.7123e-28	ENSG00000072080	SPP2	-1.45942	1.44286e-18	6.1498e-18
ENSG00000070831	CDC42	-0.0384157	0.519156	0.567941	ENSG00000072110	ACTN1	-0.14397	0.00777864	0.011092
ENSG00000070882	OSBPL3	1.78195	5.69043e-32	1.82049e-30	ENSG00000072121	ZFYVE26	0.559066	2.30849e-34	2.191e-33
ENSG00000070950	RAD18	0.824011	2.4722e-24	3.99416e-23	ENSG00000072133	RPS6KA6	-1.28667	5.51096e-07	1.14188e-06
ENSG00000070961	ATP2B1	-0.0989662	0.376207	0.427331	ENSG00000072134	EPN2	-0.0097351	0.835449	0.854473
ENSG00000070985	TRPM5	2.43224	7.60389e-09	2.58989e-08	ENSG00000072135	PTPN18	0.184057	0.00112343	0.00175069
ENSG00000071051	NCK2	0.510813	0.00430966	0.00701342	ENSG00000072163	LIMS2	-0.365944	2.31229e-05	4.20212e-05
ENSG00000071054	MAP4K4	0.589535	1.34984e-10	5.65761e-10	ENSG00000072195	SPEG	0.943405	1.34572e-07	2.91859e-07
ENSG00000071073	MGAT4A	0.16113	0.120429	0.152405	ENSG00000072201	LNX1	-0.0724521	0.325315	0.366661
ENSG00000071082	RPL31	0.329234	0.00502781	0.00810522	ENSG00000072210	ALDH3A2	-0.141518	0.0557241	0.0710873
ENSG00000071127	WDR1	0.0413055	0.550824	0.598846	ENSG00000072274	TFRC	0.5611	2.0757e-13	6.56556e-13
ENSG00000071189	SNX13	0.00014433	0.998534	0.998782	ENSG00000072310	SREBF1	-0.273106	0.001022	0.00159872
ENSG00000071205	ARHGAP10	-1.47296	6.90804e-17	5.69164e-16	ENSG00000072315	TRPC5	-0.41391	0.0817867	0.101946
ENSG00000071242	RPS6KA2	-0.0652908	0.689032	0.726853	ENSG00000072364	AFF4	-0.386077	7.87722e-15	2.70811e-14
ENSG00000071243	ING3	-0.222052	0.00263097	0.00443371	ENSG00000072401	UBE2D1	0.194011	6.0592e-05	0.000106146
ENSG00000071246	VASH1	0.395602	0.0034282	0.00567926	ENSG00000072422	RHOBTB1	0.775895	1.21411e-10	3.23675e-10
ENSG00000071282	LMCD1	0.435125	0.00151564	0.00263911	ENSG00000072501	SMC1A	0.311643	1.95975e-10	5.15308e-10
ENSG00000071462	BUD23	0.406264	6.93134e-07	1.86673e-06	ENSG00000072506	HSD17B10	-0.472767	1.37088e-13	4.37436e-13
ENSG00000071537	SEL1L	-0.40914	4.80187e-05	0.000102904	ENSG00000072518	MARK2	0.208959	4.77415e-08	1.07217e-07
ENSG00000071539	TRIP13	3.44271	3.27447e-67	7.76435e-65	ENSG00000072571	HMMR	2.71917	1.97152e-160	6.98574e-158
ENSG00000071553	ATP6AP1	0.792964	1.63234e-22	2.29868e-21	ENSG00000072609	CHFR	0.1692	0.00336597	0.00499353
ENSG00000071564	TCF3	1.0481	7.1593e-28	1.59663e-26	ENSG00000072657	TRHDE	0.697361	0.0187789	0.0255421
ENSG00000071575	TRIB2	0.857974	8.30454e-07	2.21436e-06	ENSG00000072682	P4HA2	1.33796	2.03165e-67	7.19881e-66
ENSG00000071626	DAZAP1	0.353868	7.60735e-09	2.59005e-08	ENSG00000072694	FCGR2B	-1.48717	2.57773e-22	1.34716e-21
ENSG00000071655	MBD3	0.211949	0.0531315	0.0720394	ENSG00000072736	NFATC3	-0.406096	9.64197e-21	4.64054e-20
ENSG00000071794	HLTF	0.54035	2.28715e-07	6.52707e-07	ENSG00000072756	TRNT1	0.0392271	0.306549	0.347055
ENSG00000071859	FAM50A	1.09424	2.17505e-18	2.07395e-17	ENSG00000072778	ACADVL	-0.923853	6.39023e-39	7.57e-38
ENSG00000071889	FAM3A	0.276849	0.00621046	0.0098512	ENSG00000072786	STK10	-0.197782	0.00130927	0.00202781
ENSG00000071894	CPSF1	0.855977	4.77118e-18	4.41369e-17	ENSG00000072803	FBXW11	0.205156	1.44618e-06	2.89799e-06
ENSG00000071909	MYO3B	-0.151688	0.62698	0.669754	ENSG00000072818	ACAP1	-0.532228	7.13039e-06	1.349e-05
ENSG00000071967	CYBRD1	-0.70273	0.000176433	0.00035121	ENSG00000072832	CRMP1	-0.0214693	0.860802	0.877701
ENSG00000071991	CDH19	-2.01989	4.433e-08	1.38255e-07	ENSG00000072840	EVC	-0.520816	0.000492809	0.000793321
ENSG00000071994	PDCD2	0.0922443	0.251523	0.297263	ENSG00000072849	DERL2	-0.0706448	0.119193	0.144791
ENSG00000072042	RDH11	-0.348675	0.00180083	0.0031032	ENSG00000072858	SIDT1	-0.462989	6.44703e-06	1.22539e-05
ENSG00000072062	PRKACA	-0.25119	0.0155163	0.0230692	ENSG00000072864	NDE1	0.487626	3.15002e-12	9.29272e-12
ENSG00000072071	ADGRL1	1.86246	5.83845e-15	3.97212e-14	ENSG00000072954	TMEM38A	0.30869	0.000436958	0.000706407
ENSG00000072080	SPP2	-1.59616	1.63552e-07	4.75166e-07	ENSG00000072958	AP1M1	0.205589	7.34876e-06	1.38834e-05
ENSG00000072110	ACTN1	-0.014234	0.88921	0.905839	ENSG00000073008	PVR	0.0156704	0.803456	0.825364
ENSG00000072121	ZFYVE26	0.619582	1.9295e-17	1.68991e-16	ENSG00000073050	XRCC1	0.711491	2.68977e-75	1.21153e-73
ENSG00000072133	RPS6KA6	-1.25882	0.00329292	0.00547202	ENSG00000073060	SCARB1	0.297281	7.1496e-05	0.000124237
ENSG00000072134	EPN2	0.0764642	0.412584	0.463816	ENSG00000073067	CYP2W1	1.05756	7.33212e-10	1.8572e-09
ENSG00000072135	PTPN18	0.0496471	0.434769	0.486213	ENSG00000073111	MCM2	1.94628	5.43221e-82	3.1157e-80
ENSG00000072163	LIMS2	-0.37901	0.0087863	0.0135997	ENSG00000073146	MOV10L1	0.00524029	0.966437	0.970698
ENSG00000072195	SPEG	0.98277	0.000177719	0.00035364	ENSG00000073150	PANX2	1.14985	4.32493e-19	1.9008e-18
ENSG00000072201	LNX1	-0.207534	0.143504	0.1788	ENSG00000073282	TP63	1.39661	4.33747e-16	1.6129e-15
ENSG00000072210	ALDH3A2	-0.285063	0.0340969	0.0478776	ENSG00000073331	ALPK1	-0.21233	0.00519838	0.00755659
ENSG00000072274	TFRC	0.876232	9.08477e-12	4.37001e-11	ENSG00000073350	LLGL2	0.424683	5.88912e-10	1.50075e-09
ENSG00000072310	SREBF1	-0.457237	0.00370267	0.00608891	ENSG00000073417	PDE8A	-0.297809	7.69805e-11	2.07761e-10
ENSG00000072315	TRPC5	-1.08126	0.00225057	0.00382143	ENSG00000073464	CLCN4	0.157382	0.00766688	0.0109395
ENSG00000072364	AFF4	-0.704473	1.2309e-13	7.27799e-13	ENSG00000073536	NLE1	0.625439	2.80237e-22	1.46121e-21
ENSG00000072401	UBE2D1	0.063208	0.45283	0.50379	ENSG00000073578	SDHA	-0.620487	1.3077e-24	7.75716e-24
ENSG00000072415	PALS1	-0.237166	0.0043727	0.00710668	ENSG00000073584	SMARCE1	0.366691	1.07595e-32	9.44198e-32
ENSG00000072422	RHOBTB1	1.18566	9.04268e-06	2.11986e-05	ENSG00000073598	FNDC8	0.532077	1.83464e-05	3.35975e-05
ENSG00000072501	SMC1A	0.143032	0.13458	0.168672	ENSG00000073605	GSDMB	-0.325523	0.00192784	0.00293455
ENSG00000072506	HSD17B10	-0.552488	4.24451e-06	1.03554e-05	ENSG00000073614	KDM5A	0.0138375	0.748091	0.776179
ENSG00000072518	MARK2	0.304198	4.38448e-05	9.45884e-05	ENSG00000073670	ADAM11	0.191429	0.105832	0.129568
ENSG00000072571	HMMR	3.23888	1.73861e-70	4.75141e-68	ENSG00000073711	PPP2R3A	0.0861768	0.325163	0.366515
ENSG00000072609	CHFR	0.372342	0.000152775	0.000307074	ENSG00000073712	FERMT2	-0.892876	1.15286e-55	2.70726e-54
ENSG00000072657	TRHDE	0.360817	0.390216	0.441378	ENSG00000073734	ABCB11	-0.136205	0.406661	0.448827
ENSG00000072682	P4HA2	1.4566	3.49178e-26	6.68663e-25	ENSG00000073737	DHRS9	0.401099	0.00131636	0.00203819
ENSG00000072694	FCGR2B	-1.69022	7.75551e-09	2.63596e-08	ENSG00000073754	CD5L	-2.58643	7.52052e-45	1.13663e-43
ENSG00000072736	NFATC3	-0.667161	3.5017e-11	1.56794e-10	ENSG00000073756	PTGS2	-1.50791	1.88886e-18	7.99519e-18
ENSG00000072756	TRNT1	0.217155	0.00134983	0.0023701	ENSG00000073792	IGF2BP2	1.57123	2.38807e-27	1.61278e-26
ENSG00000072778	ACADVL	-0.596186	3.26297e-07	9.13089e-07	ENSG00000073803	MAP3K13	0.43108	1.25169e-11	3.54748e-11
ENSG00000072786	STK10	0.0300958	0.764149	0.795181	ENSG00000073849	ST6GAL1	-0.449533	2.79746e-08	6.40056e-08
ENSG00000072803	FBXW11	0.0840111	0.260156	0.306611	ENSG00000073861	TBX21	-0.627455	3.05168e-08	6.96024e-08
ENSG00000072818	ACAP1	-0.0879653	0.59878	0.64382	ENSG00000073910	FRY	-0.210142	0.000711314	0.00112866
ENSG00000072832	CRMP1	0.97365	1.08292e-05	2.51708e-05	ENSG00000073921	PICALM	-0.220322	3.99692e-12	1.17045e-11
ENSG00000072840	EVC	-0.189677	0.49593	0.545295	ENSG00000073969	NSF	0.528843	9.34946e-32	7.78471e-31
ENSG00000072849	DERL2	-0.0315951	0.725294	0.760055	ENSG00000074047	GLI2	-0.225673	0.21159	0.246966
ENSG00000072858	SIDT1	-0.115104	0.550686	0.598736	ENSG00000074054	CLASP1	-0.0909089	0.0168968	0.0231182
ENSG00000072864	NDE1	0.590305	5.17285e-08	1.6009e-07	ENSG00000074071	MRPS34	0.260562	2.14057e-06	4.23782e-06
ENSG00000072952	IRAG1	0.844819	1.07242e-05	2.49376e-05	ENSG00000074181	NOTCH3	1.86742	9.54866e-56	2.25227e-54
ENSG00000072954	TMEM38A	0.260076	0.0543799	0.0736082	ENSG00000074201	CLNS1A	0.316833	1.25914e-12	3.80823e-12
ENSG00000072958	AP1M1	0.19267	0.0138318	0.0207396	ENSG00000074211	PPP2R2C	5.82027	1.32606e-47	2.24697e-46
ENSG00000073008	PVR	-0.0258016	0.797997	0.824855	ENSG00000074219	TEAD2	0.902266	2.53225e-20	1.18895e-19
ENSG00000073050	XRCC1	0.778144	2.96699e-23	4.40514e-22	ENSG00000074266	EED	0.368727	6.4737e-28	4.50756e-27
ENSG00000073060	SCARB1	0.0298585	0.804534	0.830813	ENSG00000074276	CDHR2	-2.49483	2.35206e-41	3.08671e-40
ENSG00000073067	CYP2W1	2.77028	1.2892e-17	1.14529e-16	ENSG00000074317	SNCB	0.496585	0.479214	0.520935
ENSG00000073111	MCM2	2.40605	2.38886e-45	1.81688e-43	ENSG00000074319	TSG101	0.250333	1.34985e-12	4.0764e-12
ENSG00000073146	MOV10L1	0.0968387	0.671104	0.710637	ENSG00000074370	ATP2A3	-0.246309	0.0430354	0.0557931
ENSG00000073150	PANX2	0.705048	0.0033942	0.00562872	ENSG00000074410	CA12	2.63753	1.83337e-31	1.50686e-30
ENSG00000073169	SELENOO	-0.471713	5.664e-05	0.000120261	ENSG00000074416	MGLL	-0.854608	2.06189e-24	1.20605e-23
ENSG00000073282	TP63	0.976966	0.00019082	0.00037803	ENSG00000074527	NTN4	-0.973587	2.86573e-38	3.30159e-37
ENSG00000073331	ALPK1	-0.117615	0.359041	0.409882	ENSG00000074582	BCS1L	0.171655	0.000871868	0.00137208
ENSG00000073350	LLGL2	0.516043	6.56653e-07	1.77173e-06	ENSG00000074590	NUAK1	0.975176	1.85226e-55	4.31157e-54
ENSG00000073417	PDE8A	-0.5575	1.36135e-11	6.42389e-11	ENSG00000074603	DPP8	0.0410193	0.544656	0.585015
ENSG00000073464	CLCN4	0.0541133	0.585535	0.631263	ENSG00000074621	SLC24A1	0.0506167	0.259806	0.298115
ENSG00000073536	NLE1	0.820607	6.8857e-13	3.75338e-12	ENSG00000074657	ZNF532	0.583686	1.33246e-12	4.02617e-12
ENSG00000073578	SDHA	-0.73237	3.75983e-13	2.10718e-12	ENSG00000074660	SCARF1	-0.597855	9.92723e-19	4.27002e-18
ENSG00000073584	SMARCE1	0.329023	1.68437e-07	4.88379e-07	ENSG00000074695	LMAN1	-0.618037	3.37582e-30	2.61934e-29
ENSG00000073605	GSDMB	0.851917	1.02401e-07	3.05479e-07	ENSG00000074706	IPCEF1	-0.977756	4.4933e-25	2.73859e-24
ENSG00000073614	KDM5A	-0.201495	0.00313454	0.00522553	ENSG00000074755	ZZEF1	-0.371568	8.52454e-14	2.75764e-13
ENSG00000073670	ADAM11	2.31126	5.97114e-19	6.02495e-18	ENSG00000074800	ENO1	0.491263	3.73443e-11	1.02824e-10
ENSG00000073711	PPP2R3A	0.238896	0.182337	0.222139	ENSG00000074803	SLC12A1	2.57057	4.13553e-20	1.92192e-19
ENSG00000073712	FERMT2	-1.07254	3.09211e-27	6.57746e-26	ENSG00000074855	ANO8	0.486555	4.14699e-14	1.37044e-13
ENSG00000073734	ABCB11	-0.867463	0.00312554	0.00521529	ENSG00000074935	TUBE1	-1.45891	2.88011e-82	1.66389e-80
ENSG00000073737	DHRS9	-0.52186	0.00845089	0.0131223	ENSG00000074964	ARHGEF10L	-0.332394	5.87465e-05	0.000103049
ENSG00000073754	CD5L	-3.00772	3.84237e-18	3.58118e-17	ENSG00000074966	TXK	-0.841076	9.45169e-20	4.31085e-19
ENSG00000073756	PTGS2	-2.42678	5.59354e-21	6.84296e-20	ENSG00000075035	WSCD2	0.0745565	0.806116	0.827498
ENSG00000073792	IGF2BP2	2.3078	3.43649e-17	2.9302e-16	ENSG00000075043	KCNQ2	0.734585	0.217812	0.253727
ENSG00000073803	MAP3K13	0.127767	0.234948	0.27927	ENSG00000075073	TACR2	0.390602	0.0191044	0.0259692
ENSG00000073849	ST6GAL1	-0.828181	2.38587e-10	9.70724e-10	ENSG00000075089	ACTR6	0.302186	6.54581e-13	2.01259e-12
ENSG00000073861	TBX21	-0.569599	0.00220002	0.00374149	ENSG00000075131	TIPIN	0.87768	4.01486e-58	1.03253e-56
ENSG00000073910	FRY	-0.216514	0.0766856	0.100966	ENSG00000075142	SRI	0.713039	6.17173e-18	2.53434e-17
ENSG00000073921	PICALM	-0.369424	1.30918e-09	4.87287e-09	ENSG00000075151	EIF4G3	0.155878	0.000295745	0.0004853
ENSG00000073969	NSF	0.556071	9.27886e-18	8.37695e-17	ENSG00000075188	NUP37	0.876162	2.20881e-66	7.54165e-65
ENSG00000074047	GLI2	-0.041823	0.879295	0.897212	ENSG00000075213	SEMA3A	1.08852	2.7937e-10	7.26206e-10
ENSG00000074054	CLASP1	-0.212321	0.0019448	0.00333205	ENSG00000075218	GTSE1	2.74461	2.24673e-123	3.73167e-121
ENSG00000074071	MRPS34	0.292004	0.0079853	0.0124473	ENSG00000075223	SEMA3C	0.792205	5.68168e-05	9.97625e-05
ENSG00000074181	NOTCH3	2.05636	1.05827e-33	3.80884e-32	ENSG00000075234	TTC38	-0.44435	3.41543e-10	8.83071e-10
ENSG00000074201	CLNS1A	0.0557714	0.497938	0.547253	ENSG00000075239	ACAT1	-1.10446	3.29493e-36	3.4027e-35
ENSG00000074211	PPP2R2C	4.73711	2.23286e-23	3.35338e-22	ENSG00000075240	GRAMD4	-0.750277	1.48789e-09	3.67992e-09
ENSG00000074219	TEAD2	1.40099	1.28768e-16	1.03347e-15	ENSG00000075275	CELSR1	0.394462	6.48629e-05	0.000113254
ENSG00000074266	EED	0.578165	2.73632e-17	2.36317e-16	ENSG00000075290	WNT8B	0.032372	0.894593	0.908206
ENSG00000074276	CDHR2	-1.89005	5.73066e-08	1.76709e-07	ENSG00000075292	ZNF638	-0.245166	1.53931e-10	4.07375e-10
ENSG00000074319	TSG101	0.138339	0.00836837	0.0129992	ENSG00000075303	SLC25A40	0.56734	2.33151e-28	1.65594e-27
ENSG00000074356	NCBP3	-0.194313	0.00882882	0.0136618	ENSG00000075340	ADD2	-0.296585	0.0661319	0.0835292
ENSG00000074370	ATP2A3	0.0756215	0.680827	0.719469	ENSG00000075391	RASAL2	0.825731	1.18793e-27	8.15389e-27
ENSG00000074410	CA12	2.87941	9.01193e-16	6.62903e-15	ENSG00000075407	ZNF37A	0.00499569	0.93166	0.940746
ENSG00000074416	MGLL	-0.81601	2.1861e-07	6.25088e-07	ENSG00000075413	MARK3	0.0262555	0.505744	0.547126
ENSG00000074527	NTN4	-1.2727	1.55163e-14	1.00718e-13	ENSG00000075415	SLC25A3	0.283588	2.46982e-10	6.44854e-10
ENSG00000074582	BCS1L	0.417417	3.92198e-07	1.08563e-06	ENSG00000075420	FNDC3B	0.020438	0.747129	0.775382
ENSG00000074590	NUAK1	0.846932	2.12322e-13	1.22223e-12	ENSG00000075426	FOSL2	-0.483515	7.51499e-06	1.41857e-05
ENSG00000074603	DPP8	0.142272	0.0451284	0.0619804	ENSG00000075429	CACNG5	-0.679463	0.521771	0.562861
ENSG00000074621	SLC24A1	-0.19878	0.0681386	0.0906416	ENSG00000075461	CACNG4	3.51106	1.26887e-40	1.61987e-39
ENSG00000074657	ZNF532	0.966305	6.39929e-10	2.48872e-09	ENSG00000075539	FRYL	-0.0372316	0.419945	0.461954
ENSG00000074660	SCARF1	-0.241262	0.0138619	0.0207781	ENSG00000075568	TMEM131	0.122211	0.000201782	0.000336197
ENSG00000074695	LMAN1	-0.869324	3.64357e-19	3.76355e-18	ENSG00000075618	FSCN1	0.22313	0.0209286	0.0282946
ENSG00000074696	HACD3	0.0723259	0.442486	0.493986	ENSG00000075624	ACTB	0.119962	0.0110697	0.0155034
ENSG00000074706	IPCEF1	-0.909344	9.80927e-07	2.59116e-06	ENSG00000075643	MOCOS	-0.23186	0.00785901	0.0112006
ENSG00000074755	ZZEF1	-0.0318784	0.715337	0.751113	ENSG00000075651	PLD1	-0.772034	2.9462e-21	1.45318e-20
ENSG00000074800	ENO1	0.491975	0.000129537	0.000262823	ENSG00000075673	ATP12A	-0.811299	0.233959	0.270933
ENSG00000074803	SLC12A1	2.58928	6.87793e-08	2.0964e-07	ENSG00000075702	WDR62	1.9719	3.7613e-104	4.1078e-102
ENSG00000074842	MYDGF	0.462489	6.45886e-06	1.54126e-05	ENSG00000075711	DLG1	0.0118976	0.765537	0.791601
ENSG00000074855	ANO8	0.451986	0.000264456	0.000514241	ENSG00000075785	RAB7A	-0.0312312	0.309734	0.350387
ENSG00000074935	TUBE1	-1.80422	7.19035e-40	3.9168e-38	ENSG00000075790	BCAP29	0.19198	2.40147e-07	5.1185e-07
ENSG00000074964	ARHGEF10L	-0.201397	0.0510219	0.0694184	ENSG00000075826	SEC31B	-0.654251	8.35078e-15	2.86968e-14
ENSG00000074966	TXK	-0.730959	6.4134e-06	1.53086e-05	ENSG00000075856	SART3	0.152492	1.76072e-07	3.78978e-07
ENSG00000075073	TACR2	0.657967	0.00975109	0.014974	ENSG00000075884	ARHGAP15	-0.812871	8.20406e-19	3.54509e-18
ENSG00000075089	ACTR6	0.137172	0.0546361	0.073924	ENSG00000075886	TUBA3D	0.593493	0.000407539	0.000660588
ENSG00000075131	TIPIN	0.737329	2.55523e-14	1.62463e-13	ENSG00000075891	PAX2	-1.12121	0.00897845	0.0127153
ENSG00000075142	SRI	0.326157	0.016983	0.0250925	ENSG00000075914	EXOSC7	0.113107	0.00487749	0.00710893
ENSG00000075151	EIF4G3	0.31335	0.000384431	0.00072933	ENSG00000075945	KIFAP3	0.529845	1.08368e-30	8.60952e-30
ENSG00000075188	NUP37	0.833862	6.56376e-24	1.02058e-22	ENSG00000075975	MKRN2	0.116953	5.44761e-05	9.58003e-05
ENSG00000075213	SEMA3A	1.5046	2.30917e-07	6.58526e-07	ENSG00000076003	MCM6	1.14047	2.17749e-60	6.17796e-59
ENSG00000075218	GTSE1	3.54867	5.63189e-67	1.27899e-64	ENSG00000076043	REXO2	0.105014	0.0185142	0.0252013
ENSG00000075223	SEMA3C	0.401616	0.192639	0.233349	ENSG00000076053	RBM7	-0.582052	2.78653e-33	2.51024e-32
ENSG00000075234	TTC38	-0.773075	7.36418e-10	2.84203e-09	ENSG00000076067	RBMS2	0.0420015	0.578107	0.616789
ENSG00000075239	ACAT1	-1.39782	1.04252e-24	1.73653e-23	ENSG00000076108	BAZ2A	0.102854	0.0141418	0.0195399
ENSG00000075240	GRAMD4	-0.164893	0.384849	0.435827	ENSG00000076201	PTPN23	0.315664	4.50994e-15	1.57217e-14
ENSG00000075275	CELSR1	0.784585	4.18442e-05	9.03933e-05	ENSG00000076242	MLH1	0.123605	0.000139723	0.000236581
ENSG00000075292	ZNF638	-0.110214	0.0321784	0.0453813	ENSG00000076248	UNG	0.384997	2.67879e-15	9.47501e-15
ENSG00000075303	SLC25A40	0.311029	0.000249093	0.000486126	ENSG00000076258	FMO4	-0.420889	9.3183e-06	1.74759e-05
ENSG00000075336	TIMM21	-0.00863844	0.899336	0.914595	ENSG00000076321	KLHL20	-0.079031	0.138897	0.166947
ENSG00000075340	ADD2	0.399298	0.0928916	0.120333	ENSG00000076344	RGS11	-0.654447	1.02663e-05	1.91884e-05
ENSG00000075391	RASAL2	0.699368	6.1215e-08	1.88042e-07	ENSG00000076351	SLC46A1	0.267558	2.11214e-05	3.8498e-05
ENSG00000075399	VPS9D1	0.156198	0.11605	0.147407	ENSG00000076356	PLXNA2	0.151873	0.0115634	0.0161571
ENSG00000075407	ZNF37A	0.239767	0.00649269	0.0102726	ENSG00000076382	SPAG5	0.931918	4.48557e-36	4.59656e-35
ENSG00000075413	MARK3	0.0307682	0.604516	0.649079	ENSG00000076513	ANKRD13A	0.0516451	0.183164	0.216017
ENSG00000075415	SLC25A3	0.188398	0.0120538	0.0182733	ENSG00000076554	TPD52	0.602698	6.65192e-19	2.89399e-18
ENSG00000075420	FNDC3B	-0.167574	0.112077	0.14281	ENSG00000076555	ACACB	-0.92975	7.73133e-28	5.35052e-27
ENSG00000075426	FOSL2	-0.238687	0.0836373	0.109355	ENSG00000076604	TRAF4	-0.105918	0.071477	0.0898251
ENSG00000075461	CACNG4	3.61701	4.83186e-17	4.05124e-16	ENSG00000076641	PAG1	0.245787	0.00797842	0.0113596
ENSG00000075539	FRYL	-0.0342932	0.67635	0.715441	ENSG00000076650	GPATCH1	0.339791	2.2277e-21	1.10898e-20
ENSG00000075568	TMEM131	0.185323	0.00747407	0.0117093	ENSG00000076662	ICAM3	-0.263806	8.04621e-05	0.000139226
ENSG00000075618	FSCN1	0.331846	0.051456	0.0699676	ENSG00000076685	NT5C2	-0.0564395	0.1835	0.216365
ENSG00000075624	ACTB	-0.0432229	0.58385	0.629735	ENSG00000076706	MCAM	0.774128	8.79078e-17	3.40133e-16
ENSG00000075643	MOCOS	-0.431989	0.000581745	0.00107434	ENSG00000076716	GPC4	0.264243	0.12568	0.152185
ENSG00000075651	PLD1	-0.743466	1.59205e-06	4.09281e-06	ENSG00000076770	MBNL3	0.776926	2.18302e-14	7.31111e-14
ENSG00000075702	WDR62	2.57229	1.33497e-49	1.22302e-47	ENSG00000076864	RAP1GAP	0.224784	0.0684456	0.0862671
ENSG00000075711	DLG1	-0.0900932	0.212861	0.255427	ENSG00000076924	XAB2	0.127908	0.00463931	0.00677851
ENSG00000075785	RAB7A	-0.295524	9.93153e-10	3.7485e-09	ENSG00000076928	ARHGEF1	0.0201116	0.731149	0.76053
ENSG00000075790	BCAP29	0.0809556	0.254666	0.300647	ENSG00000076944	STXBP2	0.0361505	0.529292	0.570009
ENSG00000075826	SEC31B	0.6011	5.83404e-05	0.000123514	ENSG00000076984	MAP2K7	0.136727	0.000951533	0.00149259
ENSG00000075856	SART3	0.253767	8.30632e-06	1.95749e-05	ENSG00000077044	DGKD	0.044447	0.414756	0.456624
ENSG00000075884	ARHGAP15	-0.799522	6.40584e-07	1.73069e-06	ENSG00000077063	CTTNBP2	-0.366017	0.0284684	0.0378085
ENSG00000075886	TUBA3D	1.05596	0.00020537	0.000405112	ENSG00000077080	ACTL6B	1.0325	1.28722e-05	2.38577e-05
ENSG00000075891	PAX2	1.05978	0.0293957	0.0417305	ENSG00000077092	RARB	-0.858767	1.61826e-18	6.8735e-18
ENSG00000075914	EXOSC7	0.193253	0.0187093	0.0274519	ENSG00000077097	TOP2B	-0.0711283	0.0701916	0.0883211
ENSG00000075945	KIFAP3	0.441974	1.62125e-06	4.1659e-06	ENSG00000077147	TM9SF3	-0.134614	0.000163341	0.000274473
ENSG00000075975	MKRN2	0.226451	0.000458924	0.000860429	ENSG00000077150	NFKB2	0.282684	2.37047e-05	4.30099e-05
ENSG00000076003	MCM6	1.74476	3.66555e-40	2.03804e-38	ENSG00000077152	UBE2T	2.82619	1.73494e-191	1.38318e-188
ENSG00000076043	REXO2	0.0539637	0.503385	0.552524	ENSG00000077157	PPP1R12B	-0.348897	2.09554e-09	5.13183e-09
ENSG00000076053	RBM7	-0.819335	2.17316e-32	7.19509e-31	ENSG00000077232	DNAJC10	0.230514	4.62511e-06	8.8895e-06
ENSG00000076067	RBMS2	0.0467508	0.717372	0.753054	ENSG00000077235	GTF3C1	0.153085	7.58525e-06	1.43115e-05
ENSG00000076108	BAZ2A	0.459475	2.70175e-08	8.61953e-08	ENSG00000077238	IL4R	-1.00951	1.17502e-32	1.02943e-31
ENSG00000076201	PTPN23	0.514866	1.23717e-14	8.12554e-14	ENSG00000077254	USP33	0.000778816	0.979415	0.982148
ENSG00000076242	MLH1	0.128231	0.028201	0.0401715	ENSG00000077264	PAK3	0.616821	0.0129675	0.0180016
ENSG00000076248	UNG	0.130652	0.099071	0.127722	ENSG00000077274	CAPN6	0.0809139	0.774743	0.799875
ENSG00000076258	FMO4	-0.702465	7.87803e-05	0.000164264	ENSG00000077279	DCX	1.57748	3.59291e-05	6.42108e-05
ENSG00000076321	KLHL20	-0.152718	0.143259	0.178578	ENSG00000077312	SNRPA	0.779639	2.27946e-39	2.75557e-38
ENSG00000076344	RGS11	-0.383551	0.116991	0.148462	ENSG00000077327	SPAG6	1.88211	2.20919e-06	4.36662e-06
ENSG00000076351	SLC46A1	0.551022	6.39751e-07	1.72873e-06	ENSG00000077348	EXOSC5	0.629421	7.25505e-29	5.31138e-28
ENSG00000076356	PLXNA2	0.662261	3.4505e-11	1.5463e-10	ENSG00000077380	DYNC1I2	0.219235	2.34666e-07	5.00837e-07
ENSG00000076382	SPAG5	1.35783	1.89214e-19	2.01379e-18	ENSG00000077420	APBB1IP	-0.593945	1.74231e-09	4.28788e-09
ENSG00000076513	ANKRD13A	0.182993	0.0214157	0.0311283	ENSG00000077454	LRCH4	0.106674	0.0339333	0.0446683
ENSG00000076554	TPD52	0.419568	0.000576999	0.00106594	ENSG00000077458	FAM76B	-0.242765	8.96614e-06	1.68373e-05
ENSG00000076555	ACACB	-1.20548	3.23651e-15	2.25814e-14	ENSG00000077463	SIRT6	0.478872	3.18522e-17	1.26057e-16
ENSG00000076604	TRAF4	-0.0821007	0.38202	0.433079	ENSG00000077498	TYR	4.12092	0.000114681	0.000195864
ENSG00000076641	PAG1	0.363602	0.0368961	0.0514186	ENSG00000077514	POLD3	0.361035	1.13458e-14	3.86228e-14
ENSG00000076650	GPATCH1	0.630181	1.54205e-18	1.49423e-17	ENSG00000077522	ACTN2	4.16042	5.25374e-86	3.36429e-84
ENSG00000076662	ICAM3	-0.687488	0.000558906	0.00103513	ENSG00000077549	CAPZB	0.146884	5.15349e-05	9.08484e-05
ENSG00000076685	NT5C2	-0.136254	0.345824	0.396253	ENSG00000077585	GPR137B	0.060042	0.449461	0.491271
ENSG00000076706	MCAM	1.36471	4.98476e-23	7.27369e-22	ENSG00000077616	NAALAD2	-0.131302	0.274223	0.313171
ENSG00000076716	GPC4	0.685091	0.0201051	0.0293584	ENSG00000077713	SLC25A43	0.731288	1.08068e-49	2.01538e-48
ENSG00000076770	MBNL3	0.262059	0.17562	0.214783	ENSG00000077721	UBE2A	0.53054	1.96387e-47	3.29902e-46
ENSG00000076826	CAMSAP3	-0.00468132	0.967793	0.973407	ENSG00000077782	FGFR1	-0.575361	1.88443e-06	3.74717e-06
ENSG00000076864	RAP1GAP	0.726278	0.000386122	0.000732364	ENSG00000077800	FKBP6	1.06131	0.0139134	0.019241
ENSG00000076924	XAB2	0.348545	3.53391e-05	7.70011e-05	ENSG00000077935	SMC1B	2.85694	1.30352e-53	2.81634e-52
ENSG00000076928	ARHGEF1	0.398568	6.77806e-08	2.0687e-07	ENSG00000077942	FBLN1	0.257238	0.091603	0.113382
ENSG00000076944	STXBP2	0.190182	0.0911999	0.118332	ENSG00000077943	ITGA8	-0.115632	0.488467	0.53027
ENSG00000076984	MAP2K7	0.0816882	0.209003	0.251228	ENSG00000077984	CST7	-0.886028	4.98487e-15	1.73356e-14
ENSG00000077044	DGKD	0.600769	2.12098e-11	9.77943e-11	ENSG00000078018	MAP2	1.68335	1.75796e-51	3.51702e-50
ENSG00000077063	CTTNBP2	0.0431732	0.894266	0.910265	ENSG00000078043	PIAS2	0.0195227	0.641765	0.678038
ENSG00000077080	ACTL6B	1.41599	1.09781e-06	2.88292e-06	ENSG00000078053	AMPH	-0.618577	4.51022e-06	8.6781e-06
ENSG00000077092	RARB	-0.810174	2.80307e-06	7.00074e-06	ENSG00000078061	ARAF	-0.157519	0.000101407	0.000173976
ENSG00000077097	TOP2B	-0.0482949	0.461953	0.512666	ENSG00000078070	MCCC1	-0.536134	1.79986e-25	1.11842e-24
ENSG00000077147	TM9SF3	-0.219326	0.000102408	0.00021048	ENSG00000078081	LAMP3	-0.0695136	0.632074	0.668774
ENSG00000077150	NFKB2	0.676093	4.1847e-10	1.66561e-09	ENSG00000078098	FAP	1.86773	1.19055e-26	7.78565e-26
ENSG00000077152	UBE2T	3.21321	1.06472e-92	3.43352e-89	ENSG00000078114	NEBL	-0.496062	0.00236396	0.00356169
ENSG00000077157	PPP1R12B	-0.305308	0.00549934	0.00880287	ENSG00000078124	ACER3	0.123822	0.0353564	0.0464151
ENSG00000077232	DNAJC10	0.570547	4.72826e-10	1.87272e-09	ENSG00000078140	UBE2K	0.0772247	0.0621598	0.0788244
ENSG00000077235	GTF3C1	0.0789279	0.224147	0.267536	ENSG00000078142	PIK3C3	-0.0889826	0.0226473	0.0304966
ENSG00000077238	IL4R	-0.872802	2.83005e-13	1.60959e-12	ENSG00000078177	N4BP2	-0.348861	5.20831e-06	9.96838e-06
ENSG00000077254	USP33	0.0628124	0.386358	0.437413	ENSG00000078246	TULP3	0.613042	4.75181e-31	3.83633e-30
ENSG00000077264	PAK3	1.7102	1.38938e-05	3.18895e-05	ENSG00000078269	SYNJ2	0.429585	2.25479e-07	4.81681e-07
ENSG00000077274	CAPN6	0.0920223	0.830822	0.85413	ENSG00000078295	ADCY2	1.13518	0.0156848	0.0215543
ENSG00000077279	DCX	2.33027	1.99053e-09	7.24008e-09	ENSG00000078304	PPP2R5C	0.0474169	0.208432	0.243529
ENSG00000077312	SNRPA	0.765912	1.04533e-14	6.91907e-14	ENSG00000078328	RBFOX1	4.11833	2.03463e-10	5.34026e-10
ENSG00000077348	EXOSC5	0.707459	9.12332e-10	3.46945e-09	ENSG00000078369	GNB1	0.283318	4.79389e-14	1.57638e-13
ENSG00000077380	DYNC1I2	0.114041	0.203374	0.245192	ENSG00000078399	HOXA9	1.53406	2.63432e-09	6.41777e-09
ENSG00000077420	APBB1IP	-0.579137	0.00180407	0.00310845	ENSG00000078401	EDN1	-0.299557	0.00366686	0.00541371
ENSG00000077454	LRCH4	0.114838	0.322425	0.372112	ENSG00000078403	MLLT10	-0.0279982	0.61881	0.656307
ENSG00000077458	FAM76B	-0.0340313	0.740483	0.773737	ENSG00000078487	ZCWPW1	-0.396443	2.81666e-07	5.96754e-07
ENSG00000077463	SIRT6	0.656657	3.44496e-11	1.54467e-10	ENSG00000078549	ADCYAP1R1	0.216397	0.41256	0.454457
ENSG00000077514	POLD3	0.588189	2.96768e-09	1.06052e-08	ENSG00000078579	FGF20	0.427796	0.361412	0.403523
ENSG00000077522	ACTN2	4.19654	1.58612e-28	3.78882e-27	ENSG00000078589	P2RY10	-0.814257	5.37885e-08	1.20508e-07
ENSG00000077549	CAPZB	0.0927192	0.16181	0.199329	ENSG00000078596	ITM2A	0.0355194	0.755231	0.782416
ENSG00000077585	GPR137B	-0.233163	0.150466	0.186739	ENSG00000078668	VDAC3	0.167844	0.000569612	0.000911894
ENSG00000077616	NAALAD2	0.835258	0.00070456	0.00128525	ENSG00000078674	PCM1	-0.17752	0.001308	0.00202604
ENSG00000077684	JADE1	-0.311204	0.00269003	0.00452615	ENSG00000078687	TNRC6C	-0.303519	2.60591e-08	5.9786e-08
ENSG00000077713	SLC25A43	0.455691	1.01984e-05	2.37868e-05	ENSG00000078699	CBFA2T2	0.569265	2.9627e-25	1.81973e-24
ENSG00000077721	UBE2A	0.665173	9.31567e-20	1.0253e-18	ENSG00000078747	ITCH	-0.409943	4.91147e-16	1.81913e-15
ENSG00000077782	FGFR1	-0.328762	0.127028	0.159978	ENSG00000078795	PKD2L2	-0.148148	0.0195322	0.0265372
ENSG00000077935	SMC1B	3.76642	4.94422e-28	1.11967e-26	ENSG00000078804	TP53INP2	-0.120192	0.118403	0.143941
ENSG00000077942	FBLN1	1.49786	2.777e-09	9.95694e-09	ENSG00000078808	SDF4	-0.0458516	0.275819	0.314732
ENSG00000077943	ITGA8	0.275297	0.139051	0.173722	ENSG00000078814	MYH7B	0.882895	2.60187e-10	6.77335e-10
ENSG00000077984	CST7	-0.580871	0.00514426	0.0082797	ENSG00000078900	TP73	1.78346	3.65107e-60	1.02018e-58
ENSG00000078018	MAP2	1.59438	4.62471e-13	2.56868e-12	ENSG00000078902	TOLLIP	-0.12026	0.017083	0.0233529
ENSG00000078043	PIAS2	0.0275533	0.677108	0.716102	ENSG00000078967	UBE2D4	0.100834	0.0458178	0.0591742
ENSG00000078053	AMPH	-0.664474	0.0111569	0.017	ENSG00000079101	CLUL1	1.22267	3.95822e-31	3.20863e-30
ENSG00000078061	ARAF	-0.394588	4.62605e-06	1.1225e-05	ENSG00000079102	RUNX1T1	-0.250631	0.0249655	0.0334124
ENSG00000078070	MCCC1	-0.631884	1.0478e-08	3.50806e-08	ENSG00000079112	CDH17	3.4912	1.24873e-28	8.9973e-28
ENSG00000078081	LAMP3	-0.0812725	0.729905	0.763861	ENSG00000079134	THOC1	0.119372	0.0144495	0.0199443
ENSG00000078098	FAP	2.39286	1.45145e-18	1.40814e-17	ENSG00000079150	FKBP7	-0.164907	0.0020707	0.00313913
ENSG00000078114	NEBL	0.176213	0.578993	0.625172	ENSG00000079156	OSBPL6	-0.734057	9.13581e-13	2.78316e-12
ENSG00000078124	ACER3	0.0729749	0.451497	0.502549	ENSG00000079215	SLC1A3	1.40697	8.86638e-29	6.4584e-28
ENSG00000078140	UBE2K	-0.103531	0.124612	0.157181	ENSG00000079246	XRCC5	0.0984642	0.0131546	0.0182518
ENSG00000078142	PIK3C3	-0.201248	0.000987803	0.00176304	ENSG00000079257	LXN	-0.0490415	0.723	0.752889
ENSG00000078177	N4BP2	-0.685725	8.2593e-08	2.49341e-07	ENSG00000079263	SP140	-0.170931	0.233256	0.270178
ENSG00000078237	TIGAR	0.0306534	0.786371	0.815032	ENSG00000079277	MKNK1	-0.106393	0.0243157	0.0326056
ENSG00000078246	TULP3	0.707018	8.86889e-15	5.9337e-14	ENSG00000079308	TNS1	-0.437363	1.2551e-12	3.79746e-12
ENSG00000078269	SYNJ2	0.504284	0.000108089	0.000221479	ENSG00000079313	REXO1	-0.156551	0.00669373	0.00961112
ENSG00000078304	PPP2R5C	-0.186243	0.00852463	0.0132304	ENSG00000079332	SAR1A	-0.142656	1.5523e-05	2.85847e-05
ENSG00000078369	GNB1	0.110713	0.0794056	0.104243	ENSG00000079335	CDC14A	0.167523	0.0203059	0.0275204
ENSG00000078399	HOXA9	2.26041	9.38796e-10	3.56336e-09	ENSG00000079337	RAPGEF3	0.420688	1.03374e-06	2.09462e-06
ENSG00000078401	EDN1	-0.586958	0.00367708	0.00604992	ENSG00000079385	CEACAM1	-0.232169	0.00489259	0.00712962
ENSG00000078403	MLLT10	0.0756653	0.409044	0.460382	ENSG00000079387	SENP1	0.438436	1.05888e-28	7.66749e-28
ENSG00000078487	ZCWPW1	-0.434738	0.00187381	0.00322	ENSG00000079393	DUSP13	3.33777	8.5731e-12	2.45993e-11
ENSG00000078549	ADCYAP1R1	-0.778598	0.00785519	0.0122611	ENSG00000079432	CIC	0.11407	0.0106576	0.0149526
ENSG00000078589	P2RY10	-0.617901	0.0218456	0.0316961	ENSG00000079435	LIPE	-0.0247362	0.770921	0.796394
ENSG00000078596	ITM2A	0.56832	0.00652567	0.0103187	ENSG00000079459	FDFT1	0.0648231	0.402093	0.444308
ENSG00000078618	NRDC	0.152029	0.0169019	0.0249795	ENSG00000079462	PAFAH1B3	1.51774	7.87079e-48	1.34512e-46
ENSG00000078668	VDAC3	0.163666	0.109033	0.139317	ENSG00000079482	OPHN1	0.607456	5.76687e-25	3.48967e-24
ENSG00000078674	PCM1	-0.282764	0.011855	0.0179872	ENSG00000079557	AFM	-1.66246	8.92817e-34	8.21938e-33
ENSG00000078687	TNRC6C	0.0535665	0.671959	0.711357	ENSG00000079616	KIF22	0.386313	9.59199e-10	2.40176e-09
ENSG00000078699	CBFA2T2	1.19546	3.73651e-38	1.80382e-36	ENSG00000079689	SCGN	1.86157	3.19705e-25	1.96141e-24
ENSG00000078725	BRINP1	-1.23436	0.000817264	0.0014778	ENSG00000079739	PGM1	-1.00219	6.23186e-36	6.34122e-35
ENSG00000078747	ITCH	-0.724421	9.73563e-18	8.76968e-17	ENSG00000079785	DDX1	0.180988	2.83104e-06	5.54625e-06
ENSG00000078804	TP53INP2	-0.294611	0.0266239	0.0380743	ENSG00000079805	DNM2	0.20511	1.70115e-09	4.18981e-09
ENSG00000078808	SDF4	-0.250784	0.00143524	0.00250941	ENSG00000079819	EPB41L2	-0.1195	0.104145	0.127738
ENSG00000078814	MYH7B	0.876953	4.99192e-05	0.000106708	ENSG00000079841	RIMS1	-0.15736	0.696329	0.728397
ENSG00000078898	BPIFB2	3.56488	2.68861e-14	1.7054e-13	ENSG00000079931	MOXD1	0.335999	0.058499	0.074407
ENSG00000078900	TP73	3.4254	4.21723e-45	3.13358e-43	ENSG00000079950	STX7	0.083292	0.0870064	0.108046
ENSG00000078902	TOLLIP	-0.327878	5.53836e-05	0.000117857	ENSG00000079974	RABL2B	0.15509	0.000809462	0.00127892
ENSG00000078967	UBE2D4	-0.154863	0.0881146	0.114698	ENSG00000079999	KEAP1	0.305685	2.38493e-12	7.09338e-12
ENSG00000079101	CLUL1	1.90468	1.14653e-10	4.84451e-10	ENSG00000080007	DDX43	0.0882988	0.625096	0.662401
ENSG00000079102	RUNX1T1	-0.166373	0.381189	0.432289	ENSG00000080031	PTPRH	0.0546612	0.526413	0.567292
ENSG00000079112	CDH17	3.13214	7.19146e-12	3.49848e-11	ENSG00000080166	DCT	-0.856349	8.39418e-05	0.000145042
ENSG00000079134	THOC1	0.441509	6.4294e-08	1.96937e-07	ENSG00000080189	SLC35C2	0.366754	2.89773e-17	1.14965e-16
ENSG00000079150	FKBP7	-0.628072	1.02062e-08	3.42629e-08	ENSG00000080224	EPHA6	0.556408	0.196399	0.230399
ENSG00000079156	OSBPL6	-0.620879	0.000719373	0.0013102	ENSG00000080293	SCTR	0.175782	0.358859	0.401009
ENSG00000079215	SLC1A3	1.19047	3.38489e-09	1.20242e-08	ENSG00000080298	RFX3	0.14921	0.0656249	0.0829743
ENSG00000079246	XRCC5	-0.145455	0.0103882	0.0158812	ENSG00000080345	RIF1	0.0274212	0.631219	0.667958
ENSG00000079257	LXN	0.166638	0.365661	0.416761	ENSG00000080371	RAB21	-0.136955	5.49805e-05	9.66554e-05
ENSG00000079263	SP140	0.673164	0.00241987	0.00409337	ENSG00000080493	SLC4A4	-1.00479	1.71007e-15	6.10684e-15
ENSG00000079277	MKNK1	0.00820173	0.89278	0.909074	ENSG00000080503	SMARCA2	-0.715125	3.43135e-36	3.53671e-35
ENSG00000079308	TNS1	-0.318078	0.00608351	0.00966504	ENSG00000080511	RDH8	4.6106	4.17495e-19	1.8364e-18
ENSG00000079313	REXO1	-0.0445934	0.59939	0.644433	ENSG00000080546	SESN1	-0.224834	8.84537e-05	0.000152574
ENSG00000079332	SAR1A	-0.184004	0.00159277	0.00276625	ENSG00000080561	MID2	0.358645	1.2571e-07	2.73569e-07
ENSG00000079335	CDC14A	0.254717	0.0756465	0.0997321	ENSG00000080573	COL5A3	1.61872	2.47591e-34	2.34711e-33
ENSG00000079337	RAPGEF3	0.840631	5.43862e-10	2.13675e-09	ENSG00000080603	SRCAP	0.0502662	0.279282	0.318333
ENSG00000079385	CEACAM1	-0.290934	0.0409987	0.0567431	ENSG00000080618	CPB2	-0.800745	2.0487e-13	6.48532e-13
ENSG00000079387	SENP1	0.432438	4.31184e-09	1.51205e-08	ENSG00000080644	CHRNA3	1.88902	1.72895e-11	4.85524e-11
ENSG00000079393	DUSP13	4.50872	3.27674e-18	3.06818e-17	ENSG00000080709	KCNN2	-2.6711	3.70001e-44	5.46266e-43
ENSG00000079432	CIC	0.426766	2.85158e-08	9.06704e-08	ENSG00000080802	CNOT4	0.185731	3.34972e-09	8.10858e-09
ENSG00000079435	LIPE	0.558564	0.00288492	0.0048354	ENSG00000080815	PSEN1	0.135965	3.10564e-05	5.58029e-05
ENSG00000079459	FDFT1	0.116276	0.365949	0.417049	ENSG00000080819	CPOX	-0.495233	3.52302e-26	2.25782e-25
ENSG00000079462	PAFAH1B3	1.99692	1.29294e-23	1.97044e-22	ENSG00000080822	CLDND1	-0.153653	5.90925e-05	0.000103633
ENSG00000079482	OPHN1	0.89099	4.85998e-07	1.32998e-06	ENSG00000080824	HSP90AA1	0.0688616	0.351734	0.393787
ENSG00000079557	AFM	-1.90125	6.88213e-15	4.65663e-14	ENSG00000080839	RBL1	1.02481	4.96986e-31	4.00831e-30
ENSG00000079616	KIF22	0.629296	2.89748e-08	9.20207e-08	ENSG00000080845	DLGAP4	0.127991	0.0111737	0.0156381
ENSG00000079689	SCGN	2.17678	8.87542e-12	4.27441e-11	ENSG00000080854	IGSF9B	0.112292	0.604414	0.642407
ENSG00000079691	CARMIL1	0.347973	0.0507561	0.0691092	ENSG00000080910	CFHR2	-0.553855	1.17692e-05	2.1882e-05
ENSG00000079739	PGM1	-1.2554	8.70943e-26	1.60309e-24	ENSG00000080986	NDC80	2.5128	1.19227e-132	2.71583e-130
ENSG00000079785	DDX1	0.13701	0.0173303	0.0255658	ENSG00000081014	AP4E1	0.279219	4.84008e-13	1.49971e-12
ENSG00000079805	DNM2	0.275777	7.34515e-05	0.00015361	ENSG00000081019	RSBN1	-0.332559	5.17248e-21	2.51525e-20
ENSG00000079819	EPB41L2	-0.0357485	0.785845	0.814591	ENSG00000081026	MAGI3	-0.251555	2.18585e-05	3.98143e-05
ENSG00000079931	MOXD1	0.663164	0.021289	0.0309637	ENSG00000081041	CXCL2	-1.97551	4.06401e-42	5.51026e-41
ENSG00000079950	STX7	0.0641702	0.459691	0.510507	ENSG00000081051	AFP	5.14137	3.96665e-54	8.72389e-53
ENSG00000079974	RABL2B	0.119331	0.130268	0.163739	ENSG00000081052	COL4A4	-0.434567	0.000626875	0.000999352
ENSG00000079999	KEAP1	0.155786	0.0450483	0.0618913	ENSG00000081059	TCF7	0.418851	1.42917e-05	2.63873e-05
ENSG00000080007	DDX43	0.536036	0.102721	0.131952	ENSG00000081087	OSTM1	0.224541	1.00277e-05	1.87623e-05
ENSG00000080031	PTPRH	0.26676	0.2031	0.244953	ENSG00000081138	CDH7	3.3238	0.000157329	0.000264984
ENSG00000080166	DCT	0.109009	0.726401	0.760919	ENSG00000081148	IMPG2	0.536595	3.64165e-06	7.05713e-06
ENSG00000080189	SLC35C2	0.280626	6.28084e-05	0.000132555	ENSG00000081154	PCNP	0.0126136	0.68265	0.715826
ENSG00000080200	CRYBG3	-0.364055	0.0999494	0.128741	ENSG00000081177	EXD2	0.0603956	0.138275	0.166274
ENSG00000080224	EPHA6	1.21786	0.032777	0.0461367	ENSG00000081181	ARG2	0.191257	0.00175179	0.0026791
ENSG00000080293	SCTR	1.08306	0.000307595	0.000591633	ENSG00000081189	MEF2C	0.0327679	0.653588	0.68874
ENSG00000080298	RFX3	0.358052	0.0018238	0.00313808	ENSG00000081237	PTPRC	-0.74716	4.41865e-11	1.21057e-10
ENSG00000080345	RIF1	-0.00179167	0.982357	0.985474	ENSG00000081248	CACNA1S	1.53576	9.94298e-06	1.86103e-05
ENSG00000080371	RAB21	-0.391293	1.39894e-12	7.32561e-12	ENSG00000081277	PKP1	1.564	1.97673e-05	3.61084e-05
ENSG00000080493	SLC4A4	-1.24542	6.62528e-08	2.02399e-07	ENSG00000081307	UBA5	0.0207552	0.440088	0.482212
ENSG00000080503	SMARCA2	-0.851702	1.36449e-11	6.43305e-11	ENSG00000081320	STK17B	-0.348613	0.000250814	0.000414085
ENSG00000080511	RDH8	4.2656	2.80867e-13	1.59883e-12	ENSG00000081377	CDC14B	-0.387895	5.70412e-07	1.17997e-06
ENSG00000080546	SESN1	-0.531368	4.24306e-06	1.03534e-05	ENSG00000081386	ZNF510	0.0120647	0.82428	0.844186
ENSG00000080561	MID2	0.311608	0.0301527	0.0427149	ENSG00000081479	LRP2	1.50849	7.89181e-08	1.74553e-07
ENSG00000080573	COL5A3	1.30771	2.62885e-09	9.45095e-09	ENSG00000081665	ZNF506	0.163479	0.0400058	0.0520984
ENSG00000080603	SRCAP	0.415966	1.30396e-08	4.31461e-08	ENSG00000081692	JMJD4	0.760421	2.84444e-42	3.89309e-41
ENSG00000080608	PUM3	0.28415	0.00364261	0.00599994	ENSG00000081721	DUSP12	0.670314	4.46757e-69	1.66438e-67
ENSG00000080618	CPB2	-1.04942	5.95822e-10	2.32954e-09	ENSG00000081760	AACS	0.907335	4.02114e-32	3.41958e-31
ENSG00000080644	CHRNA3	2.77623	1.35667e-09	5.04146e-09	ENSG00000081800	SLC13A1	0.40678	0.548518	0.588608
ENSG00000080709	KCNN2	-3.45966	6.59801e-30	1.77311e-28	ENSG00000081803	CADPS2	0.380611	7.02021e-09	1.66648e-08
ENSG00000080802	CNOT4	0.0597017	0.300022	0.348401	ENSG00000081818	PCDHB4	0.679856	2.71561e-06	5.32863e-06
ENSG00000080815	PSEN1	-0.0448952	0.456016	0.506915	ENSG00000081842	PCDHA6	0.405955	0.0116924	0.016331
ENSG00000080819	CPOX	-0.59584	1.25263e-11	5.92996e-11	ENSG00000081853	PCDHGA2	0.0553568	0.495216	0.536719
ENSG00000080822	CLDND1	-0.269834	1.07084e-05	2.49079e-05	ENSG00000081870	HSPB11	0.426047	4.99284e-17	1.95748e-16
ENSG00000080823	MOK	0.423247	0.000445626	0.000837444	ENSG00000081913	PHLPP1	-0.342078	8.4028e-07	1.71509e-06
ENSG00000080824	HSP90AA1	0.420943	2.53719e-06	6.37819e-06	ENSG00000081923	ATP8B1	0.645834	2.40957e-22	1.26134e-21
ENSG00000080839	RBL1	1.27521	2.11205e-21	2.68782e-20	ENSG00000081985	IL12RB2	-0.260096	0.0133636	0.0185241
ENSG00000080845	DLGAP4	0.600547	5.44305e-13	2.99944e-12	ENSG00000082014	SMARCD3	0.552329	4.64313e-07	9.6752e-07
ENSG00000080854	IGSF9B	0.833029	0.00287082	0.00481425	ENSG00000082068	WDR70	0.449895	2.6088e-36	2.71346e-35
ENSG00000080910	CFHR2	-0.40494	0.0601456	0.0807819	ENSG00000082126	MPP4	-0.0199491	0.891548	0.905288
ENSG00000080986	NDC80	3.31943	9.79995e-78	3.85401e-75	ENSG00000082146	STRADB	-0.481071	4.93437e-19	2.1615e-18
ENSG00000081014	AP4E1	0.0475651	0.501063	0.550161	ENSG00000082153	BZW1	-0.51648	4.21831e-24	2.42207e-23
ENSG00000081019	RSBN1	-0.41263	9.00861e-08	2.70695e-07	ENSG00000082175	PGR	-0.88728	1.22485e-06	2.4675e-06
ENSG00000081026	MAGI3	-0.47134	3.13416e-05	6.87366e-05	ENSG00000082196	C1QTNF3	1.77959	6.6164e-48	1.13196e-46
ENSG00000081041	CXCL2	-1.55073	2.03596e-11	9.41705e-11	ENSG00000082212	ME2	0.281334	4.26627e-08	9.61494e-08
ENSG00000081051	AFP	6.03761	9.75458e-42	6.02616e-40	ENSG00000082213	C5orf22	0.433802	6.50823e-28	4.52962e-27
ENSG00000081052	COL4A4	-0.51758	0.0233768	0.0337386	ENSG00000082258	CCNT2	-0.282916	9.51101e-10	2.38261e-09
ENSG00000081059	TCF7	0.899823	4.31065e-06	1.05119e-05	ENSG00000082269	FAM135A	0.247386	0.00066528	0.00105857
ENSG00000081087	OSTM1	0.124131	0.24757	0.29287	ENSG00000082293	COL19A1	-0.584531	0.0282572	0.0375436
ENSG00000081148	IMPG2	1.12834	2.74541e-09	9.84804e-09	ENSG00000082397	EPB41L3	-0.729206	3.64265e-13	1.13641e-12
ENSG00000081154	PCNP	-0.0767117	0.135711	0.169971	ENSG00000082438	COBLL1	-0.749589	3.03553e-19	1.34449e-18
ENSG00000081177	EXD2	-0.168867	0.0353109	0.0494316	ENSG00000082458	DLG3	0.318825	0.0119043	0.0166067
ENSG00000081181	ARG2	1.24832	1.63912e-06	4.20779e-06	ENSG00000082482	KCNK2	2.30948	4.0388e-08	9.11903e-08
ENSG00000081189	MEF2C	0.1664	0.161618	0.199124	ENSG00000082497	SERTAD4	1.52195	2.4435e-07	5.20111e-07
ENSG00000081237	PTPRC	-0.813391	8.77523e-05	0.000182006	ENSG00000082512	TRAF5	0.824982	1.33416e-19	6.01785e-19
ENSG00000081248	CACNA1S	2.47649	2.98044e-11	1.34915e-10	ENSG00000082515	MRPL22	0.214747	5.26791e-06	1.00764e-05
ENSG00000081277	PKP1	1.02709	0.00239861	0.00406081	ENSG00000082516	GEMIN5	0.172974	2.3489e-05	4.26574e-05
ENSG00000081307	UBA5	0.168356	0.00468058	0.00757727	ENSG00000082556	OPRK1	0.157648	0.806276	0.827608
ENSG00000081320	STK17B	-0.261707	0.108783	0.139042	ENSG00000082641	NFE2L1	0.292079	4.96958e-09	1.18907e-08
ENSG00000081377	CDC14B	-0.835374	6.75853e-08	2.06313e-07	ENSG00000082684	SEMA5B	1.60307	1.05704e-57	2.69672e-56
ENSG00000081386	ZNF510	-0.0304363	0.769267	0.799926	ENSG00000082701	GSK3B	0.164089	3.15949e-07	6.67082e-07
ENSG00000081479	LRP2	0.841998	0.0427305	0.0589331	ENSG00000082781	ITGB5	0.379356	1.59519e-12	4.79458e-12
ENSG00000081665	ZNF506	0.572601	0.000220756	0.000433765	ENSG00000082805	ERC1	0.0741866	0.178979	0.211488
ENSG00000081692	JMJD4	0.953349	1.30959e-20	1.54808e-19	ENSG00000082898	XPO1	0.401983	1.77527e-25	1.104e-24
ENSG00000081721	DUSP12	0.934201	9.3794e-31	2.74471e-29	ENSG00000082996	RNF13	-0.238507	1.84845e-11	5.18079e-11
ENSG00000081760	AACS	1.00862	2.62338e-15	1.84956e-14	ENSG00000083067	TRPM3	1.95591	7.04079e-27	4.66606e-26
ENSG00000081791	DELE1	-0.116385	0.1136	0.144534	ENSG00000083093	PALB2	0.393445	2.83675e-25	1.74506e-24
ENSG00000081803	CADPS2	0.196657	0.115202	0.146399	ENSG00000083099	LYRM2	0.12856	0.000455947	0.000735911
ENSG00000081818	PCDHB4	0.307236	0.140874	0.175781	ENSG00000083123	BCKDHB	-1.10084	1.93537e-47	3.25522e-46
ENSG00000081842	PCDHA6	1.8499	9.40011e-05	0.000194218	ENSG00000083290	ULK2	-0.252416	0.0105234	0.0147733
ENSG00000081853	PCDHGA2	1.20156	2.36514e-05	5.28486e-05	ENSG00000083307	GRHL2	-0.397984	0.155848	0.185808
ENSG00000081870	HSPB11	0.551786	1.19945e-09	4.48098e-09	ENSG00000083312	TNPO1	0.102793	0.0180613	0.0246144
ENSG00000081913	PHLPP1	-0.616256	1.05375e-07	3.13714e-07	ENSG00000083444	PLOD1	0.430355	9.21966e-13	2.80817e-12
ENSG00000081923	ATP8B1	0.505505	8.39294e-05	0.000174481	ENSG00000083454	P2RX5	-0.220996	0.149371	0.178714
ENSG00000081985	IL12RB2	0.503484	0.0432418	0.0595771	ENSG00000083457	ITGAE	0.598612	5.36585e-15	1.85997e-14
ENSG00000082014	SMARCD3	1.34953	8.3401e-11	3.58125e-10	ENSG00000083520	DIS3	-0.176989	3.8044e-05	6.78841e-05
ENSG00000082068	WDR70	0.466865	2.7228e-11	1.23599e-10	ENSG00000083535	PIBF1	-0.0143918	0.743374	0.771887
ENSG00000082074	FYB1	-0.684038	0.000448165	0.000841528	ENSG00000083544	TDRD3	0.135526	0.00390792	0.00575044
ENSG00000082146	STRADB	-0.724536	1.60891e-17	1.41838e-16	ENSG00000083635	NUFIP1	0.0132951	0.7506	0.778478
ENSG00000082153	BZW1	-0.614777	1.14067e-15	8.31475e-15	ENSG00000083642	PDS5B	0.00715221	0.867537	0.88389
ENSG00000082175	PGR	-0.545223	0.0801814	0.105212	ENSG00000083720	OXCT1	0.410152	0.000880988	0.00138548
ENSG00000082196	C1QTNF3	2.8242	8.93879e-23	1.28229e-21	ENSG00000083750	RRAGB	0.107667	0.00515966	0.00750372
ENSG00000082212	ME2	0.162531	0.093371	0.120876	ENSG00000083782	EPYC	1.1361	0.0624693	0.0791729
ENSG00000082213	C5orf22	0.214447	0.00186651	0.00320814	ENSG00000083799	CYLD	-0.336649	9.81675e-14	3.16346e-13
ENSG00000082258	CCNT2	0.00468595	0.954481	0.961999	ENSG00000083807	SLC27A5	-1.1295	5.91334e-16	2.17856e-15
ENSG00000082269	FAM135A	0.0243405	0.841567	0.86336	ENSG00000083812	ZNF324	-0.189067	0.00533592	0.00774663
ENSG00000082397	EPB41L3	-0.767142	5.88565e-05	0.000124541	ENSG00000083814	ZNF671	0.000331916	0.997228	0.997791
ENSG00000082438	COBLL1	-1.09466	4.6055e-13	2.55889e-12	ENSG00000083817	ZNF416	0.456721	2.59667e-16	9.816e-16
ENSG00000082458	DLG3	0.55235	0.0152536	0.02271	ENSG00000083828	ZNF586	-0.23104	3.28339e-05	5.88772e-05
ENSG00000082482	KCNK2	0.64263	0.194049	0.234934	ENSG00000083838	ZNF446	0.126104	0.0379518	0.0496017
ENSG00000082497	SERTAD4	1.61375	1.7057e-07	4.94209e-07	ENSG00000083844	ZNF264	-0.172788	0.000340544	0.000556007
ENSG00000082512	TRAF5	1.49751	3.1844e-24	5.06864e-23	ENSG00000083845	RPS5	0.683496	3.70028e-24	2.13154e-23
ENSG00000082515	MRPL22	0.306636	0.000759511	0.00137925	ENSG00000083857	FAT1	0.933556	1.78276e-22	9.4126e-22
ENSG00000082516	GEMIN5	0.139327	0.0420626	0.0580765	ENSG00000083896	YTHDC1	-0.338141	1.43569e-29	1.08339e-28
ENSG00000082641	NFE2L1	0.110205	0.264329	0.311075	ENSG00000083937	CHMP2B	0.0349589	0.427468	0.469517
ENSG00000082684	SEMA5B	2.31005	1.17328e-44	8.48339e-43	ENSG00000084070	SMAP2	-0.0975384	0.0282227	0.0375009
ENSG00000082701	GSK3B	0.117808	0.0414744	0.057343	ENSG00000084072	PPIE	-0.125081	0.00442787	0.00648204
ENSG00000082781	ITGB5	0.360175	0.000135396	0.000273814	ENSG00000084073	ZMPSTE24	0.423818	1.56777e-21	7.88834e-21
ENSG00000082805	ERC1	-0.190334	0.0240921	0.0347027	ENSG00000084090	STARD7	0.217065	1.12816e-08	2.6477e-08
ENSG00000082898	XPO1	0.44142	1.22522e-13	7.24705e-13	ENSG00000084093	REST	-0.257137	5.42547e-08	1.21519e-07
ENSG00000082996	RNF13	-0.37982	1.10992e-07	3.29339e-07	ENSG00000084110	HAL	-1.30616	2.47588e-16	9.37271e-16
ENSG00000083067	TRPM3	1.36968	1.07023e-05	2.48979e-05	ENSG00000084112	SSH1	0.179893	0.000144751	0.000244783
ENSG00000083093	PALB2	0.406141	3.90674e-07	1.0816e-06	ENSG00000084207	GSTP1	0.232928	0.0720655	0.0904649
ENSG00000083097	DOP1A	-0.583725	4.05153e-07	1.11861e-06	ENSG00000084234	APLP2	-0.104101	0.0272895	0.0363305
ENSG00000083099	LYRM2	0.0893511	0.215649	0.258561	ENSG00000084453	SLCO1A2	-0.104338	0.422623	0.464558
ENSG00000083123	BCKDHB	-1.51593	4.30724e-27	9.00776e-26	ENSG00000084463	WBP11	0.0808876	0.0254284	0.0339948
ENSG00000083168	KAT6A	-0.449406	1.09808e-05	2.55121e-05	ENSG00000084623	EIF3I	0.100315	0.0214924	0.0290249
ENSG00000083223	TUT7	-0.619867	8.29737e-07	2.21318e-06	ENSG00000084628	NKAIN1	3.59292	2.20294e-09	5.38659e-09
ENSG00000083290	ULK2	-0.193193	0.296293	0.344434	ENSG00000084636	COL16A1	0.503281	0.0013375	0.00206993
ENSG00000083307	GRHL2	-0.556864	0.199642	0.241036	ENSG00000084652	TXLNA	-0.0503943	0.258678	0.296971
ENSG00000083312	TNPO1	0.00111247	0.986892	0.989238	ENSG00000084674	APOB	-0.646667	1.4542e-09	3.59827e-09
ENSG00000083444	PLOD1	0.31334	0.00470477	0.0076149	ENSG00000084676	NCOA1	-0.177708	2.69258e-06	5.28603e-06
ENSG00000083454	P2RX5	1.01657	0.000313546	0.000602361	ENSG00000084693	AGBL5	0.512016	2.2882e-32	1.97112e-31
ENSG00000083457	ITGAE	0.853596	1.81403e-08	5.90899e-08	ENSG00000084710	EFR3B	0.28267	0.00320898	0.00477039
ENSG00000083520	DIS3	-0.351549	4.5429e-06	1.10382e-05	ENSG00000084731	KIF3C	0.478258	7.11234e-06	1.34622e-05
ENSG00000083535	PIBF1	0.104359	0.238479	0.283155	ENSG00000084733	RAB10	0.409138	2.90514e-24	1.68079e-23
ENSG00000083544	TDRD3	-0.0613752	0.455921	0.506845	ENSG00000084734	GCKR	-1.19492	8.70184e-30	6.64834e-29
ENSG00000083635	NUFIP1	-0.0500128	0.531473	0.579919	ENSG00000084754	HADHA	-0.385991	1.3661e-13	4.36173e-13
ENSG00000083642	PDS5B	-0.0719956	0.349849	0.400467	ENSG00000084764	MAPRE3	-0.426283	9.34681e-14	3.0169e-13
ENSG00000083720	OXCT1	1.66941	3.31037e-10	1.32976e-09	ENSG00000084774	CAD	0.648166	1.64913e-27	1.12229e-26
ENSG00000083750	RRAGB	0.432313	1.34337e-06	3.4908e-06	ENSG00000085063	CD59	0.159998	0.00442843	0.00648226
ENSG00000083799	CYLD	-0.391861	1.45816e-06	3.76725e-06	ENSG00000085117	CD82	-0.433656	4.53693e-07	9.46628e-07
ENSG00000083807	SLC27A5	-1.51423	7.48693e-10	2.88457e-09	ENSG00000085185	BCORL1	0.411711	1.19011e-08	2.78776e-08
ENSG00000083812	ZNF324	0.389911	1.06118e-06	2.79173e-06	ENSG00000085224	ATRX	0.0577389	0.287804	0.327461
ENSG00000083814	ZNF671	0.40322	0.010528	0.0160842	ENSG00000085265	FCN1	-0.883295	2.78066e-12	8.232e-12
ENSG00000083817	ZNF416	0.400583	5.81922e-05	0.000123248	ENSG00000085274	MYNN	-0.0246337	0.461126	0.50309
ENSG00000083828	ZNF586	-0.201697	0.0372671	0.0519176	ENSG00000085276	MECOM	1.30955	4.46296e-39	5.33447e-38
ENSG00000083838	ZNF446	0.570572	2.78428e-11	1.26319e-10	ENSG00000085365	SCAMP1	0.212448	1.74528e-05	3.20235e-05
ENSG00000083844	ZNF264	-0.0949613	0.303457	0.352137	ENSG00000085377	PREP	-0.111285	0.0109547	0.0153505
ENSG00000083845	RPS5	0.794271	4.06898e-09	1.43093e-08	ENSG00000085382	HACE1	0.454814	4.92179e-13	1.52384e-12
ENSG00000083857	FAT1	0.850903	4.6787e-07	1.28343e-06	ENSG00000085415	SEH1L	-0.155752	0.000278661	0.000458209
ENSG00000083896	YTHDC1	-0.300128	2.62146e-08	8.3816e-08	ENSG00000085433	WDR47	0.0576335	0.226841	0.263494
ENSG00000083937	CHMP2B	-0.25599	0.000198742	0.000393	ENSG00000085449	WDFY1	-0.0539021	0.189921	0.223358
ENSG00000084070	SMAP2	-0.272702	0.0004002	0.000757115	ENSG00000085465	OVGP1	0.00372953	0.969524	0.97337
ENSG00000084072	PPIE	0.00839677	0.919321	0.93151	ENSG00000085491	SLC25A24	0.286953	0.011916	0.0166215
ENSG00000084073	ZMPSTE24	0.21802	0.00149164	0.00260014	ENSG00000085511	MAP3K4	0.146912	0.000161956	0.000272317
ENSG00000084090	STARD7	0.0353388	0.540153	0.588435	ENSG00000085514	PILRA	-0.214013	0.0168937	0.023116
ENSG00000084092	NOA1	0.469466	4.17236e-10	1.66111e-09	ENSG00000085552	IGSF9	-0.837246	2.89341e-07	6.12444e-07
ENSG00000084093	REST	-0.31032	2.41948e-05	5.39953e-05	ENSG00000085563	ABCB1	-0.0450505	0.675762	0.70949
ENSG00000084110	HAL	-0.734018	0.0123563	0.0186863	ENSG00000085644	ZNF213	0.684567	6.48838e-26	4.12016e-25
ENSG00000084112	SSH1	0.176531	0.0209111	0.0304444	ENSG00000085662	AKR1B1	0.215029	0.0494261	0.0634574
ENSG00000084207	GSTP1	0.0430045	0.843944	0.865468	ENSG00000085719	CPNE3	0.449871	1.38965e-15	4.99502e-15
ENSG00000084234	APLP2	-0.367434	1.21254e-05	2.80302e-05	ENSG00000085721	RRN3	-0.363277	2.44753e-16	9.27202e-16
ENSG00000084444	FAM234B	-0.296865	0.0101658	0.0155664	ENSG00000085733	CTTN	0.554389	8.99991e-29	6.54968e-28
ENSG00000084453	SLCO1A2	-0.40941	0.122393	0.154696	ENSG00000085741	WNT11	-1.79657	7.66563e-26	4.85226e-25
ENSG00000084463	WBP11	0.00309335	0.961304	0.967968	ENSG00000085760	MTIF2	0.348644	6.68598e-25	4.03665e-24
ENSG00000084623	EIF3I	0.146555	0.0959638	0.124004	ENSG00000085788	DDHD2	0.144809	0.00262067	0.00393101
ENSG00000084628	NKAIN1	-0.704591	0.099254	0.127938	ENSG00000085831	TTC39A	2.5283	2.37854e-62	7.2516e-61
ENSG00000084636	COL16A1	0.597476	0.0147826	0.0220576	ENSG00000085832	EPS15	-0.207753	8.43485e-12	2.42113e-11
ENSG00000084652	TXLNA	0.148471	0.0499518	0.0681118	ENSG00000085840	ORC1	2.18149	8.82858e-112	1.09125e-109
ENSG00000084674	APOB	-0.927101	1.03142e-09	3.88698e-09	ENSG00000085871	MGST2	-0.423678	7.81446e-11	2.10725e-10
ENSG00000084676	NCOA1	-0.382774	4.55129e-07	1.2506e-06	ENSG00000085872	CHERP	0.200088	5.82874e-06	1.11118e-05
ENSG00000084693	AGBL5	0.778059	4.65806e-16	3.54109e-15	ENSG00000085978	ATG16L1	0.0095539	0.737466	0.766351
ENSG00000084710	EFR3B	0.721016	8.61825e-06	2.02567e-05	ENSG00000085982	USP40	0.0898637	0.0477873	0.0615306
ENSG00000084731	KIF3C	0.611851	0.00271472	0.00456483	ENSG00000085998	POMGNT1	0.316645	1.47493e-11	4.15948e-11
ENSG00000084733	RAB10	0.319532	1.35999e-05	3.12506e-05	ENSG00000085999	RAD54L	2.06641	1.35498e-92	1.06956e-90
ENSG00000084734	GCKR	-1.10867	1.59763e-09	5.87594e-09	ENSG00000086015	MAST2	0.104235	0.156507	0.186525
ENSG00000084754	HADHA	-0.452475	5.78918e-09	1.99796e-08	ENSG00000086061	DNAJA1	-0.257178	9.85384e-05	0.000169237
ENSG00000084764	MAPRE3	-0.219059	0.0496509	0.0677187	ENSG00000086062	B4GALT1	-0.293152	6.12442e-07	1.26282e-06
ENSG00000084774	CAD	1.27655	1.06863e-36	4.7337e-35	ENSG00000086065	CHMP5	0.0574573	0.160095	0.190502
ENSG00000085063	CD59	0.0449986	0.650795	0.692041	ENSG00000086102	NFX1	-0.196383	5.94348e-06	1.13265e-05
ENSG00000085117	CD82	-0.785125	4.17623e-11	1.85197e-10	ENSG00000086159	AQP6	2.20151	1.40031e-20	6.67302e-20
ENSG00000085185	BCORL1	0.685728	1.63556e-07	4.75166e-07	ENSG00000086200	IPO11	0.385544	2.13787e-18	9.02525e-18
ENSG00000085224	ATRX	-0.0417499	0.641353	0.683172	ENSG00000086205	FOLH1	-1.07956	9.00013e-22	4.58635e-21
ENSG00000085231	AK6	0.273943	0.000187375	0.000371525	ENSG00000086232	EIF2AK1	0.405927	1.70574e-35	1.69988e-34
ENSG00000085265	FCN1	-1.28351	7.54397e-10	2.90516e-09	ENSG00000086289	EPDR1	0.726996	1.95574e-16	7.44256e-16
ENSG00000085274	MYNN	-0.111316	0.0475936	0.0651222	ENSG00000086300	SNX10	-0.223846	0.00404944	0.00595044
ENSG00000085276	MECOM	1.16477	3.01194e-11	1.36188e-10	ENSG00000086475	SEPHS1	0.327755	3.65953e-16	1.36718e-15
ENSG00000085365	SCAMP1	-0.0934562	0.270563	0.317581	ENSG00000086504	MRPL28	0.253047	9.97662e-06	1.8671e-05
ENSG00000085377	PREP	-0.393244	2.02949e-07	5.81958e-07	ENSG00000086506	HBQ1	0.175759	0.689751	0.722228
ENSG00000085382	HACE1	0.223442	0.0850723	0.111078	ENSG00000086544	ITPKC	-0.0270337	0.728983	0.758475
ENSG00000085415	SEH1L	-0.214765	0.000784476	0.0014225	ENSG00000086548	CEACAM6	0.876479	0.0481627	0.0619717
ENSG00000085433	WDR47	-0.0128583	0.893186	0.909373	ENSG00000086570	FAT2	0.544534	1.54686e-09	3.82102e-09
ENSG00000085449	WDFY1	-0.177212	0.0162949	0.0241421	ENSG00000086589	RBM22	0.232923	9.6372e-15	3.29683e-14
ENSG00000085465	OVGP1	-0.329089	0.106811	0.136739	ENSG00000086598	TMED2	0.0909736	0.0531972	0.0680653
ENSG00000085491	SLC25A24	0.140534	0.503902	0.552979	ENSG00000086666	ZFAND6	-0.31789	2.28857e-19	1.01732e-18
ENSG00000085511	MAP3K4	0.0460363	0.547315	0.595472	ENSG00000086696	HSD17B2	-1.23813	3.65238e-32	3.11929e-31
ENSG00000085514	PILRA	-0.420829	0.00406358	0.00664381	ENSG00000086712	TXLNG	0.11956	0.0046221	0.0067546
ENSG00000085552	IGSF9	-0.598503	0.0442981	0.0609386	ENSG00000086717	PPEF1	1.34206	8.14039e-13	2.48847e-12
ENSG00000085563	ABCB1	-0.173369	0.408937	0.460325	ENSG00000086730	LAT2	0.00282216	0.97489	0.978449
ENSG00000085644	ZNF213	1.03818	2.49326e-18	2.36201e-17	ENSG00000086758	HUWE1	0.0868002	0.029006	0.0384872
ENSG00000085662	AKR1B1	0.652567	0.00291651	0.00488428	ENSG00000086827	ZW10	0.0916007	0.0221818	0.0298914
ENSG00000085719	CPNE3	0.0995629	0.270586	0.317581	ENSG00000086848	ALG9	0.337403	7.21531e-20	3.3136e-19
ENSG00000085721	RRN3	-0.629035	1.47355e-14	9.59897e-14	ENSG00000086967	MYBPC2	-0.267923	0.429919	0.471917
ENSG00000085733	CTTN	0.609693	7.35439e-14	4.44461e-13	ENSG00000086991	NOX4	2.61905	1.52181e-77	7.42057e-76
ENSG00000085741	WNT11	-1.4768	8.26293e-08	2.49404e-07	ENSG00000087008	ACOX3	-0.307879	3.72776e-11	1.02676e-10
ENSG00000085760	MTIF2	0.168534	0.00527853	0.00848057	ENSG00000087053	MTMR2	0.383126	3.13401e-09	7.60375e-09
ENSG00000085788	DDHD2	-0.0110745	0.916856	0.929247	ENSG00000087074	PPP1R15A	-0.489393	1.07559e-05	2.00776e-05
ENSG00000085831	TTC39A	3.17548	5.28888e-35	2.08503e-33	ENSG00000087076	HSD17B14	1.56473	3.28648e-32	2.81132e-31
ENSG00000085832	EPS15	-0.28827	5.01545e-06	1.21207e-05	ENSG00000087077	TRIP6	0.154206	0.0217775	0.0293924
ENSG00000085840	ORC1	2.93197	4.52727e-54	5.40724e-52	ENSG00000087085	ACHE	-0.168829	0.281053	0.320144
ENSG00000085871	MGST2	-0.39536	0.0010807	0.00191992	ENSG00000087086	FTL	0.789065	4.70129e-21	2.29102e-20
ENSG00000085872	CHERP	0.0357148	0.651974	0.693112	ENSG00000087087	SRRT	0.0764284	0.110962	0.13537
ENSG00000085978	ATG16L1	-0.107416	0.0466344	0.0639073	ENSG00000087088	BAX	0.540701	2.13226e-21	1.06346e-20
ENSG00000085982	USP40	0.184197	0.011762	0.0178544	ENSG00000087095	NLK	0.196528	7.84962e-08	1.73692e-07
ENSG00000085998	POMGNT1	0.318226	4.97641e-05	0.00010639	ENSG00000087111	PIGS	0.530398	7.60657e-19	3.29673e-18
ENSG00000085999	RAD54L	3.37426	3.81647e-51	3.89474e-49	ENSG00000087116	ADAMTS2	-0.781776	1.5143e-10	4.00954e-10
ENSG00000086015	MAST2	1.0635	4.62747e-31	1.38945e-29	ENSG00000087128	TMPRSS11E	2.04028	5.2298e-05	9.21428e-05
ENSG00000086061	DNAJA1	-0.324507	0.000298884	0.000576253	ENSG00000087152	ATXN7L3	0.579152	1.89569e-35	1.888e-34
ENSG00000086062	B4GALT1	-0.705507	5.68304e-15	3.87129e-14	ENSG00000087157	PGS1	0.355521	4.42033e-17	1.73516e-16
ENSG00000086065	CHMP5	-0.108553	0.0947037	0.122513	ENSG00000087191	PSMC5	0.353076	3.56377e-14	1.18162e-13
ENSG00000086102	NFX1	-0.182224	0.00691831	0.0108904	ENSG00000087206	UIMC1	0.234628	4.67829e-11	1.28039e-10
ENSG00000086159	AQP6	1.78271	2.83454e-05	6.26342e-05	ENSG00000087237	CETP	-2.94848	1.07647e-144	3.01127e-142
ENSG00000086189	DIMT1	0.173589	0.00741077	0.0116159	ENSG00000087245	MMP2	0.166605	0.240905	0.278169
ENSG00000086200	IPO11	0.232882	6.51695e-05	0.000137358	ENSG00000087250	MT3	2.59557	2.13162e-11	5.94936e-11
ENSG00000086205	FOLH1	-1.31353	2.92551e-11	1.32465e-10	ENSG00000087253	LPCAT2	0.609782	1.17202e-09	2.91588e-09
ENSG00000086232	EIF2AK1	0.087408	0.150415	0.186704	ENSG00000087258	GNAO1	-1.40721	2.09885e-18	8.86284e-18
ENSG00000086288	NME8	0.520134	0.0403707	0.0559561	ENSG00000087263	OGFOD1	-0.112932	0.00263454	0.00395107
ENSG00000086289	EPDR1	0.557963	0.000563389	0.00104307	ENSG00000087266	SH3BP2	-0.447467	4.31067e-12	1.25978e-11
ENSG00000086300	SNX10	-0.328283	0.0472621	0.0647016	ENSG00000087269	NOP14	-0.142821	0.00549198	0.00795942
ENSG00000086475	SEPHS1	0.115529	0.0613329	0.0822191	ENSG00000087274	ADD1	0.195653	5.45842e-10	1.39322e-09
ENSG00000086504	MRPL28	0.264887	0.0266559	0.0381129	ENSG00000087299	L2HGDH	-0.322965	3.47905e-07	7.32807e-07
ENSG00000086544	ITPKC	-0.0798904	0.444248	0.495541	ENSG00000087301	TXNDC16	0.27855	3.63353e-06	7.04226e-06
ENSG00000086548	CEACAM6	-0.99362	0.0898004	0.116675	ENSG00000087303	NID2	0.134707	0.144713	0.173492
ENSG00000086570	FAT2	0.980943	0.000191958	0.000380051	ENSG00000087338	GMCL1	0.337184	8.77778e-06	1.64933e-05
ENSG00000086589	RBM22	0.274467	7.52826e-06	1.78561e-05	ENSG00000087365	SF3B2	0.158623	2.54949e-07	5.42167e-07
ENSG00000086598	TMED2	-0.0972614	0.120726	0.152734	ENSG00000087460	GNAS	0.0584638	0.269146	0.307946
ENSG00000086619	ERO1B	0.253973	0.10918	0.139472	ENSG00000087470	DNM1L	0.331177	4.0658e-15	1.42076e-14
ENSG00000086666	ZFAND6	-0.323833	1.31972e-08	4.36331e-08	ENSG00000087494	PTHLH	2.89679	2.75368e-41	3.60488e-40
ENSG00000086696	HSD17B2	-0.946258	2.36837e-06	5.9752e-06	ENSG00000087495	PHACTR3	-1.66101	5.60288e-13	1.73035e-12
ENSG00000086712	TXLNG	0.00830991	0.914417	0.927373	ENSG00000087502	ERGIC2	-0.00236364	0.954417	0.96044
ENSG00000086717	PPEF1	2.33496	4.65082e-14	2.87537e-13	ENSG00000087510	TFAP2C	0.805139	0.0212129	0.0286595
ENSG00000086730	LAT2	-0.0894955	0.555189	0.603063	ENSG00000087586	AURKA	2.6679	1.01938e-161	4.0635e-159
ENSG00000086758	HUWE1	0.0960839	0.124025	0.156514	ENSG00000087589	CASS4	-0.507268	1.16748e-06	2.3552e-06
ENSG00000086827	ZW10	0.0630086	0.286291	0.333754	ENSG00000087842	PIR	1.32866	4.96779e-57	1.23768e-55
ENSG00000086848	ALG9	0.075635	0.400286	0.451532	ENSG00000087903	RFX2	-1.09466	9.84148e-20	4.48094e-19
ENSG00000086967	MYBPC2	1.10094	0.00111781	0.00198366	ENSG00000087995	METTL2A	0.513648	1.26241e-24	7.49691e-24
ENSG00000086991	NOX4	2.84052	3.94765e-54	4.75014e-52	ENSG00000088002	SULT2B1	1.58729	2.12267e-09	5.19748e-09
ENSG00000087008	ACOX3	-0.455117	2.6175e-06	6.5637e-06	ENSG00000088035	ALG6	0.41349	1.10158e-28	7.96949e-28
ENSG00000087053	MTMR2	0.477613	1.83159e-05	4.14435e-05	ENSG00000088038	CNOT3	0.374593	1.19578e-27	8.20427e-27
ENSG00000087074	PPP1R15A	-0.939856	3.77725e-12	1.89085e-11	ENSG00000088053	GP6	-0.884985	5.11194e-07	1.06216e-06
ENSG00000087076	HSD17B14	0.485044	0.057079	0.0769517	ENSG00000088179	PTPN4	-0.109806	0.00679504	0.00974343
ENSG00000087077	TRIP6	0.362019	0.00755416	0.0118198	ENSG00000088205	DDX18	-0.00578541	0.890956	0.904744
ENSG00000087085	ACHE	0.885807	0.00179651	0.00309673	ENSG00000088247	KHSRP	0.267314	1.32932e-12	4.01744e-12
ENSG00000087086	FTL	0.435405	0.00823163	0.0127979	ENSG00000088256	GNA11	0.101226	0.130874	0.158018
ENSG00000087087	SRRT	0.276833	7.8565e-06	1.858e-05	ENSG00000088280	ASAP3	0.752567	1.55232e-22	8.22314e-22
ENSG00000087088	BAX	0.908684	1.21934e-16	9.81561e-16	ENSG00000088298	EDEM2	0.360681	5.19747e-19	2.27176e-18
ENSG00000087095	NLK	0.197792	0.00283929	0.00476485	ENSG00000088305	DNMT3B	1.47612	4.75362e-65	1.57909e-63
ENSG00000087111	PIGS	0.439791	2.03705e-05	4.57904e-05	ENSG00000088320	REM1	0.0154056	0.914885	0.926036
ENSG00000087116	ADAMTS2	-0.557239	0.0118956	0.018042	ENSG00000088325	TPX2	1.76792	2.02443e-78	1.02475e-76
ENSG00000087152	ATXN7L3	0.727928	8.89585e-22	1.17091e-20	ENSG00000088356	PDRG1	0.514644	1.80119e-27	1.22473e-26
ENSG00000087157	PGS1	0.689969	2.43902e-22	3.37569e-21	ENSG00000088367	EPB41L1	0.298881	0.0172534	0.0235636
ENSG00000087191	PSMC5	0.354492	0.00025496	0.000496854	ENSG00000088386	SLC15A1	-0.242018	0.0287864	0.0382117
ENSG00000087206	UIMC1	0.418986	5.53477e-12	2.72913e-11	ENSG00000088387	DOCK9	0.293977	5.25459e-06	1.00533e-05
ENSG00000087237	CETP	-2.77842	2.78035e-39	1.46027e-37	ENSG00000088448	ANKRD10	0.0854648	0.184052	0.216936
ENSG00000087245	MMP2	0.666718	0.00752759	0.011784	ENSG00000088451	TGDS	-0.545666	4.23451e-16	1.57645e-15
ENSG00000087250	MT3	3.64705	1.43261e-13	8.39976e-13	ENSG00000088538	DOCK3	1.91177	2.23481e-46	3.60669e-45
ENSG00000087253	LPCAT2	0.738647	0.000162549	0.000325421	ENSG00000088543	C3orf18	0.727709	1.83069e-27	1.24426e-26
ENSG00000087258	GNAO1	-2.24228	6.55585e-15	4.43958e-14	ENSG00000088682	COQ9	-0.452746	2.41994e-18	1.01783e-17
ENSG00000087263	OGFOD1	-0.174372	0.0104617	0.015989	ENSG00000088726	TMEM40	2.30549	4.20736e-16	1.56707e-15
ENSG00000087266	SH3BP2	-0.064591	0.576042	0.622277	ENSG00000088727	KIF9	0.168561	0.00116437	0.00181113
ENSG00000087269	NOP14	-0.367969	5.44304e-08	1.6813e-07	ENSG00000088756	ARHGAP28	1.34269	7.13032e-19	3.09453e-18
ENSG00000087274	ADD1	0.066819	0.299897	0.348281	ENSG00000088766	CRLS1	-0.0258444	0.673638	0.70754
ENSG00000087299	L2HGDH	-0.753922	4.07424e-11	1.80873e-10	ENSG00000088808	PPP1R13B	-0.349207	1.46946e-10	3.89341e-10
ENSG00000087301	TXNDC16	0.111964	0.318763	0.368255	ENSG00000088812	ATRN	0.457352	4.72657e-10	1.21088e-09
ENSG00000087302	RTRAF	0.203377	0.00700995	0.0110229	ENSG00000088826	SMOX	0.753899	7.5595e-10	1.91327e-09
ENSG00000087303	NID2	0.0386991	0.847944	0.869293	ENSG00000088827	SIGLEC1	-1.05269	1.13581e-24	6.76774e-24
ENSG00000087338	GMCL1	0.144675	0.110749	0.141342	ENSG00000088832	FKBP1A	0.454229	3.2395e-30	2.51847e-29
ENSG00000087365	SF3B2	0.206925	2.73124e-05	6.04758e-05	ENSG00000088833	NSFL1C	0.37337	2.73939e-25	1.68647e-24
ENSG00000087448	KLHL42	0.249774	0.0117718	0.0178677	ENSG00000088836	SLC4A11	2.33276	2.59748e-45	4.00224e-44
ENSG00000087460	GNAS	0.22478	0.0349075	0.0489178	ENSG00000088876	ZNF343	0.26533	6.93519e-13	2.12741e-12
ENSG00000087470	DNM1L	0.443907	3.47752e-10	1.39447e-09	ENSG00000088881	EBF4	-0.572334	1.0533e-06	2.13215e-06
ENSG00000087494	PTHLH	2.31096	9.62379e-12	4.61415e-11	ENSG00000088882	CPXM1	2.03904	6.44953e-29	4.73035e-28
ENSG00000087495	PHACTR3	-2.91289	2.40845e-29	6.17389e-28	ENSG00000088888	MAVS	0.475289	7.70674e-20	3.53013e-19
ENSG00000087502	ERGIC2	-0.112262	0.128096	0.161208	ENSG00000088926	F11	-1.44678	5.52261e-38	6.25856e-37
ENSG00000087510	TFAP2C	0.797539	0.0707438	0.0938054	ENSG00000088930	XRN2	0.107639	0.0230527	0.031006
ENSG00000087586	AURKA	2.69817	7.67596e-65	1.47342e-62	ENSG00000088986	DYNLL1	0.466718	2.96554e-24	1.71386e-23
ENSG00000087589	CASS4	-1.06296	4.46104e-11	1.96852e-10	ENSG00000088992	TESC	1.5709	7.65274e-20	3.50742e-19
ENSG00000087842	PIR	0.95442	1.3813e-09	5.1271e-09	ENSG00000089006	SNX5	-0.00265437	0.937429	0.945613
ENSG00000087884	AAMDC	0.0977476	0.478858	0.52877	ENSG00000089009	RPL6	0.35317	2.45962e-10	6.42298e-10
ENSG00000087903	RFX2	-0.845452	1.82981e-07	5.27797e-07	ENSG00000089012	SIRPG	0.062246	0.672422	0.706309
ENSG00000087995	METTL2A	0.349819	1.63202e-06	4.19091e-06	ENSG00000089022	MAPKAPK5	0.362145	2.06701e-29	1.55245e-28
ENSG00000088002	SULT2B1	1.24908	0.000294907	0.00056913	ENSG00000089041	P2RX7	-0.0888155	0.402785	0.44498
ENSG00000088035	ALG6	0.460728	6.94623e-11	3.00593e-10	ENSG00000089048	ESF1	0.319357	1.77753e-10	4.68785e-10
ENSG00000088038	CNOT3	0.542931	2.9131e-17	2.51181e-16	ENSG00000089050	RBBP9	-0.091954	0.108135	0.132164
ENSG00000088053	GP6	-1.36228	3.8056e-08	1.19427e-07	ENSG00000089053	ANAPC5	0.336887	2.71957e-24	1.57743e-23
ENSG00000088179	PTPN4	-0.422203	4.90098e-08	1.52027e-07	ENSG00000089057	SLC23A2	-0.808754	2.7175e-16	1.02557e-15
ENSG00000088205	DDX18	-0.181968	0.00541825	0.0086817	ENSG00000089094	KDM2B	0.0904493	0.0599694	0.07618
ENSG00000088247	KHSRP	0.277778	3.64771e-05	7.932e-05	ENSG00000089123	TASP1	0.199241	1.26503e-06	2.54555e-06
ENSG00000088256	GNA11	-0.118047	0.0515121	0.0700321	ENSG00000089127	OAS1	-0.618169	4.83157e-10	1.23738e-09
ENSG00000088280	ASAP3	0.780845	4.98128e-08	1.54428e-07	ENSG00000089157	RPLP0	0.657668	2.94902e-22	1.53617e-21
ENSG00000088298	EDEM2	0.27258	0.000111798	0.000228674	ENSG00000089159	PXN	0.17068	0.000109171	0.000186815
ENSG00000088305	DNMT3B	1.70629	1.61599e-25	2.88872e-24	ENSG00000089163	SIRT4	0.416456	4.8069e-09	1.15101e-08
ENSG00000088320	REM1	0.62537	0.00133212	0.00234054	ENSG00000089169	RPH3A	-0.459646	0.0817365	0.101891
ENSG00000088325	TPX2	2.1158	4.45201e-34	1.65783e-32	ENSG00000089177	KIF16B	0.0470397	0.403196	0.445404
ENSG00000088356	PDRG1	0.816781	1.0503e-18	1.03326e-17	ENSG00000089195	TRMT6	0.575713	1.41382e-46	2.29566e-45
ENSG00000088367	EPB41L1	0.988981	0.000251734	0.000491044	ENSG00000089199	CHGB	1.31822	0.00236244	0.00355974
ENSG00000088386	SLC15A1	-0.160309	0.510696	0.559558	ENSG00000089220	PEBP1	-0.569164	2.50916e-14	8.37524e-14
ENSG00000088387	DOCK9	0.0555865	0.635926	0.678064	ENSG00000089225	TBX5	0.941466	0.189639	0.223069
ENSG00000088448	ANKRD10	0.214984	0.0201369	0.0293995	ENSG00000089234	BRAP	0.211281	1.09301e-12	3.31646e-12
ENSG00000088451	TGDS	-0.654252	2.33578e-06	5.89761e-06	ENSG00000089248	ERP29	-0.16939	0.0018334	0.00279747
ENSG00000088538	DOCK3	2.20603	6.8431e-21	8.27742e-20	ENSG00000089250	NOS1	-1.30871	1.31535e-05	2.43592e-05
ENSG00000088543	C3orf18	0.740496	3.91485e-08	1.22664e-07	ENSG00000089280	FUS	0.181182	2.04248e-06	4.04916e-06
ENSG00000088682	COQ9	-0.468246	1.65796e-05	3.76785e-05	ENSG00000089289	IGBP1	0.348772	3.31313e-13	1.03625e-12
ENSG00000088726	TMEM40	2.00537	8.66006e-09	2.92735e-08	ENSG00000089327	FXYD5	0.377448	0.000604204	0.000965721
ENSG00000088727	KIF9	0.290404	0.00878697	0.0135997	ENSG00000089335	ZNF302	0.207955	5.43328e-05	9.55799e-05
ENSG00000088756	ARHGAP28	1.32696	1.07314e-07	3.19248e-07	ENSG00000089351	GRAMD1A	1.06103	6.35879e-51	1.24406e-49
ENSG00000088766	CRLS1	-0.0430607	0.717422	0.753057	ENSG00000089356	FXYD3	3.45948	7.00773e-39	8.27079e-38
ENSG00000088808	PPP1R13B	-0.0303922	0.717635	0.75316	ENSG00000089472	HEPH	0.227326	0.0688095	0.0867121
ENSG00000088812	ATRN	0.268275	0.0236807	0.0341374	ENSG00000089505	CMTM1	0.415963	1.95257e-05	3.56793e-05
ENSG00000088826	SMOX	0.756769	7.24585e-05	0.00015171	ENSG00000089558	KCNH4	1.83207	5.83636e-28	4.07447e-27
ENSG00000088827	SIGLEC1	-1.35065	3.96794e-14	2.4731e-13	ENSG00000089597	GANAB	0.188667	2.45499e-08	5.64291e-08
ENSG00000088832	FKBP1A	0.546685	9.82531e-10	3.71188e-09	ENSG00000089639	GMIP	0.154182	0.0469209	0.0604813
ENSG00000088833	NSFL1C	0.333394	6.03192e-06	1.44408e-05	ENSG00000089682	RBM41	-0.0758568	0.141941	0.170362
ENSG00000088836	SLC4A11	2.81432	8.83059e-21	1.05705e-19	ENSG00000089685	BIRC5	2.99448	7.49658e-135	1.78407e-132
ENSG00000088854	DNAAF9	0.29094	0.0189419	0.0277705	ENSG00000089692	LAG3	-0.843671	1.27972e-13	4.09331e-13
ENSG00000088876	ZNF343	0.411531	7.3927e-08	2.2444e-07	ENSG00000089693	MLF2	-0.465087	7.08445e-28	4.91564e-27
ENSG00000088881	EBF4	-0.0211695	0.926734	0.937667	ENSG00000089723	OTUB2	1.52793	2.38965e-95	2.04855e-93
ENSG00000088882	CPXM1	2.4035	1.03227e-22	1.47296e-21	ENSG00000089737	DDX24	-0.271304	3.51549e-10	9.08352e-10
ENSG00000088888	MAVS	0.879605	5.78868e-23	8.40114e-22	ENSG00000089775	ZBTB25	-0.110122	0.0711873	0.0894681
ENSG00000088899	LZTS3	0.650381	1.6494e-07	4.78928e-07	ENSG00000089818	NECAP1	-0.200929	1.64353e-08	3.81901e-08
ENSG00000088926	F11	-1.21927	4.84351e-11	2.1303e-10	ENSG00000089820	ARHGAP4	0.133687	0.159199	0.189549
ENSG00000088930	XRN2	0.00486537	0.945714	0.954245	ENSG00000089847	ANKRD24	-0.815668	1.01156e-12	3.07637e-12
ENSG00000088970	KIZ	0.832995	7.00507e-12	3.41961e-11	ENSG00000089876	DHX32	-0.245534	2.11119e-05	3.84851e-05
ENSG00000088986	DYNLL1	0.662111	4.56728e-16	3.47536e-15	ENSG00000089902	RCOR1	-0.00299539	0.945761	0.953173
ENSG00000088992	TESC	2.79686	1.52931e-19	1.63845e-18	ENSG00000090006	LTBP4	-0.928251	1.18766e-18	5.08929e-18
ENSG00000089006	SNX5	-0.0339455	0.607151	0.651605	ENSG00000090013	BLVRB	-0.155129	0.029804	0.039477
ENSG00000089009	RPL6	0.413965	4.64851e-05	9.98968e-05	ENSG00000090020	SLC9A1	0.121923	0.0927246	0.114627
ENSG00000089012	SIRPG	0.707783	0.00502029	0.00809391	ENSG00000090054	SPTLC1	0.0973108	0.013749	0.0190334
ENSG00000089022	MAPKAPK5	0.26416	3.3468e-07	9.35409e-07	ENSG00000090060	PAPOLA	0.03967	0.238161	0.275219
ENSG00000089041	P2RX7	-0.145185	0.385083	0.436061	ENSG00000090061	CCNK	0.0877497	0.00537479	0.00779951
ENSG00000089048	ESF1	0.24467	0.00677013	0.0106749	ENSG00000090097	PCBP4	0.137036	0.0468611	0.0604189
ENSG00000089050	RBBP9	-0.332633	0.00206121	0.00351916	ENSG00000090104	RGS1	-0.133244	0.355183	0.397263
ENSG00000089053	ANAPC5	0.263826	1.87889e-06	4.79431e-06	ENSG00000090238	YPEL3	0.243784	0.000220016	0.000365318
ENSG00000089057	SLC23A2	-0.280832	0.0885813	0.11524	ENSG00000090263	MRPS33	0.2218	2.47073e-05	4.47781e-05
ENSG00000089060	SLC8B1	-0.112721	0.285731	0.333166	ENSG00000090266	NDUFB2	-0.00359894	0.95335	0.95973
ENSG00000089063	TMEM230	-0.0943555	0.194992	0.235941	ENSG00000090273	NUDC	0.0507087	0.353133	0.395192
ENSG00000089091	DZANK1	0.510586	4.70285e-05	0.000100957	ENSG00000090316	MAEA	0.102277	0.00304872	0.00454104
ENSG00000089094	KDM2B	-0.0925664	0.258879	0.305196	ENSG00000090339	ICAM1	-0.461188	0.000191726	0.000320079
ENSG00000089101	CFAP61	2.30994	1.12229e-09	4.2044e-09	ENSG00000090372	STRN4	0.502859	1.85264e-42	2.5576e-41
ENSG00000089123	TASP1	0.160315	0.0729579	0.0964399	ENSG00000090376	IRAK3	-0.672091	1.1073e-10	2.95942e-10
ENSG00000089127	OAS1	-0.740362	9.11816e-06	2.136e-05	ENSG00000090382	LYZ	1.94466	3.56532e-42	4.85061e-41
ENSG00000089154	GCN1	0.533625	2.72293e-15	1.91639e-14	ENSG00000090402	SI	6.44748	8.14905e-14	2.63938e-13
ENSG00000089157	RPLP0	0.565224	1.17744e-06	3.07849e-06	ENSG00000090432	MUL1	-0.200152	1.21693e-05	2.26074e-05
ENSG00000089159	PXN	0.225119	0.000318466	0.000611376	ENSG00000090447	TFAP4	0.459963	3.20492e-16	1.20213e-15
ENSG00000089163	SIRT4	0.406165	0.000277381	0.00053743	ENSG00000090470	PDCD7	0.157165	1.25002e-06	2.51629e-06
ENSG00000089177	KIF16B	-0.0739499	0.448141	0.499194	ENSG00000090487	SPG21	0.0162769	0.650568	0.68602
ENSG00000089195	TRMT6	0.637382	1.62824e-16	1.29648e-15	ENSG00000090512	FETUB	-1.00337	2.10188e-11	5.86943e-11
ENSG00000089199	CHGB	2.37546	2.39239e-07	6.80815e-07	ENSG00000090520	DNAJB11	0.62895	1.34737e-37	1.49922e-36
ENSG00000089220	PEBP1	-0.705664	1.15447e-08	3.84205e-08	ENSG00000090534	THPO	-0.327024	0.000444078	0.000717482
ENSG00000089234	BRAP	0.181392	0.000286096	0.000553186	ENSG00000090539	CHRD	-0.722107	3.40386e-10	8.80365e-10
ENSG00000089248	ERP29	-0.332692	9.05472e-05	0.000187442	ENSG00000090554	FLT3LG	-0.0460308	0.55123	0.59112
ENSG00000089250	NOS1	-0.736059	0.0440424	0.0606129	ENSG00000090565	RAB11FIP3	0.107774	0.0447774	0.0579291
ENSG00000089280	FUS	0.681208	1.55585e-18	1.50669e-17	ENSG00000090581	GNPTG	0.112173	0.038896	0.0507485
ENSG00000089289	IGBP1	0.487655	2.03411e-08	6.58727e-08	ENSG00000090612	ZNF268	-0.260283	5.1779e-07	1.0753e-06
ENSG00000089327	FXYD5	0.29323	0.0737843	0.0975002	ENSG00000090615	GOLGA3	0.450649	1.56499e-20	7.43557e-20
ENSG00000089335	ZNF302	0.366556	4.46217e-05	9.6123e-05	ENSG00000090621	PABPC4	0.162091	5.88033e-05	0.000103137
ENSG00000089351	GRAMD1A	1.45337	9.33653e-23	1.33696e-21	ENSG00000090659	CD209	-0.379936	0.000919986	0.00144481
ENSG00000089356	FXYD3	2.03872	2.51321e-08	8.05147e-08	ENSG00000090674	MCOLN1	0.138317	0.00586811	0.0084745
ENSG00000089472	HEPH	-0.171566	0.351116	0.401745	ENSG00000090686	USP48	-0.117807	0.000354449	0.00057735
ENSG00000089486	CDIP1	-0.0236488	0.807828	0.83368	ENSG00000090776	EFNB1	0.179078	0.0121312	0.0169025
ENSG00000089505	CMTM1	0.723789	0.00012385	0.000251919	ENSG00000090857	PDPR	0.0113368	0.878037	0.893446
ENSG00000089558	KCNH4	2.28687	1.11228e-18	1.08958e-17	ENSG00000090863	GLG1	0.165274	6.30746e-05	0.000110277
ENSG00000089597	GANAB	-0.0962207	0.108495	0.138718	ENSG00000090889	KIF4A	3.27351	1.21864e-168	6.47705e-166
ENSG00000089639	GMIP	0.190258	0.113539	0.144468	ENSG00000090905	TNRC6A	-0.283473	7.44122e-07	1.52624e-06
ENSG00000089682	RBM41	0.30935	0.000615998	0.0011328	ENSG00000090924	PLEKHG2	0.527012	5.08725e-11	1.3885e-10
ENSG00000089685	BIRC5	4.10584	4.18148e-86	4.81587e-83	ENSG00000090932	DLL3	2.61456	3.7176e-05	6.63872e-05
ENSG00000089692	LAG3	-0.0564299	0.811282	0.836709	ENSG00000090971	NAT14	0.850441	9.75101e-20	4.44228e-19
ENSG00000089693	MLF2	-0.498146	6.89367e-11	2.98607e-10	ENSG00000090975	PITPNM2	0.239154	0.00559063	0.00809651
ENSG00000089723	OTUB2	1.58398	7.94949e-31	2.33475e-29	ENSG00000090989	EXOC1	0.0493714	0.250763	0.288611
ENSG00000089737	DDX24	-0.218124	0.00143521	0.00250941	ENSG00000091009	RBM27	-0.0182516	0.659251	0.693937
ENSG00000089775	ZBTB25	-0.185945	0.0225844	0.0326798	ENSG00000091010	POU4F3	0.605188	0.195883	0.229861
ENSG00000089818	NECAP1	-0.360396	3.44846e-07	9.62822e-07	ENSG00000091039	OSBPL8	-0.242134	1.2384e-05	2.29821e-05
ENSG00000089820	ARHGAP4	1.08104	5.05754e-10	1.99578e-09	ENSG00000091073	DTX2	0.360017	9.76908e-10	2.44419e-09
ENSG00000089847	ANKRD24	-0.48087	0.00204483	0.00349304	ENSG00000091106	NLRC4	-0.595809	1.69889e-16	6.48679e-16
ENSG00000089876	DHX32	-0.41563	0.00164728	0.00285476	ENSG00000091127	PUS7	0.573769	2.87184e-23	1.57956e-22
ENSG00000089902	RCOR1	-0.0862411	0.262514	0.309074	ENSG00000091128	LAMB4	1.24969	3.41068e-10	8.81986e-10
ENSG00000089916	GPATCH2L	0.235922	0.00382326	0.00627315	ENSG00000091129	NRCAM	2.64384	1.41242e-43	2.03442e-42
ENSG00000090006	LTBP4	-0.885365	3.08164e-06	7.65142e-06	ENSG00000091136	LAMB1	0.479496	4.33156e-06	8.35249e-06
ENSG00000090013	BLVRB	-0.157811	0.241512	0.286397	ENSG00000091137	SLC26A4	-0.0756557	0.52999	0.570684
ENSG00000090020	SLC9A1	0.351358	0.00804222	0.0125324	ENSG00000091138	SLC26A3	1.94909	1.18829e-19	5.38276e-19
ENSG00000090054	SPTLC1	-0.073821	0.464614	0.515159	ENSG00000091140	DLD	-0.101978	0.0677408	0.0854463
ENSG00000090060	PAPOLA	-0.0836739	0.14549	0.18101	ENSG00000091157	WDR7	-0.324286	8.71766e-14	2.81725e-13
ENSG00000090061	CCNK	0.058846	0.711443	0.747406	ENSG00000091164	TXNL1	0.078962	0.0523164	0.0669975
ENSG00000090097	PCBP4	1.11018	4.82847e-22	6.49327e-21	ENSG00000091181	IL5RA	-1.42243	6.0341e-07	1.24548e-06
ENSG00000090104	RGS1	-0.436547	0.0707769	0.0938375	ENSG00000091262	ABCC6	-0.369345	8.14859e-05	0.000140952
ENSG00000090238	YPEL3	0.195358	0.0654158	0.0873149	ENSG00000091317	CMTM6	-0.60551	7.51435e-30	5.75763e-29
ENSG00000090263	MRPS33	0.122373	0.181736	0.221624	ENSG00000091409	ITGA6	1.55047	5.52027e-93	4.40103e-91
ENSG00000090266	NDUFB2	0.0575203	0.605142	0.649708	ENSG00000091428	RAPGEF4	-0.383554	3.9653e-06	7.66479e-06
ENSG00000090273	NUDC	-3.12011e-05	0.999767	0.999767	ENSG00000091482	SMPX	4.23407	6.77656e-54	1.47612e-52
ENSG00000090316	MAEA	0.233611	0.000434257	0.0008177	ENSG00000091483	FH	0.0296524	0.667369	0.701603
ENSG00000090339	ICAM1	-0.628896	0.000908131	0.00163005	ENSG00000091490	SEL1L3	0.199087	0.112561	0.137216
ENSG00000090372	STRN4	0.581736	3.14494e-18	2.95163e-17	ENSG00000091513	TF	-1.30987	9.34529e-28	6.44789e-27
ENSG00000090376	IRAK3	-0.751802	3.8461e-05	8.34089e-05	ENSG00000091527	CDV3	-0.0522688	0.213271	0.248818
ENSG00000090382	LYZ	2.18799	1.72179e-13	1.00188e-12	ENSG00000091536	MYO15A	-1.19749	4.40759e-23	2.3937e-22
ENSG00000090432	MUL1	-0.332015	5.31448e-06	1.28156e-05	ENSG00000091542	ALKBH5	-0.15033	0.000277635	0.000456663
ENSG00000090447	TFAP4	0.625214	1.06405e-11	5.07297e-11	ENSG00000091583	APOH	-1.11222	3.63075e-21	1.7824e-20
ENSG00000090470	PDCD7	0.249063	1.62572e-05	3.69928e-05	ENSG00000091592	NLRP1	0.218152	0.0292779	0.0388254
ENSG00000090487	SPG21	-0.107031	0.0926415	0.120038	ENSG00000091622	PITPNM3	-1.50388	1.09293e-23	6.11037e-23
ENSG00000090512	FETUB	-1.20582	2.34918e-05	5.25284e-05	ENSG00000091640	SPAG7	-0.500527	1.24479e-23	6.94965e-23
ENSG00000090520	DNAJB11	0.872501	6.21516e-26	1.16067e-24	ENSG00000091651	ORC6	2.05134	6.94457e-85	4.27533e-83
ENSG00000090530	P3H2	-1.34273	1.92349e-10	7.93004e-10	ENSG00000091656	ZFHX4	-0.155747	0.0853565	0.10613
ENSG00000090534	THPO	-0.498261	0.000459679	0.000861645	ENSG00000091704	CPA1	0.340182	0.443775	0.485621
ENSG00000090539	CHRD	0.227171	0.184145	0.224137	ENSG00000091732	ZC3HC1	0.364665	1.43943e-16	5.52254e-16
ENSG00000090554	FLT3LG	0.226095	0.0892284	0.116007	ENSG00000091831	ESR1	-2.01503	9.72521e-50	1.81579e-48
ENSG00000090565	RAB11FIP3	0.384834	2.82683e-05	6.24722e-05	ENSG00000091844	RGS17	1.04498	2.98315e-06	5.82921e-06
ENSG00000090581	GNPTG	0.130952	0.173545	0.212438	ENSG00000091879	ANGPT2	1.00383	6.89637e-22	3.5267e-21
ENSG00000090612	ZNF268	-0.371627	0.000152294	0.000306183	ENSG00000091947	TMEM101	0.973867	2.88795e-68	1.04182e-66
ENSG00000090615	GOLGA3	0.630007	1.60965e-21	2.06805e-20	ENSG00000091972	CD200	1.20498	2.29367e-21	1.14004e-20
ENSG00000090621	PABPC4	0.102666	0.204389	0.246232	ENSG00000091986	CCDC80	1.54254	2.50253e-20	1.17534e-19
ENSG00000090659	CD209	-0.531536	0.00652633	0.0103187	ENSG00000092009	CMA1	-1.19749	3.1103e-12	9.18403e-12
ENSG00000090661	CERS4	-0.0316269	0.820406	0.844553	ENSG00000092010	PSME1	0.116301	0.0125683	0.0174871
ENSG00000090674	MCOLN1	0.280945	0.00069246	0.00126447	ENSG00000092020	PPP2R3C	0.163587	2.522e-05	4.56502e-05
ENSG00000090686	USP48	0.0290184	0.637089	0.679014	ENSG00000092036	HAUS4	0.790877	3.80315e-27	2.54475e-26
ENSG00000090776	EFNB1	0.115217	0.322092	0.371807	ENSG00000092051	JPH4	-0.367919	3.85228e-05	6.87e-05
ENSG00000090857	PDPR	0.504534	1.26206e-06	3.28641e-06	ENSG00000092054	MYH7	-1.23576	0.00799995	0.0113892
ENSG00000090861	AARS1	0.14009	0.113301	0.144211	ENSG00000092067	CEBPE	0.282386	0.456525	0.498377
ENSG00000090863	GLG1	0.17175	0.0167863	0.0248246	ENSG00000092068	SLC7A8	-0.930298	1.76863e-18	7.50021e-18
ENSG00000090889	KIF4A	3.92167	1.88112e-86	2.5276e-83	ENSG00000092094	OSGEP	0.0146816	0.731257	0.760593
ENSG00000090905	TNRC6A	-0.242036	0.00578605	0.0092261	ENSG00000092096	SLC22A17	-0.997015	1.59412e-12	4.79227e-12
ENSG00000090924	PLEKHG2	1.14518	2.96874e-19	3.10428e-18	ENSG00000092098	RNF31	0.284927	2.49146e-10	6.49973e-10
ENSG00000090971	NAT14	1.27833	1.66718e-12	8.64637e-12	ENSG00000092108	SCFD1	0.0459803	0.167042	0.198191
ENSG00000090975	PITPNM2	0.374346	0.00459057	0.00744127	ENSG00000092140	G2E3	0.268786	9.22839e-09	2.17673e-08
ENSG00000090989	EXOC1	0.194361	0.00818182	0.0127266	ENSG00000092148	HECTD1	-0.485393	1.48805e-20	7.08057e-20
ENSG00000091009	RBM27	-0.196521	0.000331663	0.000635124	ENSG00000092199	HNRNPC	0.204154	4.27406e-09	1.02697e-08
ENSG00000091039	OSBPL8	-0.419174	2.92936e-05	6.45525e-05	ENSG00000092200	RPGRIP1	-0.506218	7.03162e-08	1.5609e-07
ENSG00000091073	DTX2	0.396316	6.81986e-06	1.62404e-05	ENSG00000092201	SUPT16H	0.417369	1.86292e-29	1.40313e-28
ENSG00000091106	NLRC4	-0.806218	6.44415e-13	3.52461e-12	ENSG00000092203	TOX4	0.127749	2.23065e-06	4.40795e-06
ENSG00000091127	PUS7	0.659076	7.60542e-12	3.68811e-11	ENSG00000092295	TGM1	-0.00238955	0.980629	0.983022
ENSG00000091128	LAMB4	1.71996	5.56967e-13	3.06503e-12	ENSG00000092330	TINF2	0.167301	1.11146e-06	2.24673e-06
ENSG00000091129	NRCAM	3.28597	1.62396e-19	1.73754e-18	ENSG00000092345	DAZL	1.66684	0.00970679	0.0136872
ENSG00000091136	LAMB1	0.666791	7.01343e-05	0.00014715	ENSG00000092377	TBL1Y	-0.0116834	0.975463	0.978868
ENSG00000091137	SLC26A4	0.117087	0.496058	0.545373	ENSG00000092421	SEMA6A	-0.110403	0.315885	0.356814
ENSG00000091138	SLC26A3	2.16951	1.62258e-09	5.96362e-09	ENSG00000092439	TRPM7	-0.187123	0.000500812	0.000805716
ENSG00000091140	DLD	-0.314409	0.000585898	0.00108151	ENSG00000092445	TYRO3	1.16208	7.77856e-18	3.18024e-17
ENSG00000091157	WDR7	-0.678582	1.83702e-16	1.45625e-15	ENSG00000092470	WDR76	1.8512	7.6587e-97	6.78433e-95
ENSG00000091164	TXNL1	0.0566563	0.445513	0.496728	ENSG00000092529	CAPN3	-0.42861	3.42339e-05	6.1312e-05
ENSG00000091262	ABCC6	-0.677077	1.0556e-06	2.77796e-06	ENSG00000092531	SNAP23	0.116264	0.000374701	0.000609282
ENSG00000091317	CMTM6	-1.02488	3.7695e-24	5.98222e-23	ENSG00000092607	TBX15	-1.64138	1.46003e-27	9.95731e-27
ENSG00000091409	ITGA6	1.40642	2.01334e-26	3.93493e-25	ENSG00000092621	PHGDH	-1.38117	2.05537e-32	1.77727e-31
ENSG00000091428	RAPGEF4	-0.740901	3.8648e-07	1.07091e-06	ENSG00000092758	COL9A3	-0.202434	0.133387	0.160748
ENSG00000091436	MAP3K20	-0.236112	0.039793	0.0552075	ENSG00000092820	EZR	-0.621631	7.23156e-14	2.35513e-13
ENSG00000091482	SMPX	3.31139	1.72452e-18	1.66305e-17	ENSG00000092841	MYL6	0.196464	0.000504837	0.000811782
ENSG00000091483	FH	-0.0413654	0.727673	0.762081	ENSG00000092850	TEKT2	-0.472945	0.0236199	0.0317421
ENSG00000091490	SEL1L3	0.686856	0.00416697	0.00679973	ENSG00000092853	CLSPN	2.41791	4.85835e-86	3.12364e-84
ENSG00000091513	TF	-1.03247	8.74844e-08	2.63319e-07	ENSG00000092871	RFFL	-0.070591	0.199484	0.233828
ENSG00000091527	CDV3	-0.177485	0.00335209	0.0055629	ENSG00000092929	UNC13D	-0.45593	2.33737e-05	4.24529e-05
ENSG00000091536	MYO15A	-0.0347268	0.866707	0.885714	ENSG00000092931	MFSD11	0.224205	5.87989e-10	1.49864e-09
ENSG00000091542	ALKBH5	-0.31054	0.000180691	0.000359154	ENSG00000092964	DPYSL2	-0.182949	0.0183088	0.0249345
ENSG00000091583	APOH	-1.01124	1.73195e-07	5.01363e-07	ENSG00000092969	TGFB2	0.862058	8.29677e-10	2.0919e-09
ENSG00000091592	NLRP1	0.801931	3.15034e-06	7.80878e-06	ENSG00000092978	GPATCH2	0.562076	1.35549e-27	9.27212e-27
ENSG00000091622	PITPNM3	-2.50699	3.02528e-19	3.1593e-18	ENSG00000093000	NUP50	-0.168439	1.54455e-05	2.84451e-05
ENSG00000091640	SPAG7	-0.42307	7.87641e-05	0.000164252	ENSG00000093009	CDC45	2.27063	5.0434e-79	2.61094e-77
ENSG00000091651	ORC6	2.86378	9.79021e-51	9.74428e-49	ENSG00000093010	COMT	-0.934073	4.78245e-38	5.4391e-37
ENSG00000091656	ZFHX4	-0.437165	0.00666825	0.0105256	ENSG00000093134	VNN3	-1.10345	6.10465e-13	1.88021e-12
ENSG00000091732	ZC3HC1	0.291261	5.83154e-05	0.000123477	ENSG00000093144	ECHDC1	-0.455035	6.62822e-15	2.28512e-14
ENSG00000091831	ESR1	-2.46778	1.778e-18	1.71155e-17	ENSG00000093167	LRRFIP2	-0.110283	0.010017	0.0141034
ENSG00000091844	RGS17	1.25584	4.99881e-09	1.73933e-08	ENSG00000093183	SEC22C	0.179578	2.35706e-07	5.02922e-07
ENSG00000091879	ANGPT2	1.04425	3.84079e-10	1.53365e-09	ENSG00000093217	XYLB	-0.133137	0.104712	0.128334
ENSG00000091947	TMEM101	0.883414	1.39464e-17	1.23488e-16	ENSG00000094631	HDAC6	-0.745359	8.24521e-26	5.20261e-25
ENSG00000091972	CD200	1.87882	2.99218e-29	7.57392e-28	ENSG00000094755	GABRP	-1.5924	5.98722e-12	1.73449e-11
ENSG00000091986	CCDC80	1.80777	2.02036e-10	8.31027e-10	ENSG00000094804	CDC6	2.24807	7.50388e-85	4.6019e-83
ENSG00000092009	CMA1	-0.33503	0.383871	0.434811	ENSG00000094841	UPRT	-0.0152147	0.672024	0.70603
ENSG00000092010	PSME1	0.198358	0.0341557	0.0479476	ENSG00000094880	CDC23	0.62319	1.43562e-54	3.20154e-53
ENSG00000092020	PPP2R3C	0.279757	4.15445e-05	8.98061e-05	ENSG00000094914	AAAS	0.22099	1.12696e-06	2.2772e-06
ENSG00000092036	HAUS4	0.515301	0.000129144	0.000262092	ENSG00000094916	CBX5	0.434713	4.99788e-14	1.64176e-13
ENSG00000092051	JPH4	-0.247458	0.191425	0.232071	ENSG00000094963	FMO2	-1.51569	1.41782e-33	1.29628e-32
ENSG00000092068	SLC7A8	-1.42142	7.3793e-13	4.0035e-12	ENSG00000095002	MSH2	1.17574	7.48698e-86	4.75617e-84
ENSG00000092094	OSGEP	0.110007	0.106794	0.136738	ENSG00000095015	MAP3K1	0.0713505	0.202663	0.237189
ENSG00000092096	SLC22A17	0.794232	0.00812439	0.0126495	ENSG00000095059	DHPS	0.139355	0.0013852	0.00214062
ENSG00000092098	RNF31	0.380015	0.000658675	0.00120674	ENSG00000095066	HOOK2	-0.216693	0.00148201	0.00228404
ENSG00000092108	SCFD1	0.0535723	0.340621	0.390998	ENSG00000095139	ARCN1	-0.195105	3.70247e-07	7.77913e-07
ENSG00000092140	G2E3	0.243721	0.0058761	0.00935673	ENSG00000095203	EPB41L4B	-1.11661	6.55387e-32	5.50878e-31
ENSG00000092148	HECTD1	-0.448833	1.07456e-06	2.82416e-06	ENSG00000095209	TMEM38B	0.806586	3.36731e-28	2.37469e-27
ENSG00000092199	HNRNPC	0.194268	1.4361e-05	3.28869e-05	ENSG00000095261	PSMD5	-0.163598	4.30578e-05	7.64965e-05
ENSG00000092200	RPGRIP1	-0.289084	0.062356	0.0834658	ENSG00000095303	PTGS1	-0.399284	0.000180957	0.000302798
ENSG00000092201	SUPT16H	0.302647	1.69805e-06	4.35276e-06	ENSG00000095319	NUP188	0.18698	7.84369e-05	0.00013584
ENSG00000092203	TOX4	0.0666387	0.16164	0.199135	ENSG00000095321	CRAT	-0.508279	8.73184e-16	3.18675e-15
ENSG00000092208	GEMIN2	0.369393	8.92514e-06	2.09444e-05	ENSG00000095370	SH2D3C	0.189619	0.00819565	0.0116564
ENSG00000092295	TGM1	0.0972112	0.568896	0.615835	ENSG00000095380	NANS	0.223908	5.34113e-05	9.40108e-05
ENSG00000092330	TINF2	0.0797908	0.174027	0.212996	ENSG00000095383	TBC1D2	0.263302	5.27638e-05	9.29324e-05
ENSG00000092377	TBL1Y	-0.260109	0.621045	0.664305	ENSG00000095464	PDE6C	-0.0176377	0.858256	0.875441
ENSG00000092421	SEMA6A	0.0967879	0.69025	0.727996	ENSG00000095485	CWF19L1	0.3273	3.34856e-22	1.73918e-21
ENSG00000092439	TRPM7	-0.315714	0.00442055	0.00717721	ENSG00000095539	SEMA4G	0.172267	0.0351971	0.0462173
ENSG00000092445	TYRO3	1.72043	1.08778e-12	5.79242e-12	ENSG00000095564	BTAF1	-0.059037	0.360415	0.402579
ENSG00000092470	WDR76	2.23467	6.60516e-40	3.61022e-38	ENSG00000095574	IKZF5	-0.271362	2.05269e-05	3.74573e-05
ENSG00000092529	CAPN3	0.561372	0.0052987	0.00850959	ENSG00000095585	BLNK	-0.888935	7.62489e-27	5.04268e-26
ENSG00000092531	SNAP23	-0.00874068	0.890543	0.906968	ENSG00000095587	TLL2	1.36433	2.7124e-12	8.03291e-12
ENSG00000092607	TBX15	-1.76793	4.40283e-11	1.9455e-10	ENSG00000095596	CYP26A1	-2.74796	2.29421e-27	1.55071e-26
ENSG00000092621	PHGDH	-1.49937	1.79061e-11	8.33722e-11	ENSG00000095627	TDRD1	-0.109007	0.731106	0.76053
ENSG00000092758	COL9A3	0.912791	0.00124446	0.00219416	ENSG00000095637	SORBS1	-0.692232	1.95049e-25	1.20779e-24
ENSG00000092820	EZR	-0.427411	0.00174005	0.00300594	ENSG00000095713	CRTAC1	-0.901682	8.73649e-06	1.64215e-05
ENSG00000092841	MYL6	0.258521	0.00550738	0.008814	ENSG00000095739	BAMBI	0.605949	2.20136e-09	5.38353e-09
ENSG00000092847	AGO1	0.102695	0.19685	0.238039	ENSG00000095752	IL11	1.61512	4.36124e-10	1.12053e-09
ENSG00000092850	TEKT2	-0.809012	0.00525925	0.00845297	ENSG00000095777	MYO3A	-0.265022	0.506996	0.548369
ENSG00000092853	CLSPN	2.81574	1.855e-35	7.6107e-34	ENSG00000095787	WAC	0.148816	1.19339e-06	2.40685e-06
ENSG00000092871	RFFL	-0.349917	0.00341533	0.00566028	ENSG00000095794	CREM	-0.351201	4e-07	8.38641e-07
ENSG00000092929	UNC13D	-0.164013	0.411736	0.462991	ENSG00000095906	NUBP2	0.212725	4.92082e-05	8.69969e-05
ENSG00000092931	MFSD11	0.236074	0.00497368	0.00802759	ENSG00000095917	TPSD1	-0.763527	0.00822598	0.0116953
ENSG00000092964	DPYSL2	-0.230574	0.0860356	0.112236	ENSG00000095951	HIVEP1	-0.811288	1.73184e-25	1.07742e-24
ENSG00000092969	TGFB2	0.988901	3.45302e-05	7.52995e-05	ENSG00000095970	TREM2	2.49364	9.00866e-61	2.57425e-59
ENSG00000092978	GPATCH2	0.459761	1.85219e-08	6.02598e-08	ENSG00000095981	KCNK16	-0.96626	0.177927	0.210323
ENSG00000093000	NUP50	-0.150861	0.0538669	0.0729689	ENSG00000096006	CRISP3	-0.0342807	0.942346	0.950032
ENSG00000093009	CDC45	3.08777	1.56612e-60	2.47896e-58	ENSG00000096060	FKBP5	0.172861	0.127213	0.153913
ENSG00000093010	COMT	-0.882022	6.97474e-10	2.69949e-09	ENSG00000096063	SRPK1	0.482323	2.52812e-25	1.55881e-24
ENSG00000093072	ADA2	-0.392504	0.0198645	0.0290332	ENSG00000096070	BRPF3	0.631105	6.66108e-26	4.22612e-25
ENSG00000093134	VNN3	-1.00445	4.94863e-05	0.000105825	ENSG00000096080	MRPS18A	0.3797	1.48979e-10	3.94595e-10
ENSG00000093144	ECHDC1	-0.668503	3.2039e-09	1.13989e-08	ENSG00000096088	PGC	7.75816	2.88837e-60	8.15135e-59
ENSG00000093167	LRRFIP2	-0.187801	0.0094301	0.0145212	ENSG00000096092	TMEM14A	0.791883	5.21574e-25	3.16337e-24
ENSG00000093183	SEC22C	0.271572	2.25267e-06	5.69401e-06	ENSG00000096093	EFHC1	0.151484	0.0240502	0.0322768
ENSG00000093217	XYLB	-0.438756	0.00157317	0.00273398	ENSG00000096384	HSP90AB1	0.788037	1.64984e-37	1.82558e-36
ENSG00000094631	HDAC6	-0.704163	8.20094e-10	3.1424e-09	ENSG00000096395	MLN	3.72784	2.99854e-06	5.85641e-06
ENSG00000094755	GABRP	-1.75038	1.2992e-05	2.99303e-05	ENSG00000096401	CDC5L	0.233719	1.8794e-06	3.73794e-06
ENSG00000094804	CDC6	3.22133	1.3111e-65	2.71028e-63	ENSG00000096433	ITPR3	0.824337	5.38578e-11	1.46872e-10
ENSG00000094841	UPRT	-0.041961	0.585085	0.63082	ENSG00000096654	ZNF184	0.586329	4.82346e-21	2.3484e-20
ENSG00000094880	CDC23	0.485647	1.49895e-12	7.82424e-12	ENSG00000096696	DSP	0.488066	1.59392e-10	4.21547e-10
ENSG00000094914	AAAS	0.385598	4.47483e-11	1.97407e-10	ENSG00000096717	SIRT1	-0.343897	5.80513e-10	1.48029e-09
ENSG00000094916	CBX5	0.499666	1.44634e-06	3.73792e-06	ENSG00000096746	HNRNPH3	-0.19799	3.82194e-11	1.05125e-10
ENSG00000094963	FMO2	-0.987299	4.01818e-05	8.69536e-05	ENSG00000096872	IFT74	-0.0595516	0.202123	0.236575
ENSG00000094975	SUCO	1.12524	1.58934e-29	4.12002e-28	ENSG00000096968	JAK2	-0.507905	7.40704e-14	2.40933e-13
ENSG00000095002	MSH2	1.29736	6.76956e-41	3.9548e-39	ENSG00000096996	IL12RB1	-0.318608	0.00224304	0.00338654
ENSG00000095015	MAP3K1	0.118535	0.240063	0.284868	ENSG00000097007	ABL1	0.415939	1.82834e-17	7.33592e-17
ENSG00000095059	DHPS	0.214032	0.00888468	0.013743	ENSG00000097021	ACOT7	0.335861	1.16941e-07	2.55183e-07
ENSG00000095066	HOOK2	0.392023	0.00172864	0.00298902	ENSG00000097033	SH3GLB1	-0.156092	0.000101897	0.000174779
ENSG00000095139	ARCN1	-0.404343	1.63015e-11	7.62532e-11	ENSG00000097046	CDC7	0.912638	2.27389e-24	1.32607e-23
ENSG00000095203	EPB41L4B	-1.57556	1.05144e-21	1.37053e-20	ENSG00000097096	SYDE2	-1.15478	4.65044e-32	3.93793e-31
ENSG00000095209	TMEM38B	0.568115	2.52687e-09	9.10464e-09	ENSG00000099139	PCSK5	1.01457	2.08279e-19	9.28693e-19
ENSG00000095261	PSMD5	-0.362946	1.57997e-05	3.60178e-05	ENSG00000099194	SCD	1.06459	1.30497e-15	4.69912e-15
ENSG00000095303	PTGS1	-0.4903	0.0196366	0.0287262	ENSG00000099203	TMED1	-0.134177	0.00391164	0.00575538
ENSG00000095319	NUP188	0.417104	1.53186e-06	3.94691e-06	ENSG00000099204	ABLIM1	-0.196047	0.00828912	0.0117809
ENSG00000095321	CRAT	-0.685332	1.18669e-11	5.62769e-11	ENSG00000099219	ERMP1	0.803238	3.15966e-40	3.95143e-39
ENSG00000095370	SH2D3C	0.464347	4.87115e-05	0.000104278	ENSG00000099246	RAB18	-0.150589	3.3147e-05	5.94053e-05
ENSG00000095380	NANS	0.241066	0.0144517	0.0215978	ENSG00000099250	NRP1	-0.103807	0.125834	0.152337
ENSG00000095383	TBC1D2	-0.269452	0.0377656	0.0525577	ENSG00000099256	PRTFDC1	0.859983	5.75171e-17	2.24562e-16
ENSG00000095397	WHRN	1.47816	8.87545e-26	1.63179e-24	ENSG00000099260	PALMD	-0.19887	0.0259829	0.0346896
ENSG00000095464	PDE6C	0.975069	1.31407e-07	3.86503e-07	ENSG00000099282	TSPAN15	0.98617	1.61735e-15	5.78481e-15
ENSG00000095485	CWF19L1	0.311098	7.912e-06	1.87002e-05	ENSG00000099308	MAST3	0.0980122	0.23364	0.270603
ENSG00000095539	SEMA4G	0.161044	0.263823	0.310525	ENSG00000099326	MZF1	0.167932	0.0157651	0.0216572
ENSG00000095564	BTAF1	0.127742	0.281267	0.328634	ENSG00000099330	OCEL1	-0.0781662	0.298016	0.338091
ENSG00000095574	IKZF5	-0.294248	0.000896172	0.00160966	ENSG00000099331	MYO9B	0.316342	2.37696e-12	7.071e-12
ENSG00000095585	BLNK	-1.02542	1.12702e-15	8.22264e-15	ENSG00000099337	KCNK6	-0.563573	3.73566e-09	9.01272e-09
ENSG00000095587	TLL2	1.64443	1.38951e-10	5.8133e-10	ENSG00000099338	CATSPERG	0.0654272	0.508295	0.549588
ENSG00000095596	CYP26A1	-3.86967	4.47733e-27	9.33926e-26	ENSG00000099341	PSMD8	0.219373	3.04822e-06	5.94687e-06
ENSG00000095627	TDRD1	-0.240239	0.653288	0.69428	ENSG00000099364	FBXL19	0.665629	1.04319e-23	5.8384e-23
ENSG00000095637	SORBS1	-0.814359	3.35896e-12	1.69038e-11	ENSG00000099365	STX1B	-0.276893	0.00357828	0.00528978
ENSG00000095713	CRTAC1	-0.0676443	0.852026	0.872757	ENSG00000099377	HSD3B7	0.179094	0.00372057	0.00548793
ENSG00000095739	BAMBI	0.518804	0.0123584	0.0186876	ENSG00000099381	SETD1A	0.142676	0.000373984	0.00060824
ENSG00000095752	IL11	1.12158	0.000211824	0.000417129	ENSG00000099385	BCL7C	0.512238	1.59765e-11	4.49605e-11
ENSG00000095777	MYO3A	-0.670312	0.26839	0.315302	ENSG00000099399	MAGEB2	8.80594	1.9381e-32	1.6786e-31
ENSG00000095787	WAC	0.0741515	0.203841	0.245682	ENSG00000099617	EFNA2	0.0851523	0.461466	0.503427
ENSG00000095794	CREM	-0.715592	5.1818e-15	3.53881e-14	ENSG00000099622	CIRBP	-0.0180498	0.728192	0.757801
ENSG00000095906	NUBP2	0.0737784	0.395568	0.446669	ENSG00000099715	PCDH11Y	-0.298917	0.461984	0.503922
ENSG00000095917	TPSD1	-0.360914	0.350436	0.401081	ENSG00000099769	IGFALS	-2.56735	7.87001e-51	1.53595e-49
ENSG00000095932	SMIM24	-1.54238	0.000166033	0.000331901	ENSG00000099783	HNRNPM	0.0208381	0.503071	0.54453
ENSG00000095951	HIVEP1	-1.15681	2.64161e-23	3.93653e-22	ENSG00000099795	NDUFB7	0.141343	0.0300339	0.0397485
ENSG00000095970	TREM2	1.61912	1.52453e-12	7.94749e-12	ENSG00000099797	TECR	0.121503	0.0177458	0.0241988
ENSG00000096006	CRISP3	1.5847	0.00574877	0.0091712	ENSG00000099800	TIMM13	0.376398	7.86263e-10	1.98842e-09
ENSG00000096060	FKBP5	-0.024062	0.888194	0.904975	ENSG00000099804	CDC34	-0.204333	0.00113034	0.00176078
ENSG00000096063	SRPK1	0.562044	4.26011e-10	1.69438e-09	ENSG00000099810	MTAP	-0.196257	0.000158511	0.000266863
ENSG00000096070	BRPF3	0.4675	2.84765e-05	6.28721e-05	ENSG00000099817	POLR2E	-0.0435254	0.345828	0.387534
ENSG00000096080	MRPS18A	0.205786	0.0152413	0.0226958	ENSG00000099821	POLRMT	0.196211	0.000735246	0.00116489
ENSG00000096088	PGC	9.2923	1.41652e-53	1.66715e-51	ENSG00000099822	HCN2	2.03886	1.97442e-50	3.78392e-49
ENSG00000096092	TMEM14A	0.466017	0.000271083	0.000526113	ENSG00000099834	CDHR5	-0.0620482	0.602632	0.640811
ENSG00000096093	EFHC1	0.784005	1.17171e-11	5.5583e-11	ENSG00000099840	IZUMO4	-0.499414	3.77355e-08	8.54192e-08
ENSG00000096384	HSP90AB1	0.966542	1.47465e-26	2.93184e-25	ENSG00000099849	RASSF7	0.131123	0.130829	0.157976
ENSG00000096401	CDC5L	0.174661	0.0266242	0.0380743	ENSG00000099860	GADD45B	-1.56983	2.49881e-40	3.14471e-39
ENSG00000096433	ITPR3	1.32779	1.12219e-06	2.94262e-06	ENSG00000099864	PALM	-0.124365	0.180858	0.213582
ENSG00000096654	ZNF184	0.485508	3.18325e-06	7.88428e-06	ENSG00000099866	MADCAM1	-0.326131	0.0301498	0.0398986
ENSG00000096696	DSP	0.0908334	0.470164	0.520346	ENSG00000099875	MKNK2	0.133159	0.0407853	0.0530529
ENSG00000096717	SIRT1	-0.763018	1.88984e-13	1.09571e-12	ENSG00000099889	ARVCF	-0.52104	1.98401e-13	6.28303e-13
ENSG00000096746	HNRNPH3	-0.0317226	0.607848	0.652234	ENSG00000099899	TRMT2A	0.287951	2.51177e-08	5.76926e-08
ENSG00000096872	IFT74	-0.00345816	0.967999	0.973493	ENSG00000099901	RANBP1	0.162247	0.000725731	0.00115051
ENSG00000096968	JAK2	-0.403236	0.00140988	0.00246778	ENSG00000099904	ZDHHC8	0.0262288	0.762192	0.788756
ENSG00000096996	IL12RB1	-0.269451	0.138001	0.172611	ENSG00000099910	KLHL22	0.295271	4.77047e-11	1.30472e-10
ENSG00000097007	ABL1	0.411114	3.24331e-06	8.02073e-06	ENSG00000099917	MED15	0.267114	2.7513e-07	5.83681e-07
ENSG00000097021	ACOT7	0.161053	0.129314	0.162616	ENSG00000099937	SERPIND1	-0.555544	7.926e-07	1.62171e-06
ENSG00000097033	SH3GLB1	-0.309923	2.77029e-06	6.92207e-06	ENSG00000099940	SNAP29	0.0316933	0.390951	0.433288
ENSG00000097046	CDC7	2.06899	9.5238e-38	4.47702e-36	ENSG00000099942	CRKL	0.271886	7.79917e-11	2.10348e-10
ENSG00000097096	SYDE2	-1.26335	1.35776e-15	9.79529e-15	ENSG00000099949	LZTR1	0.406228	1.38069e-18	5.89428e-18
ENSG00000099139	PCSK5	0.540541	0.00488893	0.00789634	ENSG00000099953	MMP11	2.96395	5.0156e-64	1.59947e-62
ENSG00000099194	SCD	0.233784	0.297034	0.345205	ENSG00000099954	CECR2	0.13753	0.289635	0.329356
ENSG00000099203	TMED1	-0.23832	0.00405626	0.00663251	ENSG00000099956	SMARCB1	0.455146	1.17133e-21	5.94046e-21
ENSG00000099204	ABLIM1	0.0712144	0.525582	0.574346	ENSG00000099957	P2RX6	-0.720857	4.19758e-06	8.10002e-06
ENSG00000099219	ERMP1	0.677299	5.27619e-09	1.8319e-08	ENSG00000099958	DERL3	0.453098	0.00162211	0.00248746
ENSG00000099246	RAB18	-0.43986	6.16362e-12	3.02441e-11	ENSG00000099960	SLC7A4	-1.10746	5.04353e-05	8.90479e-05
ENSG00000099250	NRP1	0.0701063	0.585767	0.631471	ENSG00000099968	BCL2L13	-0.0815946	0.0361826	0.0474363
ENSG00000099256	PRTFDC1	1.2522	4.17724e-12	2.08139e-11	ENSG00000099974	DDTL	-0.535075	1.94518e-09	4.77106e-09
ENSG00000099260	PALMD	-0.256405	0.111188	0.141812	ENSG00000099977	DDT	-0.584553	2.09907e-10	5.50396e-10
ENSG00000099282	TSPAN15	1.25431	9.41837e-10	3.57322e-09	ENSG00000099984	GSTT2	-0.617866	0.000368906	0.000600286
ENSG00000099284	MACROH2A2	0.966877	3.96558e-05	8.58394e-05	ENSG00000099985	OSM	-0.179273	0.258902	0.297207
ENSG00000099290	WASHC2A	0.73978	1.43229e-19	1.53871e-18	ENSG00000099991	CABIN1	0.37156	1.23725e-12	3.74417e-12
ENSG00000099308	MAST3	0.921071	5.16996e-20	5.78891e-19	ENSG00000099992	TBC1D10A	-0.229031	1.5752e-06	3.14862e-06
ENSG00000099326	MZF1	0.50104	1.89941e-07	5.466e-07	ENSG00000099994	SUSD2	0.268437	0.03873	0.0505609
ENSG00000099330	OCEL1	-0.180049	0.141124	0.176025	ENSG00000099995	SF3A1	0.193509	6.37495e-07	1.31261e-06
ENSG00000099331	MYO9B	0.520326	9.31938e-14	5.58816e-13	ENSG00000099998	GGT5	-1.43346	2.61337e-34	2.47154e-33
ENSG00000099337	KCNK6	-0.76667	1.31438e-06	3.41768e-06	ENSG00000099999	RNF215	0.693204	2.66387e-38	3.07793e-37
ENSG00000099338	CATSPERG	-0.495762	0.00101647	0.0018114	ENSG00000100003	SEC14L2	-0.511127	0.000180226	0.000301702
ENSG00000099341	PSMD8	0.213304	0.00406526	0.00664588	ENSG00000100012	SEC14L3	-0.828177	3.98463e-05	7.10125e-05
ENSG00000099364	FBXL19	1.08187	2.64449e-28	6.14406e-27	ENSG00000100014	SPECC1L	0.263827	3.61243e-09	8.72863e-09
ENSG00000099365	STX1B	-0.217009	0.208065	0.250212	ENSG00000100023	PPIL2	0.371824	8.63386e-19	3.72576e-18
ENSG00000099377	HSD3B7	-0.192659	0.168985	0.207312	ENSG00000100024	UPB1	-0.748447	1.78067e-10	4.69456e-10
ENSG00000099381	SETD1A	0.27444	7.11233e-06	1.68969e-05	ENSG00000100027	YPEL1	0.362938	4.86568e-08	1.09195e-07
ENSG00000099385	BCL7C	0.534197	1.75929e-05	3.98857e-05	ENSG00000100028	SNRPD3	0.199112	5.78264e-07	1.19606e-06
ENSG00000099399	MAGEB2	9.82275	7.78932e-31	2.29188e-29	ENSG00000100029	PES1	0.496009	3.6089e-23	1.97068e-22
ENSG00000099617	EFNA2	-0.0245236	0.895204	0.910967	ENSG00000100030	MAPK1	0.431869	1.22449e-20	5.85267e-20
ENSG00000099622	CIRBP	0.256363	0.00466192	0.00754859	ENSG00000100031	GGT1	-0.210976	0.0782206	0.0976763
ENSG00000099624	ATP5F1D	0.0607861	0.687649	0.72568	ENSG00000100033	PRODH	0.0326782	0.852264	0.87022
ENSG00000099625	CBARP	-0.0744979	0.728269	0.762556	ENSG00000100034	PPM1F	0.793593	1.5915e-49	2.94732e-48
ENSG00000099769	IGFALS	-3.1712	5.58933e-23	8.11914e-22	ENSG00000100036	SLC35E4	1.00837	8.60519e-26	5.4276e-25
ENSG00000099783	HNRNPM	0.0228073	0.688156	0.726071	ENSG00000100038	TOP3B	0.292633	6.7373e-10	1.71006e-09
ENSG00000099785	MARCHF2	0.374621	0.000178027	0.000354121	ENSG00000100053	CRYBB3	-0.421725	0.000634696	0.00101111
[truncated: 14,127 more rows]
