# Supplementary material for: Identification of SPP1 + macrophages as an immune suppressor in hepatocellular carcinoma using single-cell and bulk transcriptomics
Source: Front Immunol. 2024 Dec 3;15:1446453. doi: 10.3389/fimmu.2024.1446453 (PMC11649653; doi:10.3389/fimmu.2024.1446453)
Supplement: Supplementary file 3 [file Table2.xlsx]

## Sheet: Table S2-1
Table S2-1. Clustering results of WGCNA of TCGA-LIHC and ICGC-LIRI-JP cohorts, related to Figure 1 (TCGA-LIHC, co-expressed clusters)
LIHC-1		LIHC-2		LIHC-3		LIHC-4		LIHC-5		LIHC-6		LIHC-7		LIHC-8		LIHC-9		LIHC-10		LIHC-11		LIHC-12		LIHC-13		LIHC-14		LIHC-15		LIHC-16		LIHC-17		LIHC-18		LIHC-19		LIHC-20		LIHC-21		LIHC-22
ENSEMBL	HGNC Symbol	ENSEMBL	HGNC Symbol	ENSEMBL	HGNC Symbol	ENSEMBL	HGNC Symbol	ENSEMBL	HGNC Symbol	ENSEMBL	HGNC Symbol	ENSEMBL	HGNC Symbol	ENSEMBL	HGNC Symbol	ENSEMBL	HGNC Symbol	ENSEMBL	HGNC Symbol	ENSEMBL	HGNC Symbol	ENSEMBL	HGNC Symbol	ENSEMBL	HGNC Symbol	ENSEMBL	HGNC Symbol	ENSEMBL	HGNC Symbol	ENSEMBL	HGNC Symbol	ENSEMBL	HGNC Symbol	ENSEMBL	HGNC Symbol	ENSEMBL	HGNC Symbol	ENSEMBL	HGNC Symbol	ENSEMBL	HGNC Symbol	ENSEMBL	HGNC Symbol
ENSG00000000003	TSPAN6	ENSG00000000419	DPM1	ENSG00000000457	SCYL3	ENSG00000000460	C1orf112	ENSG00000000938	FGR	ENSG00000001036	FUCA2	ENSG00000001460	STPG1	ENSG00000001461	NIPAL3	ENSG00000001561	ENPP4	ENSG00000001617	SEMA3F	ENSG00000001626	CFTR	ENSG00000002016	RAD52	ENSG00000005100	DHX33	ENSG00000006125	AP2B1	ENSG00000007314	SCN4A	ENSG00000010165	METTL13	ENSG00000011677	GABRA3	ENSG00000014164	ZC3H3	ENSG00000018869	ZNF582	ENSG00000023287	RB1CC1	ENSG00000026950	BTN3A1	ENSG00000081665	ZNF506
ENSG00000000971	CFH	ENSG00000001497	LAS1L	ENSG00000035687	ADSS2	ENSG00000001167	NFYA	ENSG00000003400	CASP10	ENSG00000005700	IBTK	ENSG00000003147	ICA1	ENSG00000002587	HS3ST1	ENSG00000001629	ANKIB1	ENSG00000038427	VCAN	ENSG00000002726	AOC1	ENSG00000004139	SARM1	ENSG00000006695	COX10	ENSG00000006611	USH1C	ENSG00000037280	FLT4	ENSG00000066027	PPP2R5A	ENSG00000046774	MAGEC2	ENSG00000044115	CTNNA1	ENSG00000062370	ZNF112	ENSG00000040341	STAU2	ENSG00000089127	OAS1	ENSG00000105708	ZNF14
ENSG00000001084	GCLC	ENSG00000002330	BAD	ENSG00000047410	TPR	ENSG00000002834	LASP1	ENSG00000004468	CD38	ENSG00000009844	VTA1	ENSG00000004478	FKBP4	ENSG00000002746	HECW1	ENSG00000001630	CYP51A1	ENSG00000053702	NRIP2	ENSG00000004776	HSPB6	ENSG00000005007	UPF1	ENSG00000006744	ELAC2	ENSG00000008441	NFIX	ENSG00000064989	CALCRL	ENSG00000077721	UBE2A	ENSG00000056291	NPFFR2	ENSG00000047249	ATP6V1H	ENSG00000083817	ZNF416	ENSG00000048392	RRM2B	ENSG00000106785	TRIM14	ENSG00000105750	ZNF85
ENSG00000002549	LAP3	ENSG00000002586	CD99	ENSG00000050748	MAPK9	ENSG00000003987	MTMR7	ENSG00000005059	MCUB	ENSG00000013375	PGM3	ENSG00000004487	KDM1A	ENSG00000003137	CYP26B1	ENSG00000001631	KRIT1	ENSG00000061337	LZTS1	ENSG00000004939	SLC4A1	ENSG00000005379	TSPOAP1	ENSG00000040633	PHF23	ENSG00000011083	SLC6A7	ENSG00000066056	TIE1	ENSG00000081692	JMJD4	ENSG00000067715	SYT1	ENSG00000070756	PABPC1	ENSG00000083844	ZNF264	ENSG00000064313	TAF2	ENSG00000107201	DDX58	ENSG00000118620	ZNF430
ENSG00000002933	TMEM176A	ENSG00000002822	MAD1L1	ENSG00000054267	ARID4B	ENSG00000004777	ARHGAP33	ENSG00000005381	MPO	ENSG00000013392	RWDD2A	ENSG00000004534	RBM6	ENSG00000004399	PLXND1	ENSG00000003056	M6PR	ENSG00000074181	NOTCH3	ENSG00000005249	PRKAR2B	ENSG00000008083	JARID2	ENSG00000072778	ACADVL	ENSG00000011523	CEP68	ENSG00000069122	ADGRF5	ENSG00000081721	DUSP12	ENSG00000099399	MAGEB2	ENSG00000071894	CPSF1	ENSG00000089335	ZNF302	ENSG00000066777	ARFGEF1	ENSG00000111331	OAS3	ENSG00000120784	ZFP30
ENSG00000003436	TFPI	ENSG00000002919	SNX11	ENSG00000054282	SDCCAG8	ENSG00000004838	ZMYND10	ENSG00000005844	ITGAL	ENSG00000014123	UFL1	ENSG00000004846	ABCB5	ENSG00000004660	CAMKK1	ENSG00000003096	KLHL13	ENSG00000076706	MCAM	ENSG00000006210	CX3CL1	ENSG00000010539	ZNF200	ENSG00000072849	DERL2	ENSG00000014914	MTMR11	ENSG00000074660	SCARF1	ENSG00000089723	OTUB2	ENSG00000118432	CNR1	ENSG00000078018	MAP2	ENSG00000105136	ZNF419	ENSG00000066855	MTFR1	ENSG00000111335	OAS2	ENSG00000121406	ZNF549
ENSG00000003989	SLC7A2	ENSG00000003249	DBNDD1	ENSG00000058673	ZC3H11A	ENSG00000004948	CALCR	ENSG00000007129	CEACAM21	ENSG00000025796	SEC63	ENSG00000006071	ABCC8	ENSG00000005001	PRSS22	ENSG00000003393	ALS2	ENSG00000078098	FAP	ENSG00000006638	TBXA2R	ENSG00000011566	MAP4K3	ENSG00000091640	SPAG7	ENSG00000018625	ATP1A2	ENSG00000079102	RUNX1T1	ENSG00000099308	MAST3	ENSG00000120498	TEX11	ENSG00000104231	ZFAND1	ENSG00000121417	ZNF211	ENSG00000067167	TRAM1	ENSG00000111801	BTN3A3	ENSG00000121413	ZSCAN18
ENSG00000004142	POLDIP2	ENSG00000004059	ARF5	ENSG00000059588	TARBP1	ENSG00000004975	DVL2	ENSG00000007237	GAS7	ENSG00000028839	TBPL1	ENSG00000006555	TTC22	ENSG00000005020	SKAP2	ENSG00000004700	RECQL	ENSG00000082684	SEMA5B	ENSG00000007168	PAFAH1B1	ENSG00000013441	CLK1	ENSG00000108518	PFN1	ENSG00000019549	SNAI2	ENSG00000079337	RAPGEF3	ENSG00000108799	EZH1	ENSG00000120669	SOHLH2	ENSG00000104361	NIPAL2	ENSG00000124459	ZNF45	ENSG00000076554	TPD52	ENSG00000112343	TRIM38	ENSG00000124613	ZNF391
ENSG00000004799	PDK4	ENSG00000004455	AK2	ENSG00000067533	RRP15	ENSG00000005073	HOXA11	ENSG00000007264	MATK	ENSG00000029639	TFB1M	ENSG00000006625	GGCT	ENSG00000005102	MEOX1	ENSG00000004766	VPS50	ENSG00000088882	CPXM1	ENSG00000007908	SELE	ENSG00000013523	ANGEL1	ENSG00000108523	RNF167	ENSG00000027697	IFNGR1	ENSG00000081189	MEF2C	ENSG00000112759	SLC29A1	ENSG00000126752	SSX1	ENSG00000104375	STK3	ENSG00000128000	ZNF780B	ENSG00000085719	CPNE3	ENSG00000115267	IFIH1	ENSG00000130818	ZNF426
ENSG00000004864	SLC25A13	ENSG00000004779	NDUFAB1	ENSG00000067704	IARS2	ENSG00000005156	LIG3	ENSG00000007312	CD79B	ENSG00000034693	PEX3	ENSG00000006652	IFRD1	ENSG00000005108	THSD7A	ENSG00000005339	CREBBP	ENSG00000091972	CD200	ENSG00000010278	CD9	ENSG00000033030	ZCCHC8	ENSG00000108528	SLC25A11	ENSG00000042832	TG	ENSG00000095370	SH2D3C	ENSG00000116161	CACYBP	ENSG00000126890	CTAG2	ENSG00000104408	EIF3E	ENSG00000131115	ZNF227	ENSG00000104218	CSPP1	ENSG00000117226	GBP3	ENSG00000130844	ZNF331
ENSG00000004866	ST7	ENSG00000004961	HCCS	ENSG00000069248	NUP133	ENSG00000005189	REXO5	ENSG00000008056	SYN1	ENSG00000047932	GOPC	ENSG00000007372	PAX6	ENSG00000005513	SOX8	ENSG00000005483	KMT2E	ENSG00000100302	RASD2	ENSG00000010361	FUZ	ENSG00000035928	RFC1	ENSG00000108559	NUP88	ENSG00000053747	LAMA3	ENSG00000101331	CCM2L	ENSG00000116521	SCAMP3	ENSG00000131126	TEX101	ENSG00000104412	EMC2	ENSG00000131845	ZNF304	ENSG00000104312	RIPK2	ENSG00000119917	IFIT3	ENSG00000132640	BTBD3
ENSG00000005187	ACSM3	ENSG00000005022	SLC25A5	ENSG00000069275	NUCKS1	ENSG00000005448	WDR54	ENSG00000008516	MMP25	ENSG00000055208	TAB2	ENSG00000007392	LUC7L	ENSG00000005884	ITGA3	ENSG00000005810	MYCBP2	ENSG00000101384	JAG1	ENSG00000010404	IDS	ENSG00000038382	TRIO	ENSG00000108561	C1QBP	ENSG00000054392	HHAT	ENSG00000102755	FLT1	ENSG00000116586	LAMTOR2	ENSG00000132972	RNF17	ENSG00000104472	CHRAC1	ENSG00000142065	ZFP14	ENSG00000104320	NBN	ENSG00000119922	IFIT2	ENSG00000136866	ZFP37
ENSG00000005243	COPZ2	ENSG00000005075	POLR2J	ENSG00000075945	KIFAP3	ENSG00000005801	ZNF195	ENSG00000009790	TRAF3IP3	ENSG00000055211	GINM1	ENSG00000008128	CDK11A	ENSG00000005961	ITGA2B	ENSG00000005812	FBXL3	ENSG00000107719	PALD1	ENSG00000010810	FYN	ENSG00000047578	KATNIP	ENSG00000108590	MED31	ENSG00000054803	CBLN4	ENSG00000102760	RGCC	ENSG00000116857	TMEM9	ENSG00000133019	CHRM3	ENSG00000104518	GSDMD	ENSG00000142556	ZNF614	ENSG00000104324	CPQ	ENSG00000124201	ZNFX1	ENSG00000160229	ZNF66
ENSG00000005421	PON1	ENSG00000005194	CIAPIN1	ENSG00000076321	KLHL20	ENSG00000006042	TMEM98	ENSG00000010030	ETV7	ENSG00000057663	ATG5	ENSG00000008988	RPS20	ENSG00000006016	CRLF1	ENSG00000005889	ZFX	ENSG00000112769	LAMA4	ENSG00000011295	TTC19	ENSG00000054793	ATP9A	ENSG00000108953	YWHAE	ENSG00000058335	RASGRF1	ENSG00000102935	ZNF423	ENSG00000116906	GNPAT	ENSG00000133454	MYO18B	ENSG00000104522	GFUS	ENSG00000152433	ZNF547	ENSG00000104331	BPNT2	ENSG00000124508	BTN2A2	ENSG00000160336	ZNF761
ENSG00000005436	GCFC2	ENSG00000005206	SPPL2B	ENSG00000076356	PLXNA2	ENSG00000006377	DLX6	ENSG00000010327	STAB1	ENSG00000066651	TRMT11	ENSG00000009830	POMT2	ENSG00000006025	OSBPL7	ENSG00000006062	MAP3K14	ENSG00000113140	SPARC	ENSG00000011465	DCN	ENSG00000054965	FAM168A	ENSG00000127774	EMC6	ENSG00000065154	OAT	ENSG00000104967	NOVA2	ENSG00000116918	TSNAX	ENSG00000137968	SLC44A5	ENSG00000104524	PYCR3	ENSG00000152439	ZNF773	ENSG00000104343	UBE2W	ENSG00000126709	IFI6	ENSG00000160352	ZNF714
ENSG00000005469	CROT	ENSG00000005238	FAM214B	ENSG00000092978	GPATCH2	ENSG00000006432	MAP3K9	ENSG00000010610	CD4	ENSG00000071994	PDCD2	ENSG00000010322	NISCH	ENSG00000006118	TMEM132A	ENSG00000006459	KDM7A	ENSG00000113319	RASGRF2	ENSG00000013016	EHD3	ENSG00000056277	ZNF280C	ENSG00000127804	METTL16	ENSG00000066032	CTNNA2	ENSG00000105538	RASIP1	ENSG00000117362	APH1A	ENSG00000139915	MDGA2	ENSG00000104529	EEF1D	ENSG00000152454	ZNF256	ENSG00000104388	RAB2A	ENSG00000130303	BST2	ENSG00000167554	ZNF610
ENSG00000005471	ABCB4	ENSG00000005486	RHBDD2	ENSG00000116128	BCL9	ENSG00000006576	PHTF2	ENSG00000010671	BTK	ENSG00000083099	LYRM2	ENSG00000011052	NME1-NME2	ENSG00000006282	SPATA20	ENSG00000006468	ETV1	ENSG00000113721	PDGFRB	ENSG00000013297	CLDN11	ENSG00000059145	UNKL	ENSG00000129197	RPAIN	ENSG00000067113	PLPP1	ENSG00000106991	ENG	ENSG00000120333	MRPS14	ENSG00000146938	NLGN4X	ENSG00000104549	SQLE	ENSG00000159882	ZNF230	ENSG00000104442	ARMC1	ENSG00000130589	HELZ2	ENSG00000167555	ZNF528
ENSG00000005882	PDK2	ENSG00000006015	REX1BD	ENSG00000116199	FAM20B	ENSG00000006634	DBF4	ENSG00000011422	PLAUR	ENSG00000085377	PREP	ENSG00000011143	MKS1	ENSG00000006283	CACNA1G	ENSG00000006530	AGK	ENSG00000115896	PLCL1	ENSG00000013588	GPRC5A	ENSG00000059728	MXD1	ENSG00000129245	FXR2	ENSG00000071575	TRIB2	ENSG00000110799	VWF	ENSG00000125459	MSTO1	ENSG00000152910	CNTNAP4	ENSG00000109814	UGDH	ENSG00000159885	ZNF222	ENSG00000104497	SNX16	ENSG00000132256	TRIM5	ENSG00000167562	ZNF701
ENSG00000005893	LAMP2	ENSG00000006047	YBX2	ENSG00000116406	EDEM3	ENSG00000006704	GTF2IRD1	ENSG00000011590	ZBTB32	ENSG00000111850	SMIM8	ENSG00000011243	AKAP8L	ENSG00000006534	ALDH3B1	ENSG00000006607	FARP2	ENSG00000118946	PCDH17	ENSG00000014824	SLC30A9	ENSG00000060339	CCAR1	ENSG00000129250	KIF1C	ENSG00000071909	MYO3B	ENSG00000113555	PCDH12	ENSG00000128694	OSGEPL1	ENSG00000153779	TGIF2LX	ENSG00000120526	NUDCD1	ENSG00000159905	ZNF221	ENSG00000104517	UBR5	ENSG00000132530	XAF1	ENSG00000167766	ZNF83
ENSG00000005981	ASB4	ENSG00000006327	TNFRSF12A	ENSG00000116539	ASH1L	ENSG00000007047	MARK4	ENSG00000011600	TYROBP	ENSG00000111875	ASF1A	ENSG00000011451	WIZ	ENSG00000006606	CCL26	ENSG00000006715	VPS41	ENSG00000128567	PODXL	ENSG00000015153	YAF2	ENSG00000060749	QSER1	ENSG00000129255	MPDU1	ENSG00000072422	RHOBTB1	ENSG00000116106	EPHA4	ENSG00000131779	PEX11B	ENSG00000155495	MAGEC1	ENSG00000120533	ENY2	ENSG00000161551	ZNF577	ENSG00000120992	LYPLA1	ENSG00000134321	RSAD2	ENSG00000170949	ZNF160
ENSG00000006007	GDE1	ENSG00000006453	BAIAP2L1	ENSG00000116580	GON4L	ENSG00000007202	KIAA0100	ENSG00000012124	CD22	ENSG00000111880	RNGTT	ENSG00000011478	QPCTL	ENSG00000006740	ARHGAP44	ENSG00000007923	DNAJC11	ENSG00000128917	DLL4	ENSG00000019102	VSIG2	ENSG00000064012	CASP8	ENSG00000132376	INPP5K	ENSG00000073282	TP63	ENSG00000118729	CASQ2	ENSG00000132676	DAP3	ENSG00000156009	MAGEA8	ENSG00000120694	HSPH1	ENSG00000166704	ZNF606	ENSG00000123124	WWP1	ENSG00000134326	CMPK2	ENSG00000170954	ZNF415
ENSG00000006756	ARSD	ENSG00000006712	PAF1	ENSG00000116604	MEF2D	ENSG00000007350	TKTL1	ENSG00000012779	ALOX5	ENSG00000111885	MAN1A1	ENSG00000011485	PPP5C	ENSG00000006747	SCIN	ENSG00000008086	CDKL5	ENSG00000130032	PRRG3	ENSG00000019169	MARCO	ENSG00000064102	INTS13	ENSG00000132507	EIF5A	ENSG00000074803	SLC12A1	ENSG00000120156	TEK	ENSG00000135778	NTPCR	ENSG00000156269	NAA11	ENSG00000120963	ZNF706	ENSG00000167380	ZNF226	ENSG00000129292	PHF20L1	ENSG00000135114	OASL	ENSG00000171649	ZIK1
ENSG00000006757	PNPLA4	ENSG00000007080	CCDC124	ENSG00000116668	SWT1	ENSG00000007545	CRAMP1	ENSG00000013725	CD6	ENSG00000111897	SERINC1	ENSG00000012061	ERCC1	ENSG00000006788	MYH13	ENSG00000008282	SYPL1	ENSG00000130300	PLVAP	ENSG00000019991	HGF	ENSG00000064607	SUGP2	ENSG00000133028	SCO1	ENSG00000075461	CACNG4	ENSG00000120279	MYCT1	ENSG00000135845	PIGC	ENSG00000158639	PAGE5	ENSG00000121022	COPS5	ENSG00000167384	ZNF180	ENSG00000132294	EFR3A	ENSG00000136514	RTP4	ENSG00000176293	ZNF135
ENSG00000006831	ADIPOR2	ENSG00000007255	TRAPPC6A	ENSG00000116698	SMG7	ENSG00000007866	TEAD3	ENSG00000015133	CCDC88C	ENSG00000111911	HINT3	ENSG00000012232	EXTL3	ENSG00000007038	PRSS21	ENSG00000008294	SPAG9	ENSG00000131711	MAP1B	ENSG00000022267	FHL1	ENSG00000065150	IPO5	ENSG00000141030	COPS3	ENSG00000077522	ACTN2	ENSG00000122679	RAMP3	ENSG00000136631	VPS45	ENSG00000160321	ZNF208	ENSG00000123983	ACSL3	ENSG00000167637	ZNF283	ENSG00000132549	VPS13B	ENSG00000137628	DDX60	ENSG00000177932	ZNF354C
ENSG00000007001	UPP2	ENSG00000007376	RPUSD1	ENSG00000116750	UCHL5	ENSG00000007968	E2F2	ENSG00000015285	WAS	ENSG00000112031	MTRF1L	ENSG00000015532	XYLT2	ENSG00000007062	PROM1	ENSG00000008405	CRY1	ENSG00000133083	DCLK1	ENSG00000023608	SNAPC1	ENSG00000070061	ELP1	ENSG00000141252	VPS53	ENSG00000078814	MYH7B	ENSG00000125266	EFNB2	ENSG00000143155	TIPRL	ENSG00000165496	RPL10L	ENSG00000130193	THEM6	ENSG00000171827	ZNF570	ENSG00000133731	IMPA1	ENSG00000137959	IFI44L	ENSG00000180257	ZNF816
ENSG00000007516	BAIAP3	ENSG00000007520	TSR3	ENSG00000116903	EXOC8	ENSG00000008300	CELSR3	ENSG00000015413	DPEP1	ENSG00000112110	MRPL18	ENSG00000020426	MNAT1	ENSG00000007171	NOS2	ENSG00000008869	HEATR5B	ENSG00000133110	POSTN	ENSG00000029725	RABEP1	ENSG00000070269	TMEM260	ENSG00000141504	SAT2	ENSG00000081059	TCF7	ENSG00000125810	CD93	ENSG00000143156	NME7	ENSG00000165583	SSX5	ENSG00000131188	PRR7	ENSG00000173480	ZNF417	ENSG00000133740	E2F5	ENSG00000137965	IFI44	ENSG00000181007	ZFP82
ENSG00000007933	FMO3	ENSG00000007541	PIGQ	ENSG00000116984	MTR	ENSG00000008323	PLEKHG6	ENSG00000017483	SLC38A5	ENSG00000112159	MDN1	ENSG00000021355	SERPINB1	ENSG00000007216	SLC13A2	ENSG00000009307	CSDE1	ENSG00000134013	LOXL2	ENSG00000030304	MUSK	ENSG00000070614	NDST1	ENSG00000142507	PSMB6	ENSG00000081985	IL12RB2	ENSG00000126785	RHOJ	ENSG00000143158	MPC2	ENSG00000166105	GLB1L3	ENSG00000131773	KHDRBS3	ENSG00000176024	ZNF613	ENSG00000137574	TGS1	ENSG00000138496	PARP9	ENSG00000182141	ZNF708
ENSG00000008130	NADK	ENSG00000007952	NOX1	ENSG00000117036	ETV3	ENSG00000008710	PKD1	ENSG00000019582	CD74	ENSG00000112234	FBXL4	ENSG00000023734	STRAP	ENSG00000007306	CEACAM7	ENSG00000009335	UBE3C	ENSG00000134369	NAV1	ENSG00000033122	LRRC7	ENSG00000070961	ATP2B1	ENSG00000154957	ZNF18	ENSG00000082196	C1QTNF3	ENSG00000126895	AVPR2	ENSG00000143183	TMCO1	ENSG00000167355	OR51B5	ENSG00000134769	DTNA	ENSG00000176222	ZNF404	ENSG00000137575	SDCBP	ENSG00000138642	HERC6	ENSG00000182986	ZNF320
ENSG00000008226	DLEC1	ENSG00000008018	PSMB1	ENSG00000117139	KDM5B	ENSG00000008735	MAPK8IP2	ENSG00000020633	RUNX3	ENSG00000112237	CCNC	ENSG00000025770	NCAPH2	ENSG00000007384	RHBDF1	ENSG00000009413	REV3L	ENSG00000134871	COL4A2	ENSG00000036448	MYOM2	ENSG00000071794	HLTF	ENSG00000161920	MED11	ENSG00000082497	SERTAD4	ENSG00000127329	PTPRB	ENSG00000143207	COP1	ENSG00000168754	FAM178B	ENSG00000136986	DERL1	ENSG00000178201	VN1R1	ENSG00000140396	NCOA2	ENSG00000138646	HERC5	ENSG00000186446	ZNF501
ENSG00000008311	AASS	ENSG00000008324	SS18L2	ENSG00000117153	KLHL12	ENSG00000008838	MED24	ENSG00000022556	NLRP2	ENSG00000112335	SNX3	ENSG00000025772	TOMM34	ENSG00000007402	CACNA2D2	ENSG00000009694	TENM1	ENSG00000136010	ALDH1L2	ENSG00000036828	CASR	ENSG00000072121	ZFYVE26	ENSG00000161956	SENP3	ENSG00000083067	TRPM3	ENSG00000127920	GNG11	ENSG00000143222	UFC1	ENSG00000168843	FSTL5	ENSG00000137547	MRPL15	ENSG00000178229	ZNF543	ENSG00000147592	LACTB2	ENSG00000152778	IFIT5	ENSG00000188171	ZNF626
ENSG00000008394	MGST1	ENSG00000008382	MPND	ENSG00000117222	RBBP5	ENSG00000010292	NCAPD2	ENSG00000023445	BIRC3	ENSG00000112339	HBS1L	ENSG00000026297	RNASET2	ENSG00000007944	MYLIP	ENSG00000009954	BAZ1B	ENSG00000136378	ADAMTS7	ENSG00000039068	CDH1	ENSG00000074603	DPP8	ENSG00000167699	GLOD4	ENSG00000085982	USP40	ENSG00000128052	KDR	ENSG00000143224	PPOX	ENSG00000169059	VCX3A	ENSG00000137563	GGH	ENSG00000180479	ZNF571	ENSG00000147601	TERF1	ENSG00000157601	MX1	ENSG00000188227	ZNF793
ENSG00000008513	ST3GAL1	ENSG00000008517	IL32	ENSG00000117280	RAB29	ENSG00000010803	SCMH1	ENSG00000023892	DEF6	ENSG00000112365	ZBTB24	ENSG00000032389	EIPR1	ENSG00000008118	CAMK1G	ENSG00000010017	RANBP9	ENSG00000137672	TRPC6	ENSG00000039139	DNAH5	ENSG00000074855	ANO8	ENSG00000167716	WDR81	ENSG00000086159	AQP6	ENSG00000129467	ADCY4	ENSG00000143256	PFDN2	ENSG00000169224	GCSAML	ENSG00000147586	MRPS28	ENSG00000181666	ZNF875	ENSG00000147606	SLC26A7	ENSG00000163840	DTX3L	ENSG00000188321	ZNF559
ENSG00000008952	SEC62	ENSG00000010219	DYRK4	ENSG00000117335	CD46	ENSG00000010932	FMO1	ENSG00000023902	PLEKHO1	ENSG00000112367	FIG4	ENSG00000033050	ABCF2	ENSG00000008256	CYTH3	ENSG00000010704	HFE	ENSG00000138119	MYOF	ENSG00000042062	RIPOR3	ENSG00000075391	RASAL2	ENSG00000167721	TSR1	ENSG00000086289	EPDR1	ENSG00000130307	USHBP1	ENSG00000143294	PRCC	ENSG00000169550	MUC15	ENSG00000147654	EBAG9	ENSG00000181894	ZNF329	ENSG00000147649	MTDH	ENSG00000165949	IFI27	ENSG00000189190	ZNF600
ENSG00000009724	MASP2	ENSG00000010256	UQCRC1	ENSG00000117475	BLZF1	ENSG00000011260	UTP18	ENSG00000025708	TYMP	ENSG00000112584	FAM120B	ENSG00000033100	CHPF2	ENSG00000008277	ADAM22	ENSG00000010818	HIVEP2	ENSG00000138185	ENTPD1	ENSG00000044524	EPHA3	ENSG00000075407	ZNF37A	ENSG00000167842	MIS12	ENSG00000087253	LPCAT2	ENSG00000131477	RAMP2	ENSG00000143314	MRPL24	ENSG00000170516	COX7B2	ENSG00000147669	POLR2K	ENSG00000185869	ZNF829	ENSG00000153310	CYRIB	ENSG00000170581	STAT2	ENSG00000196263	ZNF471
ENSG00000009765	IYD	ENSG00000010295	IFFO1	ENSG00000117523	PRRC2C	ENSG00000011275	RNF216	ENSG00000026508	CD44	ENSG00000112697	TMEM30A	ENSG00000034510	TMSB10	ENSG00000008283	CYB561	ENSG00000011021	CLCN6	ENSG00000139567	ACVRL1	ENSG00000049323	LTBP1	ENSG00000075826	SEC31B	ENSG00000170043	TRAPPC1	ENSG00000090382	LYZ	ENSG00000131634	TMEM204	ENSG00000143315	PIGM	ENSG00000170627	GTSF1	ENSG00000147677	EIF3H	ENSG00000186017	ZNF566	ENSG00000155096	AZIN1	ENSG00000173193	PARP14	ENSG00000196268	ZNF493
ENSG00000009780	FAM76A	ENSG00000010438	PRSS3	ENSG00000117533	VAMP4	ENSG00000011332	DPF1	ENSG00000026751	SLAMF7	ENSG00000118518	RNF146	ENSG00000035141	FAM136A	ENSG00000008853	RHOBTB2	ENSG00000011114	BTBD7	ENSG00000140937	CDH11	ENSG00000049540	ELN	ENSG00000075886	TUBA3D	ENSG00000170291	ELP5	ENSG00000091409	ITGA6	ENSG00000132622	HSPA12B	ENSG00000143319	ISG20L2	ENSG00000171405	XAGE5	ENSG00000147679	UTP23	ENSG00000186020	ZNF529	ENSG00000155100	OTUD6B	ENSG00000181381	DDX60L	ENSG00000196417	ZNF765
ENSG00000009950	MLXIPL	ENSG00000010626	LRRC23	ENSG00000117597	UTP25	ENSG00000011426	ANLN	ENSG00000027075	PRKCH	ENSG00000120265	PCMT1	ENSG00000037897	METTL1	ENSG00000010270	STARD3NL	ENSG00000011198	ABHD5	ENSG00000140945	CDH13	ENSG00000050555	LAMC3	ENSG00000076108	BAZ2A	ENSG00000170296	GABARAP	ENSG00000092036	HAUS4	ENSG00000133116	KL	ENSG00000143321	HDGF	ENSG00000172901	LVRN	ENSG00000147684	NDUFB9	ENSG00000186026	ZNF284	ENSG00000155792	DEPTOR	ENSG00000182179	UBA7	ENSG00000196418	ZNF124
ENSG00000010318	PHF7	ENSG00000011009	LYPLA2	ENSG00000117625	RCOR3	ENSG00000012048	BRCA1	ENSG00000027869	SH2D2A	ENSG00000120438	TCP1	ENSG00000043514	TRIT1	ENSG00000010282	HHATL	ENSG00000011258	MBTD1	ENSG00000143248	RGS5	ENSG00000052344	PRSS8	ENSG00000077232	DNAJC10	ENSG00000170310	STX8	ENSG00000096088	PGC	ENSG00000135363	LMO2	ENSG00000143368	SF3B4	ENSG00000176566	DCAF4L2	ENSG00000147687	TATDN1	ENSG00000187187	ZNF546	ENSG00000156162	DPY19L4	ENSG00000184979	USP18	ENSG00000196653	ZNF502
ENSG00000010379	SLC6A13	ENSG00000011132	APBA3	ENSG00000117697	NSL1	ENSG00000013573	DDX11	ENSG00000028137	TNFRSF1B	ENSG00000130024	PHF10	ENSG00000046647	GEMIN8	ENSG00000010310	GIPR	ENSG00000011376	LARS2	ENSG00000143603	KCNN3	ENSG00000054983	GALC	ENSG00000079313	REXO1	ENSG00000171861	MRM3	ENSG00000100027	YPEL1	ENSG00000135424	ITGA7	ENSG00000143393	PI4KB	ENSG00000179083	FAM133A	ENSG00000147789	ZNF7	ENSG00000188283	ZNF383	ENSG00000156804	FBXO32	ENSG00000185745	IFIT1	ENSG00000196705	ZNF431
ENSG00000011007	ELOA	ENSG00000012171	SEMA3B	ENSG00000118197	DDX59	ENSG00000013810	TACC3	ENSG00000028277	POU2F2	ENSG00000130340	SNX9	ENSG00000047230	CTPS2	ENSG00000010319	SEMA3G	ENSG00000011405	PIK3C2A	ENSG00000147113	DIPK2B	ENSG00000055163	CYFIP2	ENSG00000079335	CDC14A	ENSG00000171953	ATPAF2	ENSG00000100077	GRK3	ENSG00000135636	DYSF	ENSG00000143420	ENSA	ENSG00000182111	ZNF716	ENSG00000147813	NAPRT	ENSG00000188785	ZNF548	ENSG00000164695	CHMP4C	ENSG00000186470	BTN3A2	ENSG00000196724	ZNF418
ENSG00000011105	TSPAN9	ENSG00000013275	PSMC4	ENSG00000118200	CAMSAP2	ENSG00000014138	POLA2	ENSG00000029534	ANK1	ENSG00000130348	QRSL1	ENSG00000047579	DTNBP1	ENSG00000011028	MRC2	ENSG00000011454	RABGAP1	ENSG00000147485	PXDNL	ENSG00000056972	TRAF3IP2	ENSG00000079387	SENP1	ENSG00000174231	PRPF8	ENSG00000100290	BIK	ENSG00000137225	CAPN11	ENSG00000143434	SEMA6C	ENSG00000182583	VCX	ENSG00000154582	ELOC	ENSG00000189042	ZNF567	ENSG00000164751	PEX2	ENSG00000187608	ISG15	ENSG00000196867	ZFP28
ENSG00000011347	SYT7	ENSG00000013293	SLC7A14	ENSG00000118873	RAB3GAP2	ENSG00000020256	ZFP64	ENSG00000030419	IKZF2	ENSG00000130363	RSPH3	ENSG00000047849	MAP4	ENSG00000011201	ANOS1	ENSG00000012174	MBTPS2	ENSG00000150636	CCDC102B	ENSG00000058404	CAMK2B	ENSG00000079432	CIC	ENSG00000174292	TNK1	ENSG00000100346	CACNA1I	ENSG00000138411	HECW2	ENSG00000143436	MRPL9	ENSG00000182798	MAGEB17	ENSG00000155097	ATP6V1C1	ENSG00000189164	ZNF527	ENSG00000164754	RAD21	ENSG00000196116	TDRD7	ENSG00000197020	ZNF100
ENSG00000012504	NR1H4	ENSG00000013306	SLC25A39	ENSG00000119285	HEATR1	ENSG00000020922	MRE11	ENSG00000033170	FUT8	ENSG00000131013	PPIL4	ENSG00000048162	NOP16	ENSG00000011638	LDAF1	ENSG00000012660	ELOVL5	ENSG00000154096	THY1	ENSG00000060709	RIMBP2	ENSG00000079805	DNM2	ENSG00000175826	CTDNEP1	ENSG00000100350	FOXRED2	ENSG00000143772	ITPKB	ENSG00000143486	EIF2D	ENSG00000183117	CSMD1	ENSG00000156170	NDUFAF6	ENSG00000196437	ZNF569	ENSG00000164823	OSGIN2	ENSG00000213928	IRF9	ENSG00000197372	ZNF675
ENSG00000012817	KDM5D	ENSG00000013364	MVP	ENSG00000119899	SLC17A5	ENSG00000024526	DEPDC1	ENSG00000035720	STAP1	ENSG00000135297	MTO1	ENSG00000048540	LMO3	ENSG00000012223	LTF	ENSG00000012822	CALCOCO1	ENSG00000161791	FMNL3	ENSG00000062096	ARSF	ENSG00000079974	RABL2B	ENSG00000177302	TOP3A	ENSG00000100592	DAAM1	ENSG00000149564	ESAM	ENSG00000143543	JTB	ENSG00000183434	TFDP3	ENSG00000156467	UQCRB	ENSG00000196967	ZNF585A	ENSG00000164924	YWHAZ			ENSG00000197497	ZNF665
ENSG00000013288	MAN2B2	ENSG00000013374	NUB1	ENSG00000120370	GORAB	ENSG00000025156	HSF2	ENSG00000038945	MSR1	ENSG00000135316	SYNCRIP	ENSG00000048544	MRPS10	ENSG00000013619	MAMLD1	ENSG00000012963	UBR7	ENSG00000162745	OLFML2B	ENSG00000062524	LTK	ENSG00000080298	RFX3	ENSG00000177370	TIMM22	ENSG00000101311	FERMT1	ENSG00000150630	VEGFC	ENSG00000143553	SNAPIN	ENSG00000183960	KCNH8	ENSG00000156469	MTERF3	ENSG00000197016	ZNF470	ENSG00000164933	SLC25A32			ENSG00000197937	ZNF347
ENSG00000013503	POLR3B	ENSG00000013561	RNF14	ENSG00000121644	DESI2	ENSG00000026652	AGPAT4	ENSG00000042493	CAPG	ENSG00000135317	SNX14	ENSG00000050426	LETMD1	ENSG00000014216	CAPN1	ENSG00000012983	MAP4K5	ENSG00000164330	EBF1	ENSG00000063660	GPC1	ENSG00000080603	SRCAP	ENSG00000179409	GEMIN4	ENSG00000101871	MID1	ENSG00000152402	GUCY1A2	ENSG00000143570	SLC39A1	ENSG00000184735	DDX53	ENSG00000156471	PTDSS1	ENSG00000197050	ZNF420	ENSG00000164938	TP53INP1			ENSG00000198046	ZNF667
ENSG00000013583	HEBP1	ENSG00000014641	MDH1	ENSG00000122218	COPA	ENSG00000027644	INSRR	ENSG00000042980	ADAM28	ENSG00000135334	AKIRIN2	ENSG00000051596	THOC3	ENSG00000014257	ACP3	ENSG00000013563	DNASE1L1	ENSG00000166963	MAP1A	ENSG00000064205	CCN5	ENSG00000083750	RRAGB	ENSG00000205544	TMEM256	ENSG00000101951	PAGE4	ENSG00000154133	ROBO4	ENSG00000143575	HAX1	ENSG00000185247	MAGEA11	ENSG00000156795	NTAQ1	ENSG00000197128	ZNF772	ENSG00000164961	WASHC5			ENSG00000198346	ZNF813
ENSG00000014919	COX15	ENSG00000015475	BID	ENSG00000123684	LPGAT1	ENSG00000028310	BRD9	ENSG00000043462	LCP2	ENSG00000135336	ORC3	ENSG00000052749	RRP12	ENSG00000016402	IL20RA	ENSG00000015171	ZMYND11	ENSG00000171680	PLEKHG5	ENSG00000064300	NGFR	ENSG00000085511	MAP3K4	ENSG00000214941	ZSWIM7	ENSG00000102804	TSC22D1	ENSG00000154721	JAM2	ENSG00000143578	CREB3L4	ENSG00000186462	NAP1L2	ENSG00000156831	NSMCE2	ENSG00000197608	ZNF841	ENSG00000165156	ZHX1			ENSG00000198482	ZNF808
ENSG00000015520	NPC1L1	ENSG00000015676	NUDCD3	ENSG00000123836	PFKFB2	ENSG00000029559	IBSP	ENSG00000047365	ARAP2	ENSG00000135341	MAP3K7	ENSG00000053108	FSTL4	ENSG00000018236	CNTN1	ENSG00000015479	MATR3	ENSG00000173546	CSPG4	ENSG00000064655	EYA2	ENSG00000086717	PPEF1	ENSG00000215041	NEURL4	ENSG00000103018	CYB5B	ENSG00000154783	FGD5	ENSG00000143612	C1orf43	ENSG00000187242	KRT12	ENSG00000160948	VPS28	ENSG00000197619	ZNF615	ENSG00000167904	TMEM68			ENSG00000198521	ZNF43
ENSG00000016391	CHDH	ENSG00000016864	GLT8D1	ENSG00000132694	ARHGEF11	ENSG00000030110	BAK1	ENSG00000048052	HDAC9	ENSG00000135521	LTV1	ENSG00000053372	MRTO4	ENSG00000018408	WWTR1	ENSG00000017260	ATP2C1	ENSG00000174059	CD34	ENSG00000064666	CNN2	ENSG00000087448	KLHL42	ENSG00000220205	VAMP2	ENSG00000103064	SLC7A6	ENSG00000157554	ERG	ENSG00000143621	ILF2	ENSG00000187690	EZHIP	ENSG00000160959	LRRC14	ENSG00000197808	ZNF461	ENSG00000168300	PCMTD1			ENSG00000198538	ZNF28
ENSG00000017427	IGF1	ENSG00000018280	SLC11A1	ENSG00000133059	DSTYK	ENSG00000031691	CENPQ	ENSG00000048462	TNFRSF17	ENSG00000135535	CD164	ENSG00000054148	PHPT1	ENSG00000019144	PHLDB1	ENSG00000017797	RALBP1	ENSG00000174807	CD248	ENSG00000064726	BTBD1	ENSG00000088448	ANKRD10			ENSG00000103160	HSDL1	ENSG00000157570	TSPAN18	ENSG00000143740	SNAP47	ENSG00000188580	NKAIN2	ENSG00000160972	PPP1R16A	ENSG00000198093	ZNF649	ENSG00000168672	LRATD2			ENSG00000203326	ZNF525
ENSG00000020577	SAMD4A	ENSG00000018610	STEEP1	ENSG00000135763	URB2	ENSG00000035499	DEPDC1B	ENSG00000048740	CELF2	ENSG00000135597	REPS1	ENSG00000054611	TBC1D22A	ENSG00000019485	PRDM11	ENSG00000018189	RUFY3	ENSG00000175538	KCNE3	ENSG00000065308	TRAM2	ENSG00000089091	DZANK1			ENSG00000103264	FBXO31	ENSG00000158352	SHROOM4	ENSG00000143742	SRP9	ENSG00000189186	DCAF8L2	ENSG00000161011	SQSTM1	ENSG00000198440	ZNF583	ENSG00000169122	FAM110B			ENSG00000204604	ZNF468
ENSG00000021461	CYP3A43	ENSG00000023191	RNH1	ENSG00000135766	EGLN1	ENSG00000037042	TUBG2	ENSG00000049247	UTS2	ENSG00000146282	RARS2	ENSG00000055044	NOP58	ENSG00000019505	SYT13	ENSG00000018510	AGPS	ENSG00000180785	OR51E1	ENSG00000065325	GLP2R	ENSG00000089123	TASP1			ENSG00000103381	CPPED1	ENSG00000161940	BCL6B	ENSG00000143761	ARF1	ENSG00000196109	ZNF676	ENSG00000163931	TKT	ENSG00000198453	ZNF568	ENSG00000170854	RIOX2			ENSG00000213020	ZNF611
ENSG00000021488	SLC7A9	ENSG00000023318	ERP44	ENSG00000135775	COG2	ENSG00000040275	SPDL1	ENSG00000049249	TNFRSF9	ENSG00000146425	DYNLT1	ENSG00000055483	USP36	ENSG00000020129	NCDN	ENSG00000019995	ZRANB1	ENSG00000182175	RGMA	ENSG00000065559	MAP2K4	ENSG00000092140	G2E3			ENSG00000103460	TOX3	ENSG00000162367	TAL1	ENSG00000143771	CNIH4	ENSG00000197134	ZNF257	ENSG00000164758	MED30	ENSG00000198466	ZNF587	ENSG00000171316	CHD7			ENSG00000213799	ZNF845
ENSG00000021826	CPS1	ENSG00000023572	GLRX2	ENSG00000135776	ABCB10	ENSG00000042088	TDP1	ENSG00000049768	FOXP3	ENSG00000146433	TMEM181	ENSG00000056736	IL17RB	ENSG00000020181	ADGRA2	ENSG00000021776	AQR	ENSG00000182963	GJC1	ENSG00000066468	FGFR2	ENSG00000095015	MAP3K1			ENSG00000103546	SLC6A2	ENSG00000162618	ADGRL4	ENSG00000143793	C1orf35	ENSG00000197172	MAGEA6	ENSG00000164919	COX6C	ENSG00000204519	ZNF551	ENSG00000175073	VCPIP1			ENSG00000221923	ZNF880
ENSG00000021852	C8B	ENSG00000025039	RRAGD	ENSG00000135801	TAF5L	ENSG00000043143	JADE2	ENSG00000050438	SLC4A8	ENSG00000146457	WTAP	ENSG00000057608	GDI2	ENSG00000021300	PLEKHB1	ENSG00000022976	ZNF839	ENSG00000184838	PRR16	ENSG00000066629	EML1	ENSG00000096654	ZNF184			ENSG00000103599	IQCH	ENSG00000163762	TM4SF18	ENSG00000143811	PYCR2	ENSG00000197360	ZNF98	ENSG00000164934	DCAF13	ENSG00000204611	ZNF616	ENSG00000175895	PLEKHF2			ENSG00000234284	ZNF879
ENSG00000023330	ALAS1	ENSG00000025434	NR1H3	ENSG00000135837	CEP350	ENSG00000043355	ZIC2	ENSG00000050730	TNIP3	ENSG00000146476	ARMT1	ENSG00000059573	ALDH18A1	ENSG00000021645	NRXN3	ENSG00000023041	ZDHHC6	ENSG00000185585	OLFML2A	ENSG00000066735	KIF26A	ENSG00000097007	ABL1			ENSG00000104371	DKK4	ENSG00000163815	CLEC3B	ENSG00000145214	DGKQ	ENSG00000198033	TUBA3C	ENSG00000164944	VIRMA	ENSG00000213762	ZNF134	ENSG00000176853	FAM91A1			ENSG00000237440	ZNF737
ENSG00000023697	DERA	ENSG00000027847	B4GALT7	ENSG00000135862	LAMC1	ENSG00000044090	CUL7	ENSG00000051523	CYBA	ENSG00000153975	ZUP1	ENSG00000060688	SNRNP40	ENSG00000021762	OSBPL5	ENSG00000023228	NDUFS1	ENSG00000187068	C3orf70	ENSG00000066923	STAG3	ENSG00000099219	ERMP1			ENSG00000105810	CDK6	ENSG00000164035	EMCN	ENSG00000152904	GGPS1	ENSG00000198681	MAGEA1	ENSG00000167632	TRAPPC9	ENSG00000245680	ZNF585B	ENSG00000178460	MCMDC2			ENSG00000256229	ZNF486
ENSG00000023839	ABCC2	ENSG00000029993	HMGB3	ENSG00000136628	EPRS1	ENSG00000046651	OFD1	ENSG00000054219	LY75	ENSG00000153989	NUS1	ENSG00000061794	MRPS35	ENSG00000022567	SLC45A4	ENSG00000023516	AKAP11	ENSG00000187498	COL4A1	ENSG00000067177	PHKA1	ENSG00000100023	PPIL2			ENSG00000105997	HOXA3	ENSG00000164125	GASK1B	ENSG00000154370	TRIM11	ENSG00000198883	PNMA5	ENSG00000167700	MFSD3	ENSG00000251247	ZNF345	ENSG00000178685	PARP10			ENSG00000269825
ENSG00000024862	CCDC28A	ENSG00000030582	GRN	ENSG00000136636	KCTD3	ENSG00000048991	R3HDM1	ENSG00000054967	RELT	ENSG00000155085	AK9	ENSG00000062716	VMP1	ENSG00000023171	GRAMD1B	ENSG00000023909	GCLM	ENSG00000187730	GABRD	ENSG00000067840	PDZD4	ENSG00000100099	HPS4			ENSG00000106511	MEOX2	ENSG00000164736	SOX17	ENSG00000158773	USF1	ENSG00000198930	CSAG1	ENSG00000169139	UBE2V2	ENSG00000251369	ZNF550	ENSG00000178764	ZHX2
ENSG00000025423	HSD17B6	ENSG00000031698	SARS1	ENSG00000136643	RPS6KC1	ENSG00000049192	ADAMTS6	ENSG00000056558	TRAF1	ENSG00000155906	RMND1	ENSG00000063046	EIF4B	ENSG00000024422	EHD2	ENSG00000024048	UBR2	ENSG00000196460	RFX8	ENSG00000068383	INPP5A	ENSG00000100201	DDX17			ENSG00000106546	AHR	ENSG00000166265	CYYR1	ENSG00000158796	DEDD	ENSG00000205359	SLCO6A1	ENSG00000169398	PTK2	ENSG00000254004	ZNF260	ENSG00000178814	OPLAH
ENSG00000026103	FAS	ENSG00000032444	PNPLA6	ENSG00000143153	ATP1B1	ENSG00000049541	RFC2	ENSG00000057657	PRDM1	ENSG00000164414	SLC35A1	ENSG00000063177	RPL18	ENSG00000026025	VIM	ENSG00000025800	KPNA6	ENSG00000204291	COL15A1	ENSG00000069020	MAST4	ENSG00000100207	TCF20			ENSG00000106714	CNTNAP3	ENSG00000167874	TMEM88	ENSG00000158850	B4GALT3	ENSG00000213401	MAGEA12	ENSG00000170619	COMMD5	ENSG00000256087	ZNF432	ENSG00000180694	TMEM64
ENSG00000027001	MIPEP	ENSG00000033011	ALG1	ENSG00000143157	POGK	ENSG00000051180	RAD51	ENSG00000058866	DGKG	ENSG00000164465	DCBLD1	ENSG00000064199	SPA17	ENSG00000026559	KCNG1	ENSG00000028116	VRK2	ENSG00000221818	EBF2	ENSG00000069399	BCL3	ENSG00000100281	HMGXB4			ENSG00000106771	TMEM245	ENSG00000169418	NPR1	ENSG00000158882	TOMM40L	ENSG00000213931	HBE1	ENSG00000170631	ZNF16	ENSG00000256294	ZNF225	ENSG00000182197	EXT1
ENSG00000032742	IFT88	ENSG00000033627	ATP6V0A1	ENSG00000143322	ABL2	ENSG00000051341	POLQ	ENSG00000059377	TBXAS1	ENSG00000168216	LMBRD1	ENSG00000064490	RFXANK	ENSG00000028203	VEZT	ENSG00000028528	SNX1			ENSG00000069974	RAB27A	ENSG00000100330	MTMR3			ENSG00000107077	KDM4C	ENSG00000169744	LDB2	ENSG00000159348	CYB5R1	ENSG00000213973	ZNF99	ENSG00000170791	CHCHD7	ENSG00000256683	ZNF350	ENSG00000183185	GABRR3
ENSG00000034239	EFCAB1	ENSG00000034152	MAP2K3	ENSG00000143337	TOR1AIP1	ENSG00000053900	ANAPC4	ENSG00000059804	SLC2A3	ENSG00000168438	CDC40	ENSG00000064787	BCAS1	ENSG00000029153	ARNTL2	ENSG00000029364	SLC39A9			ENSG00000070087	PFN2	ENSG00000100523	DDHD1			ENSG00000107593	PKD2L1	ENSG00000170323	FABP4	ENSG00000159352	PSMD4	ENSG00000214107	MAGEB1	ENSG00000170881	RNF139	ENSG00000263002	ZNF234	ENSG00000183309	ZNF623
ENSG00000036473	OTC	ENSG00000034713	GABARAPL2	ENSG00000143363	PRUNE1	ENSG00000054179	ENTPD2	ENSG00000060138	YBX3	ENSG00000173214	MFSD4B	ENSG00000064995	TAF11	ENSG00000031081	ARHGAP31	ENSG00000030066	NUP160			ENSG00000070526	ST6GALNAC1	ENSG00000100941	PNN			ENSG00000107968	MAP3K8	ENSG00000173269	MMRN2	ENSG00000159377	PSMB4	ENSG00000214652	ZNF727	ENSG00000171045	TSNARE1	ENSG00000267041	ZNF850	ENSG00000185189	NRBP2
ENSG00000036530	CYP46A1	ENSG00000035664	DAPK2	ENSG00000143373	ZNF687	ENSG00000054690	PLEKHH1	ENSG00000060140	STYK1	ENSG00000183137	CEP57L1	ENSG00000065000	AP3D1	ENSG00000033327	GAB2	ENSG00000031003	FAM13B			ENSG00000071205	ARHGAP10	ENSG00000101004	NINL			ENSG00000108375	RNF43	ENSG00000174640	SLCO2A1	ENSG00000159445	THEM4	ENSG00000221867	MAGEA3	ENSG00000171931	FBXW10	ENSG00000267508	ZNF285	ENSG00000185728	YTHDF3
ENSG00000036672	USP2	ENSG00000037241	RPL26L1	ENSG00000143376	SNX27	ENSG00000055732	MCOLN3	ENSG00000060558	GNA15	ENSG00000185127	C6orf120	ENSG00000065029	ZNF76	ENSG00000033867	SLC4A7	ENSG00000032219	ARID4A			ENSG00000071242	RPS6KA2	ENSG00000101109	STK4			ENSG00000108387	SEPTIN4	ENSG00000176435	CLEC14A	ENSG00000160679	CHTOP	ENSG00000224960	PPP4R3C	ENSG00000172172	MRPL13	ENSG00000267680	ZNF224	ENSG00000187735	TCEA1
ENSG00000037474	NSUN2	ENSG00000038002	AGA	ENSG00000143379	SETDB1	ENSG00000057935	MTA3	ENSG00000060982	BCAT1	ENSG00000186625	KATNA1	ENSG00000065361	ERBB3	ENSG00000034053	APBA2	ENSG00000033178	UBA6			ENSG00000071967	CYBRD1	ENSG00000101126	ADNP			ENSG00000108576	SLC6A4	ENSG00000177098	SCN4B	ENSG00000160688	FLAD1	ENSG00000226372	DCAF8L1	ENSG00000173137	ADCK5			ENSG00000205133	TRIQK
ENSG00000038210	PI4K2B	ENSG00000038532	CLEC16A	ENSG00000143398	PIP5K1A	ENSG00000058453	CROCC	ENSG00000064201	TSPAN32	ENSG00000187189	TSPYL4	ENSG00000065621	GSTO2	ENSG00000035115	SH3YL1	ENSG00000033800	PIAS1			ENSG00000071991	CDH19	ENSG00000101191	DIDO1			ENSG00000108602	ALDH3A1	ENSG00000177464	GPR4	ENSG00000160691	SHC1	ENSG00000229676	ZNF492	ENSG00000175606	TMEM70			ENSG00000205189	ZBTB10
ENSG00000038274	MAT2B	ENSG00000039650	PNKP	ENSG00000143442	POGZ	ENSG00000058804	NDC1	ENSG00000064886	CHI3L2	ENSG00000189241	TSPYL1	ENSG00000065802	ASB1	ENSG00000035403	VCL	ENSG00000034677	RNF19A			ENSG00000072062	PRKACA	ENSG00000101452	DHX35			ENSG00000108878	CACNG1	ENSG00000178175	ZNF366	ENSG00000160714	UBE2Q1	ENSG00000234068	PAGE2	ENSG00000176623	RMDN1			ENSG00000215114	UBXN2B
ENSG00000039537	C6	ENSG00000040487	SLC66A1	ENSG00000143457	GOLPH3L	ENSG00000061936	SFSWAP	ENSG00000065357	DGKA	ENSG00000196591	HDAC2	ENSG00000065978	YBX1	ENSG00000035681	NSMAF	ENSG00000036054	TBC1D23			ENSG00000072133	RPS6KA6	ENSG00000101493	ZNF516			ENSG00000109063	MYH3	ENSG00000178878	APOLD1	ENSG00000160741	CRTC2	ENSG00000234511	C5orf58	ENSG00000176731	RBIS			ENSG00000273777	CEACAM20
ENSG00000041515	MYO16	ENSG00000040531	CTNS	ENSG00000143458	GABPB2	ENSG00000062485	CS	ENSG00000065413	ANKRD44	ENSG00000198833	UBE2J1	ENSG00000066322	ELOVL1	ENSG00000035862	TIMP2	ENSG00000036257	CUL3			ENSG00000073754	CD5L	ENSG00000101544	ADNP2			ENSG00000109205	ODAM	ENSG00000179044	EXOC3L1	ENSG00000160767	FAM189B	ENSG00000237693	IRGM	ENSG00000178209	PLEC
ENSG00000042445	RETSAT	ENSG00000040608	RTN4R	ENSG00000143498	TAF1A	ENSG00000062822	POLD1	ENSG00000065675	PRKCQ	ENSG00000213066	CEP43	ENSG00000066379	POLR1H	ENSG00000037965	HOXC8	ENSG00000036549	ZZZ3			ENSG00000073756	PTGS2	ENSG00000101596	SMCHD1			ENSG00000110108	TMEM109	ENSG00000179776	CDH5	ENSG00000160783	PMF1	ENSG00000238269	PAGE2B	ENSG00000178719	GRINA
ENSG00000042781	USH2A	ENSG00000041357	PSMA4	ENSG00000143514	TP53BP2	ENSG00000063015	SEZ6	ENSG00000065833	ME1	ENSG00000215712	TMEM242	ENSG00000066697	MSANTD3	ENSG00000038295	TLL1	ENSG00000037749	MFAP3			ENSG00000073921	PICALM	ENSG00000101639	CEP192			ENSG00000110218	PANX1	ENSG00000179855	GIPC3	ENSG00000160789	LMNA	ENSG00000251258	RFPL4B	ENSG00000178896	EXOSC4
ENSG00000043591	ADRB1	ENSG00000041988	THAP3	ENSG00000143614	GATAD2B	ENSG00000063169	BICRA	ENSG00000065882	TBC1D1			ENSG00000067334	DNTTIP2	ENSG00000039523	RIPOR1	ENSG00000037757	MRI1			ENSG00000074276	CDHR2	ENSG00000101654	RNMT			ENSG00000110723	EXPH5	ENSG00000184005	ST6GALNAC3	ENSG00000160803	UBQLN4	ENSG00000255501	CARD18	ENSG00000179041	RRS1
ENSG00000044459	CNTLN	ENSG00000042286	AIFM2	ENSG00000143624	INTS3	ENSG00000065060	UHRF1BP1	ENSG00000065911	MTHFD2			ENSG00000068028	RASSF1	ENSG00000040933	INPP4A	ENSG00000038219	BOD1L1			ENSG00000074356	NCBP3	ENSG00000102595	UGGT2			ENSG00000110881	ASIC1	ENSG00000184497	TMEM255B	ENSG00000160818	GPATCH4	ENSG00000259823	LYPD8	ENSG00000179091	CYC1
ENSG00000047457	CP	ENSG00000042317	SPATA7	ENSG00000143633	C1orf131	ENSG00000065328	MCM10	ENSG00000065989	PDE4A			ENSG00000068078	FGFR3	ENSG00000041353	RAB27B	ENSG00000038358	EDC4			ENSG00000074416	MGLL	ENSG00000102710	SUPT20H			ENSG00000111700	SLCO1B3	ENSG00000185305	ARL15	ENSG00000162704	ARPC5	ENSG00000268696	ZNF723	ENSG00000179526	SHARPIN
ENSG00000047634	SCML1	ENSG00000042753	AP2S1	ENSG00000143751	SDE2	ENSG00000065491	TBC1D22B	ENSG00000066294	CD84			ENSG00000068366	ACSL4	ENSG00000041982	TNC	ENSG00000039319	ZFYVE16			ENSG00000074527	NTN4	ENSG00000102984	ZNF821			ENSG00000111962	UST	ENSG00000185739	SRL	ENSG00000162813	BPNT1	ENSG00000268902	CSAG2	ENSG00000179632	MAF1
ENSG00000049239	H6PD	ENSG00000044012	GUCA2B	ENSG00000143842	SOX13	ENSG00000065600	PACC1	ENSG00000066336	SPI1			ENSG00000068438	FTSJ1	ENSG00000043039	BARX2	ENSG00000039560	RAI14			ENSG00000075240	GRAMD4	ENSG00000103044	HAS3			ENSG00000112144	CILK1	ENSG00000186642	PDE2A	ENSG00000162836	ACP6	ENSG00000268916	CSAG3	ENSG00000179832	MROH1
ENSG00000049245	VAMP3	ENSG00000044446	PHKA2	ENSG00000149089	APIP	ENSG00000066117	SMARCD1	ENSG00000067992	PDK3			ENSG00000069482	GAL	ENSG00000046604	DSG2	ENSG00000040199	PHLPP2			ENSG00000075651	PLD1	ENSG00000103184	SEC14L5			ENSG00000112183	RBM24	ENSG00000186994	KANK3	ENSG00000162889	MAPKAPK2	ENSG00000269067	ZNF728	ENSG00000179886	TIGD5
ENSG00000049883	PTCD2	ENSG00000044574	HSPA5	ENSG00000152332	UHMK1	ENSG00000066279	ASPM	ENSG00000068831	RASGRP2			ENSG00000069696	DRD4	ENSG00000046653	GPM6B	ENSG00000041880	PARP3			ENSG00000076053	RBM7	ENSG00000103495	MAZ			ENSG00000112186	CAP2	ENSG00000187513	GJA4	ENSG00000162910	MRPL55	ENSG00000274391	TPTE	ENSG00000179950	PUF60
ENSG00000051009	FHIP1B	ENSG00000047597	XK	ENSG00000152382	TADA1	ENSG00000066405	CLDN18	ENSG00000069424	KCNAB2			ENSG00000070413	DGCR2	ENSG00000046889	PREX2	ENSG00000042429	MED17			ENSG00000076344	RGS11	ENSG00000104093	DMXL2			ENSG00000112530	PACRG	ENSG00000187800	PEAR1	ENSG00000163155	LYSMD1			ENSG00000180900	SCRIB
ENSG00000051108	HERPUD1	ENSG00000048140	TSPAN17	ENSG00000153207	AHCTF1	ENSG00000066827	ZFAT	ENSG00000069493	CLEC2D			ENSG00000070495	JMJD6	ENSG00000047617	ANO2	ENSG00000043093	DCUN1D1			ENSG00000077063	CTTNBP2	ENSG00000105778	AVL9			ENSG00000113273	ARSB	ENSG00000196628	TCF4	ENSG00000163156	SCNM1			ENSG00000180921	FAM83H
ENSG00000052802	MSMO1	ENSG00000049449	RCN1	ENSG00000157181	ODR4	ENSG00000068024	HDAC4	ENSG00000070190	DAPP1			ENSG00000070610	GBA2	ENSG00000047644	WWC3	ENSG00000047056	WDR37			ENSG00000077092	RARB	ENSG00000105866	SP4			ENSG00000114115	RBP1	ENSG00000197245	FAM110D	ENSG00000163159	VPS72			ENSG00000181135	ZNF707
ENSG00000053254	FOXN3	ENSG00000049656	CLPTM1L	ENSG00000158711	ELK4	ENSG00000068097	HEATR6	ENSG00000072401	UBE2D1			ENSG00000070770	CSNK2A2	ENSG00000047648	ARHGAP6	ENSG00000047188	YTHDC2			ENSG00000077157	PPP1R12B	ENSG00000106290	TAF6			ENSG00000114270	COL7A1	ENSG00000198795	ZNF521	ENSG00000163344	PMVK			ENSG00000181638	ZFP41
ENSG00000055130	CUL1	ENSG00000049759	NEDD4L	ENSG00000159346	ADIPOR1	ENSG00000068137	PLEKHH3	ENSG00000072694	FCGR2B			ENSG00000071082	RPL31	ENSG00000048342	CC2D2A	ENSG00000047315	POLR2B			ENSG00000077238	IL4R	ENSG00000106479	ZNF862			ENSG00000114999	TTL	ENSG00000198844	ARHGEF15	ENSG00000163348	PYGO2			ENSG00000181690	PLAG1
ENSG00000055955	ITIH4	ENSG00000049769	PPP1R3F	ENSG00000160685	ZBTB7B	ENSG00000068489	PRR11	ENSG00000072786	STK10			ENSG00000072134	EPN2	ENSG00000048471	SNX29	ENSG00000047346	FAM214A			ENSG00000077420	APBB1IP	ENSG00000107779	BMPR1A			ENSG00000115194	SLC30A3	ENSG00000203883	SOX18	ENSG00000163354	DCST2			ENSG00000182307	C8orf33
ENSG00000055957	ITIH1	ENSG00000049860	HEXB	ENSG00000160710	ADAR	ENSG00000068654	POLR1A	ENSG00000072818	ACAP1			ENSG00000072682	P4HA2	ENSG00000049089	COL9A2	ENSG00000047936	ROS1			ENSG00000077684	JADE1	ENSG00000107890	ANKRD26			ENSG00000116117	PARD3B	ENSG00000204301	NOTCH4	ENSG00000163374	YY1AP1			ENSG00000182325	FBXL6
ENSG00000057593	F7	ENSG00000050393	MCUR1	ENSG00000162702	ZNF281	ENSG00000068745	IP6K2	ENSG00000072858	SIDT1			ENSG00000073350	LLGL2	ENSG00000049130	KITLG	ENSG00000048028	USP28			ENSG00000078401	EDN1	ENSG00000108055	SMC3			ENSG00000116337	AMPD2	ENSG00000249751	ECSCR	ENSG00000163382	NAXE			ENSG00000183665	TRMT12
ENSG00000059691	GATB	ENSG00000051620	HEBP2	ENSG00000162736	NCSTN	ENSG00000068796	KIF2A	ENSG00000073331	ALPK1			ENSG00000073536	NLE1	ENSG00000049283	EPN3	ENSG00000048405	ZNF800			ENSG00000078687	TNRC6C	ENSG00000108175	ZMIZ1			ENSG00000116977	LGALS8	ENSG00000251322	SHANK3	ENSG00000163444	TMEM183A			ENSG00000184428	TOP1MT
ENSG00000059769	DNAJC25	ENSG00000053371	AKR7A2	ENSG00000162757	C1orf74	ENSG00000068885	IFT80	ENSG00000073737	DHRS9			ENSG00000073605	GSDMB	ENSG00000050030	NEXMIF	ENSG00000048649	RSF1			ENSG00000078725	BRINP1	ENSG00000108239	TBC1D12			ENSG00000118564	FBXL5	ENSG00000255690	TRIL	ENSG00000163463	KRTCAP2			ENSG00000185000	DGAT1
ENSG00000060566	CREB3L3	ENSG00000053501	USE1	ENSG00000162819	BROX	ENSG00000068985	PAGE1	ENSG00000073861	TBX21			ENSG00000073969	NSF	ENSG00000050165	DKK3	ENSG00000048707	VPS13D			ENSG00000079150	FKBP7	ENSG00000108557	RAI1			ENSG00000120159	CAAP1	ENSG00000261371	PECAM1	ENSG00000163467	TSACC			ENSG00000185122	HSF1
ENSG00000060642	PIGV	ENSG00000054116	TRAPPC3	ENSG00000162923	WDR26	ENSG00000069011	PITX1	ENSG00000074370	ATP2A3			ENSG00000074201	CLNS1A	ENSG00000050327	ARHGEF5	ENSG00000049246	PER3			ENSG00000079156	OSBPL6	ENSG00000108582	CPD			ENSG00000120262	CCDC170	ENSG00000265107	GJA5	ENSG00000163468	CCT3			ENSG00000185730	ZNF696
ENSG00000060762	MPC1	ENSG00000054938	CHRDL2	ENSG00000163041	H3-3A	ENSG00000069509	FUNDC1	ENSG00000074706	IPCEF1			ENSG00000074582	BCS1L	ENSG00000050344	NFE2L3	ENSG00000049618	ARID1B			ENSG00000079308	TNS1	ENSG00000108854	SMURF2			ENSG00000120658	ENOX1	ENSG00000277494	GPIHBP1	ENSG00000163472	TMEM79			ENSG00000185803	SLC52A2
ENSG00000060971	ACAA1	ENSG00000055070	SZRD1	ENSG00000163125	RPRD2	ENSG00000070731	ST6GALNAC2	ENSG00000074966	TXK			ENSG00000075142	SRI	ENSG00000050405	LIMA1	ENSG00000050130	JKAMP			ENSG00000080546	SESN1	ENSG00000108984	MAP2K6			ENSG00000120860	WASHC3			ENSG00000163479	SSR2			ENSG00000186806	VSIG10L
ENSG00000062282	DGAT2	ENSG00000055950	MRPL43	ENSG00000168264	IRF2BP2	ENSG00000070814	TCOF1	ENSG00000075340	ADD2			ENSG00000075914	EXOSC7	ENSG00000050628	PTGER3	ENSG00000051382	PIK3CB			ENSG00000081052	COL4A4	ENSG00000109046	WSB1			ENSG00000121075	TBX4			ENSG00000163914	RHO			ENSG00000187954	CYHR1
ENSG00000063127	SLC6A16	ENSG00000056050	HPF1	ENSG00000174606	ANGEL2	ENSG00000070882	OSBPL3	ENSG00000075624	ACTB			ENSG00000076928	ARHGEF1	ENSG00000050767	COL23A1	ENSG00000051825	MPHOSPH9			ENSG00000082175	PGR	ENSG00000109118	PHF12			ENSG00000121446	RGSL1			ENSG00000166897	ELFN2			ENSG00000189376	C8orf76
ENSG00000063854	HAGH	ENSG00000056998	GYG2	ENSG00000177888	ZBTB41	ENSG00000070950	RAD18	ENSG00000075884	ARHGAP15			ENSG00000076944	STXBP2	ENSG00000050820	BCAR1	ENSG00000052126	PLEKHA5			ENSG00000083290	ULK2	ENSG00000109920	FNBP4			ENSG00000122012	SV2C			ENSG00000168159	RNF187			ENSG00000196150	ZNF250
ENSG00000064225	ST3GAL6	ENSG00000057757	PITHD1	ENSG00000180667	YOD1	ENSG00000070985	TRPM5	ENSG00000076641	PAG1			ENSG00000077150	NFKB2	ENSG00000051128	HOMER3	ENSG00000052723	SIKE1			ENSG00000083799	CYLD	ENSG00000110075	PPP6R3			ENSG00000122644	ARL4A			ENSG00000168275	COA6			ENSG00000196378	ZNF34
ENSG00000065054	SLC9A3R2	ENSG00000058262	SEC61A1	ENSG00000181220	ZNF746	ENSG00000071054	MAP4K4	ENSG00000076662	ICAM3			ENSG00000077312	SNRPA	ENSG00000053328	METTL24	ENSG00000052795	FNIP2			ENSG00000084444	FAM234B	ENSG00000110171	TRIM3			ENSG00000122778	KIAA1549			ENSG00000169241	SLC50A1			ENSG00000197363	ZNF517
ENSG00000065320	NTN1	ENSG00000058799	YIPF1	ENSG00000182827	ACBD3	ENSG00000071539	TRIP13	ENSG00000077984	CST7			ENSG00000077348	EXOSC5	ENSG00000053524	MCF2L2	ENSG00000052841	TTC17			ENSG00000085117	CD82	ENSG00000110172	CHORDC1			ENSG00000125378	BMP4			ENSG00000171161	ZNF672			ENSG00000197858	GPAA1
ENSG00000065485	PDIA5	ENSG00000059122	FLYWCH1	ENSG00000185220	PGBD2	ENSG00000071564	TCF3	ENSG00000078081	LAMP3			ENSG00000077463	SIRT6	ENSG00000053918	KCNQ1	ENSG00000053438	NNAT			ENSG00000085552	IGSF9	ENSG00000110395	CBL			ENSG00000125629	INSIG2			ENSG00000171806	METTL18			ENSG00000198074	AKR1B10
ENSG00000065665	SEC61A2	ENSG00000059378	PARP12	ENSG00000185278	ZBTB37	ENSG00000072274	TFRC	ENSG00000078237	TIGAR			ENSG00000078399	HOXA9	ENSG00000054598	FOXC1	ENSG00000053770	AP5M1			ENSG00000085741	WNT11	ENSG00000110844	PRPF40B			ENSG00000126010	GRPR			ENSG00000173171	MTX1			ENSG00000198169	ZNF251
ENSG00000066185	ZMYND12	ENSG00000059915	PSD	ENSG00000185842	DNAH14	ENSG00000072571	HMMR	ENSG00000078589	P2RY10			ENSG00000078898	BPIFB2	ENSG00000055118	KCNH2	ENSG00000054277	OPN3			ENSG00000086062	B4GALT1	ENSG00000110888	CAPRIN2			ENSG00000126790	L3HYPDH			ENSG00000173409	ARV1			ENSG00000198363	ASPH
ENSG00000066248	NGEF	ENSG00000060069	CTDP1	ENSG00000186063	AIDA	ENSG00000072609	CHFR	ENSG00000078596	ITM2A			ENSG00000079393	DUSP13	ENSG00000057252	SOAT1	ENSG00000054523	KIF1B			ENSG00000086548	CEACAM6	ENSG00000110987	BCL7A			ENSG00000127863	TNFRSF19			ENSG00000173726	TOMM20			ENSG00000198431	TXNRD1
ENSG00000066427	ATXN3	ENSG00000060491	OGFR	ENSG00000197622	CDC42SE1	ENSG00000072864	NDE1	ENSG00000079215	SLC1A3			ENSG00000079462	PAFAH1B3	ENSG00000057704	TMCC3	ENSG00000054654	SYNE2			ENSG00000087074	PPP1R15A	ENSG00000111554	MDM1			ENSG00000127955	GNAI1			ENSG00000174529	TMEM81			ENSG00000203985	LDLRAD1
ENSG00000066583	ISOC1	ENSG00000061656	SPAG4	ENSG00000198625	MDM4	ENSG00000073050	XRCC1	ENSG00000079263	SP140			ENSG00000080511	RDH8	ENSG00000058085	LAMC2	ENSG00000055147	FAM114A2			ENSG00000087116	ADAMTS2	ENSG00000111707	SUDS3			ENSG00000128310	GALR3			ENSG00000175137	SH3BP5L			ENSG00000213563	C8orf82
ENSG00000066813	ACSM2B	ENSG00000061938	TNK2	ENSG00000198855	FICD	ENSG00000073067	CYP2W1	ENSG00000079819	EPB41L2			ENSG00000080608	PUM3	ENSG00000058668	ATP2B4	ENSG00000055332	EIF2AK2			ENSG00000087237	CETP	ENSG00000111731	C2CD5			ENSG00000130540	SULT4A1			ENSG00000177628	GBA			ENSG00000214954	LRRC69
ENSG00000066926	FECH	ENSG00000062582	MRPS24	ENSG00000213047	DENND1B	ENSG00000073111	MCM2	ENSG00000081237	PTPRC			ENSG00000080823	MOK	ENSG00000060656	PTPRU	ENSG00000055609	KMT2C			ENSG00000087263	OGFOD1	ENSG00000112146	FBXO9			ENSG00000130649	CYP2E1			ENSG00000178096	BOLA1			ENSG00000227471	AKR1B15
ENSG00000067048	DDX3Y	ENSG00000063180	CA11	ENSG00000213064	SFT2D2	ENSG00000073584	SMARCE1	ENSG00000081320	STK17B			ENSG00000080824	HSP90AA1	ENSG00000060718	COL11A1	ENSG00000056097	ZFR			ENSG00000087266	SH3BP2	ENSG00000112200	ZNF451			ENSG00000130956	HABP4			ENSG00000178935	ZNF552			ENSG00000235173	HGH1
ENSG00000067064	IDI1	ENSG00000063241	ISOC2			ENSG00000073670	ADAM11	ENSG00000082074	FYB1			ENSG00000080845	DLGAP4	ENSG00000061273	HDAC7	ENSG00000056586	RC3H2			ENSG00000087495	PHACTR3	ENSG00000112308	C6orf62			ENSG00000130997	POLN			ENSG00000182004	SNRPE			ENSG00000241322	CDRT1
ENSG00000067066	SP100	ENSG00000063245	EPN1			ENSG00000073792	IGF2BP2	ENSG00000082397	EPB41L3			ENSG00000081479	LRP2	ENSG00000061455	PRDM6	ENSG00000057019	DCBLD2			ENSG00000088881	EBF4	ENSG00000112309	B3GAT2			ENSG00000132031	MATN3			ENSG00000183155	RABIF			ENSG00000250571	GLI4
ENSG00000067182	TNFRSF1A	ENSG00000063322	MED29			ENSG00000074266	EED	ENSG00000083454	P2RX5			ENSG00000082068	WDR70	ENSG00000061918	GUCY1B1	ENSG00000057294	PKP2			ENSG00000089060	SLC8B1	ENSG00000112715	VEGFA			ENSG00000132300	PTCD3			ENSG00000185420	SMYD3			ENSG00000251537
ENSG00000067445	TRO	ENSG00000063761	ADCK1			ENSG00000074590	NUAK1	ENSG00000083828	ZNF586			ENSG00000083457	ITGAE	ENSG00000062038	CDH3	ENSG00000058056	USP13			ENSG00000089250	NOS1	ENSG00000112739	PRPF4B			ENSG00000132677	RHBG			ENSG00000186141	POLR3C			ENSG00000259305	ZHX1-C8orf76
ENSG00000067606	PRKCZ	ENSG00000064545	TMEM161A			ENSG00000075089	ACTR6	ENSG00000084207	GSTP1			ENSG00000083635	NUFIP1	ENSG00000063438	AHRR	ENSG00000058063	ATP11B			ENSG00000089472	HEPH	ENSG00000112763	BTN2A1			ENSG00000132874	SLC14A2			ENSG00000196407	THEM5			ENSG00000261236	BOP1
ENSG00000067646	ZFY	ENSG00000064601	CTSA			ENSG00000075131	TIPIN	ENSG00000085265	FCN1			ENSG00000083838	ZNF446	ENSG00000064042	LIMCH1	ENSG00000058091	CDK14			ENSG00000089775	ZBTB25	ENSG00000113649	TCERG1			ENSG00000133121	STARD13			ENSG00000198715	GLMP			ENSG00000271303	SRXN1
ENSG00000068697	LAPTM4A	ENSG00000064652	SNX24			ENSG00000075188	NUP37	ENSG00000085514	PILRA			ENSG00000083845	RPS5	ENSG00000064195	DLX3	ENSG00000058272	PPP1R12A			ENSG00000089876	DHX32	ENSG00000113658	SMAD5			ENSG00000133131	MORC4			ENSG00000198860	TSEN15
ENSG00000069345	DNAJA2	ENSG00000064961	HMG20B			ENSG00000075218	GTSE1	ENSG00000085662	AKR1B1			ENSG00000084092	NOA1	ENSG00000064270	ATP2C2	ENSG00000059758	CDK17			ENSG00000090006	LTBP4	ENSG00000113810	SMC4			ENSG00000133216	EPHB2			ENSG00000198944	SOWAHA
ENSG00000069431	ABCC9	ENSG00000065057	NTHL1			ENSG00000075702	WDR62	ENSG00000086730	LAT2			ENSG00000085415	SEH1L	ENSG00000064547	LPAR2	ENSG00000060237	WNK1			ENSG00000090530	P3H2	ENSG00000113971	NPHP3			ENSG00000133985	TTC9			ENSG00000198952	SMG5
ENSG00000069535	MAOB	ENSG00000065268	WDR18			ENSG00000076003	MCM6	ENSG00000087589	CASS4			ENSG00000085465	OVGP1	ENSG00000064651	SLC12A2	ENSG00000061676	NCKAP1			ENSG00000091317	CMTM6	ENSG00000114841	DNAH1			ENSG00000134318	ROCK2			ENSG00000203705	TATDN3
ENSG00000069667	RORA	ENSG00000065427	KARS1			ENSG00000076201	PTPN23	ENSG00000088827	SIGLEC1			ENSG00000085733	CTTN	ENSG00000064687	ABCA7	ENSG00000061987	MON2			ENSG00000091436	MAP3K20	ENSG00000114857	NKTR			ENSG00000135111	TBX3			ENSG00000230124	ACBD6
ENSG00000069702	TGFBR3	ENSG00000065518	NDUFB4			ENSG00000076248	UNG	ENSG00000089012	SIRPG			ENSG00000086544	ITPKC	ENSG00000064692	SNCAIP	ENSG00000062598	ELMO2			ENSG00000091527	CDV3	ENSG00000114982	KANSL3			ENSG00000135218	CD36			ENSG00000243364	EFNA4
ENSG00000070159	PTPN3	ENSG00000065717	TLE2			ENSG00000076382	SPAG5	ENSG00000089327	FXYD5			ENSG00000087088	BAX	ENSG00000064763	FAR2	ENSG00000062650	WAPL			ENSG00000091622	PITPNM3	ENSG00000115548	KDM3A			ENSG00000135362	PRR5L			ENSG00000264522	OTUD7B
ENSG00000070214	SLC44A1	ENSG00000066136	NFYC			ENSG00000076650	GPATCH1	ENSG00000089639	GMIP			ENSG00000087095	NLK	ENSG00000064932	SBNO2	ENSG00000062725	APPBP2			ENSG00000092009	CMA1	ENSG00000116001	TIA1			ENSG00000135605	TEC			ENSG00000265241	RBM8A
ENSG00000070759	TESK2	ENSG00000067221	STOML1			ENSG00000077044	DGKD	ENSG00000089692	LAG3			ENSG00000087302	RTRAF	ENSG00000065618	COL17A1	ENSG00000063176	SPHK2			ENSG00000092377	TBL1Y	ENSG00000116127	ALMS1			ENSG00000135821	GLUL			ENSG00000265491	RNF115
ENSG00000070761	CFAP20	ENSG00000067365	METTL22			ENSG00000077152	UBE2T	ENSG00000089820	ARHGAP4			ENSG00000087460	GNAS	ENSG00000065923	SLC9A7	ENSG00000063587	ZNF275			ENSG00000092621	PHGDH	ENSG00000116489	CAPZA1			ENSG00000135914	HTR2B			ENSG00000266472	MRPS21
ENSG00000072042	RDH11	ENSG00000067829	IDH3G			ENSG00000077514	POLD3	ENSG00000090104	RGS1			ENSG00000087502	ERGIC2	ENSG00000066230	SLC9A3	ENSG00000063601	MTMR1			ENSG00000093134	VNN3	ENSG00000116754	SRSF11			ENSG00000136098	NEK3			ENSG00000271601	LIX1L
ENSG00000072080	SPP2	ENSG00000067836	ROGDI			ENSG00000077616	NAALAD2	ENSG00000090339	ICAM1			ENSG00000088356	PDRG1	ENSG00000066382	MPPED2	ENSG00000063978	RNF4			ENSG00000094755	GABRP	ENSG00000117505	DR1			ENSG00000136114	THSD1
ENSG00000072163	LIMS2	ENSG00000068079	IFI35			ENSG00000077935	SMC1B	ENSG00000090376	IRAK3			ENSG00000088832	FKBP1A	ENSG00000067057	PFKP	ENSG00000064115	TM7SF3			ENSG00000094963	FMO2	ENSG00000117569	PTBP2			ENSG00000136720	HS6ST1
ENSG00000072210	ALDH3A2	ENSG00000068120	COASY			ENSG00000078246	TULP3	ENSG00000090554	FLT3LG			ENSG00000088876	ZNF343	ENSG00000067141	NEO1	ENSG00000064309	CDON			ENSG00000095585	BLNK	ENSG00000117616	RSRP1			ENSG00000136731	UGGT1
ENSG00000072315	TRPC5	ENSG00000068394	GPKOW			ENSG00000078699	CBFA2T2	ENSG00000090659	CD209			ENSG00000088899	LZTS3	ENSG00000067191	CACNB1	ENSG00000064393	HIPK2			ENSG00000095627	TDRD1	ENSG00000118058	KMT2A			ENSG00000136997	MYC
ENSG00000072364	AFF4	ENSG00000068724	TTC7A			ENSG00000078900	TP73	ENSG00000091106	NLRC4			ENSG00000088970	KIZ	ENSG00000067225	PKM	ENSG00000064419	TNPO3			ENSG00000095713	CRTAC1	ENSG00000118242	MREG			ENSG00000137413	TAF8
ENSG00000072506	HSD17B10	ENSG00000068903	SIRT2			ENSG00000079101	CLUL1	ENSG00000091592	NLRP1			ENSG00000088986	DYNLL1	ENSG00000067798	NAV3	ENSG00000064999	ANKS1A			ENSG00000095917	TPSD1	ENSG00000118276	B4GALT6			ENSG00000137414	FAM8A1
ENSG00000073060	SCARB1	ENSG00000068971	PPP2R5B			ENSG00000079134	THOC1	ENSG00000092051	JPH4			ENSG00000089006	SNX5	ENSG00000067955	CBFB	ENSG00000065183	WDR3			ENSG00000095932	SMIM24	ENSG00000118900	UBN1			ENSG00000137558	PI15
ENSG00000073146	MOV10L1	ENSG00000069966	GNB5			ENSG00000080839	RBL1	ENSG00000092068	SLC7A8			ENSG00000089009	RPL6	ENSG00000068001	HYAL2	ENSG00000065243	PKN2			ENSG00000097033	SH3GLB1	ENSG00000119314	PTBP3			ENSG00000137709	POU2F3
ENSG00000073169	SELENOO	ENSG00000069998	HDHD5			ENSG00000080986	NDC80	ENSG00000092820	EZR			ENSG00000089157	RPLP0	ENSG00000068323	TFE3	ENSG00000065457	ADAT1			ENSG00000099860	GADD45B	ENSG00000119397	CNTRL			ENSG00000138073	PREB
ENSG00000073578	SDHA	ENSG00000070010	UFD1			ENSG00000081051	AFP	ENSG00000092929	UNC13D			ENSG00000089199	CHGB	ENSG00000068615	REEP1	ENSG00000065526	SPEN			ENSG00000099904	ZDHHC8	ENSG00000119401	TRIM32			ENSG00000138074	SLC5A6
ENSG00000073734	ABCB11	ENSG00000070031	SCT			ENSG00000081760	AACS	ENSG00000093072	ADA2			ENSG00000089289	IGBP1	ENSG00000068976	PYGM	ENSG00000065534	MYLK			ENSG00000099960	SLC7A4	ENSG00000119684	MLH3			ENSG00000138623	SEMA7A
ENSG00000073803	MAP3K13	ENSG00000070081	NUCB2			ENSG00000082512	TRAF5	ENSG00000095303	PTGS1			ENSG00000089356	FXYD3	ENSG00000069188	SDK2	ENSG00000065613	SLK			ENSG00000099998	GGT5	ENSG00000119707	RBM25			ENSG00000138685	FGF2
ENSG00000073849	ST6GAL1	ENSG00000070371	CLTCL1			ENSG00000082898	XPO1	ENSG00000095970	TREM2			ENSG00000089558	KCNH4	ENSG00000069812	HES2	ENSG00000065615	CYB5R4			ENSG00000100031	GGT1	ENSG00000119906	SLF2			ENSG00000138795	LEF1
ENSG00000074696	HACD3	ENSG00000070423	RNF126			ENSG00000083093	PALB2	ENSG00000096968	JAK2			ENSG00000090097	PCBP4	ENSG00000069849	ATP1B3	ENSG00000065809	FAM107B			ENSG00000100095	SEZ6L	ENSG00000120071	KANSL1			ENSG00000139292	LGR5
ENSG00000074935	TUBE1	ENSG00000070501	POLB			ENSG00000084693	AGBL5	ENSG00000096996	IL12RB1			ENSG00000090621	PABPC4	ENSG00000070019	GUCY2C	ENSG00000065883	CDK13			ENSG00000100154	TTC28	ENSG00000120458	MSANTD2			ENSG00000139874	SSTR1
ENSG00000074964	ARHGEF10L	ENSG00000070785	EIF2B3			ENSG00000084774	CAD	ENSG00000099337	KCNK6			ENSG00000090971	NAT14	ENSG00000070182	SPTB	ENSG00000065970	FOXJ2			ENSG00000100170	SLC5A1	ENSG00000120685	PROSER1			ENSG00000140600	SH3GL3
ENSG00000075234	TTC38	ENSG00000070808	CAMK2A			ENSG00000085185	BCORL1	ENSG00000099958	DERL3			ENSG00000091073	DTX2	ENSG00000070404	FSTL3	ENSG00000066084	DIP2B			ENSG00000100226	GTPBP1	ENSG00000120709	FAM53C			ENSG00000140807	NKD1
ENSG00000075239	ACAT1	ENSG00000071462	BUD23			ENSG00000085644	ZNF213	ENSG00000099985	OSM			ENSG00000091947	TMEM101	ENSG00000070444	MNT	ENSG00000066135	KDM4A			ENSG00000100243	CYB5R3	ENSG00000120733	KDM3B			ENSG00000141314	RHBDL3
ENSG00000075643	MOCOS	ENSG00000071553	ATP6AP1			ENSG00000085840	ORC1	ENSG00000100055	CYTH4			ENSG00000092020	PPP2R3C	ENSG00000070601	FRMPD1	ENSG00000066422	ZBTB11			ENSG00000100362	PVALB	ENSG00000120800	UTP20			ENSG00000143093	STRIP1
ENSG00000076258	FMO4	ENSG00000071655	MBD3			ENSG00000085999	RAD54L	ENSG00000100060	MFNG			ENSG00000095485	CWF19L1	ENSG00000070669	ASNS	ENSG00000066455	GOLGA5			ENSG00000100448	CTSG	ENSG00000121716	PILRB			ENSG00000143171	RXRG
ENSG00000076555	ACACB	ENSG00000071859	FAM50A			ENSG00000086015	MAST2	ENSG00000100079	LGALS2			ENSG00000095587	TLL2	ENSG00000070718	AP3M2	ENSG00000066557	LRRC40			ENSG00000100557	CCDC198	ENSG00000121741	ZMYM2			ENSG00000143499	SMYD2
ENSG00000076770	MBNL3	ENSG00000071889	FAM3A			ENSG00000087111	PIGS	ENSG00000100092	SH3BP1			ENSG00000095739	BAMBI	ENSG00000070729	CNGB1	ENSG00000066654	THUMPD1			ENSG00000100558	PLEK2	ENSG00000122126	OCRL			ENSG00000143867	OSR1
ENSG00000078070	MCCC1	ENSG00000072135	PTPN18			ENSG00000087152	ATXN7L3	ENSG00000100100	PIK3IP1			ENSG00000096384	HSP90AB1	ENSG00000071051	NCK2	ENSG00000066739	ATG2B			ENSG00000100599	RIN3	ENSG00000122335	SERAC1			ENSG00000143994	ABHD1
ENSG00000078304	PPP2R5C	ENSG00000072310	SREBF1			ENSG00000087157	PGS1	ENSG00000100122	CRYBB1			ENSG00000099284	MACROH2A2	ENSG00000071073	MGAT4A	ENSG00000066933	MYO9A			ENSG00000100626	GALNT16	ENSG00000122435	TRMT13			ENSG00000145040	UCN2
ENSG00000078487	ZCWPW1	ENSG00000072954	TMEM38A			ENSG00000087470	DNM1L	ENSG00000100285	NEFH			ENSG00000099290	WASHC2A	ENSG00000071127	WDR1	ENSG00000067082	KLF6			ENSG00000100711	ZFYVE21	ENSG00000122783	CYREN			ENSG00000145244	CORIN
ENSG00000078804	TP53INP2	ENSG00000072958	AP1M1			ENSG00000087586	AURKA	ENSG00000100292	HMOX1			ENSG00000099326	MZF1	ENSG00000071246	VASH1	ENSG00000067208	EVI5			ENSG00000101213	PTK6	ENSG00000122970	IFT81			ENSG00000145384	FABP2
ENSG00000078902	TOLLIP	ENSG00000073008	PVR			ENSG00000088035	ALG6	ENSG00000100298	APOBEC3H			ENSG00000099331	MYO9B	ENSG00000071282	LMCD1	ENSG00000067248	DHX29			ENSG00000101349	PAK5	ENSG00000123411	IKZF4			ENSG00000145920	CPLX2
ENSG00000079385	CEACAM1	ENSG00000073150	PANX2			ENSG00000088038	CNOT3	ENSG00000100336	APOL4			ENSG00000099822	HCN2	ENSG00000072071	ADGRL1	ENSG00000067369	TP53BP1			ENSG00000101405	OXT	ENSG00000124151	NCOA3			ENSG00000146373	RNF217
ENSG00000079557	AFM	ENSG00000074071	MRPS34			ENSG00000088247	KHSRP	ENSG00000100351	GRAP2			ENSG00000099899	TRMT2A	ENSG00000072110	ACTN1	ENSG00000067900	ROCK1			ENSG00000101425	BPI	ENSG00000124171	PARD6B			ENSG00000147223	RIPPLY1
ENSG00000079739	PGM1	ENSG00000074800	ENO1			ENSG00000088305	DNMT3B	ENSG00000100365	NCF4			ENSG00000099901	RANBP1	ENSG00000072195	SPEG	ENSG00000068305	MEF2A			ENSG00000101665	SMAD7	ENSG00000124920	MYRF			ENSG00000147481	SNTG1
ENSG00000080573	COL5A3	ENSG00000074842	MYDGF			ENSG00000088325	TPX2	ENSG00000100368	CSF2RB			ENSG00000099910	KLHL22	ENSG00000072518	MARK2	ENSG00000068650	ATP11A			ENSG00000101825	MXRA5	ENSG00000125676	THOC2			ENSG00000147655	RSPO2
ENSG00000080618	CPB2	ENSG00000075336	TIMM21			ENSG00000088538	DOCK3	ENSG00000100385	IL2RB			ENSG00000099917	MED15	ENSG00000072832	CRMP1	ENSG00000068784	SRBD1			ENSG00000101846	STS	ENSG00000126012	KDM5C			ENSG00000147852	VLDLR
ENSG00000080709	KCNN2	ENSG00000075399	VPS9D1			ENSG00000088888	MAVS	ENSG00000100427	MLC1			ENSG00000099949	LZTR1	ENSG00000072840	EVC	ENSG00000068912	ERLEC1			ENSG00000101938	CHRDL1	ENSG00000126226	PCID2			ENSG00000148123	PLPPR1
ENSG00000080910	CFHR2	ENSG00000075415	SLC25A3			ENSG00000089101	CFAP61	ENSG00000100450	GZMH			ENSG00000099956	SMARCB1	ENSG00000072952	IRAG1	ENSG00000069329	VPS35			ENSG00000101955	SRPX	ENSG00000126464	PRR12			ENSG00000148219	ASTN2
ENSG00000081041	CXCL2	ENSG00000075790	BCAP29			ENSG00000089154	GCN1	ENSG00000100453	GZMB			ENSG00000100028	SNRPD3	ENSG00000073711	PPP2R3A	ENSG00000069869	NEDD4			ENSG00000102010	BMX	ENSG00000127337	YEATS4			ENSG00000149654	CDH22
ENSG00000081377	CDC14B	ENSG00000076043	REXO2			ENSG00000089195	TRMT6	ENSG00000100600	LGMN			ENSG00000100029	PES1	ENSG00000074047	GLI2	ENSG00000069943	PIGB			ENSG00000102024	PLS3	ENSG00000127511	SIN3B			ENSG00000151012	SLC7A11
ENSG00000081791	DELE1	ENSG00000076351	SLC46A1			ENSG00000089280	FUS	ENSG00000100628	ASB2			ENSG00000100034	PPM1F	ENSG00000074211	PPP2R2C	ENSG00000069956	MAPK6			ENSG00000102349	KLF8	ENSG00000128059	PPAT			ENSG00000151789	ZNF385D
ENSG00000081913	PHLPP1	ENSG00000076604	TRAF4			ENSG00000089351	GRAMD1A	ENSG00000100721	TCL1A			ENSG00000100056	ESS2	ENSG00000074219	TEAD2	ENSG00000070018	LRP6			ENSG00000102383	ZDHHC15	ENSG00000128159	TUBGCP6			ENSG00000152256	PDK1
ENSG00000082146	STRADB	ENSG00000076826	CAMSAP3			ENSG00000089685	BIRC5	ENSG00000100918	REC8			ENSG00000100065	CARD10	ENSG00000074410	CA12	ENSG00000070047	PHRF1			ENSG00000102452	NALCN	ENSG00000128833	MYO5C			ENSG00000152583	SPARCL1
ENSG00000082438	COBLL1	ENSG00000076924	XAB2			ENSG00000090372	STRN4	ENSG00000100979	PLTP			ENSG00000100083	GGA1	ENSG00000074657	ZNF532	ENSG00000070366	SMG6			ENSG00000102466	FGF14	ENSG00000129317	PUS7L			ENSG00000152779	SLC16A12
ENSG00000083123	BCKDHB	ENSG00000076984	MAP2K7			ENSG00000090447	TFAP4	ENSG00000100985	MMP9			ENSG00000100084	HIRA	ENSG00000074755	ZZEF1	ENSG00000070367	EXOC5			ENSG00000102547	CAB39L	ENSG00000129534	MIS18BP1			ENSG00000153208	MERTK
ENSG00000083223	TUT7	ENSG00000077549	CAPZB			ENSG00000090615	GOLGA3	ENSG00000101017	CD40			ENSG00000100105	PATZ1	ENSG00000075073	TACR2	ENSG00000070476	ZXDC			ENSG00000103056	SMPD3	ENSG00000129933	MAU2			ENSG00000153292	ADGRF1
ENSG00000083807	SLC27A5	ENSG00000078061	ARAF			ENSG00000090889	KIF4A	ENSG00000101082	SLA2			ENSG00000100106	TRIOBP	ENSG00000075213	SEMA3A	ENSG00000070540	WIPI1			ENSG00000103175	WFDC1	ENSG00000130338	TULP4			ENSG00000153930	ANKFN1
ENSG00000084070	SMAP2	ENSG00000078369	GNB1			ENSG00000091127	PUS7	ENSG00000101096	NFATC2			ENSG00000100124	ANKRD54	ENSG00000075223	SEMA3C	ENSG00000070778	PTPN21			ENSG00000103196	CRISPLD2	ENSG00000130402	ACTN4			ENSG00000154065	ANKRD29
ENSG00000084110	HAL	ENSG00000078618	NRDC			ENSG00000091129	NRCAM	ENSG00000101197	BIRC7			ENSG00000100138	SNU13	ENSG00000075275	CELSR1	ENSG00000071189	SNX13			ENSG00000103241	FOXF1	ENSG00000130684	ZNF337			ENSG00000154330	PGM5
ENSG00000084453	SLCO1A2	ENSG00000078668	VDAC3			ENSG00000091651	ORC6	ENSG00000101265	RASSF2			ENSG00000100139	MICALL1	ENSG00000075426	FOSL2	ENSG00000071537	SEL1L			ENSG00000103528	SYT17	ENSG00000130699	TAF4			ENSG00000154529	CNTNAP3B
ENSG00000084674	APOB	ENSG00000078808	SDF4			ENSG00000091844	RGS17	ENSG00000101307	SIRPB1			ENSG00000100211	CBY1	ENSG00000075618	FSCN1	ENSG00000072201	LNX1			ENSG00000104154	SLC30A4	ENSG00000130741	EIF2S3			ENSG00000155876	RRAGA
ENSG00000084734	GCKR	ENSG00000078967	UBE2D4			ENSG00000091879	ANGPT2	ENSG00000101336	HCK			ENSG00000100216	TOMM22	ENSG00000075891	PAX2	ENSG00000072415	PALS1			ENSG00000104219	ZDHHC2	ENSG00000131398	KCNC3			ENSG00000155897	ADCY8
ENSG00000084754	HADHA	ENSG00000079459	FDFT1			ENSG00000092201	SUPT16H	ENSG00000101347	SAMHD1			ENSG00000100218	RSPH14	ENSG00000076067	RBMS2	ENSG00000072501	SMC1A			ENSG00000104332	SFRP1	ENSG00000131437	KIF3A			ENSG00000156076	WIF1
ENSG00000084764	MAPRE3	ENSG00000079616	KIF22			ENSG00000092208	GEMIN2	ENSG00000101445	PPP1R16B			ENSG00000100227	POLDIP3	ENSG00000076513	ANKRD13A	ENSG00000072657	TRHDE			ENSG00000104490	NCALD	ENSG00000131480	AOC2			ENSG00000157445	CACNA2D3
ENSG00000085563	ABCB1	ENSG00000079689	SCGN			ENSG00000092470	WDR76	ENSG00000101916	TLR8			ENSG00000100246	DNAL4	ENSG00000076716	GPC4	ENSG00000072736	NFATC3			ENSG00000104613	INTS10	ENSG00000131788	PIAS3			ENSG00000157693	TMEM268
ENSG00000085871	MGST2	ENSG00000079999	KEAP1			ENSG00000092847	AGO1	ENSG00000102032	RENBP			ENSG00000100271	TTLL1	ENSG00000076864	RAP1GAP	ENSG00000072803	FBXW11			ENSG00000104643	MTMR9	ENSG00000132424	PNISR			ENSG00000158014	SLC30A2
ENSG00000086102	NFX1	ENSG00000080031	PTPRH			ENSG00000092853	CLSPN	ENSG00000102096	PIM2			ENSG00000100288	CHKB	ENSG00000077235	GTF3C1	ENSG00000073417	PDE8A			ENSG00000104671	DCTN6	ENSG00000132485	ZRANB2			ENSG00000158122	PRXL2C
ENSG00000086205	FOLH1	ENSG00000080189	SLC35C2			ENSG00000093009	CDC45	ENSG00000102245	CD40LG			ENSG00000100296	THOC5	ENSG00000077264	PAK3	ENSG00000073464	CLCN4			ENSG00000104695	PPP2CB	ENSG00000132740	IGHMBP2			ENSG00000158296	SLC13A3
ENSG00000086598	TMED2	ENSG00000081181	ARG2			ENSG00000094804	CDC6	ENSG00000102445	RUBCNL			ENSG00000100304	TTLL12	ENSG00000077274	CAPN6	ENSG00000073614	KDM5A			ENSG00000104714	ERICH1	ENSG00000132793	LPIN3			ENSG00000158560	DYNC1I1
ENSG00000086619	ERO1B	ENSG00000081870	HSPB11			ENSG00000094880	CDC23	ENSG00000102524	TNFSF13B			ENSG00000100316	RPL3	ENSG00000077279	DCX	ENSG00000073712	FERMT2			ENSG00000104765	BNIP3L	ENSG00000132842	AP3B1			ENSG00000159899	NPR2
ENSG00000086696	HSD17B2	ENSG00000082515	MRPL22			ENSG00000094916	CBX5	ENSG00000102575	ACP5			ENSG00000100319	ZMAT5	ENSG00000077585	GPR137B	ENSG00000073910	FRY			ENSG00000104938	CLEC4M	ENSG00000132950	ZMYM5			ENSG00000162409	PRKAA2
ENSG00000086848	ALG9	ENSG00000083444	PLOD1			ENSG00000094975	SUCO	ENSG00000102879	CORO1A			ENSG00000100321	SYNGR1	ENSG00000077782	FGFR1	ENSG00000074054	CLASP1			ENSG00000105289	TJP3	ENSG00000133111	RFXAP			ENSG00000162763	LRRC52
ENSG00000087008	ACOX3	ENSG00000083544	TDRD3			ENSG00000095002	MSH2	ENSG00000102962	CCL22			ENSG00000100324	TAB1	ENSG00000077942	FBLN1	ENSG00000074621	SLC24A1			ENSG00000105426	PTPRS	ENSG00000133858	ZFC3H1			ENSG00000162946	DISC1
ENSG00000087258	GNAO1	ENSG00000083812	ZNF324			ENSG00000095209	TMEM38B	ENSG00000102970	CCL17			ENSG00000100353	EIF3D	ENSG00000077943	ITGA8	ENSG00000074695	LMAN1			ENSG00000105523	FAM83E	ENSG00000134186	PRPF38B			ENSG00000162951	LRRTM1
ENSG00000088386	SLC15A1	ENSG00000084072	PPIE			ENSG00000095319	NUP188	ENSG00000103005	USB1			ENSG00000100359	SGSM3	ENSG00000078053	AMPH	ENSG00000075151	EIF4G3			ENSG00000105609	LILRB5	ENSG00000134755	DSC2			ENSG00000163431	LMOD1
ENSG00000088451	TGDS	ENSG00000084623	EIF3I			ENSG00000095397	WHRN	ENSG00000103066	PLA2G15			ENSG00000100364	KIAA0930	ENSG00000078114	NEBL	ENSG00000075303	SLC25A40			ENSG00000105656	ELL	ENSG00000134884	ARGLU1			ENSG00000163449	TMEM169
ENSG00000088926	F11	ENSG00000084652	TXLNA			ENSG00000096063	SRPK1	ENSG00000103187	COTL1			ENSG00000100387	RBX1	ENSG00000078124	ACER3	ENSG00000075420	FNDC3B			ENSG00000105695	MAG	ENSG00000135164	DMTF1			ENSG00000164171	ITGA2
ENSG00000089057	SLC23A2	ENSG00000085231	AK6			ENSG00000096093	EFHC1	ENSG00000103313	MEFV			ENSG00000100401	RANGAP1	ENSG00000078269	SYNJ2	ENSG00000075539	FRYL			ENSG00000105697	HAMP	ENSG00000135387	CAPRIN1			ENSG00000164175	SLC45A2
ENSG00000089063	TMEM230	ENSG00000085998	POMGNT1			ENSG00000097046	CDC7	ENSG00000103522	IL21R			ENSG00000100410	PHF5A	ENSG00000078549	ADCYAP1R1	ENSG00000075568	TMEM131			ENSG00000105825	TFPI2	ENSG00000135457	TFCP2			ENSG00000164188	RANBP3L
ENSG00000089220	PEBP1	ENSG00000086061	DNAJA1			ENSG00000099256	PRTFDC1	ENSG00000103653	CSK			ENSG00000100416	TRMU	ENSG00000079112	CDH17	ENSG00000075711	DLG1			ENSG00000105894	PTN	ENSG00000135829	DHX9			ENSG00000164398	ACSL6
ENSG00000089737	DDX24	ENSG00000086504	MRPL28			ENSG00000099364	FBXL19	ENSG00000104043	ATP8B4			ENSG00000100422	CERK	ENSG00000079257	LXN	ENSG00000076685	NT5C2			ENSG00000105989	WNT2	ENSG00000135966	TGFBRAP1			ENSG00000164764	SBSPON
ENSG00000089847	ANKRD24	ENSG00000087076	HSD17B14			ENSG00000099984	GSTT2	ENSG00000104321	TRPA1			ENSG00000100429	HDAC10	ENSG00000079435	LIPE	ENSG00000077097	TOP2B			ENSG00000106018	VIPR2	ENSG00000135976	ANKRD36			ENSG00000165197	VEGFD
ENSG00000090013	BLVRB	ENSG00000087077	TRIP6			ENSG00000099991	CABIN1	ENSG00000104432	IL7			ENSG00000100433	KCNK10	ENSG00000079482	OPHN1	ENSG00000077254	USP33			ENSG00000106025	TSPAN12	ENSG00000136451	VEZF1			ENSG00000165376	CLDN2
ENSG00000090487	SPG21	ENSG00000087086	FTL			ENSG00000100162	CENPM	ENSG00000104447	TRPS1			ENSG00000100575	TIMM9	ENSG00000079691	CARMIL1	ENSG00000077380	DYNC1I2			ENSG00000106333	PCOLCE	ENSG00000136485	DCAF7			ENSG00000165406	MARCHF8
ENSG00000090512	FETUB	ENSG00000087191	PSMC5			ENSG00000100167	SEPTIN3	ENSG00000104763	ASAH1			ENSG00000100591	AHSA1	ENSG00000079931	MOXD1	ENSG00000077454	LRCH4			ENSG00000106366	SERPINE1	ENSG00000136504	KAT7			ENSG00000165443	PHYHIPL
ENSG00000090534	THPO	ENSG00000087250	MT3			ENSG00000100206	DMC1	ENSG00000104783	KCNN4			ENSG00000100632	ERH	ENSG00000079950	STX7	ENSG00000077458	FAM76B			ENSG00000106484	MEST	ENSG00000136870	ZNF189			ENSG00000165478	HEPACAM
ENSG00000090581	GNPTG	ENSG00000087269	NOP14			ENSG00000100241	SBF1	ENSG00000104814	MAP4K1			ENSG00000100802	C14orf93	ENSG00000080007	DDX43	ENSG00000077713	SLC25A43			ENSG00000106536	POU6F2	ENSG00000137266	SLC22A23			ENSG00000165633	VSTM4
ENSG00000090661	CERS4	ENSG00000087842	PIR			ENSG00000100253	MIOX	ENSG00000104894	CD37			ENSG00000100814	CCNB1IP1	ENSG00000080224	EPHA6	ENSG00000078140	UBE2K			ENSG00000106624	AEBP1	ENSG00000137770	CTDSPL2			ENSG00000165655	ZNF503
ENSG00000090975	PITPNM2	ENSG00000087884	AAMDC			ENSG00000100297	MCM5	ENSG00000104903	LYL1			ENSG00000100823	APEX1	ENSG00000080293	SCTR	ENSG00000078177	N4BP2			ENSG00000106686	SPATA6L	ENSG00000137802	MAPKBP1			ENSG00000166224	SGPL1
ENSG00000091140	DLD	ENSG00000087995	METTL2A			ENSG00000100314	CABP7	ENSG00000104921	FCER2			ENSG00000100836	PABPN1	ENSG00000080644	CHRNA3	ENSG00000078403	MLLT10			ENSG00000106689	LHX2	ENSG00000137942	FNBP1L			ENSG00000166292	TMEM100
ENSG00000091262	ABCC6	ENSG00000088002	SULT2B1			ENSG00000100373	UPK3A	ENSG00000104951	IL4I1			ENSG00000100987	VSX1	ENSG00000081087	OSTM1	ENSG00000078674	PCM1			ENSG00000106809	OGN	ENSG00000138231	DBR1			ENSG00000166349	RAG1
ENSG00000091428	RAPGEF4	ENSG00000088280	ASAP3			ENSG00000100376	FAM118A	ENSG00000104972	LILRB1			ENSG00000100994	PYGB	ENSG00000081248	CACNA1S	ENSG00000078747	ITCH			ENSG00000106819	ASPN	ENSG00000138780	GSTCD			ENSG00000167749	KLK4
ENSG00000091483	FH	ENSG00000088298	EDEM2			ENSG00000100426	ZBED4	ENSG00000104974	LILRA1			ENSG00000101132	PFDN4	ENSG00000081277	PKP1	ENSG00000080166	DCT			ENSG00000107281	NPDC1	ENSG00000138834	MAPK8IP3			ENSG00000168065	SLC22A11
ENSG00000091513	TF	ENSG00000088543	C3orf18			ENSG00000100473	COCH	ENSG00000104998	IL27RA			ENSG00000101150	TPD52L2	ENSG00000081818	PCDHB4	ENSG00000080200	CRYBG3			ENSG00000107295	SH3GL2	ENSG00000139146	SINHCAF			ENSG00000168481	LGI3
ENSG00000091536	MYO15A	ENSG00000088682	COQ9			ENSG00000100479	POLE2	ENSG00000105122	RASAL3			ENSG00000101152	DNAJC5	ENSG00000081842	PCDHA6	ENSG00000080345	RIF1			ENSG00000107317	PTGDS	ENSG00000139182	CLSTN3			ENSG00000168487	BMP1
ENSG00000091583	APOH	ENSG00000088726	TMEM40			ENSG00000100526	CDKN3	ENSG00000105246	EBI3			ENSG00000101158	NELFCD	ENSG00000082014	SMARCD3	ENSG00000080493	SLC4A4			ENSG00000107518	ATRNL1	ENSG00000139263	LRIG3			ENSG00000168491	CCDC110
ENSG00000091831	ESR1	ENSG00000088727	KIF9			ENSG00000100604	CHGA	ENSG00000105255	FSD1			ENSG00000101161	PRPF6	ENSG00000082212	ME2	ENSG00000080503	SMARCA2			ENSG00000107562	CXCL12	ENSG00000139350	NEDD1			ENSG00000168646	AXIN2
ENSG00000092200	RPGRIP1	ENSG00000088766	CRLS1			ENSG00000100625	SIX4	ENSG00000105339	DENND3			ENSG00000101189	MRGBP	ENSG00000082458	DLG3	ENSG00000080561	MID2			ENSG00000107959	PITRM1	ENSG00000139436	GIT2			ENSG00000168785	TSPAN5
ENSG00000092607	TBX15	ENSG00000088833	NSFL1C			ENSG00000100629	CEP128	ENSG00000105366	SIGLEC8			ENSG00000101193	GID8	ENSG00000082482	KCNK2	ENSG00000080819	CPOX			ENSG00000108231	LGI1	ENSG00000139697	SBNO1			ENSG00000169239	CA5B
ENSG00000092931	MFSD11	ENSG00000089163	SIRT4			ENSG00000100749	VRK1	ENSG00000105369	CD79A			ENSG00000101194	SLC17A9	ENSG00000082781	ITGB5	ENSG00000080822	CLDND1			ENSG00000108370	RGS9	ENSG00000139718	SETD1B			ENSG00000169306	IL1RAPL1
ENSG00000093144	ECHDC1	ENSG00000089248	ERP29			ENSG00000101003	GINS1	ENSG00000105374	NKG7			ENSG00000101199	ARFGAP1	ENSG00000083307	GRHL2	ENSG00000081014	AP4E1			ENSG00000108509	CAMTA2	ENSG00000139746	RBM26			ENSG00000169507	SLC38A11
ENSG00000093167	LRRFIP2	ENSG00000089486	CDIP1			ENSG00000101040	ZMYND8	ENSG00000105383	CD33			ENSG00000101220	C20orf27	ENSG00000083720	OXCT1	ENSG00000081019	RSBN1			ENSG00000108551	RASD1	ENSG00000139865	TTC6			ENSG00000170275	CRTAP
ENSG00000093217	XYLB	ENSG00000089693	MLF2			ENSG00000101052	IFT52	ENSG00000105409	ATP1A3			ENSG00000101222	SPEF1	ENSG00000083814	ZNF671	ENSG00000081026	MAGI3			ENSG00000108556	CHRNE	ENSG00000139985	ADAM21			ENSG00000170373	CST1
ENSG00000094631	HDAC6	ENSG00000090238	YPEL3			ENSG00000101057	MYBL2	ENSG00000105559	PLEKHA4			ENSG00000101255	TRIB3	ENSG00000084628	NKAIN1	ENSG00000081177	EXD2			ENSG00000108684	ASIC2	ENSG00000140265	ZSCAN29			ENSG00000172016	REG3A
ENSG00000095203	EPB41L4B	ENSG00000090263	MRPS33			ENSG00000101079	NDRG3	ENSG00000105639	JAK3			ENSG00000101282	RSPO4	ENSG00000084636	COL16A1	ENSG00000081386	ZNF510			ENSG00000108823	SGCA	ENSG00000140548	ZNF710			ENSG00000172159	FRMD3
ENSG00000095321	CRAT	ENSG00000090266	NDUFB2			ENSG00000101104	PABPC1L	ENSG00000105711	SCN1B			ENSG00000101294	HM13	ENSG00000084710	EFR3B	ENSG00000081803	CADPS2			ENSG00000108947	EFNB3	ENSG00000141279	NPEPPS			ENSG00000172318	B3GALT1
ENSG00000095383	TBC1D2	ENSG00000090273	NUDC			ENSG00000101115	SALL4	ENSG00000105717	PBX4			ENSG00000101343	CRNKL1	ENSG00000084731	KIF3C	ENSG00000081853	PCDHGA2			ENSG00000109220	CHIC2	ENSG00000141425	RPRD1A			ENSG00000172465	TCEAL1
ENSG00000095539	SEMA4G	ENSG00000090432	MUL1			ENSG00000101146	RAE1	ENSG00000105851	PIK3CG			ENSG00000101361	NOP56	ENSG00000085063	CD59	ENSG00000081923	ATP8B1			ENSG00000109320	NFKB1	ENSG00000141446	ESCO1			ENSG00000172765	TMCC1
ENSG00000095596	CYP26A1	ENSG00000090520	DNAJB11			ENSG00000101166	PRELID3B	ENSG00000105967	TFEC			ENSG00000101363	MANBAL	ENSG00000085276	MECOM	ENSG00000082153	BZW1			ENSG00000109321	AREG	ENSG00000141867	BRD4			ENSG00000173598	NUDT4
ENSG00000095794	CREM	ENSG00000090539	CHRD			ENSG00000101216	GMEB2	ENSG00000106003	LFNG			ENSG00000101421	CHMP4B	ENSG00000085491	SLC25A24	ENSG00000082213	C5orf22			ENSG00000109436	TBC1D9	ENSG00000142599	RERE			ENSG00000174136	RGMB
ENSG00000096092	TMEM14A	ENSG00000090565	RAB11FIP3			ENSG00000101224	CDC25B	ENSG00000106066	CPVL			ENSG00000101444	AHCY	ENSG00000085831	TTC39A	ENSG00000082258	CCNT2			ENSG00000109670	FBXW7	ENSG00000143702	CEP170			ENSG00000174326	SLC16A11
ENSG00000099194	SCD	ENSG00000090674	MCOLN1			ENSG00000101266	CSNK2A1	ENSG00000106178	CCL24			ENSG00000101457	DNTTIP1	ENSG00000086570	FAT2	ENSG00000082269	FAM135A			ENSG00000109743	BST1	ENSG00000143952	VPS54			ENSG00000174460	ZCCHC12
ENSG00000099260	PALMD	ENSG00000090861	AARS1			ENSG00000101342	TLDC2	ENSG00000106560	GIMAP2			ENSG00000101464	PIGU	ENSG00000086967	MYBPC2	ENSG00000082516	GEMIN5			ENSG00000109927	TECTA	ENSG00000143971	ETAA1			ENSG00000174469	CNTNAP2
ENSG00000099330	OCEL1	ENSG00000091164	TXNL1			ENSG00000101412	E2F1	ENSG00000106772	PRUNE2			ENSG00000101638	ST8SIA5	ENSG00000086991	NOX4	ENSG00000082641	NFE2L1			ENSG00000109956	B3GAT1	ENSG00000144028	SNRNP200			ENSG00000174844	DNAH12
ENSG00000099365	STX1B	ENSG00000091482	SMPX			ENSG00000101447	FAM83D	ENSG00000106829	TLE4			ENSG00000101986	ABCD1	ENSG00000087053	MTMR2	ENSG00000082805	ERC1			ENSG00000110002	VWA5A	ENSG00000144134	RABL2A			ENSG00000176842	IRX5
ENSG00000099617	EFNA2	ENSG00000091542	ALKBH5			ENSG00000101489	CELF4	ENSG00000106948	AKNA			ENSG00000102003	SYP	ENSG00000087085	ACHE	ENSG00000082996	RNF13			ENSG00000110042	DTX4	ENSG00000144161	ZC3H8			ENSG00000177426	TGIF1
ENSG00000099769	IGFALS	ENSG00000091732	ZC3HC1			ENSG00000101557	USP14	ENSG00000106952	TNFSF8			ENSG00000102100	SLC35A2	ENSG00000087245	MMP2	ENSG00000083097	DOP1A			ENSG00000110092	CCND1	ENSG00000144283	PKP4			ENSG00000177485	ZBTB33
ENSG00000099834	CDHR5	ENSG00000092010	PSME1			ENSG00000101773	RBBP8	ENSG00000107099	DOCK8			ENSG00000102103	PQBP1	ENSG00000087274	ADD1	ENSG00000083168	KAT6A			ENSG00000110244	APOA4	ENSG00000145536	ADAMTS16			ENSG00000179456	ZBTB18
ENSG00000099840	IZUMO4	ENSG00000092094	OSGEP			ENSG00000101811	CSTF2	ENSG00000107242	PIP5K1B			ENSG00000102109	PCSK1N	ENSG00000087303	NID2	ENSG00000083312	TNPO1			ENSG00000110675	ELMOD1	ENSG00000145833	DDX46			ENSG00000179930	ZNF648
ENSG00000099937	SERPIND1	ENSG00000092758	COL9A3			ENSG00000101843	PSMD10	ENSG00000107485	GATA3			ENSG00000102172	SMS	ENSG00000087494	PTHLH	ENSG00000083520	DIS3			ENSG00000110693	SOX6	ENSG00000146083	RNF44			ENSG00000180638	SLC47A2
ENSG00000099954	CECR2	ENSG00000092841	MYL6			ENSG00000101868	POLA1	ENSG00000107738	VSIR			ENSG00000102226	USP11	ENSG00000087510	TFAP2C	ENSG00000083535	PIBF1			ENSG00000110841	PPFIBP1	ENSG00000146243	IRAK1BP1			ENSG00000181333	HEPHL1
ENSG00000099968	BCL2L13	ENSG00000093010	COMT			ENSG00000102007	PLP2	ENSG00000107742	SPOCK2			ENSG00000102316	MAGED2	ENSG00000087903	RFX2	ENSG00000083642	PDS5B			ENSG00000110900	TSPAN11	ENSG00000146247	PHIP			ENSG00000181619	GPR135
ENSG00000099977	DDT	ENSG00000095059	DHPS			ENSG00000102054	RBBP7	ENSG00000107798	LIPA			ENSG00000102390	PBDC1	ENSG00000088320	REM1	ENSG00000083857	FAT1			ENSG00000111077	TNS2	ENSG00000146757	ZNF92			ENSG00000182022	CHST15
ENSG00000100003	SEC14L2	ENSG00000095380	NANS			ENSG00000102098	SCML2	ENSG00000108405	P2RX1			ENSG00000102870	ZNF629	ENSG00000088367	EPB41L1	ENSG00000083937	CHMP2B			ENSG00000111199	TRPV4	ENSG00000146802	TMEM168			ENSG00000182035	ADIG
ENSG00000100012	SEC14L3	ENSG00000095906	NUBP2			ENSG00000102174	PHEX	ENSG00000108622	ICAM2			ENSG00000102882	MAPK3	ENSG00000088756	ARHGAP28	ENSG00000084073	ZMPSTE24			ENSG00000111224	PARP11	ENSG00000147144	CCDC120			ENSG00000182389	CACNB4
ENSG00000100024	UPB1	ENSG00000096080	MRPS18A			ENSG00000102225	CDK16	ENSG00000108679	LGALS3BP			ENSG00000102898	NUTF2	ENSG00000088808	PPP1R13B	ENSG00000084093	REST			ENSG00000111252	SH2B3	ENSG00000147162	OGT			ENSG00000182489	XKRX
ENSG00000100033	PRODH	ENSG00000097021	ACOT7			ENSG00000102287	GABRE	ENSG00000108691	CCL2			ENSG00000102901	CENPT	ENSG00000088826	SMOX	ENSG00000084112	SSH1			ENSG00000111319	SCNN1A	ENSG00000147324	MFHAS1			ENSG00000182575	NXPH3
ENSG00000100116	GCAT	ENSG00000099203	TMED1			ENSG00000102302	FGD1	ENSG00000108700	CCL8			ENSG00000102977	ACD	ENSG00000088836	SLC4A11	ENSG00000084234	APLP2			ENSG00000111339	ART4	ENSG00000147854	UHRF2			ENSG00000183036	PCP4
ENSG00000100150	DEPDC5	ENSG00000099338	CATSPERG			ENSG00000102317	RBM3	ENSG00000108798	ABI3			ENSG00000103275	UBE2I	ENSG00000088854	DNAAF9	ENSG00000084463	WBP11			ENSG00000111404	RERGL	ENSG00000148110	MFSD14B			ENSG00000183049	CAMK1D
ENSG00000100197	CYP2D6	ENSG00000099341	PSMD8			ENSG00000102384	CENPI	ENSG00000108819	PPP1R9B			ENSG00000103490	PYCARD	ENSG00000088992	TESC	ENSG00000084676	NCOA1			ENSG00000111452	ADGRD1	ENSG00000148158	SNX30			ENSG00000183579	ZNRF3
ENSG00000100225	FBXO7	ENSG00000099377	HSD3B7			ENSG00000102385	DRP2	ENSG00000108932	SLC16A6			ENSG00000104112	SCG3	ENSG00000090020	SLC9A1	ENSG00000084733	RAB10			ENSG00000111817	DSE	ENSG00000148660	CAMK2G			ENSG00000183779	ZNF703
ENSG00000100299	ARSA	ENSG00000099385	BCL7C			ENSG00000102886	GDPD3	ENSG00000109452	INPP4B			ENSG00000104812	GYS1	ENSG00000090316	MAEA	ENSG00000085224	ATRX			ENSG00000111912	NCOA7	ENSG00000149346	SLX4IP			ENSG00000183844	FAM3B
ENSG00000100307	CBX7	ENSG00000099622	CIRBP			ENSG00000102900	NUP93	ENSG00000109861	CTSC			ENSG00000104852	SNRNP70	ENSG00000090776	EFNB1	ENSG00000085365	SCAMP1			ENSG00000111961	SASH1	ENSG00000149532	CPSF7			ENSG00000183888	SRARP
ENSG00000100312	ACR	ENSG00000099624	ATP5F1D			ENSG00000103249	CLCN7	ENSG00000109943	CRTAM			ENSG00000104856	RELB	ENSG00000090857	PDPR	ENSG00000085382	HACE1			ENSG00000112175	BMP5	ENSG00000149548	CCDC15			ENSG00000184160	ADRA2C
ENSG00000100342	APOL1	ENSG00000099785	MARCHF2			ENSG00000103326	CAPN15	ENSG00000110031	LPXN			ENSG00000104859	CLASRP	ENSG00000090863	GLG1	ENSG00000085433	WDR47			ENSG00000112182	BACH2	ENSG00000149634	SPATA25			ENSG00000184203	PPP1R2
ENSG00000100344	PNPLA3	ENSG00000099795	NDUFB7			ENSG00000103365	GGA2	ENSG00000110077	MS4A6A			ENSG00000104872	PIH1D1	ENSG00000090924	PLEKHG2	ENSG00000085449	WDFY1			ENSG00000112299	VNN1	ENSG00000150054	MPP7			ENSG00000184675	AMER1
ENSG00000100380	ST13	ENSG00000099797	TECR			ENSG00000103550	KNOP1	ENSG00000110079	MS4A4A			ENSG00000104881	PPP1R13L	ENSG00000090989	EXOC1	ENSG00000085721	RRN3			ENSG00000112406	HECA	ENSG00000151208	DLG5			ENSG00000184845	DRD1
ENSG00000100461	RBM23	ENSG00000099800	TIMM13			ENSG00000103932	RPAP1	ENSG00000110324	IL10RA			ENSG00000104884	ERCC2	ENSG00000091128	LAMB4	ENSG00000085788	DDHD2			ENSG00000112419	PHACTR2	ENSG00000151338	MIPOL1			ENSG00000185112	FAM43A
ENSG00000100478	AP4S1	ENSG00000099804	CDC34			ENSG00000103995	CEP152	ENSG00000110446	SLC15A3			ENSG00000104886	PLEKHJ1	ENSG00000091136	LAMB1	ENSG00000085832	EPS15			ENSG00000112761	CCN6	ENSG00000151503	NCAPD3			ENSG00000185269	NOTUM
ENSG00000100504	PYGL	ENSG00000099817	POLR2E			ENSG00000104081	BMF	ENSG00000110448	CD5			ENSG00000104897	SF3A2	ENSG00000091138	SLC26A3	ENSG00000085872	CHERP			ENSG00000112773	TENT5A	ENSG00000151575	TEX9			ENSG00000185345	PRKN
ENSG00000100522	GNPNAT1	ENSG00000099821	POLRMT			ENSG00000104147	OIP5	ENSG00000110665	C11orf21			ENSG00000104901	DKKL1	ENSG00000091490	SEL1L3	ENSG00000086065	CHMP5			ENSG00000112902	SEMA5A	ENSG00000151881	TMEM267			ENSG00000185483	ROR1
ENSG00000100528	CNIH1	ENSG00000099849	RASSF7			ENSG00000104177	MYEF2	ENSG00000110777	POU2AF1			ENSG00000104907	TRMT1	ENSG00000091986	CCDC80	ENSG00000086300	SNX10			ENSG00000112936	C7	ENSG00000152056	AP1S3			ENSG00000185716	MOSMO
ENSG00000100568	VTI1B	ENSG00000099866	MADCAM1			ENSG00000104213	PDGFRL	ENSG00000110848	CD69			ENSG00000104960	PTOV1	ENSG00000092096	SLC22A17	ENSG00000086712	TXLNG			ENSG00000112981	NME5	ENSG00000152061	RABGAP1L			ENSG00000186197	EDARADD
ENSG00000100577	GSTZ1	ENSG00000099875	MKNK2			ENSG00000104313	EYA1	ENSG00000110852	CLEC2B			ENSG00000104973	MED25	ENSG00000092295	TGM1	ENSG00000086758	HUWE1			ENSG00000113231	PDE8B	ENSG00000152102	FAM168B			ENSG00000186352	ANKRD37
ENSG00000100650	SRSF5	ENSG00000099889	ARVCF			ENSG00000104341	LAPTM4B	ENSG00000110876	SELPLG			ENSG00000104983	CCDC61	ENSG00000092421	SEMA6A	ENSG00000087299	L2HGDH			ENSG00000113389	NPR3	ENSG00000152193	OBI1			ENSG00000187398	LUZP2
ENSG00000100652	SLC10A1	ENSG00000099940	SNAP29			ENSG00000104356	POP1	ENSG00000110934	BIN2			ENSG00000105048	TNNT1	ENSG00000092445	TYRO3	ENSG00000087301	TXNDC16			ENSG00000113594	LIFR	ENSG00000152520	PAN3			ENSG00000188162	OTOG
ENSG00000100664	EIF5	ENSG00000099957	P2RX6			ENSG00000104381	GDAP1	ENSG00000111348	ARHGDIB			ENSG00000105072	C19orf44	ENSG00000092850	TEKT2	ENSG00000087338	GMCL1			ENSG00000113805	CNTN3	ENSG00000153046	CDYL			ENSG00000188706	ZDHHC9
ENSG00000100665	SERPINA4	ENSG00000099974	DDTL			ENSG00000104419	NDRG1	ENSG00000111537	IFNG			ENSG00000105146	AURKC	ENSG00000092964	DPYSL2	ENSG00000088179	PTPN4			ENSG00000114019	AMOTL2	ENSG00000153107	ANAPC1			ENSG00000188959	C9orf152
ENSG00000100714	MTHFD1	ENSG00000099992	TBC1D10A			ENSG00000104738	MCM4	ENSG00000111644	ACRBP			ENSG00000105185	PDCD5	ENSG00000092969	TGFB2	ENSG00000088205	DDX18			ENSG00000114315	HES1	ENSG00000153767	GTF2E1			ENSG00000189056	RELN
ENSG00000100884	CPNE6	ENSG00000099999	RNF215			ENSG00000104808	DHDH	ENSG00000111679	PTPN6			ENSG00000105193	RPS16	ENSG00000093000	NUP50	ENSG00000088387	DOCK9			ENSG00000114316	USP4	ENSG00000153914	SREK1			ENSG00000196208	GREB1
ENSG00000100889	PCK2	ENSG00000100014	SPECC1L			ENSG00000104833	TUBB4A	ENSG00000111716	LDHB			ENSG00000105197	TIMM50	ENSG00000095066	HOOK2	ENSG00000088812	ATRN			ENSG00000114374	USP9Y	ENSG00000153944	MSI2			ENSG00000196220	SRGAP3
ENSG00000100897	DCAF11	ENSG00000100053	CRYBB3			ENSG00000104866	PPP1R37	ENSG00000111728	ST8SIA1			ENSG00000105202	FBL	ENSG00000095752	IL11	ENSG00000088930	XRN2			ENSG00000114638	UPK1B	ENSG00000154229	PRKCA			ENSG00000196421	C20orf204
ENSG00000100906	NFKBIA	ENSG00000100075	SLC25A1			ENSG00000104885	DOT1L	ENSG00000111729	CLEC4A			ENSG00000105204	DYRK1B	ENSG00000095777	MYO3A	ENSG00000089041	P2RX7			ENSG00000114654	EFCC1	ENSG00000154252	GAL3ST2			ENSG00000196549	MME
ENSG00000101049	SGK2	ENSG00000100097	LGALS1			ENSG00000104889	RNASEH2A	ENSG00000111796	KLRB1			ENSG00000105227	PRX	ENSG00000096006	CRISP3	ENSG00000089048	ESF1			ENSG00000114812	VIPR1	ENSG00000154803	FLCN			ENSG00000197168	NEK5
ENSG00000101076	HNF4A	ENSG00000100147	CCDC134			ENSG00000104899	AMH	ENSG00000111860	CEP85L			ENSG00000105229	PIAS4	ENSG00000096433	ITPR3	ENSG00000089050	RBBP9			ENSG00000115252	PDE1A	ENSG00000155111	CDK19			ENSG00000197208	SLC22A4
ENSG00000101204	CHRNA4	ENSG00000100151	PICK1			ENSG00000105011	ASF1B	ENSG00000111863	ADTRP			ENSG00000105254	TBCB	ENSG00000099139	PCSK5	ENSG00000089094	KDM2B			ENSG00000115598	IL1RL2	ENSG00000155506	LARP1			ENSG00000197296	FITM2
ENSG00000101323	HAO1	ENSG00000100209	HSCB			ENSG00000105063	PPP6R1	ENSG00000111913	RIPOR2			ENSG00000105278	ZFR2	ENSG00000099250	NRP1	ENSG00000089177	KIF16B			ENSG00000115602	IL1RL1	ENSG00000156136	DCK			ENSG00000197891	SLC22A12
ENSG00000101353	MROH8	ENSG00000100220	RTCB			ENSG00000105173	CCNE1	ENSG00000112137	PHACTR1			ENSG00000105287	PRKD2	ENSG00000099282	TSPAN15	ENSG00000089682	RBM41			ENSG00000115604	IL18R1	ENSG00000156531	PHF6			ENSG00000198780	FAM169A
ENSG00000101474	APMAP	ENSG00000100239	PPP6R2			ENSG00000105186	ANKRD27	ENSG00000112149	CD83			ENSG00000105321	CCDC9	ENSG00000099625	CBARP	ENSG00000089818	NECAP1			ENSG00000115641	FHL2	ENSG00000157212	PAXIP1			ENSG00000198892	SHISA4
ENSG00000101577	LPIN2	ENSG00000100258	LMF2			ENSG00000105467	SYNGR4	ENSG00000112195	TREML2			ENSG00000105327	BBC3	ENSG00000099812	MISP	ENSG00000089902	RCOR1			ENSG00000115919	KYNU	ENSG00000157259	GATAD1			ENSG00000204335	SP5
ENSG00000101670	LIPG	ENSG00000100263	RHBDD3			ENSG00000105486	LIG1	ENSG00000112297	CRYBG1			ENSG00000105341	DMAC2	ENSG00000099814	CEP170B	ENSG00000089916	GPATCH2L			ENSG00000115963	RND3	ENSG00000157741	UBN2			ENSG00000214944	ARHGEF28
ENSG00000101746	NOL4	ENSG00000100280	AP1B1			ENSG00000105576	TNPO2	ENSG00000112303	VNN2			ENSG00000105372	RPS19	ENSG00000099864	PALM	ENSG00000090054	SPTLC1			ENSG00000116016	EPAS1	ENSG00000158158	CNNM4			ENSG00000215262	KCNU1
ENSG00000101782	RIOK3	ENSG00000100284	TOM1			ENSG00000105642	KCNN1	ENSG00000112486	CCR6			ENSG00000105373	NOP53	ENSG00000099953	MMP11	ENSG00000090061	CCNK			ENSG00000116147	TNR	ENSG00000158161	EYA3			ENSG00000216921	FAM240C
ENSG00000101844	ATG4A	ENSG00000100294	MCAT			ENSG00000105738	SIPA1L3	ENSG00000112576	CCND3			ENSG00000105397	TYK2	ENSG00000099994	SUSD2	ENSG00000090612	ZNF268			ENSG00000116194	ANGPTL1	ENSG00000158201	ABHD3			ENSG00000240045	STRIT1
ENSG00000101849	TBL1X	ENSG00000100300	TSPO			ENSG00000105880	DLX5	ENSG00000112799	LY86			ENSG00000105429	MEGF8	ENSG00000100036	SLC35E4	ENSG00000090905	TNRC6A			ENSG00000116473	RAP1A	ENSG00000158286	RNF207			ENSG00000241186	TDGF1
ENSG00000101856	PGRMC1	ENSG00000100325	ASCC2			ENSG00000105889	STEAP1B	ENSG00000113070	HBEGF			ENSG00000105438	KDELR1	ENSG00000100156	SLC16A8	ENSG00000091039	OSBPL8			ENSG00000116729	WLS	ENSG00000158290	CUL4B			ENSG00000242110	AMACR
ENSG00000101981	F9	ENSG00000100347	SAMM50			ENSG00000105926	PALS2	ENSG00000113088	GZMK			ENSG00000105443	CYTH2	ENSG00000100191	SLC5A4	ENSG00000091157	WDR7			ENSG00000116731	PRDM2	ENSG00000158623	COPG2			ENSG00000248713	C4orf54
ENSG00000102038	SMARCA1	ENSG00000100348	TXN2			ENSG00000105948	TTC26	ENSG00000113263	ITK			ENSG00000105447	GRWD1	ENSG00000100196	KDELR3	ENSG00000091656	ZFHX4			ENSG00000116774	OLFML3	ENSG00000158691	ZSCAN12			ENSG00000257046	SLCO1B3-SLCO1B7
ENSG00000102048	ASB9	ENSG00000100360	IFT27			ENSG00000105968	H2AZ2	ENSG00000113448	PDE4D			ENSG00000105479	ODAD1	ENSG00000100221	JOSD1	ENSG00000092098	RNF31			ENSG00000117114	ADGRL2	ENSG00000159086	PAXBP1			ENSG00000270885	RASL10B
ENSG00000102362	SYTL4	ENSG00000100395	L3MBTL2			ENSG00000106031	HOXA13	ENSG00000113532	ST8SIA4			ENSG00000105519	CAPS	ENSG00000100228	RAB36	ENSG00000092148	HECTD1			ENSG00000117152	RGS4	ENSG00000159433	STARD9			ENSG00000275342	PRAG1
ENSG00000102543	CDADC1	ENSG00000100399	CHADL			ENSG00000106038	EVX1	ENSG00000114013	CD86			ENSG00000105556	MIER2	ENSG00000100311	PDGFB	ENSG00000092439	TRPM7			ENSG00000117245	KIF17	ENSG00000160094	ZNF362
ENSG00000102738	MRPS31	ENSG00000100413	POLR3H			ENSG00000106086	PLEKHA8	ENSG00000114353	GNAI2			ENSG00000105568	PPP2R1A	ENSG00000100345	MYH9	ENSG00000092529	CAPN3			ENSG00000117298	ECE1	ENSG00000160201	U2AF1
ENSG00000102743	SLC25A15	ENSG00000100417	PMM1			ENSG00000106089	STX1A	ENSG00000114450	GNB4			ENSG00000105618	PRPF31	ENSG00000100379	KCTD17	ENSG00000092531	SNAP23			ENSG00000117318	ID3	ENSG00000160208	RRP1B
ENSG00000102796	DHRS12	ENSG00000100418	DESI1			ENSG00000106144	CASP2	ENSG00000115085	ZAP70			ENSG00000105619	TFPT	ENSG00000100490	CDKL1	ENSG00000092871	RFFL			ENSG00000117525	F3	ENSG00000160299	PCNT
ENSG00000102805	CLN5	ENSG00000100439	ABHD4			ENSG00000106344	RBM28	ENSG00000115138	POMC			ENSG00000105640	RPL18A	ENSG00000100503	NIN	ENSG00000094841	UPRT			ENSG00000117758	STX12	ENSG00000160305	DIP2A
ENSG00000102897	LYRM1	ENSG00000100442	FKBP3			ENSG00000106462	EZH2	ENSG00000115155	OTOF			ENSG00000105647	PIK3R2	ENSG00000100505	TRIM9	ENSG00000095139	ARCN1			ENSG00000117859	OSBPL9	ENSG00000160961	ZNF333
ENSG00000102910	LONP2	ENSG00000100532	CGRRF1			ENSG00000106477	CEP41	ENSG00000115165	CYTIP			ENSG00000105650	PDE4C	ENSG00000100596	SPTLC2	ENSG00000095261	PSMD5			ENSG00000118004	COLEC11	ENSG00000161010	MRNIP
ENSG00000102967	DHODH	ENSG00000100554	ATP6V1D			ENSG00000106603	COA1	ENSG00000115232	ITGA4			ENSG00000105662	CRTC1	ENSG00000100644	HIF1A	ENSG00000095564	BTAF1			ENSG00000118096	IFT46	ENSG00000161021	MAML1
ENSG00000103047	TANGO6	ENSG00000100564	PIGH			ENSG00000106701	FSD1L	ENSG00000115271	GCA			ENSG00000105668	UPK1A	ENSG00000100739	BDKRB1	ENSG00000095574	IKZF5			ENSG00000118407	FILIP1	ENSG00000161847	RAVER1
ENSG00000103067	ESRP2	ENSG00000100567	PSMA3			ENSG00000106789	CORO2A	ENSG00000115295	CLIP4			ENSG00000105675	ATP4A	ENSG00000100744	GSKIP	ENSG00000095637	SORBS1			ENSG00000118507	AKAP7	ENSG00000161960	EIF4A1
ENSG00000103091	WDR59	ENSG00000100605	ITPK1			ENSG00000107140	TESK1	ENSG00000115318	LOXL3			ENSG00000105677	TMEM147	ENSG00000100767	PAPLN	ENSG00000095951	HIVEP1			ENSG00000118515	SGK1	ENSG00000162139	NEU3
ENSG00000103150	MLYCD	ENSG00000100612	DHRS7			ENSG00000107185	RGP1	ENSG00000115325	DOK1			ENSG00000105700	KXD1	ENSG00000100842	EFS	ENSG00000096060	FKBP5			ENSG00000118523	CCN2	ENSG00000162694	EXTL2
ENSG00000103154	NECAB2	ENSG00000100726	TELO2			ENSG00000107816	LZTS2	ENSG00000115415	STAT1			ENSG00000105705	SUGP1	ENSG00000100968	NFATC4	ENSG00000096070	BRPF3			ENSG00000118526	TCF21	ENSG00000162994	CLHC1
ENSG00000103274	NUBP1	ENSG00000100804	PSMB5			ENSG00000107929	LARP4B	ENSG00000115523	GNLY			ENSG00000105723	GSK3A	ENSG00000101000	PROCR	ENSG00000096401	CDC5L			ENSG00000118596	SLC16A7	ENSG00000163029	SMC6
ENSG00000103316	CRYM	ENSG00000100865	CINP			ENSG00000107937	GTPBP4	ENSG00000115525	ST3GAL5			ENSG00000105726	ATP13A1	ENSG00000101134	DOK5	ENSG00000096696	DSP			ENSG00000118816	CCNI	ENSG00000163482	STK36
ENSG00000103423	DNAJA3	ENSG00000100867	DHRS2			ENSG00000107938	EDRF1	ENSG00000115607	IL18RAP			ENSG00000105737	GRIK5	ENSG00000101144	BMP7	ENSG00000096717	SIRT1			ENSG00000119147	ECRG4	ENSG00000163611	SPICE1
ENSG00000103449	SALL1	ENSG00000100908	EMC9			ENSG00000107984	DKK1	ENSG00000115935	WIPF1			ENSG00000105771	SMG9	ENSG00000101187	SLCO4A1	ENSG00000096872	IFT74			ENSG00000119396	RAB14	ENSG00000163617	CCDC191
ENSG00000103485	QPRT	ENSG00000100911	PSME2			ENSG00000108018	SORCS1	ENSG00000115956	PLEK			ENSG00000105821	DNAJC2	ENSG00000101188	NTSR1	ENSG00000097096	SYDE2			ENSG00000119508	NR4A3	ENSG00000163714	U2SURP
ENSG00000103507	BCKDK	ENSG00000100938	GMPR2			ENSG00000108106	UBE2S	ENSG00000116031	CD207			ENSG00000105854	PON2	ENSG00000101210	EEF1A2	ENSG00000099204	ABLIM1			ENSG00000119669	IRF2BPL	ENSG00000163728	TTC14
ENSG00000103544	VPS35L	ENSG00000100949	RABGGTA			ENSG00000108262	GIT1	ENSG00000116514	RNF19B			ENSG00000105993	DNAJB6	ENSG00000101236	RNF24	ENSG00000099246	RAB18			ENSG00000119943	PYROXD2	ENSG00000163945	UVSSA
ENSG00000103569	AQP9	ENSG00000100983	GSS			ENSG00000108349	CASC3	ENSG00000116701	NCF2			ENSG00000106012	IQCE	ENSG00000101276	SLC52A3	ENSG00000099810	MTAP			ENSG00000120057	SFRP5	ENSG00000163946	TASOR
ENSG00000103642	LACTB	ENSG00000100997	ABHD12			ENSG00000108352	RAPGEFL1	ENSG00000116711	PLA2G4A			ENSG00000106105	GARS1	ENSG00000101280	ANGPT4	ENSG00000099942	CRKL			ENSG00000120129	DUSP1	ENSG00000163960	UBXN7
ENSG00000103876	FAH	ENSG00000101019	UQCC1			ENSG00000108384	RAD51C	ENSG00000116741	RGS2			ENSG00000106113	CRHR2	ENSG00000101298	SNPH	ENSG00000099995	SF3A1			ENSG00000120278	PLEKHG1	ENSG00000164066	INTU
ENSG00000103942	HOMER2	ENSG00000101084	RAB5IF			ENSG00000108395	TRIM37	ENSG00000116793	PHTF1			ENSG00000106125	MINDY4	ENSG00000101333	PLCB4	ENSG00000100030	MAPK1			ENSG00000120332	TNN	ENSG00000164379	FOXQ1
ENSG00000104205	SGK3	ENSG00000101160	CTSZ			ENSG00000108423	TUBD1	ENSG00000116824	CD2			ENSG00000106211	HSPB1	ENSG00000101335	MYL9	ENSG00000100109	TFIP11			ENSG00000120549	KIAA1217	ENSG00000164631	ZNF12
ENSG00000104267	CA2	ENSG00000101181	MTG2			ENSG00000108424	KPNB1	ENSG00000117069	ST6GALNAC5			ENSG00000106263	EIF3B	ENSG00000101367	MAPRE1	ENSG00000100129	EIF3L			ENSG00000120645	IQSEC3	ENSG00000164707	SLC13A4
ENSG00000104325	DECR1	ENSG00000101182	PSMA7			ENSG00000108468	CBX1	ENSG00000117090	SLAMF1			ENSG00000106266	SNX8	ENSG00000101443	WFDC2	ENSG00000100234	TIMP3			ENSG00000120659	TNFSF11	ENSG00000164828	SUN1
ENSG00000104611	SH2D4A	ENSG00000101190	TCFL5			ENSG00000108651	UTP6	ENSG00000117091	CD48			ENSG00000106268	NUDT1	ENSG00000101463	SYNDIG1	ENSG00000100242	SUN2			ENSG00000120693	SMAD9	ENSG00000164889	SLC4A2
ENSG00000104635	SLC39A14	ENSG00000101246	ARFRP1			ENSG00000108666	C17orf75	ENSG00000117115	PADI2			ENSG00000106443	PHF14	ENSG00000101680	LAMA1	ENSG00000100266	PACSIN2			ENSG00000120738	EGR1	ENSG00000164953	TMEM67
ENSG00000104691	UBXN8	ENSG00000101247	NDUFAF5			ENSG00000108797	CNTNAP1	ENSG00000117154	IGSF21			ENSG00000106605	BLVRA	ENSG00000101842	VSIG1	ENSG00000100320	RBFOX2			ENSG00000120910	PPP3CC	ENSG00000165164	CFAP47
ENSG00000104760	FGL1	ENSG00000101290	CDS2			ENSG00000108829	LRRC59	ENSG00000117215	PLA2G2D			ENSG00000106636	YKT6	ENSG00000101850	GPR143	ENSG00000100335	MIEF1			ENSG00000121207	LRAT	ENSG00000165240	ATP7A
ENSG00000104823	ECH1	ENSG00000101365	IDH3B			ENSG00000108848	LUC7L3	ENSG00000117228	GBP1			ENSG00000106638	TBL2	ENSG00000102001	CACNA1F	ENSG00000100341	PNPLA5			ENSG00000121440	PDZRN3	ENSG00000165338	HECTD2
ENSG00000104870	FCGRT	ENSG00000101400	SNTA1			ENSG00000108852	MPP2	ENSG00000117281	CD160			ENSG00000107021	TBC1D13	ENSG00000102034	ELF4	ENSG00000100354	TNRC6B			ENSG00000121570	DPPA4	ENSG00000165671	NSD1
ENSG00000104883	PEX11G	ENSG00000101417	PXMP4			ENSG00000108883	EFTUD2	ENSG00000117322	CR2			ENSG00000107371	EXOSC3	ENSG00000102053	ZC3H12B	ENSG00000100393	EP300			ENSG00000121871	SLITRK3	ENSG00000165801	ARHGEF40
ENSG00000105088	OLFM2	ENSG00000101439	CST3			ENSG00000108960	MMD	ENSG00000117425	PTCH2			ENSG00000107438	PDLIM1	ENSG00000102057	KCND1	ENSG00000100403	ZC3H7B			ENSG00000121898	CPXM2	ENSG00000165923	AGBL2
ENSG00000105221	AKT2	ENSG00000101440	ASIP			ENSG00000109066	TMEM104	ENSG00000117560	FASLG			ENSG00000107551	RASSF4	ENSG00000102144	PGK1	ENSG00000100412	ACO2			ENSG00000122035	RASL11A	ENSG00000166004	CEP295
ENSG00000105251	SHD	ENSG00000101442	ACTR5			ENSG00000109674	NEIL3	ENSG00000117676	RPS6KA1			ENSG00000107807	TLX1	ENSG00000102230	PCYT1B	ENSG00000100425	BRD1			ENSG00000122176	FMOD	ENSG00000166348	USP54
ENSG00000105357	MYH14	ENSG00000101460	MAP1LC3A			ENSG00000109685	NSD2	ENSG00000118292	C1orf54			ENSG00000107815	TWNK	ENSG00000102265	TIMP1	ENSG00000100441	KHNYN			ENSG00000122641	INHBA	ENSG00000166436	TRIM66
ENSG00000105398	SULT2A1	ENSG00000101470	TNNC2			ENSG00000109705	NKX3-2	ENSG00000118308	IRAG2			ENSG00000107821	KAZALD1	ENSG00000102271	KLHL4	ENSG00000100445	SDR39U1			ENSG00000122707	RECK	ENSG00000166860	ZBTB39
ENSG00000105402	NAPA	ENSG00000101473	ACOT8			ENSG00000109805	NCAPG	ENSG00000118503	TNFAIP3			ENSG00000107833	NPM3	ENSG00000102312	PORCN	ENSG00000100462	PRMT5			ENSG00000122733	PHF24	ENSG00000166949	SMAD3
ENSG00000105518	TMEM205	ENSG00000101546	RBFA			ENSG00000109881	CCDC34	ENSG00000118849	RARRES1			ENSG00000107949	BCCIP	ENSG00000102359	SRPX2	ENSG00000100485	SOS2			ENSG00000122756	CNTFR	ENSG00000166987	MBD6
ENSG00000105550	FGF21	ENSG00000101558	VAPA			ENSG00000110274	CEP164	ENSG00000118971	CCND2			ENSG00000107954	NEURL1	ENSG00000102401	ARMCX3	ENSG00000100578	KIAA0586			ENSG00000122824	NUDT10	ENSG00000167232	ZNF91
ENSG00000105607	GCDH	ENSG00000101605	MYOM1			ENSG00000110400	NECTIN1	ENSG00000119535	CSF3R			ENSG00000108010	GLRX3	ENSG00000102409	BEX4	ENSG00000100580	TMED8			ENSG00000122877	EGR2	ENSG00000167257	RNF214
ENSG00000105707	HPN	ENSG00000101608	MYL12A			ENSG00000110492	MDK	ENSG00000119714	GPR68			ENSG00000108039	XPNPEP1	ENSG00000102554	KLF5	ENSG00000100614	PPM1A			ENSG00000123358	NR4A1	ENSG00000167394	ZNF668
ENSG00000105755	ETHE1	ENSG00000101882	NKAP			ENSG00000110583	NAA40	ENSG00000119900	OGFRL1			ENSG00000108107	RPL28	ENSG00000102678	FGF9	ENSG00000100647	SUSD6			ENSG00000123496	IL13RA2	ENSG00000167524	RSKR
ENSG00000105784	RUNDC3B	ENSG00000101901	ALG13			ENSG00000110721	CHKA	ENSG00000120217	CD274			ENSG00000108298	RPL19	ENSG00000102780	DGKH	ENSG00000100697	DICER1			ENSG00000123560	PLP1	ENSG00000167548	KMT2D
ENSG00000105793	GTPBP10	ENSG00000101928	MOSPD1			ENSG00000111012	CYP27B1	ENSG00000120280	TASL			ENSG00000108474	PIGL	ENSG00000102802	MEDAG	ENSG00000100722	ZC3H14			ENSG00000123572	NRK	ENSG00000167595	PROSER3
ENSG00000105819	PMPCB	ENSG00000101940	WDR13			ENSG00000111203	ITFG2	ENSG00000120337	TNFSF18			ENSG00000108578	BLMH	ENSG00000102837	OLFM4	ENSG00000100731	PCNX1			ENSG00000124006	OBSL1	ENSG00000167615	LENG8
ENSG00000105835	NAMPT	ENSG00000101945	SUV39H1			ENSG00000111206	FOXM1	ENSG00000120457	KCNJ5			ENSG00000108592	FTSJ3	ENSG00000102854	MSLN	ENSG00000100764	PSMC1			ENSG00000124067	SLC12A4	ENSG00000167635	ZNF146
ENSG00000105852	PON3	ENSG00000101997	CCDC22			ENSG00000111247	RAD51AP1	ENSG00000120875	DUSP4			ENSG00000108639	SYNGR2	ENSG00000102890	ELMO3	ENSG00000100784	RPS6KA5			ENSG00000124107	SLPI	ENSG00000168010	ATG16L2
ENSG00000105976	MET	ENSG00000102030	NAA10			ENSG00000111300	NAA25	ENSG00000120899	PTK2B			ENSG00000108641	B9D1	ENSG00000103034	NDRG4	ENSG00000100796	PPP4R3A			ENSG00000124212	PTGIS	ENSG00000168014	C2CD3
ENSG00000106034	CPED1	ENSG00000102078	SLC25A14			ENSG00000111364	DDX55	ENSG00000120949	TNFRSF8			ENSG00000108773	KAT2A	ENSG00000103089	FA2H	ENSG00000100815	TRIP11			ENSG00000124216	SNAI1	ENSG00000168137	SETD5
ENSG00000106049	HIBADH	ENSG00000102119	EMD			ENSG00000111445	RFC5	ENSG00000121064	SCPEP1			ENSG00000108828	VAT1	ENSG00000103168	TAF1C	ENSG00000100852	ARHGAP5			ENSG00000124343	XG	ENSG00000168488	ATXN2L
ENSG00000106069	CHN2	ENSG00000102125	TAFAZZIN			ENSG00000111581	NUP107	ENSG00000121281	ADCY7			ENSG00000108830	RND2	ENSG00000103222	ABCC1	ENSG00000100883	SRP54			ENSG00000124762	CDKN1A	ENSG00000168795	ZBTB5
ENSG00000106078	COBL	ENSG00000102178	UBL4A			ENSG00000111602	TIMELESS	ENSG00000121316	PLBD1			ENSG00000108840	HDAC5	ENSG00000103253	HAGHL	ENSG00000100902	PSMA6			ENSG00000124780	KCNK17	ENSG00000168970	JMJD7-PLA2G4B
ENSG00000106258	CYP3A5	ENSG00000102181	CD99L2			ENSG00000111605	CPSF6	ENSG00000121380	BCL2L14			ENSG00000108961	RANGRF	ENSG00000103257	SLC7A5	ENSG00000100926	TM9SF1			ENSG00000124785	NRN1	ENSG00000169246	NPIPB3
ENSG00000106327	TFR2	ENSG00000102309	PIN4			ENSG00000111665	CDCA3	ENSG00000121594	CD80			ENSG00000109065	NAT9	ENSG00000103335	PIEZO1	ENSG00000100934	SEC23A			ENSG00000124875	CXCL6	ENSG00000169598	DFFB
ENSG00000106526	ACTR3C	ENSG00000102387	TAF7L			ENSG00000111696	NT5DC3	ENSG00000121769	FABP3			ENSG00000109083	IFT20	ENSG00000103489	XYLT1	ENSG00000101230	ISM1			ENSG00000125089	SH3TC1	ENSG00000169871	TRIM56
ENSG00000106538	RARRES2	ENSG00000102393	GLA			ENSG00000111711	GOLT1B	ENSG00000121797	CCRL2			ENSG00000109103	UNC119	ENSG00000103494	RPGRIP1L	ENSG00000101310	SEC23B			ENSG00000125144	MT1G	ENSG00000170325	PRDM10
ENSG00000106565	TMEM176B	ENSG00000102871	TRADD			ENSG00000111786	SRSF9	ENSG00000121807	CCR2			ENSG00000109475	RPL34	ENSG00000103534	TMC5	ENSG00000101346	POFUT1			ENSG00000125148	MT2A	ENSG00000170448	NFXL1
ENSG00000106617	PRKAG2	ENSG00000102878	HSF4			ENSG00000112029	FBXO5	ENSG00000121933	TMIGD3			ENSG00000109534	GAR1	ENSG00000103647	CORO2B	ENSG00000101350	KIF3B			ENSG00000125735	TNFSF14	ENSG00000170471	RALGAPB
ENSG00000106633	GCK	ENSG00000102904	TSNAXIP1			ENSG00000112039	FANCE	ENSG00000121966	CXCR4			ENSG00000110057	UNC93B1	ENSG00000103710	RASL12	ENSG00000101413	RPRD1B			ENSG00000125740	FOSB	ENSG00000170759	KIF5B
ENSG00000106688	SLC1A1	ENSG00000102924	CBLN1			ENSG00000112118	MCM3	ENSG00000122025	FLT3			ENSG00000110104	CCDC86	ENSG00000103723	AP3B2	ENSG00000101624	CEP76			ENSG00000125772	GPCPD1	ENSG00000171150	SOCS5
ENSG00000106733	NMRK1	ENSG00000102934	PLLP			ENSG00000112130	RNF8	ENSG00000122122	SASH3			ENSG00000110700	RPS13	ENSG00000103740	ACSBG1	ENSG00000101695	RNF125			ENSG00000125787	GNRH2	ENSG00000171295	ZNF440
ENSG00000106804	C5	ENSG00000102978	POLR2C			ENSG00000112164	GLP1R	ENSG00000122188	LAX1			ENSG00000110719	TCIRG1	ENSG00000103742	IGDCC4	ENSG00000101745	ANKRD12			ENSG00000125848	FLRT3	ENSG00000171448	ZBTB26
ENSG00000106823	ECM2	ENSG00000102981	PARD6A			ENSG00000112242	E2F3	ENSG00000122223	CD244			ENSG00000110958	PTGES3	ENSG00000103855	CD276	ENSG00000101751	POLI			ENSG00000125968	ID1	ENSG00000171467	ZNF318
ENSG00000106853	PTGR1	ENSG00000102996	MMP15			ENSG00000112290	WASF1	ENSG00000122224	LY9			ENSG00000111144	LTA4H	ENSG00000103888	CEMIP	ENSG00000101752	MIB1			ENSG00000126016	AMOT	ENSG00000171475	WIPF2
ENSG00000106927	AMBP	ENSG00000103024	NME3			ENSG00000112305	SMAP1	ENSG00000122254	HS3ST2			ENSG00000111196	MAGOHB	ENSG00000103966	EHD4	ENSG00000101888	NXT2			ENSG00000126460	PRRG2	ENSG00000171681	ATF7IP
ENSG00000106993	CDC37L1	ENSG00000103035	PSMD7			ENSG00000112312	GMNN	ENSG00000122417	ODF2L			ENSG00000111229	ARPC3	ENSG00000103978	TMEM87A	ENSG00000101911	PRPS2			ENSG00000126759	CFP	ENSG00000171962	DRC3
ENSG00000107186	MPDZ	ENSG00000103042	SLC38A7			ENSG00000112319	EYA4	ENSG00000122694	GLIPR2			ENSG00000111481	COPZ1	ENSG00000104044	OCA2	ENSG00000101935	AMMECR1			ENSG00000126821	SGPP1	ENSG00000172766	NAA16
ENSG00000107282	APBA1	ENSG00000103043	VAC14			ENSG00000112379	ARFGEF3	ENSG00000122861	PLAU			ENSG00000111641	NOP2	ENSG00000104059	FAM189A1	ENSG00000101966	XIAP			ENSG00000126822	PLEKHG3	ENSG00000172888	ZNF621
ENSG00000107372	ZFAND5	ENSG00000103051	COG4			ENSG00000112640	PPP2R5D	ENSG00000122862	SRGN			ENSG00000111671	SPSB2	ENSG00000104140	RHOV	ENSG00000101972	STAG2			ENSG00000126838	PZP	ENSG00000173064	HECTD4
ENSG00000107537	PHYH	ENSG00000103111	MON1B			ENSG00000112742	TTK	ENSG00000122986	HVCN1			ENSG00000111843	TMEM14C	ENSG00000104290	FZD3	ENSG00000101974	ATP11C			ENSG00000126861	OMG	ENSG00000173258	ZNF483
ENSG00000107554	DNMBP	ENSG00000103121	CMC2			ENSG00000112818	MEP1A	ENSG00000123146	ADGRE5			ENSG00000111845	PAK1IP1	ENSG00000104299	INTS9	ENSG00000102081	FMR1			ENSG00000126970	ZC4H2	ENSG00000173275	ZNF449
ENSG00000107566	ERLIN1	ENSG00000103126	AXIN1			ENSG00000112877	CEP72	ENSG00000123329	ARHGAP9			ENSG00000111906	HDDC2	ENSG00000104327	CALB1	ENSG00000102158	MAGT1			ENSG00000127083	OMD	ENSG00000173681	BCLAF3
ENSG00000107736	CDH23	ENSG00000103145	HCFC1R1			ENSG00000112983	BRD8	ENSG00000123338	NCKAP1L			ENSG00000112079	STK38	ENSG00000104365	IKBKB	ENSG00000102189	EEA1			ENSG00000127129	EDN2	ENSG00000173744	AGFG1
ENSG00000107745	MICU1	ENSG00000103148	NPRL3			ENSG00000112984	KIF20A	ENSG00000123342	MMP19			ENSG00000112167	SAYSD1	ENSG00000104368	PLAT	ENSG00000102218	RP2			ENSG00000127249	ATP13A4	ENSG00000173933	RBM4
ENSG00000107789	MINPP1	ENSG00000103152	MPG			ENSG00000113100	CDH9	ENSG00000123360	PDE1B			ENSG00000112208	BAG2	ENSG00000104369	JPH1	ENSG00000102221	JADE3			ENSG00000127314	RAP1B	ENSG00000174197	MGA
ENSG00000107864	CPEB3	ENSG00000103174	NAGPA			ENSG00000113249	HAVCR1	ENSG00000123609	NMI			ENSG00000112212	TSPO2	ENSG00000104413	ESRP1	ENSG00000102241	HTATSF1			ENSG00000127472	PLA2G5	ENSG00000174227	PIGG
ENSG00000107902	LHPP	ENSG00000103197	TSC2			ENSG00000113300	CNOT6	ENSG00000123685	BATF3			ENSG00000112306	RPS12	ENSG00000104415	CCN4	ENSG00000102471	NDFIP2			ENSG00000127528	KLF2	ENSG00000174501	ANKRD36C
ENSG00000108100	CCNY	ENSG00000103199	ZNF500			ENSG00000113303	BTNL8	ENSG00000123892	RAB38			ENSG00000112378	PERP	ENSG00000104427	ZC2HC1A	ENSG00000102531	FNDC3A			ENSG00000127666	TICAM1	ENSG00000174652	ZNF266
ENSG00000108176	DNAJC12	ENSG00000103202	NME4			ENSG00000113327	GABRG2	ENSG00000124126	PREX1			ENSG00000112473	SLC39A7	ENSG00000104435	STMN2	ENSG00000102572	STK24			ENSG00000127954	STEAP4	ENSG00000174799	CEP135
ENSG00000108187	PBLD	ENSG00000103227	LMF1			ENSG00000113360	DROSHA	ENSG00000124203	ZNF831			ENSG00000112511	PHF1	ENSG00000104450	SPAG1	ENSG00000102580	DNAJC3			ENSG00000127989	MTERF1	ENSG00000174989	FBXW8
ENSG00000108242	CYP2C18	ENSG00000103245	CIAO3			ENSG00000113368	LMNB1	ENSG00000124256	ZBP1			ENSG00000112561	TFEB	ENSG00000104537	ANXA13	ENSG00000102606	ARHGEF7			ENSG00000128016	ZFP36	ENSG00000175066	GK5
ENSG00000108381	ASPA	ENSG00000103248	MTHFSD			ENSG00000113456	RAD1	ENSG00000124357	NAGK			ENSG00000112578	BYSL	ENSG00000104626	ERI1	ENSG00000102699	PARP4			ENSG00000128045	RASL11B	ENSG00000175215	CTDSP2
ENSG00000108389	MTMR4	ENSG00000103254	ANTKMT			ENSG00000113552	GNPDA1	ENSG00000124406	ATP8A1			ENSG00000112658	SRF	ENSG00000104660	LEPROTL1	ENSG00000102753	KPNA3			ENSG00000128482	RNF112	ENSG00000175265	GOLGA8A
ENSG00000108439	PNPO	ENSG00000103260	METRN			ENSG00000113569	NUP155	ENSG00000124491	F13A1			ENSG00000112659	CUL9	ENSG00000104687	GSR	ENSG00000102763	VWA8			ENSG00000128573	FOXP2	ENSG00000175387	SMAD2
ENSG00000108515	ENO3	ENSG00000103266	STUB1			ENSG00000113648	MACROH2A1	ENSG00000124496	TRERF1			ENSG00000112679	DUSP22	ENSG00000104723	TUSC3	ENSG00000102781	KATNAL1			ENSG00000128594	LRRC4	ENSG00000175455	CCDC14
ENSG00000108669	CYTH1	ENSG00000103269	RHBDL1			ENSG00000113716	HMGXB3	ENSG00000124731	TREM1			ENSG00000112699	GMDS	ENSG00000104728	ARHGEF10	ENSG00000102786	INTS6			ENSG00000128918	ALDH1A2	ENSG00000176142	TMEM39A
ENSG00000108733	PEX12	ENSG00000103351	CLUAP1			ENSG00000114268	PFKFB4	ENSG00000124772	CPNE5			ENSG00000112787	FBRSL1	ENSG00000104774	MAN2B1	ENSG00000102858	MGRN1			ENSG00000129187	DCTD	ENSG00000176390	CRLF3
ENSG00000108771	DHX58	ENSG00000103356	EARS2			ENSG00000114346	ECT2	ENSG00000124813	RUNX2			ENSG00000112855	HARS2	ENSG00000104888	SLC17A7	ENSG00000102893	PHKB			ENSG00000129244	ATP1B2	ENSG00000176624	MEX3C
ENSG00000108784	NAGLU	ENSG00000103363	ELOB			ENSG00000114503	NCBP2	ENSG00000125245	GPR18			ENSG00000113048	MRPS27	ENSG00000104892	KLC3	ENSG00000102908	NFAT5			ENSG00000129451	KLK10	ENSG00000176994	SMCR8
ENSG00000108788	MLX	ENSG00000103375	AQP8			ENSG00000114646	CSPG5	ENSG00000125347	IRF1			ENSG00000113068	PFDN1	ENSG00000104936	DMPK	ENSG00000102931	ARL2BP			ENSG00000129595	EPB41L4A	ENSG00000177045	SIX5
ENSG00000108846	ABCC3	ENSG00000103415	HMOX2			ENSG00000114744	COMMD2	ENSG00000125355	TMEM255A			ENSG00000113272	THG1L	ENSG00000105131	EPHX3	ENSG00000103021	CCDC113			ENSG00000129965	INS-IGF2	ENSG00000177125	ZBTB34
ENSG00000108861	DUSP3	ENSG00000103496	STX4			ENSG00000114770	ABCC5	ENSG00000125384	PTGER2			ENSG00000113296	THBS4	ENSG00000105137	SYDE1	ENSG00000103061	SLC7A6OS			ENSG00000129993	CBFA2T3	ENSG00000177169	ULK1
ENSG00000108924	HLF	ENSG00000103502	CDIPT			ENSG00000114805	PLCH1	ENSG00000125510	OPRL1			ENSG00000113387	SUB1	ENSG00000105245	NUMBL	ENSG00000103194	USP10			ENSG00000130304	SLC27A1	ENSG00000177565	TBL1XR1
ENSG00000108950	FAM20A	ENSG00000103510	KAT8			ENSG00000114859	CLCN2	ENSG00000125538	IL1B			ENSG00000113407	TARS1	ENSG00000105270	CLIP3	ENSG00000103226	NOMO3			ENSG00000130449	ZSWIM6	ENSG00000177599	ZNF491
ENSG00000109072	VTN	ENSG00000103512	NOMO1			ENSG00000115159	GPD2	ENSG00000125657	TNFSF9			ENSG00000113460	BRIX1	ENSG00000105281	SLC1A5	ENSG00000103319	EEF2K			ENSG00000130528	HRC	ENSG00000177853	ZNF518A
ENSG00000109079	TNFAIP1	ENSG00000103811	CTSH			ENSG00000115163	CENPA	ENSG00000125726	CD70			ENSG00000113504	SLC12A7	ENSG00000105290	APLP1	ENSG00000103353	UBFD1			ENSG00000130558	OLFM1	ENSG00000178038	ALS2CL
ENSG00000109107	ALDOC	ENSG00000103852	TTC23			ENSG00000115297	TLX2	ENSG00000125910	S1PR4			ENSG00000113643	RARS1	ENSG00000105329	TGFB1	ENSG00000103404	USP31			ENSG00000130700	GATA5	ENSG00000178177	LCORL
ENSG00000109180	OCIAD1	ENSG00000104129	DNAJC17			ENSG00000115355	CCDC88A	ENSG00000125952	MAX			ENSG00000113761	ZNF346	ENSG00000105355	PLIN3	ENSG00000103479	RBL2			ENSG00000130881	LRP3	ENSG00000178252	WDR6
ENSG00000109181	UGT2B10	ENSG00000104142	VPS18			ENSG00000115392	FANCL	ENSG00000126262	FFAR2			ENSG00000114113	RBP2	ENSG00000105376	ICAM5	ENSG00000103540	CCP110			ENSG00000131016	AKAP12	ENSG00000178295	GEN1
ENSG00000109182	CWH43	ENSG00000104679	R3HCC1			ENSG00000115507	OTX1	ENSG00000126264	HCST			ENSG00000114383	TUSC2	ENSG00000105388	CEACAM5	ENSG00000103549	RNF40			ENSG00000131018	SYNE1	ENSG00000178338	ZNF354B
ENSG00000109193	SULT1E1	ENSG00000104731	KLHDC4			ENSG00000115556	PLCD4	ENSG00000126353	CCR7			ENSG00000114391	RPL24	ENSG00000105419	MEIS3	ENSG00000103657	HERC1			ENSG00000131378	RFTN1	ENSG00000178691	SUZ12
ENSG00000109332	UBE2D3	ENSG00000104805	NUCB1			ENSG00000115568	ZNF142	ENSG00000126467	TSKS			ENSG00000114491	UMPS	ENSG00000105464	GRIN2D	ENSG00000103994	ZNF106			ENSG00000131386	GALNT15	ENSG00000178761	FAM219B
ENSG00000109511	ANXA10	ENSG00000104825	NFKBIB			ENSG00000115652	UXS1	ENSG00000126561	STAT5A			ENSG00000114544	SLC41A3	ENSG00000105472	CLEC11A	ENSG00000104067	TJP1			ENSG00000131471	AOC3	ENSG00000178921	PFAS
ENSG00000109519	GRPEL1	ENSG00000104835	SARS2			ENSG00000115687	PASK	ENSG00000126860	EVI2A			ENSG00000114656	CFAP92	ENSG00000105483	CARD8	ENSG00000104133	SPG11			ENSG00000131831	RAI2	ENSG00000179195	ZNF664
ENSG00000109576	AADAT	ENSG00000104853	CLPTM1			ENSG00000115750	TAF1B	ENSG00000126882	FAM78A			ENSG00000114739	ACVR2B	ENSG00000105509	HAS1	ENSG00000104221	BRF2			ENSG00000131931	THAP1	ENSG00000179532	DNHD1
ENSG00000109618	SEPSECS	ENSG00000104863	LIN7B			ENSG00000115902	SLC1A4	ENSG00000126947	ARMCX1			ENSG00000114767	RRP9	ENSG00000105514	RAB3D	ENSG00000104228	TRIM35			ENSG00000131941	RHPN2	ENSG00000180376	CCDC66
ENSG00000109667	SLC2A9	ENSG00000104904	OAZ1			ENSG00000115942	ORC2	ENSG00000127074	RGS13			ENSG00000114784	EIF1B	ENSG00000105643	ARRDC2	ENSG00000104689	TNFRSF10A			ENSG00000132122	SPATA6	ENSG00000180626	ZNF594
ENSG00000109758	HGFAC	ENSG00000104915	STX10			ENSG00000116017	ARID3A	ENSG00000127084	FGD3			ENSG00000114850	SSR3	ENSG00000105655	ISYNA1	ENSG00000104756	KCTD9			ENSG00000132388	UBE2G1	ENSG00000181588	MEX3D
ENSG00000109775	UFSP2	ENSG00000104946	TBC1D17			ENSG00000116062	MSH6	ENSG00000127124	HIVEP3			ENSG00000114854	TNNC1	ENSG00000105664	COMP	ENSG00000104880	ARHGEF18			ENSG00000132463	GRSF1	ENSG00000181827	RFX7
ENSG00000109794	FAM149A	ENSG00000104953	TLE6			ENSG00000116205	TCEANC2	ENSG00000127152	BCL11B			ENSG00000114861	FOXP1	ENSG00000105696	TMEM59L	ENSG00000105497	ZNF175			ENSG00000132467	UTP3	ENSG00000182095	TNRC18
ENSG00000109819	PPARGC1A	ENSG00000104957	YJU2B			ENSG00000116212	LRRC42	ENSG00000127311	HELB			ENSG00000114942	EEF1B2	ENSG00000105767	CADM4	ENSG00000105722	ERF			ENSG00000132510	KDM6B	ENSG00000182158	CREB3L2
ENSG00000109832	DDX25	ENSG00000104964	TLE5			ENSG00000116478	HDAC1	ENSG00000127507	ADGRE2			ENSG00000114956	DGUOK	ENSG00000105855	ITGB8	ENSG00000105792	CFAP69			ENSG00000132561	MATN2	ENSG00000182504	CEP97
ENSG00000109906	ZBTB16	ENSG00000104969	SGTA			ENSG00000116497	S100PBP	ENSG00000127951	FGL2			ENSG00000114988	LMAN2L	ENSG00000105875	WDR91	ENSG00000105849	POLR1F			ENSG00000132693	CRP	ENSG00000182670	TTC3
ENSG00000109919	MTCH2	ENSG00000104976	SNAPC2			ENSG00000116560	SFPQ	ENSG00000128203	ASPHD2			ENSG00000114993	RTKN	ENSG00000105928	GSDME	ENSG00000105856	HBP1			ENSG00000132821	VSTM2L	ENSG00000182952	HMGN4
ENSG00000109929	SC5D	ENSG00000104979	C19orf53			ENSG00000116584	ARHGEF2	ENSG00000128284	APOL3			ENSG00000115009	CCL20	ENSG00000105963	ADAP1	ENSG00000105877	DNAH11			ENSG00000132854	KANK4	ENSG00000182979	MTA1
ENSG00000109991	P2RX3	ENSG00000104980	TIMM44			ENSG00000116675	DNAJC6	ENSG00000128340	RAC2			ENSG00000115128	SF3B6	ENSG00000105971	CAV2	ENSG00000105879	CBLL1			ENSG00000132938	MTUS2	ENSG00000183340	JRKL
ENSG00000110013	SIAE	ENSG00000105053	VRK3			ENSG00000116819	TFAP2E	ENSG00000128383	APOBEC3A			ENSG00000115204	MPV17	ENSG00000105974	CAV1	ENSG00000105887	MTPN			ENSG00000132970	WASF3	ENSG00000183495	EP400
ENSG00000110046	ATG2A	ENSG00000105058	FAM32A			ENSG00000116830	TTF2	ENSG00000128394	APOBEC3F			ENSG00000115211	EIF2B4	ENSG00000106004	HOXA5	ENSG00000105939	ZC3HAV1			ENSG00000133026	MYH10	ENSG00000183530	PRR14L
ENSG00000110060	PUS3	ENSG00000105135	ILVBL			ENSG00000117016	RIMS3	ENSG00000128596	CCDC136			ENSG00000115216	NRBP1	ENSG00000106070	GRB10	ENSG00000105953	OGDH			ENSG00000133048	CHI3L1	ENSG00000183718	TRIM52
ENSG00000110074	FOXRED1	ENSG00000105171	POP4			ENSG00000117360	PRPF3	ENSG00000128656	CHN1			ENSG00000115241	PPM1G	ENSG00000106100	NOD1	ENSG00000105983	LMBR1			ENSG00000133067	LGR6	ENSG00000183808	RBM12B
ENSG00000110090	CPT1A	ENSG00000105219	CCNP			ENSG00000117385	P3H1	ENSG00000128815	WDFY4			ENSG00000115268	RPS15	ENSG00000106123	EPHB6	ENSG00000106052	TAX1BP1			ENSG00000133104	SPART	ENSG00000183826	BTBD9
ENSG00000110169	HPX	ENSG00000105220	GPI			ENSG00000117399	CDC20	ENSG00000129226	CD68			ENSG00000115317	HTRA2	ENSG00000106128	GHRHR	ENSG00000106080	FKBP14			ENSG00000133169	BEX1	ENSG00000184014	DENND5A
ENSG00000110243	APOA5	ENSG00000105223	PLD3			ENSG00000117407	ARTN	ENSG00000129450	SIGLEC9			ENSG00000115368	WDR75	ENSG00000106236	NPTX2	ENSG00000106261	ZKSCAN1			ENSG00000133433	GSTT2B	ENSG00000184307	ZDHHC23
ENSG00000110245	APOC3	ENSG00000105248	YJU2			ENSG00000117586	TNFSF4	ENSG00000129465	RIPK3			ENSG00000115386	REG1A	ENSG00000106278	PTPRZ1	ENSG00000106299	WASL			ENSG00000133477	FAM83F	ENSG00000184465	WDR27
ENSG00000110435	PDHX	ENSG00000105258	POLR2I			ENSG00000117593	DARS2	ENSG00000129538	RNASE1			ENSG00000115484	CCT4	ENSG00000106348	IMPDH1	ENSG00000106346	USP42			ENSG00000133488	SEC14L4	ENSG00000184634	MED12
ENSG00000110436	SLC1A2	ENSG00000105325	FZR1			ENSG00000117602	RCAN3	ENSG00000129657	SEC14L1			ENSG00000115514	TXNDC9	ENSG00000106483	SFRP4	ENSG00000106392	C1GALT1			ENSG00000133639	BTG1	ENSG00000184863	RBM33
ENSG00000110651	CD81	ENSG00000105364	MRPL4			ENSG00000117632	STMN1	ENSG00000129675	ARHGEF6			ENSG00000115539	PDCL3	ENSG00000106537	TSPAN13	ENSG00000106415	GLCCI1			ENSG00000133661	SFTPD	ENSG00000185219	ZNF445
ENSG00000110871	COQ5	ENSG00000105379	ETFB			ENSG00000117650	NEK2	ENSG00000129680	MAP7D3			ENSG00000115590	IL1R2	ENSG00000106541	AGR2	ENSG00000106460	TMEM106B			ENSG00000133742	CA1	ENSG00000185246	PRPF39
ENSG00000110887	DAO	ENSG00000105393	BABAM1			ENSG00000117724	CENPF	ENSG00000130035	GALNT8			ENSG00000115596	WNT6	ENSG00000106571	GLI3	ENSG00000106524	ANKMY2			ENSG00000133800	LYVE1	ENSG00000185359	HGS
ENSG00000111052	LIN7A	ENSG00000105401	CDC37			ENSG00000117906	RCN2	ENSG00000130224	LRCH2			ENSG00000115694	STK25	ENSG00000106665	CLIP2	ENSG00000106692	FKTN			ENSG00000133818	RRAS2	ENSG00000185619	PCGF3
ENSG00000111058	ACSS3	ENSG00000105404	RABAC1			ENSG00000118193	KIF14	ENSG00000130475	FCHO1			ENSG00000115758	ODC1	ENSG00000106683	LIMK1	ENSG00000106723	SPIN1			ENSG00000133872	SARAF	ENSG00000185864	NPIPB4
ENSG00000111181	SLC6A12	ENSG00000105427	CNFN			ENSG00000118420	UBE3D	ENSG00000130487	KLHDC7B			ENSG00000115970	THADA	ENSG00000106799	TGFBR1	ENSG00000106780	MEGF9			ENSG00000134107	BHLHE40	ENSG00000185946	RNPC3
ENSG00000111186	WNT5B	ENSG00000105499	PLA2G4C			ENSG00000118513	MYB	ENSG00000130592	LSP1			ENSG00000116014	KISS1R	ENSG00000106852	LHX6	ENSG00000107036	RIC1			ENSG00000134121	CHL1	ENSG00000186300	ZNF555
ENSG00000111231	GPN3	ENSG00000105516	DBP			ENSG00000118655	DCLRE1B	ENSG00000130755	GMFG			ENSG00000116120	FARSB	ENSG00000106868	SUSD1	ENSG00000107104	KANK1			ENSG00000134184	GSTM1	ENSG00000186532	SMYD4
ENSG00000111249	CUX2	ENSG00000105520	PLPPR2			ENSG00000118733	OLFM3	ENSG00000130775	THEMIS2			ENSG00000116251	RPL22	ENSG00000106976	DNM1	ENSG00000107164	FUBP3			ENSG00000134201	GSTM5	ENSG00000186767	SPIN4
ENSG00000111254	AKAP3	ENSG00000105552	BCAT2			ENSG00000119283	TRIM67	ENSG00000130830	MPP1			ENSG00000116329	OPRD1	ENSG00000107130	NCS1	ENSG00000107263	RAPGEF1			ENSG00000134259	NGF	ENSG00000186814	ZSCAN30
ENSG00000111266	DUSP16	ENSG00000105583	WDR83OS			ENSG00000119326	CTNNAL1	ENSG00000131042	LILRB2			ENSG00000116455	WDR77	ENSG00000107159	CA9	ENSG00000107290	SETX			ENSG00000134333	LDHA	ENSG00000186866	POFUT2
ENSG00000111271	ACAD10	ENSG00000105612	DNASE2			ENSG00000119335	SET	ENSG00000131171	SH3BGRL			ENSG00000116544	DLGAP3	ENSG00000107165	TYRP1	ENSG00000107331	ABCA2			ENSG00000134343	ANO3	ENSG00000187231	SESTD1
ENSG00000111275	ALDH2	ENSG00000105613	MAST1			ENSG00000119403	PHF19	ENSG00000131196	NFATC1			ENSG00000116786	PLEKHM2	ENSG00000107249	GLIS3	ENSG00000107362	ABHD17B			ENSG00000134398	ERN2	ENSG00000187605	TET3
ENSG00000111276	CDKN1B	ENSG00000105617	LENG1			ENSG00000119574	ZBTB45	ENSG00000131203	IDO1			ENSG00000116874	WARS2	ENSG00000107443	CCNJ	ENSG00000107560	RAB11FIP2			ENSG00000134531	EMP1	ENSG00000187790	FANCM
ENSG00000111666	CHPT1	ENSG00000105649	RAB3A			ENSG00000119640	ACYP1	ENSG00000131238	PPT1			ENSG00000117148	ACTL8	ENSG00000107611	CUBN	ENSG00000107581	EIF3A			ENSG00000134817	APLNR	ENSG00000188738	FSIP2
ENSG00000111713	GYS2	ENSG00000105669	COPE			ENSG00000119685	TTLL5	ENSG00000131323	TRAF3			ENSG00000117411	B4GALT2	ENSG00000107614	TRDMT1	ENSG00000107643	MAPK8			ENSG00000134853	PDGFRA	ENSG00000188895	MSL1
ENSG00000111726	CMAS	ENSG00000105671	DDX49			ENSG00000119772	DNMT3A	ENSG00000131355	ADGRE3			ENSG00000117543	DPH5	ENSG00000107731	UNC5B	ENSG00000107651	SEC23IP			ENSG00000134873	CLDN10	ENSG00000188917	TRMT2B
ENSG00000111846	GCNT2	ENSG00000105672	ETV2			ENSG00000119915	ELOVL3	ENSG00000131746	TNS4			ENSG00000117834	SLC5A9	ENSG00000107796	ACTA2	ENSG00000107669	ATE1			ENSG00000134996	OSTF1	ENSG00000188994	ZNF292
ENSG00000111879	FAM184A	ENSG00000105676	ARMC6			ENSG00000119969	HELLS	ENSG00000132109	TRIM21			ENSG00000117877	POLR1G	ENSG00000107819	SFXN3	ENSG00000107679	PLEKHA1			ENSG00000135047	CTSL	ENSG00000189079	ARID2
ENSG00000111907	TPD52L1	ENSG00000105698	USF2			ENSG00000120251	GRIA2	ENSG00000132185	FCRLA			ENSG00000118162	KPTN	ENSG00000107882	SUFU	ENSG00000107771	CCSER2			ENSG00000135108	FBXO21	ENSG00000196081	ZNF724
ENSG00000112096	SOD2	ENSG00000105699	LSR			ENSG00000120253	NUP43	ENSG00000132205	EMILIN2			ENSG00000118181	RPS25	ENSG00000107957	SH3PXD2A	ENSG00000107854	TNKS2			ENSG00000135144	DTX1	ENSG00000196151	WDSUB1
ENSG00000112245	PTP4A1	ENSG00000105701	FKBP8			ENSG00000120256	LRP11	ENSG00000132274	TRIM22			ENSG00000118194	TNNT2	ENSG00000108001	EBF3	ENSG00000107862	GBF1			ENSG00000135205	CCDC146	ENSG00000196233	LCOR
ENSG00000112293	GPLD1	ENSG00000105829	BET1			ENSG00000120334	CENPL	ENSG00000132357	CARD6			ENSG00000118557	PMFBP1	ENSG00000108091	CCDC6	ENSG00000107863	ARHGAP21			ENSG00000135272	MDFIC	ENSG00000196247	ZNF107
ENSG00000112294	ALDH5A1	ENSG00000105865	DUS4L			ENSG00000120539	MASTL	ENSG00000132465	JCHAIN			ENSG00000118579	MED28	ENSG00000108219	TSPAN14	ENSG00000107897	ACBD5			ENSG00000135298	ADGRB3	ENSG00000196391	ZNF774
ENSG00000112304	ACOT13	ENSG00000105982	RNF32			ENSG00000120647	CCDC77	ENSG00000132514	CLEC10A			ENSG00000118705	RPN2	ENSG00000108244	KRT23	ENSG00000108021	TASOR2			ENSG00000135409	AMHR2	ENSG00000196739	COL27A1
ENSG00000112337	SLC17A2	ENSG00000106009	BRAT1			ENSG00000120798	NR2C1	ENSG00000132704	FCRL2			ENSG00000118707	TGIF2	ENSG00000108309	RUNDC3A	ENSG00000108061	SHOC2			ENSG00000135480	KRT7	ENSG00000196757	ZNF700
ENSG00000112357	PEX7	ENSG00000106028	SSBP1			ENSG00000120802	TMPO	ENSG00000132965	ALOX5AP			ENSG00000119121	TRPM6	ENSG00000108511	HOXB6	ENSG00000108064	TFAM			ENSG00000135678	CPM	ENSG00000196911	KPNA5
ENSG00000112394	SLC16A10	ENSG00000106077	ABHD11			ENSG00000121058	COIL	ENSG00000133063	CHIT1			ENSG00000119185	ITGB1BP1	ENSG00000108599	AKAP10	ENSG00000108256	NUFIP2			ENSG00000136011	STAB2	ENSG00000196981	WDR5B
ENSG00000112425	EPM2A	ENSG00000106153	CHCHD2			ENSG00000121060	TRIM25	ENSG00000133106	EPSTI1			ENSG00000119203	CPSF3	ENSG00000108813	DLX4	ENSG00000108306	FBXL20			ENSG00000136158	SPRY2	ENSG00000197056	ZMYM1
ENSG00000112494	UNC93A	ENSG00000106244	PDAP1			ENSG00000121152	NCAPH	ENSG00000133246	PRAM1			ENSG00000119227	PIGZ	ENSG00000108821	COL1A1	ENSG00000108379	WNT3			ENSG00000136160	EDNRB	ENSG00000197362	ZNF786
ENSG00000112499	SLC22A2	ENSG00000106245	BUD31			ENSG00000121211	MND1	ENSG00000133256	PDE6B			ENSG00000119328	ABITRAM	ENSG00000109061	MYH1	ENSG00000108406	DHX40			ENSG00000136161	RCBTB2	ENSG00000197566	ZNF624
ENSG00000112874	NUDT12	ENSG00000106246	PTCD1			ENSG00000121390	PSPC1	ENSG00000133321	PLAAT4			ENSG00000119333	DYNC2I2	ENSG00000109089	CDR2L	ENSG00000108443	RPS6KB1			ENSG00000136546	SCN7A	ENSG00000197603	CPLANE1
ENSG00000112964	GHR	ENSG00000106305	AIMP2			ENSG00000121454	LHX4	ENSG00000133561	GIMAP6			ENSG00000119408	NEK6	ENSG00000109099	PMP22	ENSG00000108506	INTS2			ENSG00000136710	CCDC115	ENSG00000197857	ZNF44
ENSG00000112972	HMGCS1	ENSG00000106330	MOSPD3			ENSG00000121481	RNF2	ENSG00000133574	GIMAP4			ENSG00000119599	DCAF4	ENSG00000109113	RAB34	ENSG00000108510	MED13			ENSG00000136826	KLF4	ENSG00000197976	AKAP17A
ENSG00000113013	HSPA9	ENSG00000106336	FBXO24			ENSG00000121578	B4GALT4	ENSG00000133805	AMPD3			ENSG00000119782	FKBP1B	ENSG00000109265	CRACD	ENSG00000108588	CCDC47			ENSG00000136859	ANGPTL2	ENSG00000198000	NOL8
ENSG00000113108	APBB3	ENSG00000106351	AGFG2			ENSG00000121621	KIF18A	ENSG00000133874	RNF122			ENSG00000119862	LGALSL	ENSG00000109272	PF4V1	ENSG00000108654	DDX5			ENSG00000137033	IL33	ENSG00000198087	CD2AP
ENSG00000113119	TMCO6	ENSG00000106355	LSM5			ENSG00000121903	ZSCAN20	ENSG00000134028	ADAMDEC1			ENSG00000119929	CUTC	ENSG00000109323	MANBA	ENSG00000108946	PRKAR1A			ENSG00000137077	CCL21	ENSG00000198300	PEG3
ENSG00000113161	HMGCR	ENSG00000106367	AP1S1			ENSG00000121957	GPSM2	ENSG00000134046	MBD2			ENSG00000119946	CNNM1	ENSG00000109339	MAPK10	ENSG00000108963	DPH1			ENSG00000137198	GMPR	ENSG00000198315	ZKSCAN8
ENSG00000113269	RNF130	ENSG00000106384	MOGAT3			ENSG00000122483	CCDC18	ENSG00000134061	CD180			ENSG00000120049	KCNIP2	ENSG00000109472	CPE	ENSG00000109133	TMEM33			ENSG00000137501	SYTL2	ENSG00000198563	DDX39B
ENSG00000113318	MSH3	ENSG00000106397	PLOD3			ENSG00000122515	ZMIZ2	ENSG00000134242	PTPN22			ENSG00000120254	MTHFD1L	ENSG00000109586	GALNT7	ENSG00000109171	SLAIN2			ENSG00000137507	LRRC32	ENSG00000198646	NCOA6
ENSG00000113328	CCNG1	ENSG00000106399	RPA3			ENSG00000122565	CBX3	ENSG00000134256	CD101			ENSG00000120699	EXOSC8	ENSG00000109610	SOD3	ENSG00000109184	DCUN1D4			ENSG00000137699	TRIM29	ENSG00000198707	CEP290
ENSG00000113492	AGXT2	ENSG00000106400	ZNHIT1			ENSG00000122779	TRIM24	ENSG00000134460	IL2RA			ENSG00000120708	TGFBI	ENSG00000109625	CPZ	ENSG00000109189	USP46			ENSG00000137726	FXYD6	ENSG00000198728	LDB1
ENSG00000113494	PRLR	ENSG00000106404	CLDN15			ENSG00000122952	ZWINT	ENSG00000134470	IL15RA			ENSG00000120832	MTERF2	ENSG00000109680	TBC1D19	ENSG00000109270	LAMTOR3			ENSG00000137727	ARHGAP20	ENSG00000198799	LRIG2
ENSG00000113600	C9	ENSG00000106554	CHCHD3			ENSG00000122965	RBM19	ENSG00000134516	DOCK2			ENSG00000121289	CEP89	ENSG00000109689	STIM2	ENSG00000109381	ELF2			ENSG00000137801	THBS1	ENSG00000198919	DZIP3
ENSG00000113621	TXNDC15	ENSG00000106588	PSMA2			ENSG00000122966	CIT	ENSG00000134539	KLRD1			ENSG00000121742	GJB6	ENSG00000109736	MFSD10	ENSG00000109445	ZNF330			ENSG00000137817	PARP6	ENSG00000198939	ZFP2
ENSG00000113719	ERGIC1	ENSG00000106591	MRPL32			ENSG00000123080	CDKN2C	ENSG00000134571	MYBPC3			ENSG00000121766	ZCCHC17	ENSG00000109738	GLRB	ENSG00000109458	GAB1			ENSG00000137834	SMAD6	ENSG00000204130	RUFY2
ENSG00000113790	EHHADH	ENSG00000106608	URGCP			ENSG00000123219	CENPK	ENSG00000134594	RAB33A			ENSG00000122026	RPL21	ENSG00000109790	KLHL5	ENSG00000109466	KLHL2			ENSG00000137872	SEMA6D	ENSG00000204149	AGAP6
ENSG00000113851	CRBN	ENSG00000106615	RHEB			ENSG00000123352	SPATS2	ENSG00000134954	ETS1			ENSG00000122359	ANXA11	ENSG00000109846	CRYAB	ENSG00000109572	CLCN3			ENSG00000138079	SLC3A1	ENSG00000204172	AGAP9
ENSG00000113889	KNG1	ENSG00000106628	POLD2			ENSG00000123374	CDK2	ENSG00000134955	SLC37A2			ENSG00000122406	RPL5	ENSG00000109944	JHY	ENSG00000109606	DHX15			ENSG00000138080	EMILIN1	ENSG00000204271	SPIN3
ENSG00000113905	HRG	ENSG00000106635	BCL7B			ENSG00000123416	TUBA1B	ENSG00000135046	ANXA1			ENSG00000122643	NT5C3A	ENSG00000109971	HSPA8	ENSG00000109654	TRIM2			ENSG00000138135	CH25H	ENSG00000204396	VWA7
ENSG00000113924	HGD	ENSG00000106803	SEC61B			ENSG00000123473	STIL	ENSG00000135074	ADAM19			ENSG00000122678	POLM	ENSG00000110195	FOLR1	ENSG00000109686	SH3D19			ENSG00000138303	ASCC1	ENSG00000205560	CPT1B
ENSG00000114021	NIT2	ENSG00000106992	AK1			ENSG00000123485	HJURP	ENSG00000135077	HAVCR2			ENSG00000122705	CLTA	ENSG00000110237	ARHGEF17	ENSG00000109756	RAPGEF2			ENSG00000138615	CILP	ENSG00000206530	CFAP44
ENSG00000114054	PCCB	ENSG00000107020	PLGRKT			ENSG00000123643	SLC36A1	ENSG00000135148	TRAFD1			ENSG00000122735	DNAI1	ENSG00000110318	CEP126	ENSG00000109762	SNX25			ENSG00000138639	ARHGAP24	ENSG00000212916	MAP10
ENSG00000114200	BCHE	ENSG00000107175	CREB3			ENSG00000123908	AGO2	ENSG00000135185	TMEM243			ENSG00000123064	DDX54	ENSG00000110328	GALNT18	ENSG00000109787	KLF3			ENSG00000138670	RASGEF1B	ENSG00000213462	ERV3-1
ENSG00000114349	GNAT1	ENSG00000107187	LHX3			ENSG00000123975	CKS2	ENSG00000135426	TESPA1			ENSG00000123119	NECAB1	ENSG00000110427	KIAA1549L	ENSG00000110048	OSBP			ENSG00000138696	BMPR1B	ENSG00000213676	ATF6B
ENSG00000114378	HYAL1	ENSG00000107223	EDF1			ENSG00000124160	NCOA5	ENSG00000135439	AGAP2			ENSG00000123136	DDX39A	ENSG00000110514	MADD	ENSG00000110066	KMT5B			ENSG00000138722	MMRN1	ENSG00000214021	TTLL3
ENSG00000114547	ROPN1B	ENSG00000107262	BAG1			ENSG00000124181	PLCG1	ENSG00000135472	FAIM2			ENSG00000123143	PKN1	ENSG00000110660	SLC35F2	ENSG00000110315	RNF141			ENSG00000138744	NAAA	ENSG00000214279	SCART1
ENSG00000114737	CISH	ENSG00000107338	SHB			ENSG00000124207	CSE1L	ENSG00000135596	MICAL1			ENSG00000123349	PFDN5	ENSG00000110697	PITPNM1	ENSG00000110321	EIF4G2			ENSG00000138767	CNOT6L	ENSG00000214595	EML6
ENSG00000114771	AADAC	ENSG00000107404	DVL1			ENSG00000124222	STX16	ENSG00000135604	STX11			ENSG00000123364	HOXC13	ENSG00000110811	P3H3	ENSG00000110330	BIRC2			ENSG00000138771	SHROOM3	ENSG00000214814	FER1L6
ENSG00000114779	ABHD14B	ENSG00000107521	HPS1			ENSG00000124422	USP22	ENSG00000135643	KCNMB4			ENSG00000123405	NFE2	ENSG00000110880	CORO1C	ENSG00000110344	UBE4A			ENSG00000138814	PPP3CA	ENSG00000221978	CCNL2
ENSG00000114790	ARHGEF26	ENSG00000107672	NSMCE4A			ENSG00000124493	GRM4	ENSG00000135697	BCO1			ENSG00000123737	EXOSC9	ENSG00000110906	KCTD10	ENSG00000110422	HIPK3			ENSG00000138835	RGS3	ENSG00000228486	C2orf92
ENSG00000114867	EIF4G1	ENSG00000107829	FBXW4			ENSG00000124507	PACSIN1	ENSG00000135838	NPL			ENSG00000123810	B9D2	ENSG00000110925	CSRNP2	ENSG00000110429	FBXO3			ENSG00000139174	PRICKLE1	ENSG00000232593	KANTR
ENSG00000115042	FAHD2A	ENSG00000107872	FBXL15			ENSG00000124571	XPO5	ENSG00000135898	GPR55			ENSG00000123999	INHA	ENSG00000110944	IL23A	ENSG00000110696	C11orf58			ENSG00000139269	INHBE	ENSG00000238083	LRRC37A2
ENSG00000115107	STEAP3	ENSG00000107874	CUEDC2			ENSG00000124574	ABCC10	ENSG00000135899	SP110			ENSG00000124116	WFDC3	ENSG00000111087	GLI1	ENSG00000110713	NUP98			ENSG00000139289	PHLDA1	ENSG00000239779	WBP1
ENSG00000115226	FNDC4	ENSG00000107960	STN1			ENSG00000124608	AARS2	ENSG00000135905	DOCK10			ENSG00000124140	SLC12A5	ENSG00000111110	PPM1H	ENSG00000110756	HPS5			ENSG00000139318	DUSP6	ENSG00000240053	LY6G5B
ENSG00000115255	REEP6	ENSG00000108179	PPIF			ENSG00000124641	MED20	ENSG00000135925	WNT10A			ENSG00000124159	MATN4	ENSG00000111145	ELK3	ENSG00000110911	SLC11A2			ENSG00000139329	LUM	ENSG00000241404	EGFL8
ENSG00000115282	TTC31	ENSG00000108344	PSMD3			ENSG00000124657	OR2B6	ENSG00000136048	DRAM1			ENSG00000124228	DDX27	ENSG00000111261	MANSC1	ENSG00000110931	CAMKK2			ENSG00000139370	SLC15A4	ENSG00000241489
ENSG00000115290	GRB14	ENSG00000108465	CDK5RAP3			ENSG00000124721	DNAH8	ENSG00000136059	VILL			ENSG00000124243	BCAS4	ENSG00000111328	CDK2AP1	ENSG00000111269	CREBL2			ENSG00000139737	SLAIN1	ENSG00000243716	NPIPB5
ENSG00000115310	RTN4	ENSG00000108469	RECQL5			ENSG00000124783	SSR1	ENSG00000136147	PHF11			ENSG00000124257	NEURL2	ENSG00000111341	MGP	ENSG00000111358	GTF2H3			ENSG00000139926	FRMD6	ENSG00000244234	GMCL2
ENSG00000115361	ACADL	ENSG00000108479	GALK1			ENSG00000124795	DEK	ENSG00000136167	LCP1			ENSG00000124383	MPHOSPH10	ENSG00000111344	RASAL1	ENSG00000111530	CAND1			ENSG00000139946	PELI2	ENSG00000246922	UBAP1L
ENSG00000115363	EVA1A	ENSG00000108591	DRG2			ENSG00000125249	RAP2A	ENSG00000136235	GPNMB			ENSG00000124440	HIF3A	ENSG00000111371	SLC38A1	ENSG00000111647	UHRF1BP1L			ENSG00000139971	ARMH4	ENSG00000250312	ZNF718
ENSG00000115364	MRPL19	ENSG00000108604	SMARCD2			ENSG00000125319	HROB	ENSG00000136244	IL6			ENSG00000124466	LYPD3	ENSG00000111412	SPRING1	ENSG00000111684	LPCAT3			ENSG00000140044	JDP2	ENSG00000250506	CDK3
ENSG00000115423	DNAH6	ENSG00000108774	RAB5C			ENSG00000125351	UPF3B	ENSG00000136250	AOAH			ENSG00000124535	WRNIP1	ENSG00000111424	VDR	ENSG00000111727	HCFC2			ENSG00000140092	FBLN5	ENSG00000254206	NPIPB11
ENSG00000115425	PECR	ENSG00000108786	HSD17B1			ENSG00000125434	SLC25A35	ENSG00000136286	MYO1G			ENSG00000124541	RRP36	ENSG00000111432	FZD10	ENSG00000111816	FRK			ENSG00000140538	NTRK3	ENSG00000256223	ZNF10
ENSG00000115457	IGFBP2	ENSG00000108826	MRPL27			ENSG00000125447	GGA3	ENSG00000136404	TM6SF1			ENSG00000124562	SNRPC	ENSG00000111450	STX2	ENSG00000111877	MCM9			ENSG00000140564	FURIN	ENSG00000256771	ZNF253
ENSG00000115468	EFHD1	ENSG00000109016	DHRS7B			ENSG00000125450	NUP85	ENSG00000136490	LIMD2			ENSG00000124614	RPS10	ENSG00000111490	TBC1D30	ENSG00000112062	MAPK14			ENSG00000140832	MARVELD3	ENSG00000261308	FIGNL2
ENSG00000115486	GGCX	ENSG00000109062	SLC9A3R1			ENSG00000125454	SLC25A19	ENSG00000136573	BLK			ENSG00000124659	TBCC	ENSG00000111670	GNPTAB	ENSG00000112078	KCTD20			ENSG00000140835	CHST4	ENSG00000261609	GAN
ENSG00000115520	COQ10B	ENSG00000109084	TMEM97			ENSG00000125633	CCDC93	ENSG00000136634	IL10			ENSG00000124688	MAD2L1BP	ENSG00000111674	ENO2	ENSG00000112210	RAB23			ENSG00000140941	MAP1LC3B	ENSG00000261740	BOLA2-SMG1P6
ENSG00000115661	STK16	ENSG00000109390	NDUFC1			ENSG00000125834	STK35	ENSG00000136732	GYPC			ENSG00000124702	KLHDC3	ENSG00000111676	ATN1	ENSG00000112249	ASCC3			ENSG00000141012	GALNS	ENSG00000263956	NBPF11
ENSG00000115718	PROC	ENSG00000109501	WFS1			ENSG00000125841	NRSN2	ENSG00000136840	ST6GALNAC4			ENSG00000124743	KLHL31	ENSG00000111752	PHC1	ENSG00000112282	MED23			ENSG00000141027	NCOR1	ENSG00000266173	STRADA
ENSG00000115738	ID2	ENSG00000109536	FRG1			ENSG00000125846	ZNF133	ENSG00000136869	TLR4			ENSG00000124767	GLO1	ENSG00000111785	RIC8B	ENSG00000112414	ADGRG6			ENSG00000141380	SS18	ENSG00000266338	NBPF15
ENSG00000115841	RMDN2	ENSG00000109771	LRP2BP			ENSG00000125864	BFSP1	ENSG00000137078	SIT1			ENSG00000124784	RIOK1	ENSG00000111799	COL12A1	ENSG00000112531	QKI			ENSG00000141433	ADCYAP1	ENSG00000272391	POM121C
ENSG00000115884	SDC1	ENSG00000109854	HTATIP2			ENSG00000125871	MGME1	ENSG00000137101	CD72			ENSG00000124787	RPP40	ENSG00000111859	NEDD9	ENSG00000112599	GUCA1B			ENSG00000141441	GAREM1	ENSG00000274750	H3C6
ENSG00000115998	C2orf42	ENSG00000109917	ZPR1			ENSG00000125885	MCM8	ENSG00000137265	IRF4			ENSG00000124802	EEF1E1	ENSG00000111981	ULBP1	ENSG00000112624	BICRAL			ENSG00000141447	OSBPL1A	ENSG00000277462	ZNF670
ENSG00000116133	DHCR24	ENSG00000110011	DNAJC4			ENSG00000125898	FAM110A	ENSG00000137441	FGFBP2			ENSG00000124935	SCGB1D2	ENSG00000112033	PPARD	ENSG00000112685	EXOC2			ENSG00000141448	GATA6
ENSG00000116138	DNAJC16	ENSG00000110047	EHD1			ENSG00000125944	HNRNPR	ENSG00000137462	TLR2			ENSG00000125046	SSUH2	ENSG00000112139	MDGA1	ENSG00000112701	SENP6			ENSG00000141469	SLC14A1
ENSG00000116171	SCP2	ENSG00000110063	DCPS			ENSG00000126001	CEP250	ENSG00000137478	FCHSD2			ENSG00000125458	NT5C	ENSG00000112214	FHL5	ENSG00000112851	ERBIN			ENSG00000141736	ERBB2
ENSG00000116183	PAPPA2	ENSG00000110076	NRXN2			ENSG00000126003	PLAGL2	ENSG00000137486	ARRB1			ENSG00000125485	DDX31	ENSG00000112246	SIM1	ENSG00000112893	MAN2A1			ENSG00000142178	SIK1
ENSG00000116191	RALGPS2	ENSG00000110080	ST3GAL4			ENSG00000126215	XRCC3	ENSG00000137496	IL18BP			ENSG00000125503	PPP1R12C	ENSG00000112276	BVES	ENSG00000112941	TENT4A			ENSG00000142192	APP
ENSG00000116209	TMEM59	ENSG00000110200	ANAPC15			ENSG00000126259	KIRREL2	ENSG00000137752	CASP1			ENSG00000125505	MBOAT7	ENSG00000112280	COL9A1	ENSG00000112992	NNT			ENSG00000142208	AKT1
ENSG00000116285	ERRFI1	ENSG00000110442	COMMD9			ENSG00000126261	UBA2	ENSG00000137841	PLCB2			ENSG00000125618	PAX8	ENSG00000112320	SOBP	ENSG00000113163	CERT1			ENSG00000142549	IGLON5
ENSG00000116574	RHOU	ENSG00000110455	ACCS			ENSG00000126500	FLRT1	ENSG00000137976	DNASE2B			ENSG00000125651	GTF2F1	ENSG00000112541	PDE10A	ENSG00000113240	CLK4			ENSG00000142609	CFAP74
ENSG00000116667	C1orf21	ENSG00000110536	PTPMT1			ENSG00000126778	SIX1	ENSG00000138166	DUSP5			ENSG00000125691	RPL23	ENSG00000112559	MDFI	ENSG00000113282	CLINT1			ENSG00000142627	EPHA2
ENSG00000116678	LEPR	ENSG00000110619	CARS1			ENSG00000126787	DLGAP5	ENSG00000138378	STAT4			ENSG00000125741	OPA3	ENSG00000112562	SMOC2	ENSG00000113369	ARRDC3			ENSG00000142748	FCN3
ENSG00000116688	MFN2	ENSG00000110628	SLC22A18			ENSG00000127334	DYRK2	ENSG00000138755	CXCL9			ENSG00000125743	SNRPD2	ENSG00000112619	PRPH2	ENSG00000113384	GOLPH3			ENSG00000142867	BCL10
ENSG00000116690	PRG4	ENSG00000110680	CALCA			ENSG00000127423	AUNIP	ENSG00000138756	BMP2K			ENSG00000125746	EML2	ENSG00000112655	PTK7	ENSG00000113391	FAM172A			ENSG00000142871	CCN1
ENSG00000116704	SLC35D1	ENSG00000110711	AIP			ENSG00000127527	EPS15L1	ENSG00000138829	FBN2			ENSG00000125753	VASP	ENSG00000112782	CLIC5	ENSG00000113441	LNPEP			ENSG00000142910	TINAGL1
ENSG00000116717	GADD45A	ENSG00000110717	NDUFS8			ENSG00000127564	PKMYT1	ENSG00000138964	PARVG			ENSG00000125755	SYMPK	ENSG00000112796	ENPP5	ENSG00000113522	RAD50			ENSG00000143013	LMO4
ENSG00000116752	BCAS2	ENSG00000110801	PSMD9			ENSG00000127586	CHTF18	ENSG00000139083	ETV6			ENSG00000125814	NAPB	ENSG00000112812	PRSS16	ENSG00000113580	NR3C1			ENSG00000143196	DPT
ENSG00000116761	CTH	ENSG00000110917	MLEC			ENSG00000127616	SMARCA4	ENSG00000139187	KLRG1			ENSG00000125821	DTD1	ENSG00000112837	TBX18	ENSG00000113583	C5orf15			ENSG00000143333	RGS16
ENSG00000116771	AGMAT	ENSG00000110921	MVK			ENSG00000127831	VIL1	ENSG00000139193	CD27			ENSG00000125826	RBCK1	ENSG00000112852	PCDHB2	ENSG00000113595	TRIM23			ENSG00000143341	HMCN1
ENSG00000116785	CFHR3	ENSG00000110955	ATP5F1B			ENSG00000127928	GNGT1	ENSG00000139211	AMIGO2			ENSG00000125835	SNRPB	ENSG00000113083	LOX	ENSG00000113597	TRAPPC13			ENSG00000143369	ECM1
ENSG00000116791	CRYZ	ENSG00000111057	KRT18			ENSG00000127990	SGCE	ENSG00000139278	GLIPR1			ENSG00000125863	MKKS	ENSG00000113205	PCDHB3	ENSG00000113615	SEC24A			ENSG00000143384	MCL1
ENSG00000116833	NR5A2	ENSG00000111321	LTBR			ENSG00000128165	ADM2	ENSG00000139572	GPR84			ENSG00000125870	SNRPB2	ENSG00000113209	PCDHB5	ENSG00000113638	TTC33			ENSG00000143641	GALNT2
ENSG00000116882	HAO2	ENSG00000111639	MRPL51			ENSG00000128242	GAL3ST1	ENSG00000139626	ITGB7			ENSG00000125875	TBC1D20	ENSG00000113211	PCDHB6	ENSG00000113712	CSNK1A1			ENSG00000144031	ANKRD53
ENSG00000116990	MYCL	ENSG00000111640	GAPDH			ENSG00000128266	GNAZ	ENSG00000139629	GALNT6			ENSG00000125877	ITPA	ENSG00000113212	PCDHB7	ENSG00000113742	CPEB4			ENSG00000144057	ST6GAL2
ENSG00000117009	KMO	ENSG00000111652	COPS7A			ENSG00000128298	BAIAP2L2	ENSG00000139668	WDFY2			ENSG00000125888	BANF2	ENSG00000113248	PCDHB15	ENSG00000113838	TBCCD1			ENSG00000144619	CNTN4
ENSG00000117010	ZNF684	ENSG00000111653	ING4			ENSG00000128408	RIBC2	ENSG00000139679	LPAR6			ENSG00000125895	TMEM74B	ENSG00000113262	GRM6	ENSG00000113916	BCL6			ENSG00000144642	RBMS3
ENSG00000117054	ACADM	ENSG00000111667	USP5			ENSG00000128578	STRIP2	ENSG00000139832	RAB20			ENSG00000125970	RALY	ENSG00000113361	CDH6	ENSG00000113946	CLDN16			ENSG00000144655	CSRNP1
ENSG00000117118	SDHB	ENSG00000111669	TPI1			ENSG00000128610	FEZF1	ENSG00000139970	RTN1			ENSG00000125971	DYNLRB1	ENSG00000113578	FGF1	ENSG00000114030	KPNA1			ENSG00000144668	ITGA9
ENSG00000117143	UAP1	ENSG00000111678	C12orf57			ENSG00000128617	OPN1SW	ENSG00000140030	GPR65			ENSG00000125977	EIF2S2	ENSG00000113645	WWC1	ENSG00000114062	UBE3A			ENSG00000144712	CAND2
ENSG00000117305	HMGCL	ENSG00000111725	PRKAB1			ENSG00000128708	HAT1	ENSG00000140105	WARS1			ENSG00000125991	ERGIC3	ENSG00000113657	DPYSL3	ENSG00000114107	CEP70			ENSG00000144746	ARL6IP5
ENSG00000117448	AKR1A1	ENSG00000111775	COX6A1			ENSG00000128944	KNSTRN	ENSG00000140368	PSTPIP1			ENSG00000126214	KLC1	ENSG00000113722	CDX1	ENSG00000114127	XRN1			ENSG00000144802	NFKBIZ
ENSG00000117479	SLC19A2	ENSG00000111802	TDP2			ENSG00000129159	KCNC1	ENSG00000140379	BCL2A1			ENSG00000126249	PDCD2L	ENSG00000113739	STC2	ENSG00000114166	KAT2B			ENSG00000145335	SNCA
ENSG00000117480	FAAH	ENSG00000111832	RWDD1			ENSG00000129167	TPH1	ENSG00000140464	PML			ENSG00000126254	RBM42	ENSG00000113749	HRH2	ENSG00000114209	PDCD10			ENSG00000145431	PDGFC
ENSG00000117500	TMED5	ENSG00000112514	CUTA			ENSG00000129173	E2F8	ENSG00000140511	HAPLN3			ENSG00000126453	BCL2L12	ENSG00000113758	DBN1	ENSG00000114248	LRRC31			ENSG00000145555	MYO10
ENSG00000117592	PRDX6	ENSG00000112651	MRPL2			ENSG00000129195	PIMREG	ENSG00000140678	ITGAX			ENSG00000126456	IRF3	ENSG00000113763	UNC5A	ENSG00000114251	WNT5A			ENSG00000145632	PLK2
ENSG00000117594	HSD11B1	ENSG00000112667	DNPH1			ENSG00000129351	ILF3	ENSG00000140749	IGSF6			ENSG00000126457	PRMT1	ENSG00000114120	SLC25A36	ENSG00000114302	PRKAR2A			ENSG00000145708	CRHBP
ENSG00000117595	IRF6	ENSG00000112695	COX7A2			ENSG00000129484	PARP2	ENSG00000140750	ARHGAP17			ENSG00000126461	SCAF1	ENSG00000114279	FGF12	ENSG00000114331	ACAP2			ENSG00000145794	MEGF10
ENSG00000117601	SERPINC1	ENSG00000112977	DAP			ENSG00000129646	QRICH2	ENSG00000140853	NLRC5			ENSG00000126562	WNK4	ENSG00000114405	C3orf14	ENSG00000114439	BBX			ENSG00000145824	CXCL14
ENSG00000117643	MAN1C1	ENSG00000112996	MRPS30			ENSG00000129654	FOXJ1	ENSG00000140931	CMTM3			ENSG00000126733	DACH2	ENSG00000114423	CBLB	ENSG00000114480	GBE1			ENSG00000145832	SLC25A48
ENSG00000117791	MTARC2	ENSG00000113141	IK			ENSG00000129810	SGO1	ENSG00000140968	IRF8			ENSG00000126749	EMG1	ENSG00000114446	IFT57	ENSG00000114520	SNX4			ENSG00000145945	FAM50B
ENSG00000118094	TREH	ENSG00000113312	TTC1			ENSG00000130299	GTPBP3	ENSG00000141096	DPEP3			ENSG00000126814	TRMT5	ENSG00000114455	HHLA2	ENSG00000114541	FRMD4B			ENSG00000146021	KLHL3
ENSG00000118137	APOA1	ENSG00000113356	POLR3G			ENSG00000130309	COLGALT1	ENSG00000141293	SKAP1			ENSG00000127191	TRAF2	ENSG00000114473	IQCG	ENSG00000114573	ATP6V1A			ENSG00000146151	HMGCLL1
ENSG00000118217	ATF6	ENSG00000113558	SKP1			ENSG00000130669	PAK4	ENSG00000141384	TAF4B			ENSG00000127399	LRRC61	ENSG00000114529	C3orf52	ENSG00000114698	PLSCR4			ENSG00000146278	PNRC1
ENSG00000118271	TTR	ENSG00000113732	ATP6V0E1			ENSG00000130695	CEP85	ENSG00000141480	ARRB2			ENSG00000127452	FBXL12	ENSG00000114554	PLXNA1	ENSG00000114796	KLHL24			ENSG00000146374	RSPO3
ENSG00000118298	CA14	ENSG00000113734	BNIP1			ENSG00000130768	SMPDL3B	ENSG00000141506	PIK3R5			ENSG00000128011	LRFN1	ENSG00000114631	PODXL2	ENSG00000114904	NEK4			ENSG00000146469	VIP
ENSG00000118514	ALDH8A1	ENSG00000113811	SELENOK			ENSG00000130816	DNMT1	ENSG00000141574	SECTM1			ENSG00000128272	ATF4	ENSG00000114670	NEK11	ENSG00000114933	INO80D			ENSG00000146674	IGFBP3
ENSG00000118520	ARG1	ENSG00000114023	FAM162A			ENSG00000130822	PNCK	ENSG00000141655	TNFRSF11A			ENSG00000128283	CDC42EP1	ENSG00000114853	ZBTB47	ENSG00000114978	MOB1A			ENSG00000146950	SHROOM2
ENSG00000118777	ABCG2	ENSG00000114026	OGG1			ENSG00000130826	DKC1	ENSG00000141682	PMAIP1			ENSG00000128524	ATP6V1F	ENSG00000114923	SLC4A3	ENSG00000115020	PIKFYVE			ENSG00000146966	DENND2A
ENSG00000118804	STBD1	ENSG00000114125	RNF7			ENSG00000130829	DUSP9	ENSG00000141968	VAV1			ENSG00000128534	LSM8	ENSG00000114948	ADAM23	ENSG00000115084	SLC35F5			ENSG00000147027	TMEM47
ENSG00000118922	KLF12	ENSG00000114126	TFDP2			ENSG00000130876	SLC7A10	ENSG00000142185	TRPM2			ENSG00000128563	PRKRIP1	ENSG00000115041	KCNIP3	ENSG00000115109	EPB41L5			ENSG00000147041	SYTL5
ENSG00000118985	ELL2	ENSG00000114388	NPRL2			ENSG00000130921	MTRFR	ENSG00000142227	EMP3			ENSG00000128564	VGF	ENSG00000115091	ACTR3	ENSG00000115137	DNAJC27			ENSG00000147119	CHST7
ENSG00000119004	CYP20A1	ENSG00000114395	CYB561D2			ENSG00000131050	BPIFA2	ENSG00000142347	MYO1F			ENSG00000128604	IRF5	ENSG00000115112	TFCP2L1	ENSG00000115145	STAM2			ENSG00000147206	NXF3
ENSG00000119125	GDA	ENSG00000114626	ABTB1			ENSG00000131061	ZNF341	ENSG00000142512	SIGLEC10			ENSG00000128683	GAD1	ENSG00000115183	TANC1	ENSG00000115170	ACVR1			ENSG00000147316	MCPH1
ENSG00000119138	KLF9	ENSG00000114650	SCAP			ENSG00000131094	C1QL1	ENSG00000142765	SYTL1			ENSG00000128709	HOXD9	ENSG00000115221	ITGB6	ENSG00000115266	APC2			ENSG00000147421	HMBOX1
ENSG00000119471	HSDL2	ENSG00000114735	HEMK1			ENSG00000131153	GINS2	ENSG00000142961	MOB3C			ENSG00000128710	HOXD10	ENSG00000115339	GALNT3	ENSG00000115306	SPTBN1			ENSG00000147439	BIN3
ENSG00000119537	KDSR	ENSG00000114738	MAPKAPK3			ENSG00000131242	RAB11FIP4	ENSG00000143110	C1orf162			ENSG00000128739	SNRPN	ENSG00000115353	TACR1	ENSG00000115365	LANCL1			ENSG00000147457	CHMP7
ENSG00000119547	ONECUT2	ENSG00000114902	SPCS1			ENSG00000131462	TUBG1	ENSG00000143119	CD53			ENSG00000128973	CLN6	ENSG00000115380	EFEMP1	ENSG00000115414	FN1			ENSG00000147533	GOLGA7
ENSG00000119636	BBOF1	ENSG00000115129	TP53I3			ENSG00000131467	PSME3	ENSG00000143184	XCL1			ENSG00000129347	KRI1	ENSG00000115419	GLS	ENSG00000115464	USP34			ENSG00000147689	FAM83A
ENSG00000119673	ACOT2	ENSG00000115233	PSMD14			ENSG00000131470	PSMC3IP	ENSG00000143185	XCL2			ENSG00000129354	AP1M2	ENSG00000115461	IGFBP5	ENSG00000115504	EHBP1			ENSG00000147862	NFIB
ENSG00000119686	FLVCR2	ENSG00000115257	PCSK4			ENSG00000131473	ACLY	ENSG00000143226	FCGR2A			ENSG00000129355	CDKN2D	ENSG00000115526	CHST10	ENSG00000115524	SF3B1			ENSG00000147872	PLIN2
ENSG00000119688	ABCD4	ENSG00000115274	INO80B			ENSG00000131650	KREMEN2	ENSG00000143297	FCRL5			ENSG00000129460	NGDN	ENSG00000115561	CHMP3	ENSG00000115594	IL1R1			ENSG00000148053	NTRK2
ENSG00000119689	DLST	ENSG00000115286	NDUFS7			ENSG00000131747	TOP2A	ENSG00000143344	RGL1			ENSG00000129968	ABHD17A	ENSG00000115616	SLC9A2	ENSG00000115760	BIRC6			ENSG00000148143	ZNF462
ENSG00000119698	PPP4R4	ENSG00000115289	PCGF1			ENSG00000131778	CHD1L	ENSG00000143546	S100A8			ENSG00000129990	SYT5	ENSG00000115762	PLEKHB2	ENSG00000115808	STRN			ENSG00000148154	UGCG
ENSG00000119703	ZC2HC1C	ENSG00000115307	AUP1			ENSG00000131876	SNRPA1	ENSG00000143851	PTPN7			ENSG00000129991	TNNI3	ENSG00000115828	QPCT	ENSG00000115816	CEBPZ			ENSG00000148175	STOM
ENSG00000119711	ALDH6A1	ENSG00000115350	POLE4			ENSG00000131899	LLGL1	ENSG00000144136	SLC20A1			ENSG00000130021	PUDP	ENSG00000115840	SLC25A12	ENSG00000115825	PRKD3			ENSG00000148488	ST8SIA6
ENSG00000119720	NRDE2	ENSG00000115459	ELMOD3			ENSG00000131944	FAAP24	ENSG00000144290	SLC4A10			ENSG00000130202	NECTIN2	ENSG00000115977	AAK1	ENSG00000115827	DCAF17			ENSG00000148841	ITPRIP
ENSG00000119723	COQ6	ENSG00000115541	HSPE1			ENSG00000132016	BRME1	ENSG00000144681	STAC			ENSG00000130204	TOMM40	ENSG00000115993	TRAK2	ENSG00000115866	DARS1			ENSG00000148926	ADM
ENSG00000119820	YIPF4	ENSG00000115648	MLPH			ENSG00000132182	NUP210	ENSG00000144815	NXPE3			ENSG00000130255	RPL36	ENSG00000116032	GRIN3B	ENSG00000115904	SOS1			ENSG00000148942	SLC5A12
ENSG00000119913	TECTB	ENSG00000115649	CNPPD1			ENSG00000132341	RAN	ENSG00000144843	ADPRH			ENSG00000130305	NSUN5	ENSG00000116035	VAX2	ENSG00000115966	ATF2			ENSG00000148948	LRRC4C
ENSG00000119927	GPAM	ENSG00000115657	ABCB6			ENSG00000132383	RPA1	ENSG00000144893	MED12L			ENSG00000130332	LSM7	ENSG00000116039	ATP6V1B1	ENSG00000116005	PCYOX1			ENSG00000149090	PAMR1
ENSG00000119938	PPP1R3C	ENSG00000115677	HDLBP			ENSG00000132436	FIGNL1	ENSG00000145287	PLAC8			ENSG00000130427	EPO	ENSG00000116132	PRRX1	ENSG00000116044	NFE2L2			ENSG00000149115	TNKS1BP1
ENSG00000119950	MXI1	ENSG00000115685	PPP1R7			ENSG00000132478	UNK	ENSG00000145362	ANK2			ENSG00000130429	ARPC1B	ENSG00000116141	MARK1	ENSG00000116095	PLEKHA3			ENSG00000149212	SESN3
ENSG00000119986	AVPI1	ENSG00000115756	HPCAL1			ENSG00000132646	PCNA	ENSG00000145416	MARCHF1			ENSG00000130479	MAP1S	ENSG00000116157	GPX7	ENSG00000116198	CEP104			ENSG00000149218	ENDOD1
ENSG00000120053	GOT1	ENSG00000115944	COX7A2L			ENSG00000132680	KHDC4	ENSG00000145428	RNF175			ENSG00000130511	SSBP4	ENSG00000116176	TPSG1	ENSG00000116266	STXBP3			ENSG00000149294	NCAM1
ENSG00000120054	CPN1	ENSG00000116030	SUMO1			ENSG00000132749	TESMIN	ENSG00000145569	OTULINL			ENSG00000130513	GDF15	ENSG00000116237	ICMT	ENSG00000116273	PHF13			ENSG00000149380	P4HA3
ENSG00000120158	RCL1	ENSG00000116096	SPR			ENSG00000132768	DPH2	ENSG00000145623	OSMR			ENSG00000130520	LSM4	ENSG00000116260	QSOX1	ENSG00000116641	DOCK7			ENSG00000149534	MS4A2
ENSG00000120341	SEC16B	ENSG00000116151	MORN1			ENSG00000132780	NASP	ENSG00000145649	GZMA			ENSG00000130590	SAMD10	ENSG00000116299	ELAPOR1	ENSG00000116747	RO60			ENSG00000149557	FEZ1
ENSG00000120437	ACAT2	ENSG00000116213	WRAP73			ENSG00000133119	RFC3	ENSG00000145685	LHFPL2			ENSG00000130598	TNNI2	ENSG00000116396	KCNC4	ENSG00000116922	C1orf109			ENSG00000149571	KIRREL3
ENSG00000120440	TTLL2	ENSG00000116221	MRPL37			ENSG00000133247	KMT5C	ENSG00000145779	TNFAIP8			ENSG00000130638	ATXN10	ENSG00000116525	TRIM62	ENSG00000116962	NID1			ENSG00000149591	TAGLN
ENSG00000120727	PAIP2	ENSG00000116288	PARK7			ENSG00000133302	SLF1	ENSG00000145850	TIMD4			ENSG00000130643	CALY	ENSG00000116679	IVNS1ABP	ENSG00000117000	RLF			ENSG00000150048	CLEC1A
ENSG00000120833	SOCS2	ENSG00000116353	MECR			ENSG00000133619	KRBA1	ENSG00000145936	KCNMB1			ENSG00000130713	EXOSC2	ENSG00000116815	CD58	ENSG00000117151	CTBS			ENSG00000150051	MKX
ENSG00000120837	NFYB	ENSG00000116459	ATP5PB			ENSG00000133710	SPINK5	ENSG00000146070	PLA2G7			ENSG00000130725	UBE2M	ENSG00000116852	KIF21B	ENSG00000117155	SSX2IP			ENSG00000150281	CTF1
ENSG00000120885	CLU	ENSG00000116649	SRM			ENSG00000133884	DPF2	ENSG00000146094	DOK3			ENSG00000130726	TRIM28	ENSG00000116871	MAP7D1	ENSG00000117174	ZNHIT6			ENSG00000150625	GPM6A
ENSG00000120896	SORBS3	ENSG00000116661	FBXO2			ENSG00000134057	CCNB1	ENSG00000146112	PPP1R18			ENSG00000130751	NPAS1	ENSG00000116985	BMP8B	ENSG00000117519	CNN3			ENSG00000150893	FREM2
ENSG00000120907	ADRA1A	ENSG00000116663	FBXO6			ENSG00000134222	PSRC1	ENSG00000146192	FGD2			ENSG00000130758	MAP3K10	ENSG00000116991	SIPA1L2	ENSG00000117528	ABCD3			ENSG00000151014	NOCT
ENSG00000120913	PDLIM2	ENSG00000116670	MAD2L2			ENSG00000134253	TRIM45	ENSG00000146285	SCML4			ENSG00000130810	PPAN	ENSG00000117013	KCNQ4	ENSG00000117620	SLC35A3			ENSG00000151023	ENKUR
ENSG00000120915	EPHX2	ENSG00000116685	KIAA2013			ENSG00000134291	TMEM106C	ENSG00000146376	ARHGAP18			ENSG00000130811	EIF3G	ENSG00000117020	AKT3	ENSG00000117707	PROX1			ENSG00000151135	TMEM263
ENSG00000120925	RNF170	ENSG00000116691	MIIP			ENSG00000134308	YWHAQ	ENSG00000146386	ABRACL			ENSG00000130935	NOL11	ENSG00000117122	MFAP2	ENSG00000117713	ARID1A			ENSG00000151150	ANK3
ENSG00000120942	UBIAD1	ENSG00000116809	ZBTB17			ENSG00000134323	MYCN	ENSG00000147010	SH3KBP1			ENSG00000130958	SLC35D2	ENSG00000117394	SLC2A1	ENSG00000117868	ESYT2			ENSG00000151240	DIP2C
ENSG00000120952	PRAMEF2	ENSG00000116863	ADPRS			ENSG00000134453	RBM17	ENSG00000147065	MSN			ENSG00000131351	HAUS8	ENSG00000117461	PIK3R3	ENSG00000118007	STAG1			ENSG00000151322	NPAS3
ENSG00000121039	RDH10	ENSG00000116885	OSCP1			ENSG00000134490	TMEM241	ENSG00000147138	GPR174			ENSG00000131400	NAPSA	ENSG00000117600	PLPPR4	ENSG00000118412	CASP8AP2			ENSG00000151360	ALLC
ENSG00000121057	AKAP1	ENSG00000116898	MRPS15			ENSG00000134569	LRP4	ENSG00000147168	IL2RG			ENSG00000131469	RPL27	ENSG00000117983	MUC5B	ENSG00000118454	ANKRD13C			ENSG00000151468	CCDC3
ENSG00000121101	TEX14	ENSG00000116954	RRAGC			ENSG00000134602	STK26	ENSG00000147251	DOCK11			ENSG00000131591	C1orf159	ENSG00000118017	A4GNT	ENSG00000118482	PHF3			ENSG00000151470	C4orf33
ENSG00000121104	FAM117A	ENSG00000117133	RPF1			ENSG00000134690	CDCA8	ENSG00000147394	ZNF185			ENSG00000131652	THOC6	ENSG00000118160	SLC8A2	ENSG00000118496	FBXO30			ENSG00000151806	GUF1
ENSG00000121210	TMEM131L	ENSG00000117262	GPR89A			ENSG00000134748	PRPF38A	ENSG00000147416	ATP6V1B2			ENSG00000131732	ZCCHC9	ENSG00000118257	NRP2	ENSG00000118689	FOXO3			ENSG00000151952	TMEM132D
ENSG00000121270	ABCC11	ENSG00000117266	CDK18			ENSG00000134779	TPGS2	ENSG00000147443	DOK2			ENSG00000131748	STARD3	ENSG00000118263	KLF7	ENSG00000118762	PKD2			ENSG00000152092	ASTN1
ENSG00000121274	TENT4B	ENSG00000117308	GALE			ENSG00000134815	DHX34	ENSG00000147570	DNAJC5B			ENSG00000131771	PPP1R1B	ENSG00000118322	ATP10B	ENSG00000118855	MFSD1			ENSG00000152217	SETBP1
ENSG00000121310	ECHDC2	ENSG00000117395	EBNA1BP2			ENSG00000134824	FADS2	ENSG00000148180	GSN			ENSG00000131848	ZSCAN5A	ENSG00000118369	USP35	ENSG00000118898	PPL			ENSG00000152518	ZFP36L2
ENSG00000121350	PYROXD1	ENSG00000117408	IPO13			ENSG00000134901	POGLUT2	ENSG00000148288	GBGT1			ENSG00000132004	FBXW9	ENSG00000118402	ELOVL4	ENSG00000118961	LDAH			ENSG00000152580	IGSF10
ENSG00000121351	IAPP	ENSG00000117410	ATP6V0B			ENSG00000134910	STT3A	ENSG00000148600	CDHR1			ENSG00000132017	DCAF15	ENSG00000118473	SGIP1	ENSG00000118965	WDR35			ENSG00000152749	GPR180
ENSG00000121361	KCNJ8	ENSG00000117419	ERI3			ENSG00000134986	NREP	ENSG00000148680	HTR7			ENSG00000132164	SLC6A11	ENSG00000118495	PLAGL1	ENSG00000119042	SATB2			ENSG00000152760	DYNLT5
ENSG00000121410	A1BG	ENSG00000117450	PRDX1			ENSG00000135045	C9orf40	ENSG00000148908	RGS10			ENSG00000132170	PPARG	ENSG00000118785	SPP1	ENSG00000119139	TJP2			ENSG00000152763	DNAI4
ENSG00000121671	CRY2	ENSG00000117472	TSPAN1			ENSG00000135097	MSI1	ENSG00000149054	ZNF215			ENSG00000132254	ARFIP2	ENSG00000118997	DNAH7	ENSG00000119318	RAD23B			ENSG00000153002	CPB1
ENSG00000121690	DEPDC7	ENSG00000117481	NSUN4			ENSG00000135119	RNFT2	ENSG00000149781	FERMT3			ENSG00000132323	ILKAP	ENSG00000119280	C1orf198	ENSG00000119402	FBXW2			ENSG00000153162	BMP6
ENSG00000121691	CAT	ENSG00000117614	SYF2			ENSG00000135124	P2RX4	ENSG00000149968	MMP3			ENSG00000132330	SCLY	ENSG00000119411	BSPRY	ENSG00000119446	RBM18			ENSG00000153234	NR4A2
ENSG00000121851	POLR3GL	ENSG00000117640	MTFR1L			ENSG00000135127	BICDL1	ENSG00000150045	KLRF1			ENSG00000132382	MYBBP1A	ENSG00000119457	SLC46A2	ENSG00000119509	INVS			ENSG00000153246	PLA2R1
ENSG00000121858	TNFSF10	ENSG00000117682	DHDDS			ENSG00000135314	KHDC1	ENSG00000150337	FCGR1A			ENSG00000132429	POPDC3	ENSG00000119514	GALNT12	ENSG00000119523	ALG2			ENSG00000153250	RBMS1
ENSG00000122121	XPNPEP2	ENSG00000117691	NENF			ENSG00000135315	CEP162	ENSG00000150347	ARID5B			ENSG00000132432	SEC61G	ENSG00000119630	PGF	ENSG00000119541	VPS4B			ENSG00000153707	PTPRD
ENSG00000122194	PLG	ENSG00000117748	RPA2			ENSG00000135355	GJA10	ENSG00000150510	FAM124A			ENSG00000132518	GUCY2D	ENSG00000119661	DNAL1	ENSG00000119596	YLPM1			ENSG00000153714	LURAP1L
ENSG00000122203	KIAA1191	ENSG00000117862	TXNDC12			ENSG00000135446	CDK4	ENSG00000150637	CD226			ENSG00000132522	GPS2	ENSG00000119681	LTBP2	ENSG00000119616	FCF1			ENSG00000153822	KCNJ16
ENSG00000122376	SHLD2	ENSG00000117971	CHRNB4			ENSG00000135451	TROAP	ENSG00000150681	RGS18			ENSG00000132563	REEP2	ENSG00000119699	TGFB3	ENSG00000119638	NEK9			ENSG00000153933	DGKE
ENSG00000122378	PRXL2A	ENSG00000117984	CTSD			ENSG00000135476	ESPL1	ENSG00000150782	IL18			ENSG00000132581	SDF2	ENSG00000119729	RHOQ	ENSG00000119682	AREL1			ENSG00000154001	PPP2R5E
ENSG00000122490	SLC66A2	ENSG00000118046	STK11			ENSG00000135486	HNRNPA1	ENSG00000150867	PIP4K2A			ENSG00000132603	NIP7	ENSG00000119771	KLHL29	ENSG00000119737	GPR75			ENSG00000154016	GRAP
ENSG00000122729	ACO1	ENSG00000118156	ZNF541			ENSG00000135622	SEMA4F	ENSG00000150977	RILPL2			ENSG00000132635	PCED1A	ENSG00000119844	AFTPH	ENSG00000119778	ATAD2B			ENSG00000154080	CHST9
ENSG00000122787	AKR1D1	ENSG00000118363	SPCS2			ENSG00000135637	CCDC142	ENSG00000151062	CACNA2D4			ENSG00000132661	NXT1	ENSG00000119865	CNRIP1	ENSG00000119787	ATL2			ENSG00000154099	DNAAF1
ENSG00000122912	SLC25A16	ENSG00000118418	HMGN3			ENSG00000135638	EMX1	ENSG00000151117	TMEM86A			ENSG00000132781	MUTYH	ENSG00000119866	BCL11A	ENSG00000119801	YPEL5			ENSG00000154144	TBRG1
ENSG00000122971	ACADS	ENSG00000118508	RAB32			ENSG00000135823	STX6	ENSG00000151466	SCLT1			ENSG00000132819	RBM38	ENSG00000119888	EPCAM	ENSG00000119912	IDE			ENSG00000154175	ABI3BP
ENSG00000123104	ITPR2	ENSG00000118640	VAMP8			ENSG00000135835	KIAA1614	ENSG00000151490	PTPRO			ENSG00000133112	TPT1	ENSG00000119919	NKX2-3	ENSG00000120008	WDR11			ENSG00000154328	NEIL2
ENSG00000123178	SPRYD7	ENSG00000118680	MYL12B			ENSG00000135902	CHRND	ENSG00000151650	VENTX			ENSG00000133134	BEX2	ENSG00000120075	HOXB5	ENSG00000120063	GNA13			ENSG00000154359	LONRF1
ENSG00000123179	EBPL	ENSG00000118894	EEF2KMT			ENSG00000135912	TTLL4	ENSG00000151651	ADAM8			ENSG00000133243	BTBD2	ENSG00000120093	HOXB3	ENSG00000120137	PANK3			ENSG00000154447	SH3RF1
ENSG00000123213	NLN	ENSG00000118939	UCHL3			ENSG00000136026	CKAP4	ENSG00000151702	FLI1			ENSG00000133265	HSPBP1	ENSG00000120149	MSX2	ENSG00000120451	SNX19			ENSG00000154479	CCDC173
ENSG00000123384	LRP1	ENSG00000118960	HS1BP3			ENSG00000136040	PLXNC1	ENSG00000151883	PARP8			ENSG00000133275	CSNK1G2	ENSG00000120162	MOB3B	ENSG00000120519	SLC10A7			ENSG00000154642	C21orf91
ENSG00000123453	SARDH	ENSG00000119013	NDUFB3			ENSG00000136108	CKAP2	ENSG00000152213	ARL11			ENSG00000133398	MED10	ENSG00000120215	MLANA	ENSG00000120662	MTRF1			ENSG00000154654	NCAM2
ENSG00000123454	DBH	ENSG00000119048	UBE2B			ENSG00000136122	BORA	ENSG00000152495	CAMK4			ENSG00000133422	MORC2	ENSG00000120318	ARAP3	ENSG00000120686	UFM1			ENSG00000154734	ADAMTS1
ENSG00000123472	ATPAF1	ENSG00000119242	CCDC92			ENSG00000136231	IGF2BP3	ENSG00000152672	CLEC4F			ENSG00000133466	C1QTNF6	ENSG00000120322	PCDHB8	ENSG00000120688	WBP4			ENSG00000154764	WNT7A
ENSG00000123561	SERPINA7	ENSG00000119383	PTPA			ENSG00000136243	NUP42	ENSG00000152766	ANKRD22			ENSG00000133665	DYDC2	ENSG00000120324	PCDHB10	ENSG00000120690	ELF1			ENSG00000154822	PLCL2
ENSG00000123612	ACVR1C	ENSG00000119392	GLE1			ENSG00000136425	CIB2	ENSG00000152784	PRDM8			ENSG00000133706	LARS1	ENSG00000120327	PCDHB14	ENSG00000120696	KBTBD7			ENSG00000154914	USP43
ENSG00000123689	G0S2	ENSG00000119421	NDUFA8			ENSG00000136492	BRIP1	ENSG00000152969	JAKMIP1			ENSG00000133773	CCDC59	ENSG00000120328	PCDHB12	ENSG00000120756	PLS1			ENSG00000154928	EPHB1
ENSG00000123838	C4BPA	ENSG00000119431	HDHD3			ENSG00000136518	ACTL6A	ENSG00000153029	MR1			ENSG00000134058	CDK7	ENSG00000120594	PLXDC2	ENSG00000120868	APAF1			ENSG00000155090	KLF10
ENSG00000123843	C4BPB	ENSG00000119522	DENND1A			ENSG00000136699	SMPD4	ENSG00000153064	BANK1			ENSG00000134146	DPH6	ENSG00000120820	GLT8D2	ENSG00000120889	TNFRSF10B			ENSG00000155093	PTPRN2
ENSG00000124003	MOGAT1	ENSG00000119559	C19orf25			ENSG00000136715	SAP130	ENSG00000153071	DAB2			ENSG00000134193	REG4	ENSG00000121005	CRISPLD1	ENSG00000121486	TRMT1L			ENSG00000155158	TTC39B
ENSG00000124092	CTCFL	ENSG00000119632	IFI27L2			ENSG00000136824	SMC2	ENSG00000153283	CD96			ENSG00000134202	GSTM3	ENSG00000121068	TBX2	ENSG00000121749	TBC1D15			ENSG00000155629	PIK3AP1
ENSG00000124098	FAM210B	ENSG00000119650	IFT43			ENSG00000136861	CDK5RAP2	ENSG00000153551	CMTM7			ENSG00000134243	SORT1	ENSG00000121236	TRIM6	ENSG00000121879	PIK3CA			ENSG00000156049	GNA14
ENSG00000124120	TTPAL	ENSG00000119655	NPC2			ENSG00000136891	TEX10	ENSG00000153563	CD8A			ENSG00000134285	FKBP11	ENSG00000121297	TSHZ3	ENSG00000121892	PDS5A			ENSG00000156113	KCNMA1
ENSG00000124145	SDC4	ENSG00000119705	SLIRP			ENSG00000136943	CTSV	ENSG00000153898	MCOLN2			ENSG00000134419	RPS15A	ENSG00000121577	POPDC2	ENSG00000121931	LRIF1			ENSG00000156232	WHAMM
ENSG00000124253	PCK1	ENSG00000119718	EIF2B2			ENSG00000136982	DSCC1	ENSG00000153976	HS3ST3A1			ENSG00000134461	ANKRD16	ENSG00000121743	GJA3	ENSG00000121940	CLCC1			ENSG00000156298	TSPAN7
ENSG00000124299	PEPD	ENSG00000119812	FAM98A			ENSG00000137073	UBAP2	ENSG00000153993	SEMA3D			ENSG00000134597	RBMX2	ENSG00000121753	ADGRB2	ENSG00000121988	ZRANB3			ENSG00000156299	TIAM1
ENSG00000124370	MCEE	ENSG00000119878	CRIPT			ENSG00000137135	ARHGEF39	ENSG00000154127	UBASH3B			ENSG00000134686	PHC2	ENSG00000121895	TMEM156	ENSG00000121989	ACVR2A			ENSG00000156413	FUT6
ENSG00000124374	PAIP2B	ENSG00000119977	TCTN3			ENSG00000137185	ZSCAN9	ENSG00000154237	LRRK1			ENSG00000134697	GNL2	ENSG00000121904	CSMD2	ENSG00000122008	POLK			ENSG00000156453	PCDH1
ENSG00000124523	SIRT5	ENSG00000119979	DENND10			ENSG00000137218	FRS3	ENSG00000154451	GBP5			ENSG00000134717	BTF3L4	ENSG00000121964	GTDC1	ENSG00000122042	UBL3			ENSG00000156466	GDF6
ENSG00000124564	SLC17A3	ENSG00000120306	CYSTM1			ENSG00000137221	TJAP1	ENSG00000154589	LY96			ENSG00000134825	TMEM258	ENSG00000122133	PAEP	ENSG00000122068	FYTTD1			ENSG00000157045	NTAN1
ENSG00000124568	SLC17A1	ENSG00000120314	WDR55			ENSG00000137269	LRRC1	ENSG00000154930	ACSS1			ENSG00000135226	UGT2B28	ENSG00000122367	LDB3	ENSG00000122257	RBBP6			ENSG00000157110	RBPMS
ENSG00000124615	MOCS1	ENSG00000120509	PDZD11			ENSG00000137309	HMGA1	ENSG00000155307	SAMSN1			ENSG00000135245	HILPDA	ENSG00000122420	PTGFR	ENSG00000122299	ZC3H7A			ENSG00000157168	NRG1
ENSG00000124713	GNMT	ENSG00000120656	TAF12			ENSG00000137310	TCF19	ENSG00000155465	SLC7A7			ENSG00000135253	KCP	ENSG00000122477	LRRC39	ENSG00000122482	ZNF644			ENSG00000157423	HYDIN
ENSG00000124839	RAB17	ENSG00000120675	DNAJC15			ENSG00000137337	MDC1	ENSG00000155659	VSIG4			ENSG00000135324	MRAP2	ENSG00000122574	WIPF3	ENSG00000122507	BBS9			ENSG00000157483	MYO1E
ENSG00000125149	PHAF1	ENSG00000120697	ALG5			ENSG00000137338	PGBD1	ENSG00000155719	OTOA			ENSG00000135390	ATP5MC2	ENSG00000122642	FKBP9	ENSG00000122512	PMS2			ENSG00000157502	PWWP3B
ENSG00000125166	GOT2	ENSG00000120705	ETF1			ENSG00000137343	ATAT1	ENSG00000155926	SLA			ENSG00000135404	CD63	ENSG00000122674	CCZ1	ENSG00000122550	KLHL7			ENSG00000157551	KCNJ15
ENSG00000125246	CLYBL	ENSG00000120725	SIL1			ENSG00000137404	NRM	ENSG00000155961	RAB39B			ENSG00000135454	B4GALNT1	ENSG00000122691	TWIST1	ENSG00000122591	FAM126A			ENSG00000157557	ETS2
ENSG00000125304	TM9SF2	ENSG00000120742	SERP1			ENSG00000137804	NUSAP1	ENSG00000155962	CLIC2			ENSG00000135549	PKIB	ENSG00000122696	SLC25A51	ENSG00000122741	DCAF10			ENSG00000157992	KRTCAP3
ENSG00000125375	DMAC2L	ENSG00000121073	SLC35B1			ENSG00000137807	KIF23	ENSG00000156127	BATF			ENSG00000135587	SMPD2	ENSG00000122863	CHST3	ENSG00000122786	CALD1			ENSG00000158023	CFAP251
ENSG00000125430	HS3ST3B1	ENSG00000121552	CSTA			ENSG00000137812	KNL1	ENSG00000156234	CXCL13			ENSG00000135624	CCT7	ENSG00000122870	BICC1	ENSG00000123066	MED13L			ENSG00000158089	GALNT14
ENSG00000125551	PLGLB2	ENSG00000121653	MAPK8IP1			ENSG00000137825	ITPKA	ENSG00000156475	PPP2R2B			ENSG00000135632	SMYD5	ENSG00000123094	RASSF8	ENSG00000123091	RNF11			ENSG00000158113	LRRC43
ENSG00000125637	PSD4	ENSG00000121680	PEX16			ENSG00000137857	DUOX1	ENSG00000156515	HK1			ENSG00000135698	MPHOSPH6	ENSG00000123095	BHLHE41	ENSG00000123106	CCDC91			ENSG00000158258	CLSTN2
ENSG00000125648	SLC25A23	ENSG00000121775	TMEM39B			ENSG00000137869	CYP19A1	ENSG00000156587	UBE2L6			ENSG00000135773	CAPN9	ENSG00000123096	SSPN	ENSG00000123191	ATP7B			ENSG00000158578	ALAS2
ENSG00000125675	GRIA3	ENSG00000121897	LIAS			ENSG00000138002	IFT172	ENSG00000156738	MS4A1			ENSG00000135930	EIF4E2	ENSG00000123243	ITIH5	ENSG00000123200	ZC3H13			ENSG00000158715	SLC45A3
ENSG00000125703	ATG4C	ENSG00000121900	TMEM54			ENSG00000138092	CENPO	ENSG00000156886	ITGAD			ENSG00000135951	TSGA10	ENSG00000123500	COL10A1	ENSG00000123268	ATF1			ENSG00000158955	WNT9B
ENSG00000125730	C3	ENSG00000122033	MTIF3			ENSG00000138134	STAMBPL1	ENSG00000156966	B3GNT7			ENSG00000136104	RNASEH2B	ENSG00000123505	AMD1	ENSG00000123427	EEF1AKMT3			ENSG00000159173	TNNI1
ENSG00000125798	FOXA2	ENSG00000122034	GTF3A			ENSG00000138160	KIF11	ENSG00000157191	NECAP2			ENSG00000136146	MED4	ENSG00000123570	RAB9B	ENSG00000123444	KBTBD4			ENSG00000159176	CSRP1
ENSG00000126106	TMEM53	ENSG00000122140	MRPS2			ENSG00000138161	CUZD1	ENSG00000158050	DUSP2			ENSG00000136159	NUDT15	ENSG00000123595	RAB9A	ENSG00000123552	USP45			ENSG00000159212	CLIC6
ENSG00000126218	F10	ENSG00000122386	ZNF205			ENSG00000138180	CEP55	ENSG00000158270	COLEC12			ENSG00000136213	CHST12	ENSG00000123600	METTL8	ENSG00000123562	MORF4L2			ENSG00000159339	PADI4
ENSG00000126231	PROZ	ENSG00000122390	NAA60			ENSG00000138182	KIF20B	ENSG00000158477	CD1A			ENSG00000136238	RAC1	ENSG00000123610	TNFAIP6	ENSG00000123575	FAM199X			ENSG00000159733	ZFYVE28
ENSG00000126368	NR1D1	ENSG00000122481	RWDD3			ENSG00000138190	EXOC6	ENSG00000158481	CD1C			ENSG00000136261	BZW2	ENSG00000123700	KCNJ2	ENSG00000123607	TTC21B			ENSG00000160013	PTGIR
ENSG00000126522	ASL	ENSG00000122547	EEPD1			ENSG00000138336	TET1	ENSG00000158485	CD1B			ENSG00000136811	ODF2	ENSG00000124019	FAM124B	ENSG00000123636	BAZ2B			ENSG00000160111	CPAMD8
ENSG00000126524	SBDS	ENSG00000122873	CISD1			ENSG00000138346	DNA2	ENSG00000158488	CD1E			ENSG00000136875	PRPF4	ENSG00000124102	PI3	ENSG00000123728	RAP2C			ENSG00000160223	ICOSLG
ENSG00000127125	PPCS	ENSG00000122884	P4HA1			ENSG00000138376	BARD1	ENSG00000158517	NCF1			ENSG00000136897	MRPL50	ENSG00000124134	KCNS1	ENSG00000123739	PLA2G12A			ENSG00000160323	ADAMTS13
ENSG00000127241	MASP1	ENSG00000123130	ACOT9			ENSG00000138587	MNS1	ENSG00000158714	SLAMF8			ENSG00000136908	DPM2	ENSG00000124143	ARHGAP40	ENSG00000124177	CHD6			ENSG00000160339	FCN2
ENSG00000127418	FGFRL1	ENSG00000123131	PRDX4			ENSG00000138658	ZGRF1	ENSG00000158717	RNF166			ENSG00000136928	GABBR2	ENSG00000124191	TOX2	ENSG00000124198	ARFGEF2			ENSG00000160703	NLRX1
ENSG00000127419	TMEM175	ENSG00000123144	TRIR			ENSG00000138778	CENPE	ENSG00000158869	FCER1G			ENSG00000136938	ANP32B	ENSG00000124215	CDH26	ENSG00000124214	STAU1			ENSG00000160801	PTH1R
ENSG00000127663	KDM4B	ENSG00000123154	WDR83			ENSG00000138798	EGF	ENSG00000158985	CDC42SE2			ENSG00000136942	RPL35	ENSG00000124225	PMEPA1	ENSG00000124275	MTRR			ENSG00000160808	MYL3
ENSG00000127884	ECHS1	ENSG00000123159	GIPC1			ENSG00000138801	PAPSS1	ENSG00000159110	IFNAR2			ENSG00000136950	ARPC5L	ENSG00000124249	KCNK15	ENSG00000124333	VAMP7			ENSG00000160888	IER2
ENSG00000127948	POR	ENSG00000123240	OPTN			ENSG00000139190	VAMP1	ENSG00000159189	C1QC			ENSG00000137103	TMEM8B	ENSG00000124302	CHST8	ENSG00000124486	USP9X			ENSG00000160932	LY6E
ENSG00000128050	PAICS	ENSG00000123297	TSFM			ENSG00000139354	GAS2L3	ENSG00000159216	RUNX1			ENSG00000137154	RPS6	ENSG00000124313	IQSEC2	ENSG00000124782	RREB1			ENSG00000160951	PTGER1
ENSG00000128185	DGCR6L	ENSG00000123353	ORMDL2			ENSG00000139372	TDG	ENSG00000159314	ARHGAP27			ENSG00000137166	FOXP4	ENSG00000124429	POF1B	ENSG00000124786	SLC35B3			ENSG00000161055	SCGB3A1
ENSG00000128294	TPST2	ENSG00000123395	ATG101			ENSG00000139437	TCHP	ENSG00000159374	M1AP			ENSG00000137168	PPIL1	ENSG00000124602	UNC5CL	ENSG00000124788	ATXN1			ENSG00000161281	COX7A1
ENSG00000128311	TST	ENSG00000123415	SMUG1			ENSG00000139438	FAM222A	ENSG00000159388	BTG2			ENSG00000137207	YIPF3	ENSG00000124664	SPDEF	ENSG00000124789	NUP153			ENSG00000161544	CYGB
ENSG00000128313	APOL5	ENSG00000123545	NDUFAF4			ENSG00000139445	FOXN4	ENSG00000159450	TCHH			ENSG00000137210	TMEM14B	ENSG00000124749	COL21A1	ENSG00000124831	LRRFIP1			ENSG00000161835	TAMALIN
ENSG00000128590	DNAJB9	ENSG00000123815	COQ8B			ENSG00000139618	BRCA2	ENSG00000159496	RGL4			ENSG00000137251	TINAG	ENSG00000124766	SOX4	ENSG00000124942	AHNAK			ENSG00000161896	IP6K3
ENSG00000128602	SMO	ENSG00000123933	MXD4			ENSG00000139645	ANKRD52	ENSG00000159753	CARMIL2			ENSG00000137261	KIAA0319	ENSG00000124882	EREG	ENSG00000125107	CNOT1			ENSG00000161921	CXCL16
ENSG00000128607	KLHDC10	ENSG00000123989	CHPF			ENSG00000139651	ZNF740	ENSG00000159871	LYPD5			ENSG00000137270	GCM1	ENSG00000124939	SCGB2A1	ENSG00000125124	BBS2			ENSG00000162772	ATF3
ENSG00000128609	NDUFA5	ENSG00000123992	DNPEP			ENSG00000139725	RHOF	ENSG00000159958	TNFRSF13C			ENSG00000137285	TUBB2B	ENSG00000125257	ABCC4	ENSG00000125247	TMTC4			ENSG00000162989	KCNJ3
ENSG00000128641	MYO1B	ENSG00000124074	ENKD1			ENSG00000139734	DIAPH3	ENSG00000160181	TFF2			ENSG00000137312	FLOT1	ENSG00000125354	SEPTIN6	ENSG00000125484	GTF3C4			ENSG00000163069	SGCB
ENSG00000128655	PDE11A	ENSG00000124104	SNX21			ENSG00000139800	ZIC5	ENSG00000160185	UBASH3A			ENSG00000137409	MTCH1	ENSG00000125398	SOX9	ENSG00000125630	POLR1B			ENSG00000163071	SPATA18
ENSG00000128849	CGNL1	ENSG00000124155	PIGT			ENSG00000139880	CDH24	ENSG00000160219	GAB3			ENSG00000137434	C6orf52	ENSG00000125508	SRMS	ENSG00000125686	MED1			ENSG00000163072	NOSTRIN
ENSG00000128928	IVD	ENSG00000124164	VAPB			ENSG00000140015	KCNH5	ENSG00000160255	ITGB2			ENSG00000137692	DCUN1D5	ENSG00000125731	SH2D3A	ENSG00000125827	TMX4			ENSG00000163083	INHBB
ENSG00000129007	CALML4	ENSG00000124172	ATP5F1E			ENSG00000140025	EFCAB11	ENSG00000160271	RALGDS			ENSG00000137818	RPLP1	ENSG00000125733	TRIP10	ENSG00000125962	ARMCX5			ENSG00000163093	BBS5
ENSG00000129071	MBD4	ENSG00000124444	ZNF576			ENSG00000140326	CDAN1	ENSG00000160307	S100B			ENSG00000137876	RSL24D1	ENSG00000125775	SDCBP2	ENSG00000126070	AGO3			ENSG00000163145	C1QTNF7
ENSG00000129151	BBOX1	ENSG00000124532	MRS2			ENSG00000140451	PIF1	ENSG00000160593	JAML			ENSG00000137877	SPTBN5	ENSG00000125845	BMP2	ENSG00000126216	TUBGCP3			ENSG00000163217	BMP10
ENSG00000129214	SHBG	ENSG00000124570	SERPINB6			ENSG00000140525	FANCI	ENSG00000160654	CD3G			ENSG00000137955	RABGGTB	ENSG00000125850	OVOL2	ENSG00000126581	BECN1			ENSG00000163221	S100A12
ENSG00000129480	DTD2	ENSG00000124587	PEX6			ENSG00000140534	TICRR	ENSG00000160791	CCR5			ENSG00000138028	CGREF1	ENSG00000125868	DSTN	ENSG00000126602	TRAP1			ENSG00000163285	GABRG1
ENSG00000129514	FOXA1	ENSG00000124588	NQO2			ENSG00000140993	TIGD7	ENSG00000160856	FCRL3			ENSG00000138036	DYNC2LI1	ENSG00000125869	LAMP5	ENSG00000126746	ZNF384			ENSG00000163297	ANTXR2
ENSG00000129518	EAPP	ENSG00000124596	OARD1			ENSG00000141219	C17orf80	ENSG00000160883	HK3			ENSG00000138050	THUMPD2	ENSG00000125872	LRRN4	ENSG00000126767	ELK1			ENSG00000163453	IGFBP7
ENSG00000129596	CDO1	ENSG00000124635	H2BC11			ENSG00000141298	SSH2	ENSG00000161405	IKZF3			ENSG00000138100	TRIM54	ENSG00000125945	ZNF436	ENSG00000126773	PCNX4			ENSG00000163464	CXCR1
ENSG00000129988	LBP	ENSG00000124733	MEA1			ENSG00000141458	NPC1	ENSG00000161640	SIGLEC11			ENSG00000138101	DTNB	ENSG00000125966	MMP24	ENSG00000126775	ATG14			ENSG00000163491	NEK10
ENSG00000130005	GAMT	ENSG00000125037	EMC3			ENSG00000141519	CCDC40	ENSG00000161642	ZNF385A			ENSG00000138326	RPS24	ENSG00000125999	BPIFB1	ENSG00000126777	KTN1			ENSG00000163492	CCDC141
ENSG00000130147	SH3BP4	ENSG00000125170	DOK4			ENSG00000141551	CSNK1D	ENSG00000161929	SCIMP			ENSG00000138363	ATIC	ENSG00000126217	MCF2L	ENSG00000126804	ZBTB1			ENSG00000163520	FBLN2
ENSG00000130203	APOE	ENSG00000125337	KIF25			ENSG00000141564	RPTOR	ENSG00000161955	TNFSF13			ENSG00000138375	SMARCAL1	ENSG00000126351	THRA	ENSG00000126858	RHOT1			ENSG00000163531	NFASC
ENSG00000130208	APOC1	ENSG00000125352	RNF113A			ENSG00000141568	FOXK2	ENSG00000162511	LAPTM5			ENSG00000138382	METTL5	ENSG00000126391	FRMD8	ENSG00000126870	DYNC2I1			ENSG00000163629	PTPN13
ENSG00000130222	GADD45G	ENSG00000125356	NDUFA1			ENSG00000141569	TRIM65	ENSG00000162512	SDC3			ENSG00000138385	SSB	ENSG00000126603	GLIS2	ENSG00000126945	HNRNPH2			ENSG00000163633	C4orf36
ENSG00000130234	ACE2	ENSG00000125445	MRPS7			ENSG00000141576	RNF157	ENSG00000162627	SNX7			ENSG00000138430	OLA1	ENSG00000126705	AHDC1	ENSG00000127022	CANX			ENSG00000163637	PRICKLE2
ENSG00000130312	MRPL34	ENSG00000125449	ARMC7			ENSG00000141577	CEP131	ENSG00000162630	B3GALT2			ENSG00000138433	CIR1	ENSG00000126803	HSPA2	ENSG00000127080	IPPK			ENSG00000163644	PPM1K
ENSG00000130518	IQCN	ENSG00000125457	MIF4GD			ENSG00000141580	WDR45B	ENSG00000162639	HENMT1			ENSG00000138442	WDR12	ENSG00000126878	AIF1L	ENSG00000127481	UBR4			ENSG00000163736	PPBP
ENSG00000130653	PNPLA7	ENSG00000125520	SLC2A4RG			ENSG00000141582	CBX4	ENSG00000162654	GBP4			ENSG00000138621	PPCDC	ENSG00000126903	SLC10A3	ENSG00000127483	HP1BP3			ENSG00000163737	PF4
ENSG00000130707	ASS1	ENSG00000125534	PPDPF			ENSG00000141627	DYM	ENSG00000162676	GFI1			ENSG00000139173	TMEM117	ENSG00000127328	RAB3IP	ENSG00000127526	SLC35E1			ENSG00000163738	MTHFD2L
ENSG00000130812	ANGPTL6	ENSG00000125611	CHCHD5			ENSG00000141696	P3H4	ENSG00000162692	VCAM1			ENSG00000139219	COL2A1	ENSG00000127533	F2RL3	ENSG00000127603	MACF1			ENSG00000163751	CPA3
ENSG00000130813	SHFL	ENSG00000125650	PSPN			ENSG00000142039	CCDC97	ENSG00000162706	CADM3			ENSG00000139266	MARCHF9	ENSG00000127561	SYNGR3	ENSG00000127870	RNF6			ENSG00000163788	SNRK
ENSG00000130988	RGN	ENSG00000125652	ALKBH7			ENSG00000142230	SAE1	ENSG00000162711	NLRP3			ENSG00000139343	SNRPF	ENSG00000127585	FBXL16	ENSG00000127914	AKAP9			ENSG00000163817	SLC6A20
ENSG00000131069	ACSS2	ENSG00000125656	CLPP			ENSG00000142396	ERVK3-1	ENSG00000162739	SLAMF6			ENSG00000139433	GLTP	ENSG00000127903	ZNF835	ENSG00000127946	HIP1			ENSG00000163874	ZC3H12A
ENSG00000131152		ENSG00000125734	GPR108			ENSG00000142513	ACP4	ENSG00000162747	FCGR3B			ENSG00000139546	TARBP2	ENSG00000127947	PTPN12	ENSG00000127980	PEX1			ENSG00000163913	IFT122
ENSG00000131183	SLC34A1	ENSG00000125744	RTN2			ENSG00000142528	ZNF473	ENSG00000162777	DENND2D			ENSG00000139579	NABP2	ENSG00000128245	YWHAH	ENSG00000127995	CASD1			ENSG00000164100	NDST3
ENSG00000131187	F12	ENSG00000125780	TGM3			ENSG00000142583	SLC2A5	ENSG00000162877	PM20D1			ENSG00000139624	CERS5	ENSG00000128268	MGAT3	ENSG00000128512	DOCK4			ENSG00000164107	HAND2
ENSG00000131269	ABCB7	ENSG00000125817	CENPB			ENSG00000142621	FHAD1	ENSG00000162892	IL24			ENSG00000139636	LMBR1L	ENSG00000128274	A4GALT	ENSG00000128513	POT1			ENSG00000164120	HPGD
ENSG00000131373	HACL1	ENSG00000125818	PSMF1			ENSG00000142731	PLK4	ENSG00000162894	FCMR			ENSG00000139719	VPS33A	ENSG00000128342	LIF	ENSG00000128585	MKLN1			ENSG00000164128	NPY1R
ENSG00000131482	G6PC1	ENSG00000125843	AP5S1			ENSG00000142789	CELA3A	ENSG00000163106	HPGDS			ENSG00000139998	RAB15	ENSG00000128422	KRT17	ENSG00000128731	HERC2			ENSG00000164129	NPY5R
ENSG00000131504	DIAPH1	ENSG00000125844	RRBP1			ENSG00000142856	ITGB3BP	ENSG00000163131	CTSS			ENSG00000140006	WDR89	ENSG00000128487	SPECC1	ENSG00000128829	EIF2AK4			ENSG00000164142	FHIP1A
ENSG00000131507	NDFIP1	ENSG00000125878	TCF15			ENSG00000142945	KIF2C	ENSG00000163154	TNFAIP8L2			ENSG00000140104	CLBA1	ENSG00000128510	CPA4	ENSG00000128881	TTBK2			ENSG00000164161	HHIP
ENSG00000131620	ANO1	ENSG00000125901	MRPS26			ENSG00000142959	BEST4	ENSG00000163219	ARHGAP25			ENSG00000140350	ANP32A	ENSG00000128591	FLNC	ENSG00000128915	ICE2			ENSG00000164197	RNF180
ENSG00000131724	IL13RA1	ENSG00000125912	NCLN			ENSG00000143033	MTF2	ENSG00000163220	S100A9			ENSG00000140474	ULK3	ENSG00000128595	CALU	ENSG00000128923	MINDY2			ENSG00000164309	CMYA5
ENSG00000131781	FMO5	ENSG00000125931	CITED1			ENSG00000143061	IGSF3	ENSG00000163376	KBTBD8			ENSG00000140612	SEC11A	ENSG00000128606	LRRC17	ENSG00000128989	ARPP19			ENSG00000164442	CITED2
ENSG00000131791	PRKAB2	ENSG00000125967	NECAB3			ENSG00000143178	TBX19	ENSG00000163406	SLC15A2			ENSG00000140988	RPS2	ENSG00000128645	HOXD1	ENSG00000129003	VPS13C			ENSG00000164488	DACT2
ENSG00000131844	MCCC2	ENSG00000125995	ROMO1			ENSG00000143179	UCK2	ENSG00000163412	EIF4E3			ENSG00000141076	UTP4	ENSG00000128791	TWSG1	ENSG00000129028	THAP10			ENSG00000164512	ANKRD55
ENSG00000131910	NR0B2	ENSG00000126005	MMP24OS			ENSG00000143190	POU2F1	ENSG00000163466	ARPC2			ENSG00000141101	NOB1	ENSG00000128805	ARHGAP22	ENSG00000129083	COPB1			ENSG00000164530	PI16
ENSG00000131943	C19orf12	ENSG00000126062	TMEM115			ENSG00000143194	MAEL	ENSG00000163508	EOMES			ENSG00000141258	SGSM2	ENSG00000128872	TMOD2	ENSG00000129128	SPCS3			ENSG00000164588	HCN1
ENSG00000131979	GCH1	ENSG00000126067	PSMB2			ENSG00000143195	ILDR2	ENSG00000163519	TRAT1			ENSG00000141349	G6PC3	ENSG00000128891	CCDC32	ENSG00000129422	MTUS1			ENSG00000164619	BMPER
ENSG00000132141	CCT6B	ENSG00000126088	UROD			ENSG00000143228	NUF2	ENSG00000163534	FCRL1			ENSG00000141378	PTRH2	ENSG00000129009	ISLR	ENSG00000129472	RAB2B			ENSG00000164626	KCNK5
ENSG00000132155	RAF1	ENSG00000126091	ST3GAL3			ENSG00000143258	USP21	ENSG00000163563	MNDA			ENSG00000141428	C18orf21	ENSG00000129038	LOXL1	ENSG00000129473	BCL2L2			ENSG00000164741	DLC1
ENSG00000132199	ENOSF1	ENSG00000126107	HECTD3			ENSG00000143324	XPR1	ENSG00000163564	PYHIN1			ENSG00000141456	PELP1	ENSG00000129116	PALLD	ENSG00000129474	AJUBA			ENSG00000164761	TNFRSF11B
ENSG00000132386	SERPINF1	ENSG00000126243	LRFN3			ENSG00000143367	TUFT1	ENSG00000163565	IFI16			ENSG00000141499	WRAP53	ENSG00000129219	PLD2	ENSG00000129493	HEATR5A			ENSG00000164825	DEFB1
ENSG00000132437	DDC	ENSG00000126246	IGFLR1			ENSG00000143390	RFX5	ENSG00000163568	AIM2			ENSG00000141543	EIF4A3	ENSG00000129295	DNAAF11	ENSG00000129515	SNX6			ENSG00000164867	NOS3
ENSG00000132541	RIDA	ENSG00000126247	CAPNS1			ENSG00000143401	ANP32E	ENSG00000163599	CTLA4			ENSG00000141570	CBX8	ENSG00000129353	SLC44A2	ENSG00000129636	ITFG1			ENSG00000164879	CA3
ENSG00000132570	PCBD2	ENSG00000126267	COX6B1			ENSG00000143476	DTL	ENSG00000163600	ICOS			ENSG00000141698	NT5C3B	ENSG00000129521	EGLN3	ENSG00000129691	ASH2L			ENSG00000164929	BAALC
ENSG00000132613	MTSS2	ENSG00000126432	PRDX5			ENSG00000143493	INTS7	ENSG00000163606	CD200R1			ENSG00000141738	GRB7	ENSG00000129566	TEP1	ENSG00000129696	TTI2			ENSG00000164946	FREM1
ENSG00000132703	APCS	ENSG00000126458	RRAS			ENSG00000143494	VASH2	ENSG00000163754	GYG1			ENSG00000141858	SAMD1	ENSG00000129667	RHBDF2	ENSG00000130119	GNL3L			ENSG00000164949	GEM
ENSG00000132744	ACY3	ENSG00000126698	DNAJC8			ENSG00000143549	TPM3	ENSG00000163803	PLB1			ENSG00000141956	PRDM15	ENSG00000129682	FGF13	ENSG00000130150	MOSPD2			ENSG00000165030	NFIL3
ENSG00000132763	MMACHC	ENSG00000126756	UXT			ENSG00000143569	UBAP2L	ENSG00000163823	CCR1			ENSG00000141985	SH3GL1	ENSG00000129757	CDKN1C	ENSG00000130164	LDLR			ENSG00000165072	MAMDC2
ENSG00000132837	DMGDH	ENSG00000126768	TIMM17B			ENSG00000143595	AQP10	ENSG00000163947	ARHGEF3			ENSG00000142046	TMEM91	ENSG00000129951	PLPPR3	ENSG00000130227	XPO7			ENSG00000165124	SVEP1
ENSG00000132840	BHMT2	ENSG00000126856	PRDM7			ENSG00000143622	RIT1	ENSG00000164088	PPM1M			ENSG00000142252	GEMIN7	ENSG00000130037	KCNA5	ENSG00000130396	AFDN			ENSG00000165125	TRPV6
ENSG00000132855	ANGPTL3	ENSG00000126934	MAP2K2			ENSG00000143643	TTC13	ENSG00000164111	ANXA5			ENSG00000142330	CAPN10	ENSG00000130038	CRACR2A	ENSG00000130559	CAMSAP1			ENSG00000165194	PCDH19
ENSG00000132906	CASP9	ENSG00000126953	TIMM8A			ENSG00000143748	NVL	ENSG00000164136	IL15			ENSG00000142449	FBN3	ENSG00000130052	STARD8	ENSG00000130779	CLIP1			ENSG00000165246	NLGN4Y
ENSG00000133027	PEMT	ENSG00000127054	INTS11			ENSG00000143753	DEGS1	ENSG00000164220	F2RL2			ENSG00000142459	EVI5L	ENSG00000130054	NALF2	ENSG00000130856	ZNF236			ENSG00000165259	HDX
ENSG00000133135	RNF128	ENSG00000127184	COX7C			ENSG00000143799	PARP1	ENSG00000164308	ERAP2			ENSG00000142530	FAM71E1	ENSG00000130158	DOCK6	ENSG00000130939	UBE4B			ENSG00000165272	AQP3
ENSG00000133195	SLC39A11	ENSG00000127220	ABHD8			ENSG00000143815	LBR	ENSG00000164430	CGAS			ENSG00000142534	RPS11	ENSG00000130176	CNN1	ENSG00000130940	CASZ1			ENSG00000165312	OTUD1
ENSG00000133313	CNDP2	ENSG00000127324	TSPAN8			ENSG00000143847	PPFIA4	ENSG00000164440	TXLNB			ENSG00000142541	RPL13A	ENSG00000130270	ATP8B3	ENSG00000130943	PKDREJ			ENSG00000165507	DEPP1
ENSG00000133315	MACROD1	ENSG00000127415	IDUA			ENSG00000143882	ATP6V1C2	ENSG00000164483	SAMD3			ENSG00000142544	CTU1	ENSG00000130294	KIF1A	ENSG00000130962	PRRG1			ENSG00000165527	ARF6
ENSG00000133393	CEP20	ENSG00000127445	PIN1			ENSG00000144026	ZNF514	ENSG00000164543	STK17A			ENSG00000142546	NOSIP	ENSG00000130413	STK33	ENSG00000131023	LATS1			ENSG00000165591	FAAH2
ENSG00000133641	C12orf29	ENSG00000127463	EMC1			ENSG00000144045	DQX1	ENSG00000164604	GPR85			ENSG00000142632	ARHGEF19	ENSG00000130477	UNC13A	ENSG00000131089	ARHGEF9			ENSG00000165617	DACT1
ENSG00000133678	TMEM254	ENSG00000127540	UQCR11			ENSG00000144130	NT5DC4	ENSG00000164674	SYTL3			ENSG00000142676	RPL11	ENSG00000130508	PXDN	ENSG00000131127	ZNF141			ENSG00000165646	SLC18A2
ENSG00000133835	HSD17B4	ENSG00000127554	GFER			ENSG00000144285	SCN1A	ENSG00000164691	TAGAP			ENSG00000142686	C1orf216	ENSG00000130595	TNNT3	ENSG00000131149	GSE1			ENSG00000165682	CLEC1B
ENSG00000133935	ERG28	ENSG00000127578	WFIKKN1			ENSG00000144354	CDCA7	ENSG00000164733	CTSB			ENSG00000142694	EVA1B	ENSG00000130635	COL5A1	ENSG00000131263	RLIM			ENSG00000165731	RET
ENSG00000133943	DGLUCY	ENSG00000127580	WDR24			ENSG00000144395	CCDC150	ENSG00000164935	DCSTAMP			ENSG00000142864	SERBP1	ENSG00000130675	MNX1	ENSG00000131370	SH3BP5			ENSG00000165806	CASP7
ENSG00000134001	EIF2S1	ENSG00000127824	TUBA4A			ENSG00000144401	METTL21A	ENSG00000165025	SYK			ENSG00000142937	RPS8	ENSG00000130702	LAMA5	ENSG00000131374	TBC1D5			ENSG00000165816	VWA2
ENSG00000134014	ELP3	ENSG00000127838	PNKD			ENSG00000144554	FANCD2	ENSG00000165071	TMEM71			ENSG00000143036	SLC44A3	ENSG00000130720	FIBCD1	ENSG00000131375	CAPN7			ENSG00000165914	TTC7B
ENSG00000134020	PEBP4	ENSG00000127922	SEM1			ENSG00000144580	CNOT9	ENSG00000165168	CYBB			ENSG00000143512	HHIPL2	ENSG00000130762	ARHGEF16	ENSG00000131626	PPFIA1			ENSG00000165943	MOAP1
ENSG00000134042	MRO	ENSG00000127952	STYXL1			ENSG00000144589	STK11IP	ENSG00000165359	INTS6L			ENSG00000143537	ADAM15	ENSG00000130787	HIP1R	ENSG00000131653	TRAF7			ENSG00000165966	PDZRN4
ENSG00000134072	CAMK1	ENSG00000128039	SRD5A3			ENSG00000144935	TRPC1	ENSG00000165457	FOLR2			ENSG00000143590	EFNA3	ENSG00000130821	SLC6A8	ENSG00000131725	WDR44			ENSG00000166025	AMOTL1
ENSG00000134240	HMGCS2	ENSG00000128218	VPREB3			ENSG00000145016	RUBCN	ENSG00000165548	TMEM63C			ENSG00000143632	ACTA1	ENSG00000130827	PLXNA3	ENSG00000131849	ZNF132			ENSG00000166033	HTRA1
ENSG00000134324	LPIN1	ENSG00000128228	SDF2L1			ENSG00000145198	VWA5B2	ENSG00000166128	RAB8B			ENSG00000143919	CAMKMT	ENSG00000131015	ULBP2	ENSG00000131969	ABHD12B			ENSG00000166183	ASPG
ENSG00000134339	SAA2	ENSG00000128271	ADORA2A			ENSG00000145293	ENOPH1	ENSG00000166211	SPIC			ENSG00000143933	CALM2	ENSG00000131037	EPS8L1	ENSG00000132326	PER2			ENSG00000166206	GABRB3
ENSG00000134365	CFHR4	ENSG00000128285	MCHR1			ENSG00000145386	CCNA2	ENSG00000166250	CLMP			ENSG00000143947	RPS27A	ENSG00000131080	EDA2R	ENSG00000132356	PRKAA1			ENSG00000166394	CYB5R2
ENSG00000134389	CFHR5	ENSG00000128309	MPST			ENSG00000145604	SKP2	ENSG00000166428	PLD4			ENSG00000143977	SNRPG	ENSG00000131389	SLC6A6	ENSG00000132405	TBC1D14			ENSG00000166401	SERPINB8
ENSG00000134463	ECHDC3	ENSG00000128335	APOL2			ENSG00000145681	HAPLN1	ENSG00000166501	PRKCB			ENSG00000144034	TPRKB	ENSG00000131409	LRRC4B	ENSG00000132464	ENAM			ENSG00000166405	RIC3
ENSG00000134508	CABLES1	ENSG00000128463	EMC4			ENSG00000145908	ZNF300	ENSG00000166523	CLEC4E			ENSG00000144214	LYG1	ENSG00000131435	PDLIM4	ENSG00000132466	ANKRD17			ENSG00000166415	WDR72
ENSG00000134532	SOX5	ENSG00000128536	CDHR3			ENSG00000145996	CDKAL1	ENSG00000166710	B2M			ENSG00000144355	DLX1	ENSG00000131459	GFPT2	ENSG00000132623	ANKEF1			ENSG00000166482	MFAP4
ENSG00000134538	SLCO1B1	ENSG00000128581	IFT22			ENSG00000146143	PRIM2	ENSG00000166750	SLFN5			ENSG00000144362	PHOSPHO2	ENSG00000131697	NPHP4	ENSG00000132824	SERINC3			ENSG00000166510	CCDC68
ENSG00000134548	SPX	ENSG00000128626	MRPS12			ENSG00000146263	MMS22L	ENSG00000166927	MS4A7			ENSG00000144381	HSPD1	ENSG00000131730	CKMT2	ENSG00000132846	ZBED3			ENSG00000166848	TERF2IP
ENSG00000134716	CYP2J2	ENSG00000128951	DUT			ENSG00000146281	PM20D2	ENSG00000166928	MS4A14			ENSG00000144524	COPS7B	ENSG00000131873	CHSY1	ENSG00000132849	PATJ			ENSG00000166856	GPR182
ENSG00000134759	ELP2	ENSG00000128965	CHAC1			ENSG00000146352	CLVS2	ENSG00000167077	MEI1			ENSG00000144677	CTDSPL	ENSG00000131981	LGALS3	ENSG00000132912	DCTN4			ENSG00000166886	NAB2
ENSG00000134760	DSG1	ENSG00000129084	PSMA1			ENSG00000146410	MTFR2	ENSG00000167083	GNGT2			ENSG00000144713	RPL32	ENSG00000132000	PODNL1	ENSG00000132952	USPL1			ENSG00000166946	CCNDBP1
ENSG00000134864	GGACT	ENSG00000129103	SUMF2			ENSG00000146670	CDCA5	ENSG00000167105	TMEM92			ENSG00000144895	EIF2A	ENSG00000132003	ZSWIM4	ENSG00000132953	XPO4			ENSG00000166974	MAPRE2
ENSG00000134962	KLB	ENSG00000129158	SERGEF			ENSG00000146731	CCT6A	ENSG00000167207	NOD2			ENSG00000145088	EAF2	ENSG00000132321	IQCA1	ENSG00000132964	CDK8			ENSG00000166979	EVA1C
ENSG00000135069	PSAT1	ENSG00000129235	TXNDC17			ENSG00000146733	PSPH	ENSG00000167208	SNX20			ENSG00000145107	TM4SF19	ENSG00000132334	PTPRE	ENSG00000133103	COG6			ENSG00000167034	NKX3-1
ENSG00000135070	ISCA1	ENSG00000129535	NRL			ENSG00000146828	SLC12A9	ENSG00000167261	DPEP2			ENSG00000145220	LYAR	ENSG00000132359	RAP1GAP2	ENSG00000133114	GPALPP1			ENSG00000167081	PBX3
ENSG00000135093	USP30	ENSG00000129559	NEDD8			ENSG00000146918	NCAPG2	ENSG00000167286	CD3D			ENSG00000145425	RPS3A	ENSG00000132406	TMEM128	ENSG00000133138	TBC1D8B			ENSG00000167106	FAM102A
ENSG00000135094	SDS	ENSG00000129562	DAD1			ENSG00000147130	ZMYM3	ENSG00000167476	JSRP1			ENSG00000145592	RPL37	ENSG00000132470	ITGB4	ENSG00000133226	SRRM1			ENSG00000167193	CRK
ENSG00000135318	NT5E	ENSG00000129625	REEP5			ENSG00000147140	NONO	ENSG00000167483	NIBAN3			ENSG00000145741	BTF3	ENSG00000132481	TRIM47	ENSG00000133424	LARGE1			ENSG00000167202	TBC1D2B
ENSG00000135423	GLS2	ENSG00000129824	RPS4Y1			ENSG00000147180	ZNF711	ENSG00000167600	CYP2S1			ENSG00000145912	NHP2	ENSG00000132535	DLG4	ENSG00000133657	ATP13A3			ENSG00000167244	IGF2
ENSG00000135436	FAM186B	ENSG00000129910	CDH15			ENSG00000147231	RADX	ENSG00000167601	AXL			ENSG00000145919	BOD1	ENSG00000132639	SNAP25	ENSG00000133703	KRAS			ENSG00000167470	MIDN
ENSG00000135437	RDH5	ENSG00000129911	KLF16			ENSG00000147255	IGSF1	ENSG00000167604	NFKBID			ENSG00000146067	FAM193B	ENSG00000132669	RIN2	ENSG00000133704	IPO8			ENSG00000167641	PPP1R14A
ENSG00000135447	PPP1R1A	ENSG00000129925	PGAP6			ENSG00000147257	GPC3	ENSG00000167613	LAIR1			ENSG00000146109	ABT1	ENSG00000132688	NES	ENSG00000133739	LRRCC1			ENSG00000167723	TRPV3
ENSG00000135452	TSPAN31	ENSG00000129932	DOHH			ENSG00000147378	FATE1	ENSG00000167618	LAIR2			ENSG00000146205	ANO7	ENSG00000132698	RAB25	ENSG00000133794	ARNTL			ENSG00000167779	IGFBP6
ENSG00000135469	COQ10A	ENSG00000129946	SHC2			ENSG00000147465	STAR	ENSG00000167664	TMIGD2			ENSG00000146223	RPL7L1	ENSG00000132718	SYT11	ENSG00000133812	SBF2			ENSG00000167981	ZNF597
ENSG00000135506	OS9	ENSG00000130023	ERMARD			ENSG00000147536	GINS4	ENSG00000167703	SLC43A2			ENSG00000146232	NFKBIE	ENSG00000132746	ALDH3B2	ENSG00000133961	NUMB			ENSG00000168016	TRANK1
ENSG00000135517	MIP	ENSG00000130066	SAT1			ENSG00000147614	ATP6V0D2	ENSG00000167850	CD300C			ENSG00000146707	POMZP3	ENSG00000132825	PPP1R3D	ENSG00000134070	IRAK2			ENSG00000168056	LTBP3
ENSG00000135525	MAP7	ENSG00000130159	ECSIT			ENSG00000147697	GSDMC	ENSG00000167851	CD300A			ENSG00000146830	GIGYF1	ENSG00000132932	ATP8A2	ENSG00000134086	VHL			ENSG00000168070	MAJIN
ENSG00000135540	NHSL1	ENSG00000130165	ELOF1			ENSG00000147799	ARHGAP39	ENSG00000167895	TMC8			ENSG00000146856	AGBL3	ENSG00000133030	MPRIP	ENSG00000134109	EDEM1			ENSG00000168079	SCARA5
ENSG00000135547	HEY2	ENSG00000130173	ANGPTL8			ENSG00000147874	HAUS6	ENSG00000167914	GSDMA			ENSG00000146857	STRA8	ENSG00000133056	PIK3C2B	ENSG00000134250	NOTCH2			ENSG00000168309	FAM107A
ENSG00000135744	AGT	ENSG00000130175	PRKCSH			ENSG00000147883	CDKN2B	ENSG00000167984	NLRC3			ENSG00000147174	GCNA	ENSG00000133065	SLC41A1	ENSG00000134255	CEPT1			ENSG00000168356	SCN11A
ENSG00000135750	KCNK1	ENSG00000130177	CDC16			ENSG00000147889	CDKN2A	ENSG00000167994	RAB3IL1			ENSG00000147403	RPL10	ENSG00000133069	TMCC2	ENSG00000134294	SLC38A2			ENSG00000168386	FILIP1L
ENSG00000135900	MRPL44	ENSG00000130244	FAM98C			ENSG00000148019	CEP78	ENSG00000168062	BATF2			ENSG00000147509	RGS20	ENSG00000133107	TRPC4	ENSG00000134313	KIDINS220			ENSG00000168477	TNXB
ENSG00000135917	SLC19A3	ENSG00000130287	NCAN			ENSG00000148200	NR6A1	ENSG00000168071	CCDC88B			ENSG00000147604	RPL7	ENSG00000133317	LGALS12	ENSG00000134317	GRHL1			ENSG00000168490	PHYHIP
ENSG00000135929	CYP27A1	ENSG00000130311	DDA1			ENSG00000148229	POLE3	ENSG00000168081	PNOC			ENSG00000147804	SLC39A4	ENSG00000133392	MYH11	ENSG00000134352	IL6ST			ENSG00000168497	CAVIN2
ENSG00000136052	SLC41A2	ENSG00000130313	PGLS			ENSG00000148337	CIZ1	ENSG00000168229	PTGDR			ENSG00000147912	FBXO10	ENSG00000133401	PDZD2	ENSG00000134371	CDC73			ENSG00000168610	STAT3
ENSG00000136156	ITM2B	ENSG00000130347	RTN4IP1			ENSG00000148358	GPR107	ENSG00000168329	CX3CR1			ENSG00000148187	MRRF	ENSG00000133636	NTS	ENSG00000134440	NARS1			ENSG00000168631	MUCL3
ENSG00000136305	CIDEB	ENSG00000130349	MTRES1			ENSG00000148459	PDSS1	ENSG00000168334	XIRP1			ENSG00000148291	SURF2	ENSG00000133687	TMTC1	ENSG00000134444	RELCH			ENSG00000168658	VWA3B
ENSG00000136371	MTHFS	ENSG00000130382	MLLT1			ENSG00000148735	PLEKHS1	ENSG00000168394	TAP1			ENSG00000148296	SURF6	ENSG00000133789	SWAP70	ENSG00000134452	FBH1			ENSG00000168675	LDLRAD4
ENSG00000136436	CALCOCO2	ENSG00000130414	NDUFA10			ENSG00000148773	MKI67	ENSG00000168404	MLKL			ENSG00000148297	MED22	ENSG00000133816	MICAL2	ENSG00000134644	PUM1			ENSG00000168679	SLC16A4
ENSG00000136457	CHAD	ENSG00000130517	PGPEP1			ENSG00000149136	SSRP1	ENSG00000168421	RHOH			ENSG00000148300	REXO4	ENSG00000133863	TEX15	ENSG00000134698	AGO4			ENSG00000168702	LRP1B
ENSG00000136630	HLX	ENSG00000130522	JUND			ENSG00000149269	PAK1	ENSG00000168461	RAB31			ENSG00000148303	RPL7A	ENSG00000133878	DUSP26	ENSG00000134709	HOOK1			ENSG00000168772	CXXC4
ENSG00000136689	IL1RN	ENSG00000130529	TRPM4			ENSG00000149403	GRIK4	ENSG00000168546	GFRA2			ENSG00000148308	GTF3C5	ENSG00000133962	CATSPERB	ENSG00000134744	TUT4			ENSG00000169126	ODAD2
ENSG00000136783	NIPSNAP3A	ENSG00000130545	CRB3			ENSG00000149485	FADS1	ENSG00000168685	IL7R			ENSG00000148331	ASB6	ENSG00000134138	MEIS2	ENSG00000134758	RNF138			ENSG00000169282	KCNAB1
ENSG00000136816	TOR1B	ENSG00000130560	UBAC1			ENSG00000149503	INCENP	ENSG00000168824	NSG1			ENSG00000148334	PTGES2	ENSG00000134198	TSPAN2	ENSG00000134852	CLOCK			ENSG00000169291	SHE
ENSG00000136827	TOR1A	ENSG00000130584	ZBTB46			ENSG00000149554	CHEK1	ENSG00000168918	INPP5D			ENSG00000148341	SH3GLB2	ENSG00000134215	VAV3	ENSG00000134897	BIVM			ENSG00000169490	TM2D2
ENSG00000136842	TMOD1	ENSG00000130640	TUBGCP2			ENSG00000149636	DSN1	ENSG00000168961	LGALS9			ENSG00000148346	LCN2	ENSG00000134245	WNT2B	ENSG00000134900	TPP2			ENSG00000169504	CLIC4
ENSG00000136868	SLC31A1	ENSG00000130706	ADRM1			ENSG00000149639	SOGA1	ENSG00000168995	SIGLEC7			ENSG00000148384	INPP5E	ENSG00000134247	PTGFRN	ENSG00000134909	ARHGAP32			ENSG00000169515	CCDC8
ENSG00000136872	ALDOB	ENSG00000130714	POMT1			ENSG00000149657	LSM14B	ENSG00000169019	COMMD8			ENSG00000148399	DPH7	ENSG00000134258	VTCN1	ENSG00000134970	TMED7			ENSG00000169688	MT1B
ENSG00000136881	BAAT	ENSG00000130717	UCK1			ENSG00000149679	CABLES2	ENSG00000169245	CXCL10			ENSG00000148411	NACC2	ENSG00000134265	NAPG	ENSG00000134982	APC			ENSG00000169714	CNBP
ENSG00000137106	GRHPR	ENSG00000130724	CHMP2A			ENSG00000149716	LTO1	ENSG00000169248	CXCL11			ENSG00000148498	PARD3	ENSG00000134278	SPIRE1	ENSG00000134987	WDR36			ENSG00000169715	MT1E
ENSG00000137124	ALDH1B1	ENSG00000130731	METTL26			ENSG00000149782	PLCB3	ENSG00000169313	P2RY12			ENSG00000148606	POLR3A	ENSG00000134287	ARF3	ENSG00000135002	RFK			ENSG00000169752	NRG4
ENSG00000137171	KLC4	ENSG00000130733	YIPF2			ENSG00000149926	TLCD3B	ENSG00000169385	RNASE2			ENSG00000148688	RPP30	ENSG00000134504	KCTD1	ENSG00000135018	UBQLN1			ENSG00000169851	PCDH7
ENSG00000137193	PIM1	ENSG00000130734	ATG4D			ENSG00000149930	TAOK2	ENSG00000169403	PTAFR			ENSG00000148690	FRA10AC1	ENSG00000134533	RERG	ENSG00000135040	NAA35			ENSG00000169860	P2RY1
ENSG00000137204	SLC22A7	ENSG00000130748	TMEM160			ENSG00000149948	HMGA2	ENSG00000169413	RNASE6			ENSG00000148824	MTG1	ENSG00000134627	PIWIL4	ENSG00000135048	CEMIP2			ENSG00000169902	TPST1
ENSG00000137274	BPHL	ENSG00000130764	LRRC47			ENSG00000149972	CNTN5	ENSG00000169442	CD52			ENSG00000148840	PPRC1	ENSG00000134668	SPOCD1	ENSG00000135090	TAOK3			ENSG00000169946	ZFPM2
ENSG00000137364	TPMT	ENSG00000130766	SESN2			ENSG00000150394	CDH8	ENSG00000169495	HTRA4			ENSG00000148843	PDCD11	ENSG00000134757	DSG3	ENSG00000135100	HNF1A			ENSG00000170153	RNF150
ENSG00000137474	MYO7A	ENSG00000130770	ATP5IF1			ENSG00000150401	DCUN1D2	ENSG00000169499	PLEKHA2			ENSG00000148985	PGAP2	ENSG00000134762	DSC3	ENSG00000135220	UGT2A3			ENSG00000170262	MRAP
ENSG00000137491	SLCO2B1	ENSG00000130772	MED18			ENSG00000150403	TMCO3	ENSG00000169508	GPR183			ENSG00000149100	EIF3M	ENSG00000134775	FHOD3	ENSG00000135241	PNPLA8			ENSG00000170340	B3GNT2
ENSG00000137500	CCDC90B	ENSG00000130948	HSD17B3			ENSG00000150551	LYPD1	ENSG00000169554	ZEB2			ENSG00000149179	C11orf49	ENSG00000134780	DAGLA	ENSG00000135249	RINT1			ENSG00000170345	FOS
ENSG00000137509	PRCP	ENSG00000131055	COX4I2			ENSG00000150753	CCT5	ENSG00000169884	WNT10B			ENSG00000149196	HIKESHI	ENSG00000134827	TCN1	ENSG00000135250	SRPK2			ENSG00000170624	SGCD
ENSG00000137513	NARS2	ENSG00000131067	GGT7			ENSG00000150967	ABCB9	ENSG00000169896	ITGAM			ENSG00000149273	RPS3	ENSG00000134830	C5AR2	ENSG00000135378	PRRG4			ENSG00000170927	PKHD1
ENSG00000137561	TTPA	ENSG00000131095	GFAP			ENSG00000150990	DHX37	ENSG00000169962	TAS1R3			ENSG00000149452	SLC22A8	ENSG00000134851	TMEM165	ENSG00000135392	DNAJC14			ENSG00000170961	HAS2
ENSG00000137642	SORL1	ENSG00000131097	HIGD1B			ENSG00000151025	GPR158	ENSG00000170006	TMEM154			ENSG00000149599	DUSP15	ENSG00000134874	DZIP1	ENSG00000135407	AVIL			ENSG00000170989	S1PR1
ENSG00000137700	SLC37A4	ENSG00000131100	ATP6V1E1			ENSG00000151692	RNF144A	ENSG00000170190	SLC16A5			ENSG00000149600	COMMD7	ENSG00000135049	AGTPBP1	ENSG00000135473	PAN2			ENSG00000171056	SOX7
ENSG00000137713	PPP2R1B	ENSG00000131116	ZNF428			ENSG00000151725	CENPU	ENSG00000170379	TCAF2			ENSG00000149798	CDC42EP2	ENSG00000135052	GOLM1	ENSG00000135503	ACVR1B			ENSG00000171223	JUNB
ENSG00000137714	FDX1	ENSG00000131142	CCL25			ENSG00000151849	CENPJ	ENSG00000170476	MZB1			ENSG00000149925	ALDOA	ENSG00000135063	FAM189A2	ENSG00000135541	AHI1			ENSG00000171303	KCNK3
ENSG00000137720	C11orf1	ENSG00000131143	COX4I1			ENSG00000152086	TUBA3E	ENSG00000170542	SERPINB9			ENSG00000151353	TMEM18	ENSG00000135083	CCNJL	ENSG00000135679	MDM2			ENSG00000171368	TPPP
ENSG00000137806	NDUFAF1	ENSG00000131148	EMC8			ENSG00000152240	HAUS1	ENSG00000170571	EMB			ENSG00000151465	CDC123	ENSG00000135269	TES	ENSG00000135720	DYNC1LI2			ENSG00000171408	PDE7B
ENSG00000137824	RMDN3	ENSG00000131165	CHMP1A			ENSG00000152253	SPC25	ENSG00000170909	OSCAR			ENSG00000151657	KIN	ENSG00000135299	ANKRD6	ENSG00000135828	RNASEL			ENSG00000171444	MCC
ENSG00000137860	SLC28A2	ENSG00000131174	COX7B			ENSG00000152284	TCF7L1	ENSG00000170959	DCDC1			ENSG00000151665	PIGF	ENSG00000135338	LCA5	ENSG00000135913	USP37			ENSG00000171451	DSEL
ENSG00000137875	BCL2L10	ENSG00000131368	MRPS25			ENSG00000152292	SH2D6	ENSG00000171049	FPR2			ENSG00000151834	GABRA2	ENSG00000135365	PHF21A	ENSG00000135945	REV1			ENSG00000171509	RXFP1
ENSG00000137880	GCHFR	ENSG00000131408	NR1H2			ENSG00000152359	POC5	ENSG00000171051	FPR1			ENSG00000152082	MZT2B	ENSG00000135373	EHF	ENSG00000135953	MFSD9			ENSG00000171596	NMUR1
ENSG00000137944	KYAT3	ENSG00000131446	MGAT1			ENSG00000152455	SUV39H2	ENSG00000171115	GIMAP8			ENSG00000152422	XRCC4	ENSG00000135414	GDF11	ENSG00000135960	EDAR			ENSG00000171617	ENC1
ENSG00000137960	GIPC2	ENSG00000131475	VPS25			ENSG00000152457	DCLRE1C	ENSG00000171310	CHST11			ENSG00000152795	HNRNPDL	ENSG00000135519	KCNH3	ENSG00000135968	GCC2			ENSG00000171621	SPSB1
ENSG00000137992	DBT	ENSG00000131495	NDUFA2			ENSG00000152582	SPEF2	ENSG00000171476	HOPX			ENSG00000152804	HHEX	ENSG00000135631	RAB11FIP5	ENSG00000135999	EPC2			ENSG00000171714	ANO5
ENSG00000138018	SELENOI	ENSG00000131503	ANKHD1			ENSG00000152952	PLOD2	ENSG00000171488	LRRC8C			ENSG00000153006	SREK1IP1	ENSG00000135677	GNS	ENSG00000136021	SCYL2			ENSG00000171772	SYCE1
ENSG00000138029	HADHB	ENSG00000131558	EXOC4			ENSG00000153015	CWC27	ENSG00000171522	PTGER4			ENSG00000153303	FRMD1	ENSG00000135686	KLHL36	ENSG00000136044	APPL2			ENSG00000171811	CFAP46
ENSG00000138030	KHK	ENSG00000131584	ACAP3			ENSG00000153044	CENPH	ENSG00000171608	PIK3CD			ENSG00000153395	LPCAT1	ENSG00000135709	KIAA0513	ENSG00000136051	WASHC4			ENSG00000171885	AQP4
ENSG00000138075	ABCG5	ENSG00000131668	BARX1			ENSG00000153132	CLGN	ENSG00000171631	P2RY6			ENSG00000153485	TMEM251	ENSG00000135723	FHOD1	ENSG00000136068	FLNB			ENSG00000171954	CYP4F22
ENSG00000138109	CYP2C9	ENSG00000131669	NINJ1			ENSG00000153179	RASSF3	ENSG00000171657	GPR82			ENSG00000153896	ZNF599	ENSG00000135736	CCDC102A	ENSG00000136100	VPS36			ENSG00000171992	SYNPO
ENSG00000138115	CYP2C8	ENSG00000131759	RARA			ENSG00000153574	RPIA	ENSG00000171659	GPR34			ENSG00000154040	CABYR	ENSG00000135749	PCNX2	ENSG00000136111	TBC1D4			ENSG00000172037	LAMB2
ENSG00000138207	RBP4	ENSG00000131828	PDHA1			ENSG00000153982	GDPD1	ENSG00000171700	RGS19			ENSG00000154134	ROBO3	ENSG00000135842	NIBAN1	ENSG00000136141	LRCH1			ENSG00000172201	ID4
ENSG00000138279	ANXA7	ENSG00000131871	SELENOS			ENSG00000154162	CDH12	ENSG00000171777	RASGRP4			ENSG00000154269	ENPP3	ENSG00000135916	ITM2C	ENSG00000136143	SUCLA2			ENSG00000172236	TPSAB1
ENSG00000138308	PLA2G12B	ENSG00000132002	DNAJB1			ENSG00000154380	ENAH	ENSG00000171791	BCL2			ENSG00000154342	WNT3A	ENSG00000135919	SERPINE2	ENSG00000136144	RCBTB1			ENSG00000172346	CSDC2
ENSG00000138315	OIT3	ENSG00000132024	CC2D1A			ENSG00000154429	CCSAP	ENSG00000171843	MLLT3			ENSG00000154645	CHODL	ENSG00000135931	ARMC9	ENSG00000136152	COG3			ENSG00000172380	GNG12
ENSG00000138356	AOX1	ENSG00000132026	RTBDN			ENSG00000154473	BUB3	ENSG00000171860	C3AR1			ENSG00000154743	TSEN2	ENSG00000136002	ARHGEF4	ENSG00000136153	LMO7			ENSG00000172403	SYNPO2
ENSG00000138413	IDH1	ENSG00000132196	HSD17B7			ENSG00000154548	SRSF12	ENSG00000171867	PRNP			ENSG00000154832	CXXC1	ENSG00000136014	USP44	ENSG00000136169	SETDB2			ENSG00000172638	EFEMP2
ENSG00000138600	SPPL2A	ENSG00000132275	RRP8			ENSG00000154640	BTG3	ENSG00000172005	MAL			ENSG00000154978	VOPP1	ENSG00000136193	SCRN1	ENSG00000136205	TNS3			ENSG00000172667	ZMAT3
ENSG00000138606	SHF	ENSG00000132329	RAMP1			ENSG00000154646	TMPRSS15	ENSG00000172081	MOB3A			ENSG00000155115	GTF3C6	ENSG00000136237	RAPGEF5	ENSG00000136319	TTC5			ENSG00000172728	FUT10
ENSG00000138617	PARP16	ENSG00000132361	CLUH			ENSG00000154839	SKA1	ENSG00000172116	CD8B			ENSG00000155229	MMS19	ENSG00000136267	DGKB	ENSG00000136381	IREB2			ENSG00000172738	TMEM217
ENSG00000138640	FAM13A	ENSG00000132394	EEFSEC			ENSG00000154845	PPP4R1	ENSG00000172123	SLFN12			ENSG00000155438	NIFK	ENSG00000136274	NACAD	ENSG00000136478	TEX2			ENSG00000172935	MRGPRF
ENSG00000138663	COPS4	ENSG00000132423	COQ3			ENSG00000154920	EME1	ENSG00000172183	ISG20			ENSG00000155530	LRGUK	ENSG00000136295	TTYH3	ENSG00000136531	SCN2A			ENSG00000172936	MYD88
ENSG00000138678	GPAT3	ENSG00000132434	LANCL2			ENSG00000155034	FBXL18	ENSG00000172215	CXCR6			ENSG00000155959	VBP1	ENSG00000136367	ZFHX2	ENSG00000136536	MARCHF7			ENSG00000173114	LRRN3
ENSG00000138698	RAP1GDS1	ENSG00000132471	WBP2			ENSG00000155561	NUP205	ENSG00000172243	CLEC7A			ENSG00000156171	DRAM2	ENSG00000136379	ABHD17C	ENSG00000136560	TANK			ENSG00000173175	ADCY5
ENSG00000138785	INTS12	ENSG00000132475	H3-3B			ENSG00000155755	TMEM237	ENSG00000172260	NEGR1			ENSG00000156219	ART3	ENSG00000136383	ALPK3	ENSG00000136574	GATA4			ENSG00000173334	TRIB1
ENSG00000138792	ENPEP	ENSG00000132589	FLOT2			ENSG00000155816	FMN2	ENSG00000172322	CLEC12A			ENSG00000156261	CCT8	ENSG00000136542	GALNT5	ENSG00000136738	STAM			ENSG00000173376	NDNF
ENSG00000138796	HADH	ENSG00000132591	ERAL1			ENSG00000155850	SLC26A2	ENSG00000172349	IL16			ENSG00000156482	RPL30	ENSG00000136603	SKIL	ENSG00000136758	YME1L1			ENSG00000173467	AGR3
ENSG00000138821	SLC39A8	ENSG00000132600	PRMT7			ENSG00000155858	LSM11	ENSG00000172543	CTSW			ENSG00000156508	EEF1A1	ENSG00000136828	RALGPS1	ENSG00000136802	LRRC8A			ENSG00000173846	PLK3
ENSG00000138823	MTTP	ENSG00000132612	VPS4A			ENSG00000155893	PXYLP1	ENSG00000172575	RASGRP1			ENSG00000156521	TYSND1	ENSG00000136830	NIBAN2	ENSG00000136813	ECPAS			ENSG00000173918	C1QTNF1
ENSG00000138867	GUCD1	ENSG00000132692	BCAN			ENSG00000155966	AFF2	ENSG00000172578	KLHL6			ENSG00000156697	UTP14A	ENSG00000136848	DAB2IP	ENSG00000136867	SLC31A2			ENSG00000173930	SLCO4C1
ENSG00000138942	RNF185	ENSG00000132716	DCAF8			ENSG00000155980	KIF5A	ENSG00000172673	THEMIS			ENSG00000156959	LHFPL4	ENSG00000136854	STXBP1	ENSG00000136874	STX17			ENSG00000174175	SELP
ENSG00000139112	GABARAPL1	ENSG00000132773	TOE1			ENSG00000156150	ALX3	ENSG00000172716	SLFN11			ENSG00000157014	TATDN2	ENSG00000136883	KIF12	ENSG00000136895	GARNL3			ENSG00000174238	PITPNA
ENSG00000139144	PIK3C2G	ENSG00000132792	CTNNBL1			ENSG00000156384	SFR1	ENSG00000172724	CCL19			ENSG00000157214	STEAP2	ENSG00000136944	LMX1B	ENSG00000136925	TSTD2			ENSG00000174348	PODN
ENSG00000139160	ETFBKMT	ENSG00000132823	OSER1			ENSG00000156504	PABIR2	ENSG00000172927	MYEOV			ENSG00000157315	TMED6	ENSG00000136960	ENPP2	ENSG00000136935	GOLGA1			ENSG00000174358	SLC6A19
ENSG00000139178	C1RL	ENSG00000132879	FBXO44			ENSG00000156509	FBXO43	ENSG00000173020	GRK2			ENSG00000157593	SLC35B2	ENSG00000136999	CCN3	ENSG00000137040	RANBP6			ENSG00000174473	GALNTL6
ENSG00000139192	TAPBPL	ENSG00000132881	CPLANE2			ENSG00000156535	CD109	ENSG00000173083	HPSE			ENSG00000157837	SPPL3	ENSG00000137076	TLN1	ENSG00000137055	PLAA			ENSG00000174749	FAM241A
ENSG00000139194	RBP5	ENSG00000132963	POMP			ENSG00000156787	TBC1D31	ENSG00000173198	CYSLTR1			ENSG00000158042	MRPL17	ENSG00000137094	DNAJB5	ENSG00000137075	RNF38			ENSG00000175093	SPSB4
ENSG00000139197	PEX5	ENSG00000133055	MYBPH			ENSG00000156802	ATAD2	ENSG00000173200	PARP15			ENSG00000158062	UBXN11	ENSG00000137142	IGFBPL1	ENSG00000137145	DENND4C			ENSG00000175161	CADM2
ENSG00000139209	SLC38A4	ENSG00000133142	TCEAL4			ENSG00000156876	SASS6	ENSG00000173208	ABCD2			ENSG00000158106	RHPN1	ENSG00000137203	TFAP2A	ENSG00000137177	KIF13A			ENSG00000175324	LSM1
ENSG00000139291	TMEM19	ENSG00000133250	ZNF414			ENSG00000156970	BUB1B	ENSG00000173239	LIPM			ENSG00000158417	EIF5B	ENSG00000137273	FOXF2	ENSG00000137200	CMTR1			ENSG00000175582	RAB6A
ENSG00000139344	AMDHD1	ENSG00000133316	WDR74			ENSG00000157036	EXOG	ENSG00000173369	C1QB			ENSG00000158480	SPATA2	ENSG00000137331	IER3	ENSG00000137393	RNF144B			ENSG00000175592	FOSL1
ENSG00000139352	ASCL1	ENSG00000133318	RTN3			ENSG00000157456	CCNB2	ENSG00000173372	C1QA			ENSG00000158525	CPA5	ENSG00000137460	FHDC1	ENSG00000137449	CPEB2			ENSG00000175745	NR2F1
ENSG00000139508	SLC46A3	ENSG00000133328	PLAAT2			ENSG00000157470	FAM81A	ENSG00000173442	EHBP1L1			ENSG00000158710	TAGLN2	ENSG00000137571	SLCO5A1	ENSG00000137494	ANKRD42			ENSG00000175785	PRIMA1
ENSG00000139531	SUOX	ENSG00000133460	SLC2A11			ENSG00000157600	TMEM164	ENSG00000173559	NABP1			ENSG00000158815	FGF17	ENSG00000137573	SULF1	ENSG00000137497	NUMA1			ENSG00000175899	A2M
ENSG00000139540	SLC39A5	ENSG00000133597	ADCK2			ENSG00000157657	ZNF618	ENSG00000173578	XCR1			ENSG00000158941	CCAR2	ENSG00000137648	TMPRSS4	ENSG00000137502	RAB30			ENSG00000175928	LRRN1
ENSG00000139547	RDH16	ENSG00000133612	AGAP3			ENSG00000157734	SNX22	ENSG00000173762	CD7			ENSG00000159079	CFAP298	ENSG00000137673	MMP7	ENSG00000137504	CREBZF			ENSG00000176194	CIDEA
ENSG00000139597	N4BP2L1	ENSG00000133627	ACTR3B			ENSG00000157833	GAREM2	ENSG00000174004	NRROS			ENSG00000159111	MRPL10	ENSG00000137731	FXYD2	ENSG00000137601	NEK1			ENSG00000176273	SLC35G1
ENSG00000139631	CSAD	ENSG00000133895	MEN1			ENSG00000157870	PRXL2B	ENSG00000174123	TLR10			ENSG00000159588	CCDC17	ENSG00000137747	TMPRSS13	ENSG00000137693	YAP1			ENSG00000176595	KBTBD11
ENSG00000139641	ESYT1	ENSG00000133983	COX16			ENSG00000157985	AGAP1	ENSG00000174125	TLR1			ENSG00000159593	NAE1	ENSG00000137809	ITGA11	ENSG00000137710	RDX			ENSG00000176723	ZNF843
ENSG00000139644	TMBIM6	ENSG00000134030	CTIF			ENSG00000158079	PTPDC1	ENSG00000174130	TLR6			ENSG00000159596	TMEM69	ENSG00000137819	PAQR5	ENSG00000137822	TUBGCP4			ENSG00000176771	NCKAP5
ENSG00000139684	ESD	ENSG00000134049	IER3IP1			ENSG00000158195	WASF2	ENSG00000174370	C11orf45			ENSG00000159625	DRC7	ENSG00000137821	LRRC49	ENSG00000137845	ADAM10			ENSG00000176907	TCIM
ENSG00000139835	GRTP1	ENSG00000134056	MRPS36			ENSG00000158402	CDC25C	ENSG00000174500	GCSAM			ENSG00000159674	SPON2	ENSG00000137831	UACA	ENSG00000137871	ZNF280D			ENSG00000177283	FZD8
ENSG00000139899	CBLN3	ENSG00000134153	EMC7			ENSG00000158406	H4C8	ENSG00000174600	CMKLR1			ENSG00000159708	LRRC36	ENSG00000137868	STRA6	ENSG00000137941	TTLL7			ENSG00000177303	CASKIN2
ENSG00000139914	FITM1	ENSG00000134160	TRPM1			ENSG00000158411	MITD1	ENSG00000174837	ADGRE1			ENSG00000159840	ZYX	ENSG00000137936	BCAR3	ENSG00000137962	ARHGAP29			ENSG00000177374	HIC1
ENSG00000140043	PTGR2	ENSG00000134248	LAMTOR5			ENSG00000158435	CNOT11	ENSG00000174944	P2RY14			ENSG00000160014	CALM3	ENSG00000138031	ADCY3	ENSG00000138032	PPM1B			ENSG00000177453	NIM1K
ENSG00000140093	SERPINA10	ENSG00000134262	AP4B1			ENSG00000158486	DNAH3	ENSG00000174946	GPR171			ENSG00000160055	TMEM234	ENSG00000138061	CYP1B1	ENSG00000138035	PNPT1			ENSG00000177511	ST8SIA3
ENSG00000140107	SLC25A47	ENSG00000134330	IAH1			ENSG00000159055	MIS18A	ENSG00000175040	CHST2			ENSG00000160072	ATAD3B	ENSG00000138131	LOXL4	ENSG00000138071	ACTR2			ENSG00000177570	SAMD12
ENSG00000140263	SORD	ENSG00000134363	FST			ENSG00000159147	DONSON	ENSG00000175084	DES			ENSG00000160131	VMA21	ENSG00000138172	CALHM2	ENSG00000138078	PREPL			ENSG00000177606	JUN
ENSG00000140284	SLC27A2	ENSG00000134375	TIMM17A			ENSG00000159184	HOXB13	ENSG00000175352	NRIP3			ENSG00000160180	TFF3	ENSG00000138193	PLCE1	ENSG00000138081	FBXO11			ENSG00000177694	NAALADL2
ENSG00000140287	HDC	ENSG00000134480	CCNH			ENSG00000159202	UBE2Z	ENSG00000175463	TBC1D10C			ENSG00000160191	PDE9A	ENSG00000138311	ZNF365	ENSG00000138095	LRPPRC			ENSG00000178222	RNF212
ENSG00000140374	ETFA	ENSG00000134551	PRH2			ENSG00000159217	IGF2BP1	ENSG00000175489	LRRC25			ENSG00000160193	WDR4	ENSG00000138316	ADAMTS14	ENSG00000138138	ATAD1			ENSG00000178343	SHISA3
ENSG00000140450	ARRDC4	ENSG00000134574	DDB2			ENSG00000159259	CHAF1B	ENSG00000175544	CABP4			ENSG00000160214	RRP1	ENSG00000138435	CHRNA1	ENSG00000138162	TACC2			ENSG00000178573	MAF
ENSG00000140459	CYP11A1	ENSG00000134575	ACP2			ENSG00000159556	ISL2	ENSG00000175567	UCP2			ENSG00000160392	C19orf47	ENSG00000138439	FAM117B	ENSG00000138246	DNAJC13			ENSG00000178662	CSRNP3
ENSG00000140465	CYP1A1	ENSG00000134590	RTL8C			ENSG00000159915	ZNF233	ENSG00000175857	GAPT			ENSG00000160445	ZER1	ENSG00000138443	ABI2	ENSG00000138286	FAM149B1			ENSG00000178726	THBD
ENSG00000140470	ADAMTS17	ENSG00000134684	YARS1			ENSG00000160050	CCDC28B	ENSG00000176083	ZNF683			ENSG00000160469	BRSK1	ENSG00000138448	ITGAV	ENSG00000138380	CARF			ENSG00000178732	GP5
ENSG00000140505	CYP1A2	ENSG00000134802	SLC43A3			ENSG00000160051	IQCC	ENSG00000176788	BASP1			ENSG00000160563	MED27	ENSG00000138463	SLC49A4	ENSG00000138386	NAB1			ENSG00000178826	TMEM139
ENSG00000140691	ARMC5	ENSG00000134809	TIMM10			ENSG00000160117	ANKLE1	ENSG00000176845	METRNL			ENSG00000160570	DEDD2	ENSG00000138613	APH1B	ENSG00000138398	PPIG			ENSG00000178971	CTC1
ENSG00000140740	UQCRC2	ENSG00000134882	UBAC2			ENSG00000160207	HSF2BP	ENSG00000177272	KCNA3			ENSG00000160602	NEK8	ENSG00000138622	HCN4	ENSG00000138434	ITPRID2			ENSG00000179242	CDH4
ENSG00000140876	NUDT7	ENSG00000134899	ERCC5			ENSG00000160211	G6PD	ENSG00000177409	SAMD9L			ENSG00000160606	TLCD1	ENSG00000138669	PRKG2	ENSG00000138449	SLC40A1			ENSG00000179256	SMCO3
ENSG00000140905	GCSH	ENSG00000134905	CARS2			ENSG00000160284	SPATC1L	ENSG00000177455	CD19			ENSG00000160678	S100A1	ENSG00000138686	BBS7	ENSG00000138459	SLC35A5			ENSG00000179388	EGR3
ENSG00000140961	OSGIN1	ENSG00000135211	TMEM60			ENSG00000160298	C21orf58	ENSG00000177494	ZBED2			ENSG00000160781	PAQR6	ENSG00000138735	PDE5A	ENSG00000138468	SENP7			ENSG00000179520	SLC17A8
ENSG00000141034	GID4	ENSG00000135346	CGA			ENSG00000160410	SHKBP1	ENSG00000177575	CD163			ENSG00000160799	CCDC12	ENSG00000138738	PRDM5	ENSG00000138592	USP8			ENSG00000179603	GRM8
ENSG00000141084	RANBP10	ENSG00000135441	BLOC1S1			ENSG00000160447	PKN3	ENSG00000177675	CD163L1			ENSG00000160813	PPP1R35	ENSG00000138741	TRPC3	ENSG00000138593	SECISBP2L			ENSG00000179639	FCER1A
ENSG00000141098	GFOD2	ENSG00000135443	KRT85			ENSG00000160695	VPS11	ENSG00000177807	KCNJ10			ENSG00000160867	FGFR4	ENSG00000138758	SEPTIN11	ENSG00000138594	TMOD3			ENSG00000179820	MYADM
ENSG00000141179	PCTP	ENSG00000135617	PRADC1			ENSG00000160716	CHRNB2	ENSG00000178199	ZC3H12D			ENSG00000160877	NACC1	ENSG00000138759	FRAS1	ENSG00000138604	GLCE			ENSG00000179914	ITLN1
ENSG00000141232	TOB1	ENSG00000135722	FBXL8			ENSG00000160753	RUSC1	ENSG00000178562	CD28			ENSG00000160886	LY6K	ENSG00000138764	CCNG2	ENSG00000138641	HERC3			ENSG00000179915	NRXN1
ENSG00000141338	ABCA8	ENSG00000135924	DNAJB2			ENSG00000160949	TONSL	ENSG00000178695	KCTD12			ENSG00000160917	CPSF4	ENSG00000138772	ANXA3	ENSG00000138660	AP1AR			ENSG00000179921	GPBAR1
ENSG00000141376	BCAS3	ENSG00000135926	TMBIM1			ENSG00000160957	RECQL4	ENSG00000178789	CD300LB			ENSG00000160999	SH2B2	ENSG00000138944	SHISAL1	ENSG00000138674	SEC31A			ENSG00000179954	SSC5D
ENSG00000141431	ASXL3	ENSG00000135940	COX5B			ENSG00000160973	FOXH1	ENSG00000178860	MSC			ENSG00000161016	RPL8	ENSG00000139044	B4GALNT3	ENSG00000138688	KIAA1109			ENSG00000180011	ZADH2
ENSG00000141434	MEP1B	ENSG00000135972	MRPS9			ENSG00000161202	DVL3	ENSG00000179144	GIMAP7			ENSG00000161082	CELF5	ENSG00000139055	ERP27	ENSG00000138709	LARP1B			ENSG00000180176	TH
ENSG00000141449	GREB1L	ENSG00000136003	ISCU			ENSG00000161298	ZNF382	ENSG00000179344	HLA-DQB1			ENSG00000161179	YDJC	ENSG00000139155	SLCO1C1	ENSG00000138750	NUP54			ENSG00000180190	TDRP
ENSG00000141452	RMC1	ENSG00000136240	KDELR2			ENSG00000161609	KASH5	ENSG00000179583	CIITA			ENSG00000161270	NPHS1	ENSG00000139220	PPFIA2	ENSG00000138757	G3BP2			ENSG00000180354	MTURN
ENSG00000141485	SLC13A5	ENSG00000136247	ZDHHC4			ENSG00000161647	MPP3	ENSG00000179630	LACC1			ENSG00000161526	SAP30BP	ENSG00000139304	PTPRQ	ENSG00000138760	SCARB2			ENSG00000180447	GAS1
ENSG00000141505	ASGR1	ENSG00000136270	TBRG4			ENSG00000161664	ASB16	ENSG00000179715	PCED1B			ENSG00000161798	AQP5	ENSG00000139364	TMEM132B	ENSG00000138768	USO1			ENSG00000180509	KCNE1
ENSG00000141622	RNF165	ENSG00000136271	DDX56			ENSG00000161692	DBF4B	ENSG00000179841	AKAP5			ENSG00000161904	LEMD2	ENSG00000139514	SLC7A1	ENSG00000138802	SEC24B			ENSG00000180543	TSPYL5
ENSG00000141639	MAPK4	ENSG00000136273	HUS1			ENSG00000161800	RACGAP1	ENSG00000179869	ABCA13			ENSG00000161970	RPL26	ENSG00000139515	PDX1	ENSG00000139116	KIF21A			ENSG00000180616	SSTR2
ENSG00000141642	ELAC1	ENSG00000136279	DBNL			ENSG00000161888	SPC24	ENSG00000180096	SEPTIN1			ENSG00000162191	UBXN1	ENSG00000139537	CCDC65	ENSG00000139117	CPNE8			ENSG00000180745	CLRN3
ENSG00000141665	FBXO15	ENSG00000136280	CCM2			ENSG00000161996	WDR90	ENSG00000180113	TDRD6			ENSG00000162194	LBHD1	ENSG00000139625	MAP3K12	ENSG00000139132	FGD4			ENSG00000180787	ZFP3
ENSG00000141753	IGFBP4	ENSG00000136444	RSAD1			ENSG00000162062	TEDC2	ENSG00000180353	HCLS1			ENSG00000162244	RPL29	ENSG00000139675	HNRNPA1L2	ENSG00000139154	AEBP2			ENSG00000180828	BHLHE22
ENSG00000141905	NFIC	ENSG00000136448	NMT1			ENSG00000162063	CCNF	ENSG00000180448	ARHGAP45			ENSG00000162302	RPS6KA4	ENSG00000139722	VPS37B	ENSG00000139163	ETNK1			ENSG00000180871	CXCR2
ENSG00000142082	SIRT3	ENSG00000136463	TACO1			ENSG00000162073	PAQR4	ENSG00000180549	FUT7			ENSG00000162385	MAGOH	ENSG00000139910	NOVA1	ENSG00000139218	SCAF11			ENSG00000181027	FKRP
ENSG00000142166	IFNAR1	ENSG00000136521	NDUFB5			ENSG00000162086	ZNF75A	ENSG00000180644	PRF1			ENSG00000162650	ATXN7L2	ENSG00000140254	DUOXA1	ENSG00000139323	POC1B			ENSG00000181072	CHRM2
ENSG00000142168	SOD1	ENSG00000136522	MRPL47			ENSG00000162174	ASRGL1	ENSG00000180739	S1PR5			ENSG00000162761	LMX1A	ENSG00000140274	DUOXA2	ENSG00000139324	TMTC3			ENSG00000181234	TMEM132C
ENSG00000142182	DNMT3L	ENSG00000136717	BIN1			ENSG00000162300	ZFPL1	ENSG00000181036	FCRL6			ENSG00000163001	CFAP36	ENSG00000140279	DUOX2	ENSG00000139496	NUP58			ENSG00000181291	TMEM132E
ENSG00000142484	TM4SF5	ENSG00000136718	IMP4			ENSG00000162399	BSND	ENSG00000181374	CCL13			ENSG00000163002	NUP35	ENSG00000140285	FGF7	ENSG00000139505	MTMR6			ENSG00000181458	TMEM45A
ENSG00000142494	SLC47A1	ENSG00000136770	DNAJC1			ENSG00000162415	ZSWIM5	ENSG00000181467	RAP2B			ENSG00000163141	BNIPL	ENSG00000140297	GCNT3	ENSG00000139517	LNX2			ENSG00000181541	MAB21L2
ENSG00000142655	PEX14	ENSG00000136807	CDK9			ENSG00000162437	RAVER2	ENSG00000181481	RNF135			ENSG00000163162	RNF149	ENSG00000140332	TLE3	ENSG00000139613	SMARCC2			ENSG00000182050	MGAT4C
ENSG00000142677	IL22RA1	ENSG00000136810	TXN			ENSG00000162521	RBBP4	ENSG00000181631	P2RY13			ENSG00000163435	ELF3	ENSG00000140367	UBE2Q2	ENSG00000139687	RB1			ENSG00000182107	TMEM30B
ENSG00000143028	SYPL2	ENSG00000136819	C9orf78			ENSG00000162522	KIAA1522	ENSG00000181804	SLC9A9			ENSG00000163501	IHH	ENSG00000140391	TSPAN3	ENSG00000139793	MBNL2			ENSG00000182132	KCNIP1
ENSG00000143149	ALDH9A1	ENSG00000136856	SLC2A8			ENSG00000162607	USP1	ENSG00000181847	TIGIT			ENSG00000163516	ANKZF1	ENSG00000140403	DNAJA4	ENSG00000139826	ABHD13			ENSG00000182168	UNC5C
ENSG00000143162	CREG1	ENSG00000136877	FPGS			ENSG00000162613	FUBP1	ENSG00000182162	P2RY8			ENSG00000163517	HDAC11	ENSG00000140406	TLNRD1	ENSG00000139842	CUL4A			ENSG00000182247	UBE2E2
ENSG00000143164	DCAF6	ENSG00000136878	USP20			ENSG00000162670	BRINP3	ENSG00000182183	SHISAL2A			ENSG00000163584	RPL22L1	ENSG00000140416	TPM1	ENSG00000139921	TMX1			ENSG00000182263	FIGN
ENSG00000143199	ADCY10	ENSG00000136888	ATP6V1G1			ENSG00000162714	ZNF496	ENSG00000182287	AP1S2			ENSG00000163634	THOC7	ENSG00000140443	IGF1R	ENSG00000139977	NAA30			ENSG00000182372	CLN8
ENSG00000143252	SDHC	ENSG00000136930	PSMB7			ENSG00000162734	PEA15	ENSG00000182557	SPNS3			ENSG00000163682	RPL9	ENSG00000140545	MFGE8	ENSG00000139990	DCAF5			ENSG00000182492	BGN
ENSG00000143257	NR1I3	ENSG00000136933	RABEPK			ENSG00000162769	FLVCR1	ENSG00000182578	CSF1R			ENSG00000163704	PRRT3	ENSG00000140563	MCTP2	ENSG00000140057	AK7			ENSG00000182511	FES
ENSG00000143278	F13B	ENSG00000136936	XPA			ENSG00000162779	AXDND1	ENSG00000182782	HCAR2			ENSG00000163795	ZNF513	ENSG00000140575	IQGAP1	ENSG00000140157	NIPA2			ENSG00000182552	RWDD4
ENSG00000143365	RORC	ENSG00000137038	DMAC1			ENSG00000162782	TDRD5	ENSG00000182853	VMO1			ENSG00000163882	POLR2H	ENSG00000140577	CRTC3	ENSG00000140199	SLC12A6			ENSG00000182566	CLEC4G
ENSG00000143375	CGN	ENSG00000137054	POLR1E			ENSG00000162929	SANBR	ENSG00000182866	LCK			ENSG00000163923	RPL39L	ENSG00000140682	TGFB1I1	ENSG00000140262	TCF12			ENSG00000182568	SATB1
ENSG00000143382	ADAMTSL4	ENSG00000137070	IL11RA			ENSG00000162931	TRIM17	ENSG00000183019	MCEMP1			ENSG00000163933	RFT1	ENSG00000140743	CDR2	ENSG00000140299	BNIP2			ENSG00000182836	PLCXD3
ENSG00000143416	SELENBP1	ENSG00000137074	APTX			ENSG00000163006	CCDC138	ENSG00000183023	SLC8A1			ENSG00000163938	GNL3	ENSG00000140795	MYLK3	ENSG00000140320	BAHD1			ENSG00000182916	TCEAL7
ENSG00000143507	DUSP10	ENSG00000137100	DCTN3			ENSG00000163026	WDCP	ENSG00000183307	TMEM121B			ENSG00000163993	S100P	ENSG00000140848	CPNE2	ENSG00000140382	HMG20A			ENSG00000182950	ODF3L1
ENSG00000143627	PKLR	ENSG00000137133	HINT2			ENSG00000163121	NEURL3	ENSG00000183484	GPR132			ENSG00000164007	CLDN19	ENSG00000140859	KIFC3	ENSG00000140386	SCAPER			ENSG00000182983	ZNF662
ENSG00000143630	HCN3	ENSG00000137161	CNPY3			ENSG00000163214	DHX57	ENSG00000183486	MX2			ENSG00000164022	AIMP1	ENSG00000140873	ADAMTS18	ENSG00000140400	MAN2C1			ENSG00000183018	SPNS2
ENSG00000143653	SCCPDH	ENSG00000137216	TMEM63B			ENSG00000163257	DCAF16	ENSG00000183508	TENT5C			ENSG00000164050	PLXNB1	ENSG00000140950	MEAK7	ENSG00000140463	BBS4			ENSG00000183032	SLC25A21
ENSG00000143819	EPHX1	ENSG00000137267	TUBB2A			ENSG00000163357	DCST1	ENSG00000183734	ASCL2			ENSG00000164167	LSM6	ENSG00000141040	ZNF287	ENSG00000140479	PCSK6			ENSG00000183087	GAS6
ENSG00000143839	REN	ENSG00000137288	UQCC2			ENSG00000163362	INAVA	ENSG00000183813	CCR4			ENSG00000164182	NDUFAF2	ENSG00000141052	MYOCD	ENSG00000140521	POLG			ENSG00000183098	GPC6
ENSG00000143845	ETNK2	ENSG00000137411	VARS2			ENSG00000163393	SLC22A15	ENSG00000183918	SH2D1A			ENSG00000164241	C5orf63	ENSG00000141068	KSR1	ENSG00000140526	ABHD2			ENSG00000183166	CALN1
ENSG00000143869	GDF7	ENSG00000137522	RNF121			ENSG00000163399	ATP1A1	ENSG00000184060	ADAP2			ENSG00000164256	PRDM9	ENSG00000141391	PRELID3A	ENSG00000140543	DET1			ENSG00000183283	DAZAP2
ENSG00000143878	RHOB	ENSG00000137764	MAP2K5			ENSG00000163507	CIP2A	ENSG00000184371	CSF1			ENSG00000164266	SPINK1	ENSG00000141424	SLC39A6	ENSG00000140598	EFL1			ENSG00000183287	CCBE1
ENSG00000143891	GALM	ENSG00000137767	SQOR			ENSG00000163535	SGO2	ENSG00000184574	LPAR5			ENSG00000164346	NSA2	ENSG00000141503	MINK1	ENSG00000140632	GLYR1			ENSG00000183615	FAM167B
ENSG00000143921	ABCG8	ENSG00000137842	TMEM62			ENSG00000163536	SERPINI1	ENSG00000184588	PDE4B			ENSG00000164366	CCDC127	ENSG00000141510	TP53	ENSG00000140650	PMM2			ENSG00000183801	OLFML1
ENSG00000144035	NAT8	ENSG00000137947	GTF2B			ENSG00000163558	PRKCI	ENSG00000184613	NELL2			ENSG00000164587	RPS14	ENSG00000141524	TMC6	ENSG00000140688	RUSF1			ENSG00000183908	LRRC55
ENSG00000144040	SFXN5	ENSG00000137996	RTCA			ENSG00000163655	GMPS	ENSG00000184730	APOBR			ENSG00000164610	RP9	ENSG00000141526	SLC16A3	ENSG00000140718	FTO			ENSG00000183914	DNAH2
ENSG00000144152	FBLN7	ENSG00000138085	ATRAID			ENSG00000163755	HPS3	ENSG00000184922	FMNL1			ENSG00000164615	CAMLG	ENSG00000141527	CARD14	ENSG00000140829	DHX38			ENSG00000184113	CLDN5
ENSG00000144331	ZNF385B	ENSG00000138107	ACTR1A			ENSG00000163781	TOPBP1	ENSG00000184988	TMEM106A			ENSG00000164627	KIF6	ENSG00000141540	TTYH2	ENSG00000140836	ZFHX3			ENSG00000184226	PCDH9
ENSG00000144481	TRPM8	ENSG00000138111	MFSD13A			ENSG00000163808	KIF15	ENSG00000185155	MIXL1			ENSG00000164638	SLC29A4	ENSG00000141756	FKBP10	ENSG00000140943	MBTPS1			ENSG00000184254	ALDH1A3
ENSG00000144648	ACKR2	ENSG00000138152	BTBD16			ENSG00000163872	YEATS2	ENSG00000185245	GP1BA			ENSG00000164647	STEAP1	ENSG00000141837	CACNA1A	ENSG00000140948	ZCCHC14			ENSG00000184292	TACSTD2
ENSG00000144649	GASK1A	ENSG00000138175	ARL3			ENSG00000163918	RFC4	ENSG00000185338	SOCS1			ENSG00000164920	OSR2	ENSG00000141934	PLPP2	ENSG00000140992	PDPK1			ENSG00000184374	COLEC10
ENSG00000144659	SLC25A38	ENSG00000138399	FASTKD1			ENSG00000163932	PRKCD	ENSG00000185339	TCN2			ENSG00000164978	NUDT2	ENSG00000142102	PGGHG	ENSG00000141198	TOM1L1			ENSG00000184434	LRRC19
ENSG00000144820	ADGRG7	ENSG00000138495	COX17			ENSG00000163950	SLBP	ENSG00000185404	SP140L			ENSG00000165055	METTL2B	ENSG00000142149	HUNK	ENSG00000141367	CLTC			ENSG00000184557	SOCS3
ENSG00000144827	ABHD10	ENSG00000138629	UBL7			ENSG00000163964	PIGX	ENSG00000185477	GPRIN3			ENSG00000165078	CPA6	ENSG00000142156	COL6A1	ENSG00000141385	AFG3L2			ENSG00000184564	SLITRK6
ENSG00000144837	PLA1A	ENSG00000138777	PPA2			ENSG00000164002	EXO5	ENSG00000185482	STAC3			ENSG00000165138	ANKS6	ENSG00000142173	COL6A2	ENSG00000141429	GALNT1			ENSG00000184584	STING1
ENSG00000144852	NR1I2	ENSG00000138794	CASP6			ENSG00000164032	H2AZ1	ENSG00000185527	PDE6G			ENSG00000165175	MID1IP1	ENSG00000142235	LMTK3	ENSG00000141646	SMAD4			ENSG00000184601	C14orf180
ENSG00000144891	AGTR1	ENSG00000139180	NDUFA9			ENSG00000164045	CDC25A	ENSG00000185669	SNAI3			ENSG00000165188	RNF183	ENSG00000142279	WTIP	ENSG00000141664	ZCCHC2			ENSG00000184611	KCNH7
ENSG00000144908	ALDH1L1	ENSG00000139405	RITA1			ENSG00000164048	ZNF589	ENSG00000185811	IKZF1			ENSG00000165271	NOL6	ENSG00000142303	ADAMTS10	ENSG00000141965	FEM1A			ENSG00000184672	RALYL
ENSG00000145020	AMT	ENSG00000139410	SDSL			ENSG00000164087	POC1A	ENSG00000185862	EVI2B			ENSG00000165283	STOML2	ENSG00000142319	SLC6A3	ENSG00000142197	DOP1B			ENSG00000184731	FAM110C
ENSG00000145192	AHSG	ENSG00000139428	MMAB			ENSG00000164093	PITX2	ENSG00000185880	TRIM69			ENSG00000165416	SUGT1	ENSG00000142552	RCN3	ENSG00000142207	URB1			ENSG00000184828	ZBTB7C
ENSG00000145217	SLC26A1	ENSG00000139637	MYG1			ENSG00000164104	HMGB2	ENSG00000185885	IFITM1			ENSG00000165526	RPUSD4	ENSG00000142606	MMEL1	ENSG00000142453	CARM1			ENSG00000184860	SDR42E1
ENSG00000145247	OCIAD2	ENSG00000139974	SLC38A6			ENSG00000164105	SAP30	ENSG00000185905	C16orf54			ENSG00000165572	KBTBD6	ENSG00000142611	PRDM16	ENSG00000142623	PADI1			ENSG00000184905	TCEAL2
ENSG00000145321	GC	ENSG00000139988	RDH12			ENSG00000164109	MAD2L1	ENSG00000185947	ZNF267			ENSG00000165637	VDAC2	ENSG00000142619	PADI3	ENSG00000142784	WDTC1			ENSG00000184956	MUC6
ENSG00000145439	CBR4	ENSG00000140022	STON2			ENSG00000164221	CCDC112	ENSG00000185989	RASA3			ENSG00000165684	SNAPC4	ENSG00000142661	MYOM3	ENSG00000142794	NBPF3			ENSG00000184985	SORCS2
ENSG00000145476	CYP4V2	ENSG00000140264	SERF2			ENSG00000164270	HTR4	ENSG00000186047	DLEU7			ENSG00000165689	ENTR1	ENSG00000142675	CNKSR1	ENSG00000142875	PRKACB			ENSG00000184986	TMEM121
ENSG00000145545	SRD5A1	ENSG00000140280	LYSMD2			ENSG00000164283	ESM1	ENSG00000186074	CD300LF			ENSG00000165716	DIPK1B	ENSG00000142687	KIAA0319L	ENSG00000142892	PIGK			ENSG00000185022	MAFF
ENSG00000145626	UGT3A1	ENSG00000140307	GTF2A2			ENSG00000164284	GRPEL2	ENSG00000186265	BTLA			ENSG00000165724	ZMYND19	ENSG00000142733	MAP3K6	ENSG00000142949	PTPRF			ENSG00000185033	SEMA4B
ENSG00000145692	BHMT	ENSG00000140319	SRP14			ENSG00000164303	ENPP6	ENSG00000186407	CD300E			ENSG00000165752	STK32C	ENSG00000142798	HSPG2	ENSG00000143067	ZNF697			ENSG00000185070	FLRT2
ENSG00000145703	IQGAP2	ENSG00000140323	DISP2			ENSG00000164305	CASP3	ENSG00000186469	GNG2			ENSG00000165775	FUNDC2	ENSG00000142920	AZIN2	ENSG00000143126	CELSR2			ENSG00000185274	GALNT17
ENSG00000145777	TSLP	ENSG00000140365	COMMD4			ENSG00000164306	PRIMPOL	ENSG00000186517	ARHGAP30			ENSG00000165782	PIP4P1	ENSG00000142973	CYP4B1	ENSG00000143355	LHX9			ENSG00000185630	PBX1
ENSG00000145826	LECT2	ENSG00000140398	NEIL1			ENSG00000164362	TERT	ENSG00000186810	CXCR3			ENSG00000165792	METTL17	ENSG00000143001	TMEM61	ENSG00000143418	CERS2			ENSG00000185634	SHC4
ENSG00000145990	GFOD1	ENSG00000140519	RHCG			ENSG00000164402	SEPTIN8	ENSG00000186818	LILRB4			ENSG00000165804	ZNF219	ENSG00000143079	CTTNBP2NL	ENSG00000143437	ARNT			ENSG00000185650	ZFP36L1
ENSG00000146039	SLC17A4	ENSG00000140553	UNC45A			ENSG00000164418	GRIK2	ENSG00000186891	TNFRSF18			ENSG00000165887	ANKRD2	ENSG00000143127	ITGA10	ENSG00000143631	FLG			ENSG00000185652	NTF3
ENSG00000146085	MMUT	ENSG00000140675	SLC5A2			ENSG00000164603	BMT2	ENSG00000187116	LILRA5			ENSG00000165912	PACSIN3	ENSG00000143147	GPR161	ENSG00000143669	LYST			ENSG00000185736	ADARB2
ENSG00000146147	MLIP	ENSG00000140830	TXNL4B			ENSG00000164611	PTTG1	ENSG00000187210	GCNT1			ENSG00000165915	SLC39A13	ENSG00000143217	NECTIN4	ENSG00000143674	MAP3K21			ENSG00000185920	PTCH1
ENSG00000146166	LGSN	ENSG00000140854	KATNB1			ENSG00000164620	RELL2	ENSG00000187239	FNBP1			ENSG00000166012	TAF1D	ENSG00000143318	CASQ1	ENSG00000143756	FBXO28			ENSG00000186094	AGBL4
ENSG00000146216	TTBK1	ENSG00000140939	NOL3			ENSG00000164649	CDCA7L	ENSG00000187474	FPR3			ENSG00000166135	HIF1AN	ENSG00000143320	CRABP2	ENSG00000143776	CDC42BPA			ENSG00000186310	NAP1L3
ENSG00000146233	CYP39A1	ENSG00000140983	RHOT2			ENSG00000164651	SP8	ENSG00000187688	TRPV2			ENSG00000166143	PPP1R14D	ENSG00000143340	FAM163A	ENSG00000143850	PLEKHA6			ENSG00000186453	FAM228A
ENSG00000146411	SLC2A12	ENSG00000140986	RPL3L			ENSG00000164663	USP49	ENSG00000187764	SEMA4D			ENSG00000166165	CKB	ENSG00000143387	CTSK	ENSG00000143870	PDIA6			ENSG00000186479	RGS7BP
ENSG00000146416	AIG1	ENSG00000140990	NDUFB10			ENSG00000164687	FABP5	ENSG00000187796	CARD9			ENSG00000166166	TRMT61A	ENSG00000143479	DYRK3	ENSG00000143924	EML4			ENSG00000186523	FAM86B1
ENSG00000146477	SLC22A3	ENSG00000140995	DEF8			ENSG00000164796	CSMD3	ENSG00000187808	SOWAHD			ENSG00000166169	POLL	ENSG00000143502	SUSD4	ENSG00000143942	CHAC2			ENSG00000186834	HEXIM1
ENSG00000146678	IGFBP1	ENSG00000141002	TCF25			ENSG00000164818	DNAAF5	ENSG00000188042	ARL4C			ENSG00000166171	DPCD	ENSG00000143515	ATP8B2	ENSG00000143951	WDPCP			ENSG00000186976	EFCAB6
ENSG00000146776	ATXN7L1	ENSG00000141013	GAS8			ENSG00000164916	FOXK1	ENSG00000188056	TREML4			ENSG00000166313	APBB1	ENSG00000143556	S100A7	ENSG00000143970	ASXL2			ENSG00000187193	MT1X
ENSG00000146859	TMEM140	ENSG00000141026	MED9			ENSG00000164941	INTS8	ENSG00000188060	RAB42			ENSG00000166343	MSS51	ENSG00000143797	MBOAT2	ENSG00000144224	UBXN4			ENSG00000187266	EPOR
ENSG00000146904	EPHA1	ENSG00000141127	PRPSAP2			ENSG00000164970	FAM219A	ENSG00000188282	RUFY4			ENSG00000166441	RPL27A	ENSG00000143816	WNT9A	ENSG00000144228	SPOPL			ENSG00000187391	MAGI2
ENSG00000147003	CLTRN	ENSG00000141294	LRRC46			ENSG00000164985	PSIP1	ENSG00000188313	PLSCR1			ENSG00000166473	PKD1L2	ENSG00000143858	SYT2	ENSG00000144230	GPR17			ENSG00000187479	C11orf96
ENSG00000147100	SLC16A2	ENSG00000141295	SCRN2			ENSG00000165192	ASB11	ENSG00000188389	PDCD1			ENSG00000166526	ZNF3	ENSG00000143995	MEIS1	ENSG00000144306	SCRN3			ENSG00000187601	MAGEH1
ENSG00000147224	PRPS1	ENSG00000141337	ARSG			ENSG00000165209	STRBP	ENSG00000188404	SELL			ENSG00000166558	SLC38A8	ENSG00000144036	EXOC6B	ENSG00000144320	LNPK			ENSG00000187624	C17orf97
ENSG00000147364	FBXO25	ENSG00000141401	IMPA2			ENSG00000165304	MELK	ENSG00000188452	CERKL			ENSG00000166582	CENPV	ENSG00000144061	NPHP1	ENSG00000144357	UBR3			ENSG00000187634	SAMD11
ENSG00000147419	CCDC25	ENSG00000141404	GNAL			ENSG00000165379	LRFN5	ENSG00000188820	CALHM6			ENSG00000166589	CDH16	ENSG00000144063	MALL	ENSG00000144426	NBEAL1			ENSG00000187699	C2orf88
ENSG00000147454	SLC25A37	ENSG00000141497	ZMYND15			ENSG00000165458	INPPL1	ENSG00000188822	CNR2			ENSG00000166681	BEX3	ENSG00000144118	RALB	ENSG00000144445	KANSL1L			ENSG00000187720	THSD4
ENSG00000147471	PLPBP	ENSG00000141522	ARHGDIA			ENSG00000165480	SKA3	ENSG00000188848	BEND4			ENSG00000166685	COG1	ENSG00000144218	AFF3	ENSG00000144560	VGLL4			ENSG00000187955	COL14A1
ENSG00000147573	TRIM55	ENSG00000141542	RAB40B			ENSG00000165490	DDIAS	ENSG00000188921	HACD4			ENSG00000166762	CATSPER2	ENSG00000144229	THSD7B	ENSG00000144597	EAF1			ENSG00000188070	ZFTA
ENSG00000147576	ADHFE1	ENSG00000141552	ANAPC11			ENSG00000165501	LRR1	ENSG00000189013	KIR2DL4			ENSG00000166788	SAAL1	ENSG00000144278	GALNT13	ENSG00000144674	GOLGA4			ENSG00000188215	DCUN1D3
ENSG00000147642	SYBU	ENSG00000141556	TBCD			ENSG00000165556	CDX2	ENSG00000189350	TOGARAM2			ENSG00000166847	DCTN5	ENSG00000144366	GULP1	ENSG00000144724	PTPRG			ENSG00000188257	PLA2G2A
ENSG00000147647	DPYS	ENSG00000141560	FN3KRP			ENSG00000165661	QSOX2	ENSG00000189430	NCR1			ENSG00000166986	MARS1	ENSG00000144369	FAM171B	ENSG00000144747	TMF1			ENSG00000188517	COL25A1
ENSG00000147853	AK3	ENSG00000141562	NARF			ENSG00000165699	TSC1	ENSG00000196092	PAX5			ENSG00000167088	SNRPD1	ENSG00000144452	ABCA12	ENSG00000144749	LRIG1			ENSG00000188783	PRELP
ENSG00000147955	SIGMAR1	ENSG00000141699	RETREG3			ENSG00000165730	STOX1	ENSG00000196126	HLA-DRB1			ENSG00000167118	URM1	ENSG00000144476	ACKR3	ENSG00000144791	LIMD1			ENSG00000189067	LITAF
ENSG00000147996	CBWD5	ENSG00000141741	MIEN1			ENSG00000165819	METTL3	ENSG00000196154	S100A4			ENSG00000167280	ENGASE	ENSG00000144596	GRIP2	ENSG00000144824	PHLDB2			ENSG00000189108	IL1RAPL2
ENSG00000148057	IDNK	ENSG00000141744	PNMT			ENSG00000165821	SALL2	ENSG00000196189	SEMA4A			ENSG00000167302	TEPSIN	ENSG00000144645	OSBPL10	ENSG00000144909	OSBPL11			ENSG00000189134	NKAPL
ENSG00000148090	AUH	ENSG00000141759	TXNL4A			ENSG00000165891	E2F7	ENSG00000196209	SIRPB2			ENSG00000167311	ART5	ENSG00000144730	IL17RD	ENSG00000145012	LPP			ENSG00000189266	PNRC2
ENSG00000148218	ALAD	ENSG00000141854	MISP3			ENSG00000165905	LARGE2	ENSG00000196218	RYR1			ENSG00000167378	IRGQ	ENSG00000144792	ZNF660	ENSG00000145241	CENPC			ENSG00000189292	ALKAL2
ENSG00000148248	SURF4	ENSG00000141873	SLC39A3			ENSG00000166130	IKBIP	ENSG00000196329	GIMAP5			ENSG00000167393	PPP2R3B	ENSG00000144810	COL8A1	ENSG00000145331	TRMT10A			ENSG00000189320	FAM180A
ENSG00000148339	SLC25A25	ENSG00000141933	TPGS1			ENSG00000166226	CCT2	ENSG00000196358	NTNG2			ENSG00000167526	RPL13	ENSG00000144847	IGSF11	ENSG00000145332	KLHL8			ENSG00000189337	KAZN
ENSG00000148357	HMCN2	ENSG00000141959	PFKL			ENSG00000166261	ZNF202	ENSG00000196405	EVL			ENSG00000167565	SERTAD3	ENSG00000144857	BOC	ENSG00000145348	TBCK			ENSG00000189369	GSPT2
ENSG00000148396	SEC16A	ENSG00000141971	MVB12A			ENSG00000166263	STXBP4	ENSG00000196542	SPTSSB			ENSG00000167612	ANKRD33	ENSG00000144868	TMEM108	ENSG00000145349	CAMK2D			ENSG00000196083	IL1RAP
ENSG00000148426	PROSER2	ENSG00000141994	DUS3L			ENSG00000166451	CENPN	ENSG00000196639	HRH1			ENSG00000167625	ZNF526	ENSG00000144959	NCEH1	ENSG00000145365	TIFA			ENSG00000196090	PTPRT
ENSG00000148572	NRBF2	ENSG00000142002	DPP9			ENSG00000166508	MCM7	ENSG00000196664	TLR7			ENSG00000167644	C19orf33	ENSG00000145014	TMEM44	ENSG00000145375	SPATA5			ENSG00000196104	SPOCK3
ENSG00000148584	A1CF	ENSG00000142089	IFITM3			ENSG00000166578	IQCD	ENSG00000196684	HSH2D			ENSG00000167657	DAPK3	ENSG00000145103	ILDR1	ENSG00000145388	METTL14			ENSG00000196136	SERPINA3
ENSG00000148672	GLUD1	ENSG00000142186	SCYL1			ENSG00000166801	FAM111A	ENSG00000196735	HLA-DQA1			ENSG00000167658	EEF2	ENSG00000145113	MUC4	ENSG00000145390	USP53			ENSG00000196159	FAT4
ENSG00000148702	HABP2	ENSG00000142188	TMEM50B			ENSG00000166803	PCLAF	ENSG00000196839	ADA			ENSG00000167674	HDGFL2	ENSG00000145147	SLIT2	ENSG00000145391	SETD7			ENSG00000196169	KIF19
ENSG00000148730	EIF4EBP2	ENSG00000142233	NTN5			ENSG00000166813	KIF7	ENSG00000196932	TMEM26			ENSG00000167685	ZNF444	ENSG00000145246	ATP10D	ENSG00000145414	NAF1			ENSG00000196182	STK40
ENSG00000148803	FUOM	ENSG00000142273	CBLC			ENSG00000166845	C18orf54	ENSG00000196954	CASP4			ENSG00000167770	OTUB1	ENSG00000145284	SCD5	ENSG00000145495	MARCHF6			ENSG00000196187	TMEM63A
ENSG00000148832	PAOX	ENSG00000142327	RNPEPL1			ENSG00000166851	PLK1	ENSG00000197057	DTHD1			ENSG00000167775	CD320	ENSG00000145358	DDIT4L	ENSG00000145675	PIK3R1			ENSG00000196352	CD55
ENSG00000148834	GSTO1	ENSG00000142409	ZNF787			ENSG00000166863	TAC3	ENSG00000197093	GAL3ST4			ENSG00000167778	SPRYD3	ENSG00000145423	SFRP2	ENSG00000145715	RASA1			ENSG00000196415	PRTN3
ENSG00000148935	GAS2	ENSG00000142444	TIMM29			ENSG00000166866	MYO1A	ENSG00000197405	C5AR1			ENSG00000167780	SOAT2	ENSG00000145506	NKD2	ENSG00000145725	PPIP5K2			ENSG00000196482	ESRRG
ENSG00000148943	LIN7C	ENSG00000142634	EFHD2			ENSG00000166869	CHP2	ENSG00000197471	SPN			ENSG00000167840	ZNF232	ENSG00000145687	SSBP2	ENSG00000145734	BDP1			ENSG00000196511	TPK1
ENSG00000148965	SAA4	ENSG00000142657	PGD			ENSG00000166881	NEMP1	ENSG00000197535	MYO5A			ENSG00000168002	POLR2G	ENSG00000145730	PAM	ENSG00000145743	FBXL17			ENSG00000196569	LAMA2
ENSG00000149084	HSD17B12	ENSG00000142669	SH3BGRL3			ENSG00000166920	C15orf48	ENSG00000197540	GZMM			ENSG00000168028	RPSA	ENSG00000145736	GTF2H2	ENSG00000145780	FEM1C			ENSG00000196576	PLXNB2
ENSG00000149124	GLYAT	ENSG00000142684	ZNF593			ENSG00000166965	RCCD1	ENSG00000197629	MPEG1			ENSG00000168040	FADD	ENSG00000145860	RNF145	ENSG00000145781	COMMD10			ENSG00000196581	AJAP1
ENSG00000149131	SERPING1	ENSG00000142751	GPN2			ENSG00000166984	TCP10L2	ENSG00000197646	PDCD1LG2			ENSG00000168061	SAC3D1	ENSG00000145861	C1QTNF2	ENSG00000145819	ARHGAP26			ENSG00000196711	ALKAL1
ENSG00000149150	SLC43A1	ENSG00000143106	PSMA5			ENSG00000166997	CNPY4	ENSG00000197721	CR1L			ENSG00000168067	MAP4K2	ENSG00000145882	PCYOX1L	ENSG00000145868	FBXO38			ENSG00000196730	DAPK1
ENSG00000149260	CAPN5	ENSG00000143125	PROK1			ENSG00000167080	B4GALNT2	ENSG00000197746	PSAP			ENSG00000168096	ANKS3	ENSG00000145911	N4BP3	ENSG00000145907	G3BP1			ENSG00000196937	FAM3C
ENSG00000149476	TKFC	ENSG00000143198	MGST3			ENSG00000167103	PIP5KL1	ENSG00000197766	CFD			ENSG00000168214	RBPJ	ENSG00000146005	PSD2	ENSG00000145934	TENM2			ENSG00000196972	SMIM10L2B
ENSG00000149547	EI24	ENSG00000143303	METTL25B			ENSG00000167291	TBC1D16	ENSG00000197860	SGTB			ENSG00000168243	GNG4	ENSG00000146013	GFRA3	ENSG00000145949	MYLK4			ENSG00000196990	FAM163B
ENSG00000149577	SIDT2	ENSG00000143353	LYPLAL1			ENSG00000167325	RRM1	ENSG00000197872	CYRIA			ENSG00000168256	NKIRAS2	ENSG00000146038	DCDC2	ENSG00000146122	DAAM2			ENSG00000197019	SERTAD1
ENSG00000149582	TMEM25	ENSG00000143374	TARS2			ENSG00000167371	PRRT2	ENSG00000197948	FCHSD1			ENSG00000168259	DNAJC7	ENSG00000146049	KAAG1	ENSG00000146414	SHPRH			ENSG00000197077	KIAA1671
ENSG00000149742	SLC22A9	ENSG00000143409	MINDY1			ENSG00000167395	ZNF646	ENSG00000197992	CLEC9A			ENSG00000168286	THAP11	ENSG00000146072	TNFRSF21	ENSG00000146463	ZMYM4			ENSG00000197177	ADGRA1
ENSG00000149792	MRPL49	ENSG00000143412	ANXA9			ENSG00000167513	CDT1	ENSG00000197993	KEL			ENSG00000168393	DTYMK	ENSG00000146197	SCUBE3	ENSG00000146587	RBAK			ENSG00000197253	TPSB2
ENSG00000149809	TM7SF2	ENSG00000143443	C1orf56			ENSG00000167525	PROCA1	ENSG00000198019	FCGR1B			ENSG00000168395	ING5	ENSG00000146242	TPBG	ENSG00000146648	EGFR			ENSG00000197353	LYPD2
ENSG00000149970	CNKSR2	ENSG00000143450	OAZ3			ENSG00000167536	DHRS13	ENSG00000198113	TOR4A			ENSG00000168397	ATG4B	ENSG00000146250	PRSS35	ENSG00000146833	TRIM4			ENSG00000197380	DACT3
ENSG00000150527	MIA2	ENSG00000143545	RAB13			ENSG00000167550	RHEBL1	ENSG00000198133	TMEM229B			ENSG00000168522	FNTA	ENSG00000146267	FAXC	ENSG00000146842	TMEM209			ENSG00000197406	DIO3
ENSG00000150540	HNMT	ENSG00000143554	SLC27A3			ENSG00000167553	TUBA1C	ENSG00000198223	CSF2RA			ENSG00000168612	ZSWIM1	ENSG00000146350	TBC1D32	ENSG00000146909	NOM1			ENSG00000197442	MAP3K5
ENSG00000150656	CNDP1	ENSG00000143774	GUK1			ENSG00000167619	TMEM145	ENSG00000198286	CARD11			ENSG00000168781	PPIP5K1	ENSG00000146409	SLC18B1	ENSG00000147044	CASK			ENSG00000197576	HOXA4
ENSG00000150672	DLG2	ENSG00000143786	CNIH3			ENSG00000167670	CHAF1A	ENSG00000198502	HLA-DRB5			ENSG00000168818	STX18	ENSG00000146426	TIAM2	ENSG00000147050	KDM6A			ENSG00000197702	PARVA
ENSG00000150722	PPP1R1C	ENSG00000143801	PSEN2			ENSG00000167702	KIFC2	ENSG00000198574	SH2D1B			ENSG00000168887	C2orf68	ENSG00000146453	PNLDC1	ENSG00000147082	CCNB3			ENSG00000197859	ADAMTSL2
ENSG00000150787	PTS	ENSG00000143862	ARL8A			ENSG00000167880	EVPL	ENSG00000198771	RCSD1			ENSG00000168952	STXBP6	ENSG00000146530	VWDE	ENSG00000147124	ZNF41			ENSG00000197893	NRAP
ENSG00000150907	FOXO1	ENSG00000144029	MRPS5			ENSG00000167900	TK1	ENSG00000198818	SFT2D1			ENSG00000168958	MFF	ENSG00000146535	GNA12	ENSG00000147133	TAF1			ENSG00000197935	ZNF311
ENSG00000151090	THRB	ENSG00000144115	THNSL2			ENSG00000167971	CASKIN1	ENSG00000198821	CD247			ENSG00000169087	HSPBAP1	ENSG00000146555	SDK1	ENSG00000147202	DIAPH2			ENSG00000197971	MBP
ENSG00000151093	OXSM	ENSG00000144120	TMEM177			ENSG00000167987	VPS37C	ENSG00000198846	TOX			ENSG00000169100	SLC25A6	ENSG00000146574	CCZ1B	ENSG00000147459	DOCK5			ENSG00000198010	DLGAP2
ENSG00000151136	BTBD11	ENSG00000144199	FAHD2B			ENSG00000168005	SPINDOC	ENSG00000198851	CD3E			ENSG00000169180	XPO6	ENSG00000146592	CREB5	ENSG00000147475	ERLIN2			ENSG00000198053	SIRPA
ENSG00000151224	MAT1A	ENSG00000144407	PTH2R			ENSG00000168060	NAALADL1	ENSG00000198879	SFMBT2			ENSG00000169221	TBC1D10B	ENSG00000146729	NIPSNAP2	ENSG00000147548	NSD3			ENSG00000198108	CHSY3
ENSG00000151287	TEX30	ENSG00000144451	SPAG16			ENSG00000168077	SCARA3	ENSG00000198885	ITPRIPL1			ENSG00000169228	RAB24	ENSG00000146755	TRIM50	ENSG00000147894	C9orf72			ENSG00000198121	LPAR1
ENSG00000151327	FAM177A1	ENSG00000144455	SUMF1			ENSG00000168078	PBK	ENSG00000198890	PRMT6			ENSG00000169231	THBS3	ENSG00000146858	ZC3HAV1L	ENSG00000148153	INIP			ENSG00000198185	ZNF334
ENSG00000151364	KCTD14	ENSG00000144485	HES6			ENSG00000168116	KIAA1586	ENSG00000198910	L1CAM			ENSG00000169242	EFNA1	ENSG00000147164	SNX12	ENSG00000148225	WDR31			ENSG00000198355	PIM3
ENSG00000151365	THRSP	ENSG00000144488	ESPNL			ENSG00000168246	UBTD2	ENSG00000198963	RORB			ENSG00000169583	CLIC3	ENSG00000147408	CSGALNACT1	ENSG00000148429	USP6NL			ENSG00000198417	MT1F
ENSG00000151413	NUBPL	ENSG00000144504	ANKMY1			ENSG00000168268	NT5DC2	ENSG00000203710	CR1			ENSG00000169599	NFU1	ENSG00000147488	ST18	ENSG00000148481	MINDY3			ENSG00000198643	FAM3D
ENSG00000151498	ACAD8	ENSG00000144567	RETREG2			ENSG00000168298	H1-4	ENSG00000203747	FCGR3A			ENSG00000169609	C15orf40	ENSG00000147526	TACC1	ENSG00000148516	ZEB1			ENSG00000198668	CALM1
ENSG00000151502	VPS26B	ENSG00000144579	CTDSP1			ENSG00000168301	KCTD6	ENSG00000204136	GGTA1			ENSG00000169612	RAMAC	ENSG00000147535	PLPP5	ENSG00000148541	FAM13C			ENSG00000198680	TUSC1
ENSG00000151552	QDPR	ENSG00000144591	GMPPA			ENSG00000168411	RFWD3	ENSG00000204161	TMEM273			ENSG00000169627	BOLA2B	ENSG00000147650	LRP12	ENSG00000148634	HERC4			ENSG00000198796	ALPK2
ENSG00000151611	MMAA	ENSG00000144647	POMGNT2			ENSG00000168439	STIP1	ENSG00000204252	HLA-DOA			ENSG00000169758	TMEM266	ENSG00000147676	MAL2	ENSG00000148700	ADD3			ENSG00000198805	PNP
ENSG00000151655	ITIH2	ENSG00000144711	IQSEC1			ENSG00000168476	REEP4	ENSG00000204257	HLA-DMA			ENSG00000170017	ALCAM	ENSG00000147724	FAM135B	ENSG00000148737	TCF7L2			ENSG00000198829	SUCNR1
ENSG00000151689	INPP1	ENSG00000144741	SLC25A26			ENSG00000168496	FEN1	ENSG00000204264	PSMB8			ENSG00000170035	UBE2E3	ENSG00000148082	SHC3	ENSG00000149050	ZNF214			ENSG00000198873	GRK5
ENSG00000151726	ACSL1	ENSG00000144867	SRPRB			ENSG00000168661	ZNF30	ENSG00000204267	TAP2			ENSG00000170037	CNTROB	ENSG00000148204	CRB2	ENSG00000149177	PTPRJ			ENSG00000198932	GPRASP1
ENSG00000151729	SLC25A4	ENSG00000145022	TCTA			ENSG00000168671	UGT3A2	ENSG00000204272	NBDY			ENSG00000170075	GPR37L1	ENSG00000148344	PTGES	ENSG00000149231	CCDC82			ENSG00000198945	L3MBTL3
ENSG00000151778	SERP2	ENSG00000145029	NICN1			ENSG00000168778	TCTN2	ENSG00000204287	HLA-DRA			ENSG00000170100	ZNF778	ENSG00000148400	NOTCH1	ENSG00000149289	ZC3H12C			ENSG00000198959	TGM2
ENSG00000151790	TDO2	ENSG00000145050	MANF			ENSG00000168779	SHOX2	ENSG00000204397	CARD16			ENSG00000170222	ADPRM	ENSG00000148468	FAM171A1	ENSG00000149308	NPAT			ENSG00000203485	INF2
ENSG00000151892	GFRA1	ENSG00000145194	ECE2			ENSG00000168811	IL12A	ENSG00000204472	AIF1			ENSG00000170260	ZNF212	ENSG00000148484	RSU1	ENSG00000149311	ATM			ENSG00000203727	SAMD5
ENSG00000151948	GLT1D1	ENSG00000145337	PYURF			ENSG00000168955	TM4SF20	ENSG00000204475	NCR3			ENSG00000170265	ZNF282	ENSG00000148677	ANKRD1	ENSG00000149313	AASDHPPT			ENSG00000203805	PLPP4
ENSG00000152078	TLCD4	ENSG00000145354	CISD2			ENSG00000169016	E2F6	ENSG00000204482	LST1			ENSG00000170469	SPATA24	ENSG00000148848	ADAM12	ENSG00000149428	HYOU1			ENSG00000204103	MAFB
ENSG00000152229	PSTPIP2	ENSG00000145494	NDUFS6			ENSG00000169045	HNRNPH1	ENSG00000204525	HLA-C			ENSG00000170515	PA2G4	ENSG00000149043	SYT8	ENSG00000149573	MPZL2			ENSG00000204116	CHIC1
ENSG00000152270	PDE3B	ENSG00000145782	ATG12			ENSG00000169062	UPF3A	ENSG00000204577	LILRB3			ENSG00000170545	SMAGP	ENSG00000149091	DGKZ	ENSG00000150093	ITGB1			ENSG00000204186	ZDBF2
ENSG00000152465	NMT2	ENSG00000145901	TNIP1			ENSG00000169118	CSNK1G1	ENSG00000204592	HLA-E			ENSG00000170604	IRF2BP1	ENSG00000149243	KLHL35	ENSG00000150455	TIRAP			ENSG00000204314	PRRT1
ENSG00000152558	TMEM123	ENSG00000145916	RMND5B			ENSG00000169131	ZNF354A	ENSG00000204614	TRIM40			ENSG00000170608	FOXA3	ENSG00000149256	TENM4	ENSG00000150457	LATS2			ENSG00000204851	PNMA8B
ENSG00000152620	NADK2	ENSG00000145979	TBC1D7			ENSG00000169213	RAB3B	ENSG00000204632	HLA-G			ENSG00000170638	TRABD	ENSG00000149257	SERPINH1	ENSG00000150712	MTMR12			ENSG00000204977	TRIM13
ENSG00000152700	SAR1B	ENSG00000145982	FARS2			ENSG00000169258	GPRIN1	ENSG00000204642	HLA-F			ENSG00000170835	CEL	ENSG00000149328	GLB1L2	ENSG00000150760	DOCK1			ENSG00000205084	TMEM231
ENSG00000152782	PANK1	ENSG00000146007	ZMAT2			ENSG00000169297	NR0B1	ENSG00000205038	PKHD1L1			ENSG00000170889	RPS9	ENSG00000149418	ST14	ENSG00000150764	DIXDC1			ENSG00000205358	MT1H
ENSG00000152939	MARVELD2	ENSG00000146054	TRIM7			ENSG00000169427	KCNK9	ENSG00000205045	SLFN12L			ENSG00000170892	TSEN34	ENSG00000149451	ADAM33	ENSG00000150768	DLAT			ENSG00000205362	MT1A
ENSG00000152977	ZIC1	ENSG00000146063	TRIM41			ENSG00000169607	CKAP2L	ENSG00000205220	PSMB10			ENSG00000171163	ZNF692	ENSG00000149527	PLCH2	ENSG00000150961	SEC24D			ENSG00000205364	MT1M
ENSG00000152990	ADGRA3	ENSG00000146066	HIGD2A			ENSG00000169618	PROKR1	ENSG00000205413	SAMD9			ENSG00000171307	ZDHHC16	ENSG00000149596	JPH2	ENSG00000151006	PRSS53			ENSG00000205502	C2CD4B
ENSG00000153066	TXNDC11	ENSG00000146215	CRIP3			ENSG00000169635	HIC2	ENSG00000205542	TMSB4X			ENSG00000171311	EXOSC1	ENSG00000149633	KIAA1755	ENSG00000151116	UEVLD			ENSG00000205795	CYS1
ENSG00000153086	ACMSD	ENSG00000146540	C7orf50			ENSG00000169679	BUB1	ENSG00000206503	HLA-A			ENSG00000171425	ZNF581	ENSG00000149927	DOC2A	ENSG00000151151	IPMK			ENSG00000205978	NYNRIN
ENSG00000153291	SLC25A27	ENSG00000146576	C7orf26			ENSG00000169684	CHRNA5	ENSG00000213145	CRIP1			ENSG00000171453	POLR1C	ENSG00000150471	ADGRL3	ENSG00000151229	SLC2A13			ENSG00000206052	DOK6
ENSG00000153487	ING1	ENSG00000146700	SSC4D			ENSG00000169855	ROBO1	ENSG00000213203	GIMAP1			ENSG00000171466	ZNF562	ENSG00000150556	LYPD6B	ENSG00000151233	GXYLT1			ENSG00000206384	COL6A6
ENSG00000153498	SPACA7	ENSG00000146701	MDH2			ENSG00000169914	OTUD3	ENSG00000213654	GPSM3			ENSG00000171490	RSL1D1	ENSG00000150593	PDCD4	ENSG00000151239	TWF1			ENSG00000206418	RAB12
ENSG00000153721	CNKSR3	ENSG00000146826	TRAPPC14			ENSG00000169951	ZNF764	ENSG00000213809	KLRK1			ENSG00000171720	HDAC3	ENSG00000150594	ADRA2A	ENSG00000151247	EIF4E			ENSG00000213859	KCTD11
ENSG00000153814	JAZF1	ENSG00000146834	MEPCE			ENSG00000169981	ZNF35	ENSG00000213886	UBD			ENSG00000171763	SPATA5L1	ENSG00000150667	FSIP1	ENSG00000151276	MAGI1			ENSG00000214140	PRCD
ENSG00000153823	PID1	ENSG00000147099	HDAC8			ENSG00000170142	UBE2E1	ENSG00000213889	PPM1N			ENSG00000171813	PWWP2B	ENSG00000150687	PRSS23	ENSG00000151292	CSNK1G3			ENSG00000215915	ATAD3C
ENSG00000153904	DDAH1	ENSG00000147123	NDUFB11			ENSG00000170166	HOXD4	ENSG00000214212	C19orf38			ENSG00000171858	RPS21	ENSG00000150750	C11orf53	ENSG00000151304	SRFBP1			ENSG00000218336	TENM3
ENSG00000154122	ANKH	ENSG00000147155	EBP			ENSG00000170191	NANP	ENSG00000214827	MTCP1			ENSG00000171863	RPS7	ENSG00000150938	CRIM1	ENSG00000151320	AKAP6			ENSG00000221866	PLXNA4
ENSG00000154153	RETREG1	ENSG00000147166	ITGB1BP2			ENSG00000170231	FABP6	ENSG00000214872	SMTNL1			ENSG00000171960	PPIH	ENSG00000150995	ITPR1	ENSG00000151332	MBIP			ENSG00000221914	PPP2R2A
ENSG00000154258	ABCA9	ENSG00000147383	NSDHL			ENSG00000170289	CNGB3	ENSG00000216490	IFI30			ENSG00000171984	SHLD1	ENSG00000151067	CACNA1C	ENSG00000151414	NEK7			ENSG00000222009	BTBD19
ENSG00000154262	ABCA6	ENSG00000147400	CETN2			ENSG00000170312	CDK1	ENSG00000221887	HMSD			ENSG00000172006	ZNF554	ENSG00000151176	PLBD2	ENSG00000151422	FER			ENSG00000235750	KIAA0040
ENSG00000154263	ABCA10	ENSG00000148120	AOPEP			ENSG00000170322	NFRKB	ENSG00000223865	HLA-DPB1			ENSG00000172023	REG1B	ENSG00000151376	ME3	ENSG00000151458	ANKRD50			ENSG00000239389	PCDHA13
ENSG00000154265	ABCA5	ENSG00000148290	SURF1			ENSG00000170485	NPAS2	ENSG00000226979	LTA			ENSG00000172053	QARS1	ENSG00000151388	ADAMTS12	ENSG00000151461	UPF2			ENSG00000240184	PCDHGC3
ENSG00000154274	C4orf19	ENSG00000148335	NTMT1			ENSG00000170537	TMC7	ENSG00000227507	LTB			ENSG00000172062	SMN1	ENSG00000151474	FRMD4A	ENSG00000151491	EPS8			ENSG00000240694	PNMA2
ENSG00000154305	MIA3	ENSG00000148343	MIGA2			ENSG00000170577	SIX2	ENSG00000229474	PATL2			ENSG00000172113	NME6	ENSG00000151572	ANO4	ENSG00000151553	FHIP2A			ENSG00000241644	INMT
ENSG00000154309	DISP1	ENSG00000148356	LRSAM1			ENSG00000170633	RNF34	ENSG00000231389	HLA-DPA1			ENSG00000172269	DPAGT1	ENSG00000151612	ZNF827	ENSG00000151576	QTRT2			ENSG00000241852	C8orf58
ENSG00000154511	DIPK1A	ENSG00000148362	PAXX			ENSG00000170681	CAVIN4	ENSG00000231925	TAPBP			ENSG00000172270	BSG	ENSG00000151617	EDNRA	ENSG00000151623	NR3C2			ENSG00000241945	PWP2
ENSG00000154556	SORBS2	ENSG00000148444	COMMD3			ENSG00000170684	ZNF296	ENSG00000232629	HLA-DQB2			ENSG00000172315	TP53RK	ENSG00000151640	DPYSL4	ENSG00000151693	ASAP2			ENSG00000242732	RTL5
ENSG00000154620	TMSB4Y	ENSG00000148450	MSRB2			ENSG00000170703	TTLL6	ENSG00000232810	TNF			ENSG00000172361	CFAP53	ENSG00000151690	MFSD6	ENSG00000151694	ADAM17			ENSG00000243232	PCDHAC2
ENSG00000154639	CXADR	ENSG00000148655	LRMDA			ENSG00000170779	CDCA4	ENSG00000234465	PINLYP			ENSG00000172757	CFL1	ENSG00000151746	BICD1	ENSG00000151718	WWC2			ENSG00000244734	HBB
ENSG00000154719	MRPL39	ENSG00000148719	DNAJB12			ENSG00000170819	BFSP2	ENSG00000234745	HLA-B			ENSG00000172785	CBWD1	ENSG00000151835	SACS	ENSG00000151743	AMN1			ENSG00000247746	USP51
ENSG00000154814	OXNAD1	ENSG00000148795	CYP17A1			ENSG00000171121	KCNMB3	ENSG00000235568	NFAM1			ENSG00000172809	RPL38	ENSG00000151882	CCL28	ENSG00000151748	SAV1			ENSG00000248383	PCDHAC1
ENSG00000155330	C16orf87	ENSG00000148814	LRRC27			ENSG00000171224	FAM241B	ENSG00000235863	B3GALT4			ENSG00000172878	METAP1D	ENSG00000151893	CACUL1	ENSG00000151773	CCDC122			ENSG00000250305	TRMT9B
ENSG00000155380	SLC16A1	ENSG00000148842	CNNM2			ENSG00000171241	SHCBP1	ENSG00000237541	HLA-DQA2			ENSG00000173110	HSPA6	ENSG00000151917	BEND6	ENSG00000151914	DST			ENSG00000250510	GPR162
ENSG00000155542	SETD9	ENSG00000148950	IMMP1L			ENSG00000171243	SOSTDC1	ENSG00000237988	OR2I1P			ENSG00000173113	TRMT112	ENSG00000151929	BAG3	ENSG00000151962	RBM46			ENSG00000253305	PCDHGB6
ENSG00000155666	KDM8	ENSG00000149016	TUT1			ENSG00000171302	CANT1	ENSG00000239697	TNFSF12			ENSG00000173237	C11orf86	ENSG00000152049	KCNE4	ENSG00000152223	EPG5			ENSG00000253846	PCDHGA10
ENSG00000155849	ELMO1	ENSG00000149182	ARFGAP2			ENSG00000171320	ESCO2	ENSG00000239713	APOBEC3G			ENSG00000173261	PLAC8L1	ENSG00000152076	CCDC74B	ENSG00000152291	TGOLN2			ENSG00000254122	PCDHGB7
ENSG00000156006	NAT2	ENSG00000149292	TTC12			ENSG00000171388	APLN	ENSG00000239961	LILRA4			ENSG00000173262	SLC2A14	ENSG00000152104	PTPN14	ENSG00000152404	CWF19L2			ENSG00000254979
ENSG00000156042	CFAP70	ENSG00000149357	LAMTOR1			ENSG00000171431	KRT20	ENSG00000239998	LILRA2			ENSG00000173272	MZT2A	ENSG00000152127	MGAT5	ENSG00000152409	JMY			ENSG00000256618	MTRNR2L1
ENSG00000156096	UGT2B4	ENSG00000149474	KAT14			ENSG00000171456	ASXL1	ENSG00000240065	PSMB9			ENSG00000173457	PPP1R14B	ENSG00000152128	TMEM163	ENSG00000152443	ZNF776			ENSG00000257057	C11orf97
ENSG00000156110	ADK	ENSG00000149483	TMEM138			ENSG00000171462	DLK2	ENSG00000240505	TNFRSF13B			ENSG00000173511	VEGFB	ENSG00000152137	HSPB8	ENSG00000152484	USP12			ENSG00000257923	CUX1
ENSG00000156222	SLC28A1	ENSG00000149489	ROM1			ENSG00000171502	COL24A1	ENSG00000241106	HLA-DOB			ENSG00000173786	CNP	ENSG00000152154	TMEM178A	ENSG00000152492	CCDC50			ENSG00000258986	TMEM179
ENSG00000156253	RWDD2B	ENSG00000149499	EML3			ENSG00000171792	RHNO1	ENSG00000241839	PLEKHO2			ENSG00000173801	JUP	ENSG00000152207	CYSLTR2	ENSG00000152601	MBNL1			ENSG00000262655	SPON1
ENSG00000156374	PCGF6	ENSG00000149541	B3GAT3			ENSG00000171848	RRM2	ENSG00000242574	HLA-DMB			ENSG00000173826	KCNH6	ENSG00000152315	KCNK13	ENSG00000152767	FARP1			ENSG00000263429	TMEM238L
ENSG00000156398	SFXN2	ENSG00000149743	TRPT1			ENSG00000171970	ZNF57	ENSG00000243811	APOBEC3D			ENSG00000173914	RBM4B	ENSG00000152377	SPOCK1	ENSG00000152894	PTPRK			ENSG00000263465	SRSF8
ENSG00000156463	SH3RF2	ENSG00000149761	NUDT22			ENSG00000172000	ZNF556	ENSG00000244405	ETV5			ENSG00000174236	REP15	ENSG00000152413	HOMER1	ENSG00000152944	MED21			ENSG00000263761	GDF2
ENSG00000156709	AIFM1	ENSG00000149806	FAU			ENSG00000172031	EPHX4	ENSG00000244482	LILRA6			ENSG00000174444	RPL4	ENSG00000152503	TRIM36	ENSG00000153094	BCL2L11			ENSG00000265972	TXNIP
ENSG00000156885	COX6A2	ENSG00000149823	VPS51			ENSG00000172167	MTBP	ENSG00000244509	APOBEC3C			ENSG00000174456	C12orf76	ENSG00000152527	PLEKHH2	ENSG00000153113	CAST			ENSG00000269113	TRABD2B
ENSG00000156968	MPV17L	ENSG00000149922	TBX6			ENSG00000172244	C5orf34	ENSG00000248905	FMN1			ENSG00000174498	IGDCC3	ENSG00000152556	PFKM	ENSG00000153130	SCOC			ENSG00000274736	CCL23
ENSG00000157087	ATP2B2	ENSG00000149923	PPP4C			ENSG00000172264	MACROD2	ENSG00000254087	LYN			ENSG00000174547	MRPL11	ENSG00000152642	GPD1L	ENSG00000153201	RANBP2			ENSG00000276023	DUSP14
ENSG00000157103	SLC6A1	ENSG00000149929	HIRIP3			ENSG00000172432	GTPBP2	ENSG00000254415	SIGLEC14			ENSG00000174669	SLC29A2	ENSG00000152661	GJA1	ENSG00000153339	TRAPPC8			ENSG00000276644	DACH1
ENSG00000157131	C8A	ENSG00000149932	TMEM219			ENSG00000172534	HCFC1	ENSG00000254521	SIGLEC12			ENSG00000174721	FGFBP3	ENSG00000152689	RASGRP3	ENSG00000153560	UBP1			ENSG00000277639
ENSG00000157184	CPT2	ENSG00000150316	CWC15			ENSG00000172613	RAD9A	ENSG00000254709	IGLL5			ENSG00000174748	RPL15	ENSG00000152818	UTRN	ENSG00000153561	RMND5A
ENSG00000157224	CLDN12	ENSG00000150433	TMEM218			ENSG00000172661	WASHC2C	ENSG00000255150	EID3			ENSG00000174788	PCP2	ENSG00000152926	ZNF117	ENSG00000153832	FBXO36
ENSG00000157326	DHRS4	ENSG00000150456	EEF1AKMT1			ENSG00000172687	ZNF738	ENSG00000255398	HCAR3			ENSG00000174915	PTDSS2	ENSG00000152953	STK32B	ENSG00000153922	CHD1
ENSG00000157379	DHRS1	ENSG00000150459	SAP18			ENSG00000172795	DCP2	ENSG00000255833	TIFAB			ENSG00000174928	C3orf33	ENSG00000153012	LGI2	ENSG00000153936	HS2ST1
ENSG00000157514	TSC22D3	ENSG00000150756	ATPSCKMT			ENSG00000172954	LCLAT1	ENSG00000258227	CLEC5A			ENSG00000174939	ASPHD1	ENSG00000153147	SMARCA5	ENSG00000154059	IMPACT
ENSG00000157538	VPS26C	ENSG00000150779	TIMM8B			ENSG00000173065	FAM222B	ENSG00000258484	SPESP1			ENSG00000175203	DCTN2	ENSG00000153214	TMEM87B	ENSG00000154114	TBCEL
ENSG00000157823	AP3S2	ENSG00000150991	UBC			ENSG00000173157	ADAMTS20	ENSG00000259330	INAFM2			ENSG00000175329	ISX	ENSG00000153233	PTPRR	ENSG00000154655	L3MBTL4
ENSG00000157881	PANK4	ENSG00000151065	DCP1B			ENSG00000173207	CKS1B	ENSG00000260314	MRC1			ENSG00000175390	EIF3F	ENSG00000153237	CCDC148	ENSG00000154727	GABPA
ENSG00000157978	LDLRAP1	ENSG00000151131	NOPCHAP1			ENSG00000173226	IQCB1	ENSG00000262406	MMP12			ENSG00000175536	LIPT2	ENSG00000153253	SCN3A	ENSG00000154767	XPC
ENSG00000158006	PAFAH2	ENSG00000151366	NDUFC2			ENSG00000173456	RNF26	ENSG00000263155	MYZAP			ENSG00000175711	B3GNTL1	ENSG00000153294	ADGRF4	ENSG00000154864	PIEZO2
ENSG00000158055	GRHL3	ENSG00000151500	THYN1			ENSG00000173473	SMARCC1	ENSG00000266094	RASSF5			ENSG00000175764	TTLL11	ENSG00000153317	ASAP1	ENSG00000154889	MPPE1
ENSG00000158077	NLRP14	ENSG00000151632	AKR1C2			ENSG00000173588	CEP83	ENSG00000269404	SPIB			ENSG00000175768	TOMM5	ENSG00000153404	PLEKHG4B	ENSG00000155008	APOOL
ENSG00000158104	HPD	ENSG00000151715	TMEM45B			ENSG00000173653	RCE1	ENSG00000271503	CCL5			ENSG00000175792	RUVBL1	ENSG00000153446	C16orf89	ENSG00000155016	CYP2U1
ENSG00000158109	TPRG1L	ENSG00000151779	NBAS			ENSG00000173715	C11orf80	ENSG00000271605	MILR1			ENSG00000175832	ETV4	ENSG00000153558	FBXL2	ENSG00000155189	AGPAT5
ENSG00000158125	XDH	ENSG00000151876	FBXO4			ENSG00000173821	RNF213	ENSG00000275302	CCL4			ENSG00000175879	HOXD8	ENSG00000153786	ZDHHC7	ENSG00000155304	HSPA13
ENSG00000158169	FANCC	ENSG00000152147	GEMIN6			ENSG00000173825	TIGD3	ENSG00000275385	CCL18			ENSG00000176058	TPRN	ENSG00000153790	C7orf31	ENSG00000155313	USP25
ENSG00000158321	AUTS2	ENSG00000152234	ATP5F1A			ENSG00000173894	CBX2	ENSG00000275395	FCGBP			ENSG00000176076	KCNE5	ENSG00000153815	CMIP	ENSG00000155324	GRAMD2B
ENSG00000158445	KCNB1	ENSG00000152348	ATG10			ENSG00000174007	CEP19	ENSG00000276070	CCL4L2			ENSG00000176092	CRYBG2	ENSG00000153885	KCTD15	ENSG00000155545	MIER3
ENSG00000158473	CD1D	ENSG00000152464	RPP38			ENSG00000174013	FBXO45	ENSG00000276085	CCL3L3			ENSG00000176101	SSNA1	ENSG00000153956	CACNA2D1	ENSG00000155657	TTN
ENSG00000158571	PFKFB1	ENSG00000152475	ZNF837			ENSG00000174015	CBY2	ENSG00000276231	PIK3R6			ENSG00000176153	GPX2	ENSG00000154025	SLC5A10	ENSG00000155729	KCTD18
ENSG00000158825	CDA	ENSG00000152669	CCNO			ENSG00000174145	NWD2	ENSG00000276600	RAB7B			ENSG00000176182	MYPOP	ENSG00000154027	AK5	ENSG00000155744	FAM126B
ENSG00000158828	PINK1	ENSG00000152684	PELO			ENSG00000174151	CYB561D1	ENSG00000277443	MARCKS			ENSG00000176371	ZSCAN2	ENSG00000154102	C16orf74	ENSG00000155827	RNF20
ENSG00000158874	APOA2	ENSG00000152932	RAB3C			ENSG00000174233	ADCY6	ENSG00000277632	CCL3			ENSG00000176383	B3GNT4	ENSG00000154118	JPH3	ENSG00000155846	PPARGC1B
ENSG00000159200	RCAN1	ENSG00000153037	SRP19			ENSG00000174371	EXO1					ENSG00000176386	CDC26	ENSG00000154146	NRGN	ENSG00000155903	RASA2
ENSG00000159228	CBR1	ENSG00000153048	CARHSP1			ENSG00000174442	ZWILCH					ENSG00000176387	HSD11B2	ENSG00000154188	ANGPT1	ENSG00000155970	MICU3
ENSG00000159261	CLDN14	ENSG00000153060	TEKT5			ENSG00000174599	TRAM1L1					ENSG00000176396	EID2	ENSG00000154240	CEP112	ENSG00000155975	VPS37A
ENSG00000159307	SCUBE1	ENSG00000153391	INO80C			ENSG00000174607	UGT8					ENSG00000176532	PRR15	ENSG00000154277	UCHL1	ENSG00000156011	PSD3
ENSG00000159335	PTMS	ENSG00000153406	NMRAL1			ENSG00000174842	GLMN					ENSG00000176783	RUFY1	ENSG00000154310	TNIK	ENSG00000156017	CARNMT1
ENSG00000159398	CES5A	ENSG00000153443	UBALD1			ENSG00000174871	CNIH2					ENSG00000176809	LRRC37A3	ENSG00000154319	FAM167A	ENSG00000156030	MIDEAS
ENSG00000159403	C1R	ENSG00000153531	ADPRHL1			ENSG00000174891	RSRC1					ENSG00000176871	WSB2	ENSG00000154358	OBSCN	ENSG00000156050	FAM161B
ENSG00000159423	ALDH4A1	ENSG00000153774	CFDP1			ENSG00000174963	ZIC4					ENSG00000176956	LY6H	ENSG00000154493	C10orf90	ENSG00000156052	GNAQ
ENSG00000159461	AMFR	ENSG00000153879	CEBPG			ENSG00000174996	KLC2					ENSG00000177025	C19orf18	ENSG00000154553	PDLIM3	ENSG00000156172	CFAP418
ENSG00000159650	UROC1	ENSG00000153902	LGI4			ENSG00000175063	UBE2C					ENSG00000177030	DEAF1	ENSG00000154678	PDE1C	ENSG00000156218	ADAMTSL3
ENSG00000159921	GNE	ENSG00000154079	SDHAF4			ENSG00000175166	PSMD2					ENSG00000177042	TMEM80	ENSG00000154736	ADAMTS5	ENSG00000156256	USP16
ENSG00000160007	ARHGAP35	ENSG00000154124	OTULIN			ENSG00000175175	PPM1E					ENSG00000177192	PUS1	ENSG00000154760	SLFN13	ENSG00000156273	BACH1
ENSG00000160058	BSDC1	ENSG00000154217	PITPNC1			ENSG00000175182	FAM131A					ENSG00000177225	GATD1	ENSG00000154856	APCDD1	ENSG00000156304	SCAF4
ENSG00000160097	FNDC5	ENSG00000154222	CC2D1B			ENSG00000175216	CKAP5					ENSG00000177383	MAGEF1	ENSG00000154917	RAB6B	ENSG00000156313	RPGR
ENSG00000160200	CBS	ENSG00000154518	ATP5MC3			ENSG00000175305	CCNE2					ENSG00000177508	IRX3	ENSG00000155011	DKK2	ENSG00000156500	PABIR3
ENSG00000160216	AGPAT3	ENSG00000154710	RABGEF1			ENSG00000175322	ZNF519					ENSG00000177600	RPLP2	ENSG00000155066	PROM2	ENSG00000156639	ZFAND3
ENSG00000160233	LRRC3	ENSG00000154723	ATP5PF			ENSG00000175643	RMI2					ENSG00000177721	ANXA2R	ENSG00000155099	PIP4P2	ENSG00000156642	NPTN
ENSG00000160282	FTCD	ENSG00000154813	DPH3			ENSG00000175691	ZNF77					ENSG00000177733	HNRNPA0	ENSG00000155254	MARVELD1	ENSG00000156650	KAT6B
ENSG00000160293	VAV2	ENSG00000155252	PI4K2A			ENSG00000175782	SLC35E3					ENSG00000177868	SVBP	ENSG00000155265	GOLGA7B	ENSG00000156671	SAMD8
ENSG00000160408	ST6GALNAC6	ENSG00000155256	ZFYVE27			ENSG00000175793	SFN					ENSG00000177954	RPS27	ENSG00000155367	PPM1J	ENSG00000156675	RAB11FIP1
ENSG00000160584	SIK3	ENSG00000155287	SLC25A28			ENSG00000175868	CALCB					ENSG00000178026	LRRC75B	ENSG00000155754	C2CD6	ENSG00000156735	BAG4
ENSG00000160712	IL6R	ENSG00000155329	ZCCHC10			ENSG00000175874	CREG2					ENSG00000178035	IMPDH2	ENSG00000155760	FZD7	ENSG00000156853	ZNF689
ENSG00000160785	SLC25A44	ENSG00000155363	MOV10			ENSG00000175894	TSPEAR					ENSG00000178093	TSSK6	ENSG00000155761	SPAG17	ENSG00000156869	FRRS1
ENSG00000160862	AZGP1	ENSG00000155366	RHOC			ENSG00000175931	UBE2O					ENSG00000178105	DDX10	ENSG00000155974	GRIP1	ENSG00000156875	MFSD14A
ENSG00000160868	CYP3A4	ENSG00000155368	DBI			ENSG00000175970	UNC119B					ENSG00000178149	DALRD3	ENSG00000156026	MCU	ENSG00000156958	GALK2
ENSG00000160870	CYP3A7	ENSG00000155393	HEATR3			ENSG00000176095	IP6K1					ENSG00000178188	SH2B1	ENSG00000156103	MMP16	ENSG00000156976	EIF4A2
ENSG00000161031	PGLYRP2	ENSG00000155428	TRIM74			ENSG00000176208	ATAD5					ENSG00000178623	GPR35	ENSG00000156140	ADAMTS3	ENSG00000157077	ZFYVE9
ENSG00000161267	BDH1	ENSG00000155463	OXA1L			ENSG00000176244	ACBD7					ENSG00000178776	C5orf46	ENSG00000156265	MAP3K7CL	ENSG00000157106	SMG1
ENSG00000161395	PGAP3	ENSG00000155592	ZKSCAN2			ENSG00000176401	EID2B					ENSG00000178913	TAF7	ENSG00000156345	CDK20	ENSG00000157107	FCHO2
ENSG00000161533	ACOX1	ENSG00000155660	PDIA4			ENSG00000176406	RIMS2					ENSG00000178980	SELENOW	ENSG00000156414	TDRD9	ENSG00000157426	AASDH
ENSG00000161558	TMEM143	ENSG00000155868	MED7			ENSG00000176444	CLK2					ENSG00000179115	FARSA	ENSG00000156427	FGF18	ENSG00000157450	RNF111
ENSG00000161649	CD300LG	ENSG00000155957	TMBIM4			ENSG00000176619	LMNB2					ENSG00000179222	MAGED1	ENSG00000156510	HKDC1	ENSG00000157500	APPL1
ENSG00000161653	NAGS	ENSG00000156239	N6AMT1			ENSG00000176681	LRRC37A					ENSG00000179271	GADD45GIP1	ENSG00000156687	UNC5D	ENSG00000157540	DYRK1A
ENSG00000161813	LARP4	ENSG00000156381	ANKRD9			ENSG00000176749	CDK5R1					ENSG00000179292	TMEM151A	ENSG00000156711	MAPK13	ENSG00000157625	TAB3
ENSG00000161944	ASGR2	ENSG00000156411	ATP5MJ			ENSG00000176834	VSIG10					ENSG00000179364	PACS2	ENSG00000157064	NMNAT2	ENSG00000157654	PALM2AKAP2
ENSG00000162104	ADCY9	ENSG00000156502	SUPV3L1			ENSG00000176890	TYMS					ENSG00000179546	HTR1D	ENSG00000157111	TMEM171	ENSG00000157764	BRAF
ENSG00000162129	CLPB	ENSG00000156564	LRFN2			ENSG00000176909	MAMSTR					ENSG00000179598	PLD6	ENSG00000157150	TIMP4	ENSG00000157796	WDR19
ENSG00000162148	PPP1R32	ENSG00000156603	MED19			ENSG00000176915	ANKLE2					ENSG00000179604	CDC42EP4	ENSG00000157193	LRP8	ENSG00000157911	PEX10
ENSG00000162267	ITIH3	ENSG00000156873	PHKG2			ENSG00000176920	FUT2					ENSG00000179673	RPRML	ENSG00000157227	MMP14	ENSG00000157933	SKI
ENSG00000162298	SYVN1	ENSG00000156928	MALSU1			ENSG00000176953	NFATC2IP					ENSG00000179698	WDR97	ENSG00000157240	FZD1	ENSG00000158092	NCK1
ENSG00000162337	LRP5	ENSG00000156973	PDE6D			ENSG00000177051	FBXO46					ENSG00000179933	C14orf119	ENSG00000157368	IL34	ENSG00000158301	GPRASP2
ENSG00000162341	TPCN2	ENSG00000156990	RPUSD3			ENSG00000177084	POLE					ENSG00000179943	FIZ1	ENSG00000157388	CACNA1D	ENSG00000158467	AHCYL2
ENSG00000162365	CYP4A22	ENSG00000157020	SEC13			ENSG00000177479	ARIH2					ENSG00000179958	DCTPP1	ENSG00000157404	KIT	ENSG00000158615	PPP1R15B
ENSG00000162368	CMPK1	ENSG00000157152	SYN2			ENSG00000177595	PIDD1					ENSG00000180035	ZNF48	ENSG00000157510	AFAP1L1	ENSG00000158636	EMSY
ENSG00000162377	COA7	ENSG00000157216	SSBP3			ENSG00000177602	HASPIN					ENSG00000180089	TMEM86B	ENSG00000157542	KCNJ6	ENSG00000158987	RAPGEF6
ENSG00000162391	FAM151A	ENSG00000157303	SUSD3			ENSG00000177728	TMEM94					ENSG00000180806	HOXC9	ENSG00000157613	CREB3L1	ENSG00000159023	EPB41
ENSG00000162433	AK4	ENSG00000157343	ARMC12			ENSG00000177732	SOX12					ENSG00000180817	PPA1	ENSG00000157617	C2CD2	ENSG00000159082	SYNJ1
ENSG00000162460	TMEM82	ENSG00000157349	DDX19B			ENSG00000177842	ZNF620					ENSG00000180818	HOXC10	ENSG00000157680	DGKI	ENSG00000159131	GART
ENSG00000162461	SLC25A34	ENSG00000157350	ST3GAL2			ENSG00000177917	ARL6IP6					ENSG00000180822	PSMG4	ENSG00000157765	SLC34A2	ENSG00000159140	SON
ENSG00000162482	AKR7A3	ENSG00000157353	FCSK			ENSG00000178184	PARD6G					ENSG00000180891	CUEDC1	ENSG00000157766	ACAN	ENSG00000159256	MORC3
ENSG00000162496	DHRS3	ENSG00000157399	ARSL			ENSG00000178395	CCDC185					ENSG00000180901	KCTD2	ENSG00000157782	CABP1	ENSG00000159267	HLCS
ENSG00000162543	UBXN10	ENSG00000157637	SLC38A10			ENSG00000178397	FAM220A					ENSG00000181019	NQO1	ENSG00000157800	SLC37A3	ENSG00000159289	GOLGA6A
ENSG00000162551	ALPL	ENSG00000157653	C9orf43			ENSG00000178409	BEND3					ENSG00000181163	NPM1	ENSG00000157827	FMNL2	ENSG00000159459	UBR1
ENSG00000162595	DIRAS3	ENSG00000157778	PSMG3			ENSG00000178752	ERFE					ENSG00000181274	FRAT2	ENSG00000157927	RADIL	ENSG00000159579	RSPRY1
ENSG00000162599	NFIA	ENSG00000157856	DRC1			ENSG00000178828	RNF186					ENSG00000181378	CFAP65	ENSG00000158008	EXTL1	ENSG00000159592	GPBP1L1
ENSG00000162600	OMA1	ENSG00000157873	TNFRSF14			ENSG00000178966	RMI1					ENSG00000181404	WASHC1	ENSG00000158022	TRIM63	ENSG00000159658	EFCAB14
ENSG00000162688	AGL	ENSG00000157895	C12orf43			ENSG00000178999	AURKB					ENSG00000181449	SOX2	ENSG00000158163	DZIP1L	ENSG00000159873	CCDC117
ENSG00000162735	PEX19	ENSG00000157916	RER1			ENSG00000179029	TMEM107					ENSG00000181523	SGSH	ENSG00000158164	TMSB15A	ENSG00000160145	KALRN
ENSG00000162753	SLC9C2	ENSG00000157954	WIPI2			ENSG00000179051	RCC2					ENSG00000181610	MRPS23	ENSG00000158186	MRAS	ENSG00000160218	TRAPPC10
ENSG00000162817	C1orf115	ENSG00000158019	BABAM2			ENSG00000179134	SAMD4B					ENSG00000181649	PHLDA2	ENSG00000158220	ESYT3	ENSG00000160294	MCM3AP
ENSG00000162851	TFB2M	ENSG00000158156	XKR8			ENSG00000179151	EDC3					ENSG00000182173	TSEN54	ENSG00000158234	FAIM	ENSG00000160551	TAOK1
ENSG00000162852	CNST	ENSG00000158373	H2BC5			ENSG00000179284	DAND5					ENSG00000182324	KCNJ14	ENSG00000158246	TENT5B	ENSG00000160613	PCSK7
ENSG00000162881	OXER1	ENSG00000158428	CATIP			ENSG00000179361	ARID3B					ENSG00000182484	WASH6P	ENSG00000158292	GPR153	ENSG00000161048	NAPEPLD
ENSG00000162882	HAAO	ENSG00000158457	TSPAN33			ENSG00000179399	GPC5					ENSG00000182544	MFSD5	ENSG00000158315	RHBDL2	ENSG00000162032	SPSB3
ENSG00000162896	PIGR	ENSG00000158458	NRG2			ENSG00000179455	MKRN3					ENSG00000182600	SNORC	ENSG00000158470	B4GALT5	ENSG00000162068	NTN3
ENSG00000162897	FCAMR	ENSG00000158526	TSR2			ENSG00000179750	APOBEC3B					ENSG00000182612	TSPAN10	ENSG00000158528	PPP1R9A	ENSG00000162105	SHANK2
ENSG00000162927	PUS10	ENSG00000158552	ZFAND2B			ENSG00000180198	RCC1					ENSG00000182718	ANXA2	ENSG00000158555	GDPD5	ENSG00000162144	CYB561A3
ENSG00000162928	PEX13	ENSG00000158669	GPAT4			ENSG00000180329	CCDC43					ENSG00000182774	RPS17	ENSG00000158683	PKD1L1	ENSG00000162378	ZYG11B
ENSG00000162972	MAIP1	ENSG00000158716	DUSP23			ENSG00000180815	MAP3K15					ENSG00000182899	RPL35A	ENSG00000158747	NBL1	ENSG00000162407	PLPP3
ENSG00000163032	VSNL1	ENSG00000158764	ITLN2			ENSG00000180884	ZNF792					ENSG00000183134	PTGDR2	ENSG00000158805	ZNF276	ENSG00000162434	JAK1
ENSG00000163328	GPR155	ENSG00000158769	F11R			ENSG00000180938	ZNF572					ENSG00000183207	RUVBL2	ENSG00000158813	EDA	ENSG00000162601	MYSM1
ENSG00000163347	CLDN1	ENSG00000158792	SPATA2L			ENSG00000180998	GPR137C					ENSG00000183255	PTTG1IP	ENSG00000158856	DMTN	ENSG00000162604	TM2D1
ENSG00000163581	SLC2A2	ENSG00000158793	NIT1			ENSG00000181045	SLC26A11					ENSG00000183386	FHL3	ENSG00000158859	ADAMTS4	ENSG00000162616	DNAJB4
ENSG00000163586	FABP1	ENSG00000158806	NPM2			ENSG00000181418	DDN					ENSG00000183431	SF3A3	ENSG00000158863	FHIP2B	ENSG00000162620	LRRIQ3
ENSG00000163605	PPP4R2	ENSG00000158864	NDUFS2			ENSG00000181450	ZNF678					ENSG00000183479	TREX2	ENSG00000158966	CACHD1	ENSG00000162623	TYW3
ENSG00000163626	COX18	ENSG00000158865	SLC5A11			ENSG00000181544	FANCB					ENSG00000183625	CCR3	ENSG00000159128	IFNGR2	ENSG00000162664	ZNF326
ENSG00000163631	ALB	ENSG00000158887	MPZ			ENSG00000181585	TMIE					ENSG00000183684	ALYREF	ENSG00000159164	SV2A	ENSG00000162687	KCNT2
ENSG00000163683	SMIM14	ENSG00000159063	ALG8			ENSG00000181751	MACIR					ENSG00000183773	AIFM3	ENSG00000159166	LAD1	ENSG00000162695	SLC30A7
ENSG00000163684	RPP14	ENSG00000159069	FBXW5			ENSG00000181896	ZNF101					ENSG00000183837	PNMA3	ENSG00000159167	STC1	ENSG00000162804	SNED1
ENSG00000163686	ABHD6	ENSG00000159197	KCNE2			ENSG00000181938	GINS3					ENSG00000183971	NPW	ENSG00000159251	ACTC1	ENSG00000162869	PPP1R21
ENSG00000163687	DNASE1L3	ENSG00000159199	ATP5MC1			ENSG00000182010	RTKN2					ENSG00000184009	ACTG1	ENSG00000159263	SIM2	ENSG00000162885	B3GALNT2
ENSG00000163694	RBM47	ENSG00000159208	CIART			ENSG00000182134	TDRKH					ENSG00000184162	NR2C2AP	ENSG00000159363	ATP13A2	ENSG00000162924	REL
ENSG00000163702	IL17RC	ENSG00000159210	SNF8			ENSG00000182185	RAD51B					ENSG00000184163	C1QTNF12	ENSG00000159399	HK2	ENSG00000162980	ARL5A
ENSG00000163825	RTP3	ENSG00000159214	CCDC24			ENSG00000182308	DCAF4L1					ENSG00000184205	TSPYL2	ENSG00000159618	ADGRG5	ENSG00000162999	DUSP19
ENSG00000163827	LRRC2	ENSG00000159231	CBR3			ENSG00000182378	PLCXD1					ENSG00000184216	IRAK1	ENSG00000159640	ACE	ENSG00000163104	SMARCAD1
ENSG00000163875	MEAF6	ENSG00000159479	MED8			ENSG00000182379	NXPH4					ENSG00000184220	CMSS1	ENSG00000159713	TPPP3	ENSG00000163110	PDLIM5
ENSG00000163877	SNIP1	ENSG00000159685	CHCHD6			ENSG00000182446	NPLOC4					ENSG00000184260	H2AC20	ENSG00000159714	ZDHHC1	ENSG00000163249	CCNYL1
ENSG00000163884	KLF15	ENSG00000159692	CTBP1			ENSG00000182459	TEX19					ENSG00000184381	PLA2G6	ENSG00000159842	ABR	ENSG00000163251	FZD5
ENSG00000163959	SLC51A	ENSG00000159720	ATP6V0D1			ENSG00000182472	CAPN12					ENSG00000184697	CLDN6	ENSG00000160062	ZBTB8A	ENSG00000163291	PAQR3
ENSG00000164010	ERMAP	ENSG00000159723	AGRP			ENSG00000182481	KPNA2					ENSG00000184709	LRRC26	ENSG00000160161	CILP2	ENSG00000163293	NIPAL1
ENSG00000164038	SLC9B2	ENSG00000159761	C16orf86			ENSG00000182621	PLCB1					ENSG00000184900	SUMO3	ENSG00000160179	ABCG1	ENSG00000163322	ABRAXAS1
ENSG00000164039	BDH2	ENSG00000159788	RGS12			ENSG00000182628	SKA2					ENSG00000185019	UBOX5	ENSG00000160182	TFF1	ENSG00000163349	HIPK1
ENSG00000164040	PGRMC2	ENSG00000159792	PSKH1			ENSG00000182685	BRICD5					ENSG00000185049	NELFA	ENSG00000160183	TMPRSS3	ENSG00000163389	POGLUT1
ENSG00000164080	RAD54L2	ENSG00000159884	CCDC107			ENSG00000182759	MAFA					ENSG00000185163	DDX51	ENSG00000160188	RSPH1	ENSG00000163428	LRRC58
ENSG00000164089	ETNPPL	ENSG00000160049	DFFA			ENSG00000182973	CNOT10					ENSG00000185262	UBALD2	ENSG00000160190	SLC37A1	ENSG00000163510	CWC22
ENSG00000164096	C4orf3	ENSG00000160075	SSU72			ENSG00000183010	PYCR1					ENSG00000185298	CCDC137	ENSG00000160310	PRMT2	ENSG00000163512	AZI2
ENSG00000164172	MOCS2	ENSG00000160087	UBE2J2			ENSG00000183060	LYSMD4					ENSG00000185453	ZSWIM9	ENSG00000160326	SLC2A6	ENSG00000163513	TGFBR2
ENSG00000164199	ADGRV1	ENSG00000160113	NR2F6			ENSG00000183091	NEB					ENSG00000185559	DLK1	ENSG00000160360	GPSM1	ENSG00000163527	STT3B
ENSG00000164237	CMBL	ENSG00000160124	MIX23			ENSG00000183145	RIPPLY3					ENSG00000185651	UBE2L3	ENSG00000160539	PLPP7	ENSG00000163539	CLASP2
ENSG00000164344	KLKB1	ENSG00000160194	NDUFV3			ENSG00000183150	GPR19					ENSG00000185666	SYN3	ENSG00000160588	MPZL3	ENSG00000163590	PPM1L
ENSG00000164347	GFM2	ENSG00000160209	PDXK			ENSG00000183161	FANCF					ENSG00000185721	DRG1	ENSG00000160796	NBEAL2	ENSG00000163602	RYBP
ENSG00000164406	LEAP2	ENSG00000160213	CSTB			ENSG00000183248	PRR36					ENSG00000185800	DMWD	ENSG00000160991	ORAI2	ENSG00000163625	WDFY3
ENSG00000164466	SFXN1	ENSG00000160221	GATD3A			ENSG00000183426	NPIPA1					ENSG00000185838	GNB1L	ENSG00000161249	DMKN	ENSG00000163635	ATXN7
ENSG00000164494	PDSS2	ENSG00000160226	CFAP410			ENSG00000183647	ZNF530					ENSG00000185909	KLHDC8B	ENSG00000161328	LRRC56	ENSG00000163659	TIPARP
ENSG00000164576	SAP30L	ENSG00000160256	SLX9			ENSG00000183690	EFHC2					ENSG00000185917	SETD4	ENSG00000161381	PLXDC1	ENSG00000163660	CCNL1
ENSG00000164690	SHH	ENSG00000160285	LSS			ENSG00000183763	TRAIP					ENSG00000185940	KRTAP5-5	ENSG00000161638	ITGA5	ENSG00000163681	SLMAP
ENSG00000164742	ADCY1	ENSG00000160318	CLDND2			ENSG00000183765	CHEK2					ENSG00000186166	CENATAC	ENSG00000161681	SHANK1	ENSG00000163689	CFAP20DC
ENSG00000164850	GPER1	ENSG00000160325	CACFD1			ENSG00000183814	LIN9					ENSG00000186184	POLR1D	ENSG00000161682	FAM171A2	ENSG00000163697	APBB2
ENSG00000164904	ALDH7A1	ENSG00000160345	C9orf116			ENSG00000183831	ANKRD45					ENSG00000186191	BPIFB4	ENSG00000161714	PLCD3	ENSG00000163743	RCHY1
ENSG00000164976	MYORG	ENSG00000160404	TOR2A			ENSG00000183850	ZNF730					ENSG00000186222	BLOC1S4	ENSG00000161905	ALOX15	ENSG00000163749	CCDC158
ENSG00000165060	FXN	ENSG00000160439	RDH13			ENSG00000183856	IQGAP3					ENSG00000186230	ZNF749	ENSG00000162004	CCDC78	ENSG00000163807	KIAA1143
ENSG00000165092	ALDH1A1	ENSG00000160446	ZDHHC12			ENSG00000183955	KMT5A					ENSG00000186416	NKRF	ENSG00000162009	SSTR5	ENSG00000163811	WDR43
ENSG00000165140	FBP1	ENSG00000160460	SPTBN4			ENSG00000184368	MAP7D2					ENSG00000186468	RPS23	ENSG00000162069	BICDL2	ENSG00000163818	LZTFL1
ENSG00000165169	DYNLT3	ENSG00000160746	ANO10			ENSG00000184445	KNTC1					ENSG00000186510	CLCNKA	ENSG00000162078	ZG16B	ENSG00000163820	FYCO1
ENSG00000165269	AQP7	ENSG00000160752	FDPS			ENSG00000184451	CCR10					ENSG00000186567	CEACAM19	ENSG00000162344	FGF19	ENSG00000163848	ZNF148
ENSG00000165355	FBXO33	ENSG00000160908	ZNF394			ENSG00000184486	POU3F2					ENSG00000186575	NF2	ENSG00000162366	PDZK1IP1	ENSG00000163904	SENP2
ENSG00000165410	CFL2	ENSG00000160953	PWWP3A			ENSG00000184575	XPOT					ENSG00000186635	ARAP1	ENSG00000162373	BEND5	ENSG00000163935	SFMBT1
ENSG00000165424	ZCCHC24	ENSG00000160963	COL26A1			ENSG00000184635	ZNF93					ENSG00000186716	BCR	ENSG00000162383	SLC1A7	ENSG00000163939	PBRM1
ENSG00000165471	MBL2	ENSG00000160993	ALKBH4			ENSG00000184640	SEPTIN9					ENSG00000186815	TPCN1	ENSG00000162390	ACOT11	ENSG00000163961	RNF168
ENSG00000165474	GJB2	ENSG00000161013	MGAT4B			ENSG00000184661	CDCA2					ENSG00000186827	TNFRSF4	ENSG00000162426	SLC45A1	ENSG00000164023	SGMS2
ENSG00000165475	CRYL1	ENSG00000161036	LRWD1			ENSG00000184677	ZBTB40					ENSG00000186854	TRABD2A	ENSG00000162430	SELENON	ENSG00000164024	METAP1
ENSG00000165672	PRDX3	ENSG00000161057	PSMC2			ENSG00000184786	DYNLT2					ENSG00000186868	MAPT	ENSG00000162458	FBLIM1	ENSG00000164031	DNAJB14
ENSG00000165678	GHITM	ENSG00000161091	MFSD12			ENSG00000184792	OSBP2					ENSG00000187049	TMEM216	ENSG00000162493	PDPN	ENSG00000164068	RNF123
ENSG00000165694	FRMD7	ENSG00000161203	AP2M1			ENSG00000184992	BRI3BP					ENSG00000187051	RPS19BP1	ENSG00000162520	SYNC	ENSG00000164070	HSPA4L
ENSG00000165795	NDRG2	ENSG00000161243	FBXO27			ENSG00000185002	RFX6					ENSG00000187109	NAP1L1	ENSG00000162552	WNT4	ENSG00000164073	MFSD8
ENSG00000165810	BTNL9	ENSG00000161265	U2AF1L4			ENSG00000185046	ANKS1B					ENSG00000187144	SPATA21	ENSG00000162576	MXRA8	ENSG00000164074	ABHD18
ENSG00000165828	PRAP1	ENSG00000161277	THAP8			ENSG00000185158	LRRC37B					ENSG00000187147	RNF220	ENSG00000162591	MEGF6	ENSG00000164091	WDR82
ENSG00000165841	CYP2C19	ENSG00000161509	GRIN2C			ENSG00000185238	PRMT3					ENSG00000187244	BCAM	ENSG00000162614	NEXN	ENSG00000164117	FBXO8
ENSG00000165959	CLMN	ENSG00000161513	FDXR			ENSG00000185252	ZNF74					ENSG00000187486	KCNJ11	ENSG00000162636	FAM102B	ENSG00000164118	CEP44
ENSG00000165972	CCDC38	ENSG00000161542	PRPSAP1			ENSG00000185306	C12orf56					ENSG00000187531	SIRT7	ENSG00000162733	DDR2	ENSG00000164134	NAA15
ENSG00000166035	LIPC	ENSG00000161618	ALDH16A1			ENSG00000185379	RAD51D					ENSG00000187775	DNAH17	ENSG00000162738	VANGL2	ENSG00000164144	ARFIP1
ENSG00000166111	SVOP	ENSG00000161671	EMC10			ENSG00000185467	KPNA7					ENSG00000187778	MCRS1	ENSG00000162783	IER5	ENSG00000164151	ICE1
ENSG00000166123	GPT2	ENSG00000161677	JOSD2			ENSG00000185480	PARPBP					ENSG00000187860	CCDC157	ENSG00000162814	SPATA17	ENSG00000164163	ABCE1
ENSG00000166126	AMN	ENSG00000161860	SYCE2			ENSG00000185513	L3MBTL1					ENSG00000187961	KLHL17	ENSG00000162825	NBPF20	ENSG00000164164	OTUD4
ENSG00000166148	AVPR1A	ENSG00000161914	ZNF653			ENSG00000185615	PDIA2					ENSG00000187994	RINL	ENSG00000162849	KIF26B	ENSG00000164168	TMEM184C
ENSG00000166192	SENP8	ENSG00000161980	POLR3K			ENSG00000185633	NDUFA4L2					ENSG00000188086	PRSS45P	ENSG00000162873	KLHDC8A	ENSG00000164169	PRMT9
ENSG00000166228	PCBD1	ENSG00000161981	SNRNP25			ENSG00000185674	LYG2					ENSG00000188130	MAPK12	ENSG00000162878	PKDCC	ENSG00000164180	TMEM161B
ENSG00000166262	FAM227B	ENSG00000161999	JMJD8			ENSG00000185686	PRAME					ENSG00000188176	SMTNL2	ENSG00000162909	CAPN2	ENSG00000164187	LMBRD2
ENSG00000166272	WBP1L	ENSG00000162065	TBC1D24			ENSG00000185697	MYBL1					ENSG00000188243	COMMD6	ENSG00000162944	RFTN2	ENSG00000164190	NIPBL
ENSG00000166275	BORCS7	ENSG00000162066	AMDHD2			ENSG00000186073	CDIN1					ENSG00000188342	GTF2F2	ENSG00000162949	CAPN13	ENSG00000164209	SLC25A46
ENSG00000166278	C2	ENSG00000162076	FLYWCH2			ENSG00000186104	CYP2R1					ENSG00000188372	ZP3	ENSG00000162975	KCNF1	ENSG00000164211	STARD4
ENSG00000166311	SMPD1	ENSG00000162227	TAF6L			ENSG00000186185	KIF18B					ENSG00000188428	BLOC1S5	ENSG00000162976	SLC66A3	ENSG00000164244	PRRC1
ENSG00000166321	NUDT13	ENSG00000162236	STX5			ENSG00000186193	SAPCD2					ENSG00000188483	IER5L	ENSG00000162981	LRATD1	ENSG00000164291	ARSK
ENSG00000166347	CYB5A	ENSG00000162241	SLC25A45			ENSG00000186283	TOR3A					ENSG00000188522	FAM83G	ENSG00000162998	FRZB	ENSG00000164292	RHOBTB3
ENSG00000166387	PPFIBP2	ENSG00000162384	CZIB			ENSG00000186298	PPP1CC					ENSG00000188573	FBLL1	ENSG00000163013	FBXO41	ENSG00000164300	SERINC5
ENSG00000166391	MOGAT2	ENSG00000162396	PARS2			ENSG00000186314	PRELID2					ENSG00000188612	SUMO2	ENSG00000163040	CCDC74A	ENSG00000164307	ERAP1
ENSG00000166455	C16orf46	ENSG00000162408	NOL9			ENSG00000186364	NUDT17					ENSG00000188659	SAXO2	ENSG00000163053	SLC16A14	ENSG00000164323	CFAP97
ENSG00000166548	TK2	ENSG00000162413	KLHL21			ENSG00000186417	GLDN					ENSG00000188760	TMEM198	ENSG00000163075	CFAP221	ENSG00000164327	RICTOR
ENSG00000166575	TMEM135	ENSG00000162441	LZIC			ENSG00000186564	FOXD2					ENSG00000188763	FZD9	ENSG00000163082	SGPP2	ENSG00000164331	ANKRA2
ENSG00000166619	BLCAP	ENSG00000162444	RBP7			ENSG00000186583	SPATC1					ENSG00000188846	RPL14	ENSG00000163171	CDC42EP3	ENSG00000164342	TLR3
ENSG00000166669	ATF7IP2	ENSG00000162517	PEF1			ENSG00000186603	HPDL					ENSG00000188986	NELFB	ENSG00000163191	S100A11	ENSG00000164463	CREBRF
ENSG00000166741	NNMT	ENSG00000162542	TMCO4			ENSG00000186638	KIF24					ENSG00000189114	BLOC1S3	ENSG00000163235	TGFA	ENSG00000164542	KIAA0895
ENSG00000166743	ACSM1	ENSG00000162545	CAMK2N1			ENSG00000186862	PDZD7					ENSG00000189120	SP6	ENSG00000163281	GNPDA2	ENSG00000164597	COG5
ENSG00000166780	BMERB1	ENSG00000162572	SCNN1D			ENSG00000186871	ERCC6L					ENSG00000189159	JPT1	ENSG00000163359	COL6A3	ENSG00000164654	MIOS
ENSG00000166797	CIAO2A	ENSG00000162585	FAAP20			ENSG00000186897	C1QL4					ENSG00000189171	S100A13	ENSG00000163378	EOGT	ENSG00000164715	LMTK2
ENSG00000166816	LDHD	ENSG00000162645	GBP2			ENSG00000186973	FAM183A					ENSG00000189306	RRP7A	ENSG00000163395	IGFN1	ENSG00000164749	HNF4G
ENSG00000166819	PLIN1	ENSG00000162723	SLAMF9			ENSG00000187123	LYPD6					ENSG00000189319	FAM53B	ENSG00000163430	FSTL1	ENSG00000164830	OXR1
ENSG00000166821	PEX11A	ENSG00000162729	IGSF8			ENSG00000187416	LHFPL3					ENSG00000189377	CXCL17	ENSG00000163462	TRIM46	ENSG00000164849	GPR146
ENSG00000166825	ANPEP	ENSG00000162746	FCRLB			ENSG00000187514	PTMA					ENSG00000189403	HMGB1	ENSG00000163485	ADORA1	ENSG00000164975	SNAPC3
ENSG00000166840	GLYATL1	ENSG00000162755	KLHDC9			ENSG00000187522	HSPA14					ENSG00000196132	MYT1	ENSG00000163545	NUAK2	ENSG00000164989	CCDC171
ENSG00000166855	CLPX	ENSG00000162775	RBM15			ENSG00000187595	ZNF385C					ENSG00000196214	ZNF766	ENSG00000163554	SPTA1	ENSG00000165006	UBAP1
ENSG00000166888	STAT6	ENSG00000162961	DPY30			ENSG00000187607	ZNF286A					ENSG00000196227	FAM217B	ENSG00000163576	EFHB	ENSG00000165029	ABCA1
ENSG00000166902	MRPL16	ENSG00000163017	ACTG2			ENSG00000187626	ZKSCAN4					ENSG00000196235	SUPT5H	ENSG00000163577	EIF5A2	ENSG00000165097	KDM1B
ENSG00000166912	MTMR10	ENSG00000163050	COQ8A			ENSG00000187672	ERC2					ENSG00000196262	PPIA	ENSG00000163596	ICA1L	ENSG00000165102	HGSNAT
ENSG00000166971	AKTIP	ENSG00000163132	MSX1			ENSG00000187726	DNAJB13					ENSG00000196267	ZNF836	ENSG00000163618	CADPS	ENSG00000165118	C9orf64
ENSG00000167014	TERB2	ENSG00000163170	BOLA3			ENSG00000187741	FANCA					ENSG00000196284	SUPT3H	ENSG00000163624	CDS1	ENSG00000165185	KIAA1958
ENSG00000167107	ACSF2	ENSG00000163239	TDRD10			ENSG00000187772	LIN28B					ENSG00000196296	ATP2A1	ENSG00000163638	ADAMTS9	ENSG00000165195	PIGA
ENSG00000167136	ENDOG	ENSG00000163295	ALPI			ENSG00000187801	ZFP69B					ENSG00000196363	WDR5	ENSG00000163661	PTX3	ENSG00000165244	ZNF367
ENSG00000167315	ACAA2	ENSG00000163319	MRPS18C			ENSG00000187815	ZFP69					ENSG00000196419	XRCC6	ENSG00000163734	CXCL3	ENSG00000165282	PIGO
ENSG00000167397	VKORC1	ENSG00000163346	PBXIP1			ENSG00000187908	DMBT1					ENSG00000196456	ZNF775	ENSG00000163735	CXCL5	ENSG00000165288	BRWD3
ENSG00000167434	CA4	ENSG00000163377	TAFA4			ENSG00000188095	MESP2					ENSG00000196459	TRAPPC2	ENSG00000163739	CXCL1	ENSG00000165322	ARHGAP12
ENSG00000167461	RAB8A	ENSG00000163481	RNF25			ENSG00000188295	ZNF669					ENSG00000196465	MYL6B	ENSG00000163792	TCF23	ENSG00000165392	WRN
ENSG00000167487	KLHL26	ENSG00000163521	GLB1L			ENSG00000188312	CENPP					ENSG00000196497	IPO4	ENSG00000163814	CDCP1	ENSG00000165417	GTF2A1
ENSG00000167588	GPD1	ENSG00000163528	CHCHD4			ENSG00000188322	SBK1					ENSG00000196517	SLC6A9	ENSG00000163898	LIPH	ENSG00000165476	REEP3
ENSG00000167676	PLIN4	ENSG00000163541	SUCLG1			ENSG00000188352	FOCAD					ENSG00000196531	NACA	ENSG00000163909	HEYL	ENSG00000165487	MICU2
ENSG00000167701	GPT	ENSG00000163701	IL17RE			ENSG00000188368	PRR19					ENSG00000196642	RABL6	ENSG00000163975	MELTF	ENSG00000165494	PCF11
ENSG00000167711	SERPINF2	ENSG00000163703	CRELD1			ENSG00000188486	H2AX					ENSG00000196655	TRAPPC4	ENSG00000163995	ABLIM2	ENSG00000165506	DNAAF2
ENSG00000167720	SRR	ENSG00000163710	PCOLCE2			ENSG00000188487	INSC					ENSG00000196683	TOMM7	ENSG00000164056	SPRY1	ENSG00000165516	KLHDC2
ENSG00000167740	CYB5D2	ENSG00000163719	MTMR14			ENSG00000188566	NDOR1					ENSG00000196866	H2AC7	ENSG00000164078	MST1R	ENSG00000165521	EML5
ENSG00000167772	ANGPTL4	ENSG00000163794	UCN			ENSG00000188610	FAM72B					ENSG00000197054	ZNF763	ENSG00000164082	GRM2	ENSG00000165525	NEMF
ENSG00000167910	CYP7A1	ENSG00000163832	ELP6			ENSG00000188613	NANOS1					ENSG00000197111	PCBP2	ENSG00000164086	DUSP7	ENSG00000165533	TTC8
ENSG00000167964	RAB26	ENSG00000163864	NMNAT3			ENSG00000188707	ZBED6CL					ENSG00000197119	SLC25A29	ENSG00000164099	PRSS12	ENSG00000165626	BEND7
ENSG00000168135	KCNJ4	ENSG00000163866	SMIM12			ENSG00000188735	TMEM120B					ENSG00000197136	PCNX3	ENSG00000164114	MAP9	ENSG00000165650	PDZD8
ENSG00000168234	TTC39C	ENSG00000163870	TPRA1			ENSG00000188807	TMEM201					ENSG00000197157	SND1	ENSG00000164116	GUCY1A1	ENSG00000165675	ENOX2
ENSG00000168237	GLYCTK	ENSG00000163879	DNALI1			ENSG00000188827	SLX4					ENSG00000197273	GUCA2A	ENSG00000164124	TMEM144	ENSG00000165732	DDX21
ENSG00000168288	MMADHC	ENSG00000163888	CAMK2N2			ENSG00000188878	FBF1					ENSG00000197279	ZNF165	ENSG00000164176	EDIL3	ENSG00000165813	CCDC186
ENSG00000168303	MPLKIP	ENSG00000163900	TMEM41A			ENSG00000188958	UTS2B					ENSG00000197409	H3C4	ENSG00000164181	ELOVL7	ENSG00000165832	TRUB1
ENSG00000168306	ACOX2	ENSG00000163902	RPN1			ENSG00000189007	ADAT2					ENSG00000197483	ZNF628	ENSG00000164236	ANKRD33B	ENSG00000165861	ZFYVE1
ENSG00000168389	MFSD2A	ENSG00000163930	BAP1			ENSG00000189057	FAM111B					ENSG00000197498	RPF2	ENSG00000164251	F2RL1	ENSG00000165895	ARHGAP42
ENSG00000168509	HJV	ENSG00000163956	LRPAP1			ENSG00000189298	ZKSCAN3					ENSG00000197586	ENTPD6	ENSG00000164287	CDC20B	ENSG00000165983	PTER
ENSG00000168575	SLC20A2	ENSG00000163958	ZDHHC19			ENSG00000189362	NEMP2					ENSG00000197599	CCDC154	ENSG00000164294	GPX8	ENSG00000165985	C1QL3
ENSG00000168621	GDNF	ENSG00000164008	C1orf50			ENSG00000196141	SPATS2L					ENSG00000197696	NMB	ENSG00000164318	EGFLAM	ENSG00000165995	CACNB2
ENSG00000168763	CNNM3	ENSG00000164011	ZNF691			ENSG00000196172	ZNF681					ENSG00000197747	S100A10	ENSG00000164484	TMEM200A	ENSG00000165997	ARL5B
ENSG00000168792	ABHD15	ENSG00000164051	CCDC51			ENSG00000196230	TUBB					ENSG00000197756	RPL37A	ENSG00000164506	STXBP5	ENSG00000166016	ABTB2
ENSG00000168802	CHTF8	ENSG00000164054	SHISA5			ENSG00000196277	GRM7					ENSG00000197774	EME2	ENSG00000164509	IL31RA	ENSG00000166037	CEP57
ENSG00000168803	ADAL	ENSG00000164061	BSN			ENSG00000196305	IARS1					ENSG00000197782	ZNF780A	ENSG00000164548	TRA2A	ENSG00000166046	TCP11L2
ENSG00000168874	ATOH8	ENSG00000164062	APEH			ENSG00000196335	STK31					ENSG00000197958	RPL12	ENSG00000164574	GALNT10	ENSG00000166167	BTRC
ENSG00000168904	LRRC28	ENSG00000164077	MON1A			ENSG00000196381	ZNF781					ENSG00000197961	ZNF121	ENSG00000164659	ELAPOR2	ENSG00000166188	ZNF319
ENSG00000168994	PXDC1	ENSG00000164081	TEX264			ENSG00000196458	ZNF605					ENSG00000198034	RPS4X	ENSG00000164683	HEY1	ENSG00000166197	NOLC1
ENSG00000169047	IRS1	ENSG00000164253	WDR41			ENSG00000196476	C20orf96					ENSG00000198216	CACNA1E	ENSG00000164684	ZNF704	ENSG00000166225	FRS2
ENSG00000169083	AR	ENSG00000164258	NDUFS4			ENSG00000196498	NCOR2					ENSG00000198242	RPL23A	ENSG00000164692	COL1A2	ENSG00000166233	ARIH1
ENSG00000169085	VXN	ENSG00000164403	SHROOM1			ENSG00000196510	ANAPC7					ENSG00000198276	UCKL1	ENSG00000164694	FNDC1	ENSG00000166260	COX11
ENSG00000169093	ASMTL	ENSG00000164405	UQCRQ			ENSG00000196550	FAM72A					ENSG00000198298	ZNF485	ENSG00000164778	EN2	ENSG00000166266	CUL5
ENSG00000169136	ATF5	ENSG00000164535	DAGLB			ENSG00000196584	XRCC2					ENSG00000198324	PHETA1	ENSG00000164855	TMEM184A	ENSG00000166326	TRIM44
ENSG00000169251	NMD3	ENSG00000164713	BRI3			ENSG00000196597	ZNF782					ENSG00000198429	ZNF69	ENSG00000164877	MICALL2	ENSG00000166333	ILK
ENSG00000169252	ADRB2	ENSG00000164776	PHKG1			ENSG00000196611	MMP1					ENSG00000198464	ZNF480	ENSG00000164930	FZD6	ENSG00000166340	TPP1
ENSG00000169372	CRADD	ENSG00000164808	SPIDR			ENSG00000196670	ZFP62					ENSG00000198467	TPM2	ENSG00000164932	CTHRC1	ENSG00000166377	ATP9B
ENSG00000169439	SDC2	ENSG00000164815	ORC5			ENSG00000196700	ZNF512B					ENSG00000198498	TMA16	ENSG00000164951	PDP1	ENSG00000166398	GARRE1
ENSG00000169562	GJB1	ENSG00000164841	TMEM74			ENSG00000196747	H2AC13					ENSG00000198723	TEX45	ENSG00000164983	TMEM65	ENSG00000166411	IDH3A
ENSG00000169710	FASN	ENSG00000164880	INTS1			ENSG00000196793	ZNF239					ENSG00000198755	RPL10A	ENSG00000165023	DIRAS2	ENSG00000166432	ZMAT1
ENSG00000169738	DCXR	ENSG00000164885	CDK5			ENSG00000196812	ZSCAN16					ENSG00000198832	SELENOM	ENSG00000165046	LETM2	ENSG00000166435	XRRA1
ENSG00000169762	TAPT1	ENSG00000164896	FASTK			ENSG00000196814	MVB12B					ENSG00000198856	OSTC	ENSG00000165105	RASEF	ENSG00000166439	RNF169
ENSG00000169764	UGP2	ENSG00000164897	TMUB1			ENSG00000197008	ZNF138					ENSG00000198858	R3HDM4	ENSG00000165152	PGAP4	ENSG00000166444	DENND2B
ENSG00000169814	BTD	ENSG00000164898	FMC1			ENSG00000197062	ZSCAN26					ENSG00000198917	SPOUT1	ENSG00000165238	WNK2	ENSG00000166454	ATMIN
ENSG00000169891	REPS2	ENSG00000164902	PHAX			ENSG00000197063	MAFG					ENSG00000198918	RPL39	ENSG00000165300	SLITRK5	ENSG00000166483	WEE1
ENSG00000169895	SYAP1	ENSG00000164967	RPP25L			ENSG00000197102	DYNC1H1					ENSG00000198933	TBKBP1	ENSG00000165323	FAT3	ENSG00000166529	ZSCAN21
ENSG00000169903	TM4SF4	ENSG00000164972	C9orf24			ENSG00000197124	ZNF682					ENSG00000198937	CCDC167	ENSG00000165389	SPTSSA	ENSG00000166579	NDEL1
ENSG00000169919	GUSB	ENSG00000165113	GKAP1			ENSG00000197162	ZNF785					ENSG00000203667	COX20	ENSG00000165434	PGM2L1	ENSG00000166689	PLEKHA7
ENSG00000170011	MYRIP	ENSG00000165171	METTL27			ENSG00000197275	RAD54B					ENSG00000203697	CAPN8	ENSG00000165449	SLC16A9	ENSG00000166716	ZNF592
ENSG00000170085	SIMC1	ENSG00000165215	CLDN3			ENSG00000197299	BLM					ENSG00000203772	SPRN	ENSG00000165495	PKNOX2	ENSG00000166734	GOLM2
ENSG00000170088	TMEM192	ENSG00000165233	CARD19			ENSG00000197375	SLC22A5					ENSG00000203791	EEF1AKMT2	ENSG00000165568	AKR1E2	ENSG00000166747	AP1G1
ENSG00000170099	SERPINA6	ENSG00000165264	NDUFB6			ENSG00000197472	ZNF695					ENSG00000203943	SAMD13	ENSG00000165685	TMEM52B	ENSG00000166783	MARF1
ENSG00000170145	SIK2	ENSG00000165502	RPL36AL			ENSG00000197694	SPTAN1					ENSG00000204070	SYS1	ENSG00000165695	AK8	ENSG00000166822	TMEM170A
ENSG00000170175	CHRNB1	ENSG00000165512	ZNF22			ENSG00000197748	CFAP43					ENSG00000204160	ZDHHC18	ENSG00000165757	JCAD	ENSG00000166833	NAV2
ENSG00000170214	ADRA1B	ENSG00000165606	DRGX			ENSG00000197816	CCDC180					ENSG00000204176	SYT15	ENSG00000165799	RNASE7	ENSG00000166889	PATL1
ENSG00000170271	FAXDC2	ENSG00000165609	NUDT5			ENSG00000197852	INKA2					ENSG00000204209	DAXX	ENSG00000165807	PPP1R36	ENSG00000166908	PIP4K2C
ENSG00000170293	CMTM8	ENSG00000165629	ATP5F1C			ENSG00000197951	ZNF71					ENSG00000204220	PFDN6	ENSG00000165868	HSPA12A	ENSG00000166938	DIS3L
ENSG00000170315	UBB	ENSG00000165644	COMTD1			ENSG00000197978	GOLGA6L9					ENSG00000204231	RXRB	ENSG00000165929	TC2N	ENSG00000167005	NUDT21
ENSG00000170385	SLC30A1	ENSG00000165688	PMPCA			ENSG00000198026	ZNF335					ENSG00000204305	AGER	ENSG00000165935	SMCO2	ENSG00000167110	GOLGA2
ENSG00000170412	GPRC5C	ENSG00000165698	SPACA9			ENSG00000198039	ZNF273					ENSG00000204310	AGPAT1	ENSG00000165996	HACD1	ENSG00000167165	UGT1A6
ENSG00000170430	MGMT	ENSG00000165704	HPRT1			ENSG00000198040	ZNF84					ENSG00000204315	FKBPL	ENSG00000166068	SPRED1	ENSG00000167182	SP2
ENSG00000170439	METTL7B	ENSG00000165714	BORCS5			ENSG00000198055	GRK6					ENSG00000204344	STK19	ENSG00000166073	GPR176	ENSG00000167220	HDHD2
ENSG00000170458	CD14	ENSG00000165802	NSMF			ENSG00000198056	PRIM1					ENSG00000204348	DXO	ENSG00000166086	JAM3	ENSG00000167258	CDK12
ENSG00000170482	SLC23A1	ENSG00000165879	FRAT1			ENSG00000198088	NUP62CL					ENSG00000204351	SKIV2L	ENSG00000166106	ADAMTS15	ENSG00000167306	MYO5B
ENSG00000170509	HSD17B13	ENSG00000165886	UBTD1			ENSG00000198089	SFI1					ENSG00000204356	NELFE	ENSG00000166145	SPINT1	ENSG00000167323	STIM1
ENSG00000170522	ELOVL6	ENSG00000165898	ISCA2			ENSG00000198105	ZNF248					ENSG00000204385	SLC44A4	ENSG00000166147	FBN1	ENSG00000167333	TRIM68
ENSG00000170540	ARL6IP1	ENSG00000165916	PSMC3			ENSG00000198131	ZNF544					ENSG00000204386	NEU1	ENSG00000166173	LARP6	ENSG00000167377	ZNF23
ENSG00000170558	CDH2	ENSG00000165917	RAPSN			ENSG00000198176	TFDP1					ENSG00000204388	HSPA1B	ENSG00000166257	SCN3B	ENSG00000167447	SMG8
ENSG00000170584	NUDCD2	ENSG00000165948	IFI27L1			ENSG00000198182	ZNF607					ENSG00000204389	HSPA1A	ENSG00000166268	MYRFL	ENSG00000167522	ANKRD11
ENSG00000170634	ACYP2	ENSG00000165953	SERPINA12			ENSG00000198203	SULT1C2					ENSG00000204390	HSPA1L	ENSG00000166341	DCHS1	ENSG00000167785	ZNF558
ENSG00000170743	SYT9	ENSG00000166002	SMCO4			ENSG00000198331	HYLS1					ENSG00000204392	LSM2	ENSG00000166402	TUB	ENSG00000167978	SRRM2
ENSG00000170873	MTSS1	ENSG00000166006	KCNC2			ENSG00000198393	ZNF26					ENSG00000204394	VARS1	ENSG00000166446	CDYL2	ENSG00000168000	BSCL2
ENSG00000170917	NUDT6	ENSG00000166133	RPUSD2			ENSG00000198554	WDHD1					ENSG00000204435	CSNK2B	ENSG00000166448	TMEM130	ENSG00000168036	CTNNB1
ENSG00000171105	INSR	ENSG00000166136	NDUFB8			ENSG00000198556	ZNF789					ENSG00000204438	GPANK1	ENSG00000166450	PRTG	ENSG00000168282	MGAT2
ENSG00000171130	ATP6V0E2	ENSG00000166140	ZFYVE19			ENSG00000198569	SLC34A3					ENSG00000204439	C6orf47	ENSG00000166479	TMX3	ENSG00000168283	BMI1
ENSG00000171174	RBKS	ENSG00000166164	BRD7			ENSG00000198633	ZNF534					ENSG00000204463	BAG6	ENSG00000166484	MAPK7	ENSG00000168297	PXK
ENSG00000171199	OPRPN	ENSG00000166189	HPS6			ENSG00000198700	IPO9					ENSG00000204498	NFKBIL1	ENSG00000166503	HDGFL3	ENSG00000168310	IRF2
ENSG00000171234	UGT2B7	ENSG00000166199	ALKBH3			ENSG00000198720	ANKRD13B					ENSG00000204511	MCCD1	ENSG00000166532	RIMKLB	ENSG00000168538	TRAPPC11
ENSG00000171236	LRG1	ENSG00000166246	DNAAF8			ENSG00000198740	ZNF652					ENSG00000204514	ZNF814	ENSG00000166546	BEAN1	ENSG00000168564	CDKN2AIP
ENSG00000171365	CLCN5	ENSG00000166289	PLEKHF1			ENSG00000198758	EPS8L3					ENSG00000204520	MICA	ENSG00000166557	TMED3	ENSG00000168566	SNRNP48
ENSG00000171385	KCND3	ENSG00000166295	ANAPC16			ENSG00000198794	SCAMP5					ENSG00000204536	CCHCR1	ENSG00000166592	RRAD	ENSG00000168710	AHCYL1
ENSG00000171428	NAT1	ENSG00000166337	TAF10			ENSG00000198826	ARHGAP11A					ENSG00000204560	DHX16	ENSG00000166670	MMP10	ENSG00000168769	TET2
ENSG00000171433	GLOD5	ENSG00000166352	IFTAP			ENSG00000198830	HMGN2					ENSG00000204574	ABCF1	ENSG00000166736	HTR3A	ENSG00000168806	LCMT2
ENSG00000171492	LRRC8D	ENSG00000166452	AKIP1			ENSG00000198837	DENND4B					ENSG00000204576	PRR3	ENSG00000166839	ANKDD1A	ENSG00000168813	ZNF507
ENSG00000171497	PPID	ENSG00000166471	TMEM41B			ENSG00000198863	RUNDC1					ENSG00000204590	GNL1	ENSG00000166900	STX3	ENSG00000168827	GFM1
ENSG00000171503	ETFDH	ENSG00000166477	LEO1			ENSG00000198901	PRC1					ENSG00000204599	TRIM39	ENSG00000166923	GREM1	ENSG00000168906	MAT2A
ENSG00000171557	FGG	ENSG00000166562	SEC11C			ENSG00000198911	SREBF2					ENSG00000204628	RACK1	ENSG00000166959	MS4A8	ENSG00000168944	CEP120
ENSG00000171560	FGA	ENSG00000166595	CIAO2B			ENSG00000203668	CHML					ENSG00000204713	TRIM27	ENSG00000167037	SGSM1	ENSG00000169018	FEM1B
ENSG00000171564	FGB	ENSG00000166598	HSP90B1			ENSG00000203760	CENPW					ENSG00000204822	MRPL53	ENSG00000167065	DUSP18	ENSG00000169032	MAP2K1
ENSG00000171723	GPHN	ENSG00000166682	TMPRSS5			ENSG00000203814	H2BC18					ENSG00000204843	DCTN1	ENSG00000167100	SAMD14	ENSG00000169155	ZBTB43
ENSG00000171759	PAH	ENSG00000166794	PPIB			ENSG00000203877	RIPPLY2					ENSG00000204856	FAM216A	ENSG00000167123	CERCAM	ENSG00000169193	CCDC126
ENSG00000171766	GATM	ENSG00000166796	LDHC			ENSG00000203965	EFCAB7					ENSG00000204954	C12orf73	ENSG00000167157	PRRX2	ENSG00000169299	PGM2
ENSG00000171793	CTPS1	ENSG00000166823	MESP1			ENSG00000203995	ZYG11A					ENSG00000204956	PCDHGA1	ENSG00000167173	C15orf39	ENSG00000169359	SLC33A1
ENSG00000171862	PTEN	ENSG00000166831	RBPMS2			ENSG00000204179	PTPN20					ENSG00000204991	SPIRE2	ENSG00000167178	ISLR2	ENSG00000169375	SIN3A
ENSG00000171903	CYP4F11	ENSG00000166896	ATP23			ENSG00000204304	PBX2					ENSG00000205078	SYCE1L	ENSG00000167183	PRR15L	ENSG00000169379	ARL13B
ENSG00000171914	TLN2	ENSG00000166922	SCG5			ENSG00000204366	ZBTB12					ENSG00000205085	FAM71F2	ENSG00000167191	GPRC5B	ENSG00000169410	PTPN9
ENSG00000172057	ORMDL3	ENSG00000166925	TSC22D4			ENSG00000204371	EHMT2					ENSG00000205138	SDHAF1	ENSG00000167332	OR51E2	ENSG00000169432	SCN9A
ENSG00000172164	SNTB1	ENSG00000167004	PDIA3			ENSG00000204410	MSH5					ENSG00000205250	E2F4	ENSG00000167460	TPM4	ENSG00000169564	PCBP1
ENSG00000172296	SPTLC3	ENSG00000167011	NAT16			ENSG00000204469	PRRC2A					ENSG00000205323	SARNP	ENSG00000167491	GATAD2A	ENSG00000169570	DTWD2
ENSG00000172340	SUCLG2	ENSG00000167074	TEF			ENSG00000204516	MICB					ENSG00000205517	RGL3	ENSG00000167535	CACNB3	ENSG00000169621	APLF
ENSG00000172345	STARD5	ENSG00000167085	PHB			ENSG00000204531	POU5F1					ENSG00000205571	SMN2	ENSG00000167549	CORO6	ENSG00000169629	RGPD8
ENSG00000172425	TTC36	ENSG00000167112	TRUB2			ENSG00000204616	TRIM31					ENSG00000205593	DENND6B	ENSG00000167552	TUBA1A	ENSG00000169682	SPNS1
ENSG00000172456	FGGY	ENSG00000167113	COQ4			ENSG00000204899	MZT1					ENSG00000205629	LCMT1	ENSG00000167566	NCKAP5L	ENSG00000169756	LIMS1
ENSG00000172482	AGXT	ENSG00000167114	SLC27A4			ENSG00000204946	ZNF783					ENSG00000205643	CDPF1	ENSG00000167608	TMC4	ENSG00000169813	HNRNPF
ENSG00000172497	ACOT12	ENSG00000167130	DOLPP1			ENSG00000204970	PCDHA1					ENSG00000205903	ZNF316	ENSG00000167614	TTYH1	ENSG00000169826	CSGALNACT2
ENSG00000172530	BANP	ENSG00000167186	COQ7			ENSG00000205089	CCNI2					ENSG00000205937	RNPS1	ENSG00000167617	CDC42EP5	ENSG00000169856	ONECUT1
ENSG00000172594	SMPDL3A	ENSG00000167196	FBXO22			ENSG00000205208	C4orf46					ENSG00000206053	JPT2	ENSG00000167642	SPINT2	ENSG00000169925	BRD3
ENSG00000172602	RND1	ENSG00000167216	KATNAL2			ENSG00000205268	PDE7A					ENSG00000206549		ENSG00000167646	DNAAF3	ENSG00000169926	KLF13
ENSG00000172782	FADS6	ENSG00000167264	DUS2			ENSG00000205581	HMGN1					ENSG00000211460	TSN	ENSG00000167653	PSCA	ENSG00000169967	MAP3K2
ENSG00000172817	CYP7B1	ENSG00000167272	POP5			ENSG00000206557	TRIM71					ENSG00000213015	ZNF580	ENSG00000167680	SEMA6B	ENSG00000170027	YWHAG
ENSG00000172824	CES4A	ENSG00000167283	ATP5MG			ENSG00000213024	NUP62					ENSG00000213123	DYNLT2B	ENSG00000167693	NXN	ENSG00000170113	NIPA1
ENSG00000172828	CES3	ENSG00000167363	FN3K			ENSG00000213085	CFAP45					ENSG00000213139	CRYGS	ENSG00000167695	TLCD3A	ENSG00000170160	CCDC144A
ENSG00000172831	CES2	ENSG00000167468	GPX4			ENSG00000213160	KLHL23					ENSG00000213199	ASIC3	ENSG00000167741	GGT6	ENSG00000170185	USP38
ENSG00000172840	PDP2	ENSG00000167508	MVD			ENSG00000213185	FAM24B					ENSG00000213213	CCDC183	ENSG00000167757	KLK11	ENSG00000170242	USP47
ENSG00000172893	DHCR7	ENSG00000167515	TRAPPC2L			ENSG00000213186	TRIM59					ENSG00000213339	QTRT1	ENSG00000167767	KRT80	ENSG00000170264	FAM161A
ENSG00000172955	ADH6	ENSG00000167523	SPATA33			ENSG00000213190	MLLT11					ENSG00000213397	HAUS7	ENSG00000167771	RCOR2	ENSG00000170348	TMED10
ENSG00000172995	ARPP21	ENSG00000167543	TP53I13			ENSG00000213281	NRAS					ENSG00000213465	ARL2	ENSG00000167861	HID1	ENSG00000170365	SMAD1
ENSG00000173011	TADA2B	ENSG00000167578	RAB4B			ENSG00000213347	MXD3					ENSG00000213719	CLIC1	ENSG00000167889	MGAT5B	ENSG00000170417	TMEM182
ENSG00000173210	ABLIM3	ENSG00000167645	YIF1B			ENSG00000213390	ARHGAP19					ENSG00000213722	DDAH2	ENSG00000167972	ABCA3	ENSG00000170456	DENND5B
ENSG00000173212	MAB21L3	ENSG00000167671	UBXN6			ENSG00000213420	GPC2					ENSG00000213741	RPS29	ENSG00000167977	KCTD5	ENSG00000170653	ATF7
ENSG00000173221	GLRX	ENSG00000167705	RILP			ENSG00000213551	DNAJC9					ENSG00000213759	UGT2B11	ENSG00000167995	BEST1	ENSG00000170677	SOCS6
ENSG00000173281	PPP1R3B	ENSG00000167733	HSD11B1L			ENSG00000213780	GTF2H4					ENSG00000214022	REPIN1	ENSG00000168004	PLAAT5	ENSG00000170734	POLH
ENSG00000173406	DAB1	ENSG00000167751	KLK2			ENSG00000213918	DNASE1					ENSG00000214078	CPNE1	ENSG00000168026	TTC21A	ENSG00000170775	GPR37
ENSG00000173432	SAA1	ENSG00000167792	NDUFV1			ENSG00000213923	CSNK1E					ENSG00000214087	ARL16	ENSG00000168032	ENTPD3	ENSG00000170776	AKAP13
ENSG00000173531	MST1	ENSG00000167797	CDK2AP2			ENSG00000213967	ZNF726					ENSG00000214113	LYRM4	ENSG00000168143	FAM83B	ENSG00000170802	FOXN2
ENSG00000173548	SNX33	ENSG00000167799	NUDT8			ENSG00000213988	ZNF90					ENSG00000214114	MYCBP	ENSG00000168172	HOOK3	ENSG00000170832	USP32
ENSG00000173597	SULT1B1	ENSG00000167800	TBX10			ENSG00000214029	ZNF891					ENSG00000214753	HNRNPUL2	ENSG00000168209	DDIT4	ENSG00000170836	PPM1D
ENSG00000173599	PC	ENSG00000167815	PRDX2			ENSG00000214193	SH3D21					ENSG00000214756	CSKMT	ENSG00000168280	KIF5C	ENSG00000170871	KIAA0232
ENSG00000173610	UGT2A1	ENSG00000167862	MRPL58			ENSG00000214290	COLCA2					ENSG00000215012	RTL10	ENSG00000168350	DEGS2	ENSG00000170946	DNAJC24
ENSG00000173614	NMNAT1	ENSG00000167863	ATP5PD			ENSG00000214367	HAUS3					ENSG00000215126	CBWD6	ENSG00000168374	ARF4	ENSG00000171017	LRRC8E
ENSG00000173757	STAT5B	ENSG00000167881	SRP68			ENSG00000215784	FAM72D					ENSG00000215252	GOLGA8B	ENSG00000168385	SEPTIN2	ENSG00000171100	MTM1
ENSG00000173898	SPTBN2	ENSG00000167925	GHDC			ENSG00000215883	CYB5RL					ENSG00000215305	VPS16	ENSG00000168398	BDKRB2	ENSG00000171103	TRMT61B
ENSG00000173992	CCS	ENSG00000167930	FAM234A			ENSG00000221829	FANCG					ENSG00000215440	NPEPL1	ENSG00000168427	KLHL30	ENSG00000171132	PRKCE
ENSG00000174032	SLC25A30	ENSG00000167962	ZNF598			ENSG00000221886	ZBED8					ENSG00000217555	CKLF	ENSG00000168447	SCNN1B	ENSG00000171314	PGAM1
ENSG00000174080	CTSF	ENSG00000167965	MLST8			ENSG00000221944	TIGD1					ENSG00000218739	CEBPZOS	ENSG00000168453	HR	ENSG00000171469	ZNF561
ENSG00000174206	KICS2	ENSG00000167967	E4F1			ENSG00000223802	CERS1					ENSG00000218891	ZNF579	ENSG00000168495	POLR3D	ENSG00000171606	ZNF274
ENSG00000174306	ZHX3	ENSG00000167968	DNASE1L2			ENSG00000225526	MKRN2OS					ENSG00000219626	FAM228B	ENSG00000168502	MTCL1	ENSG00000171634	BPTF
ENSG00000174327	SLC16A13	ENSG00000167969	ECI1			ENSG00000225697	SLC26A6					ENSG00000220201	ZGLP1	ENSG00000168542	COL3A1	ENSG00000171722	SPATA46
ENSG00000174428	GTF2IRD2B	ENSG00000167985	SDHAF2			ENSG00000226314	ZKSCAN8P1					ENSG00000221838	AP4M1	ENSG00000168615	ADAM9	ENSG00000171790	SLFNL1
ENSG00000174567	GOLT1A	ENSG00000167992	VWCE			ENSG00000226887	ERVMER34-1					ENSG00000221926	TRIM16	ENSG00000168743	NPNT	ENSG00000171823	FBXL14
ENSG00000174804	FZD4	ENSG00000167996	FTH1			ENSG00000228727	SAPCD1					ENSG00000221983	UBA52	ENSG00000168758	SEMA4C	ENSG00000171928	TVP23B
ENSG00000174827	PDZK1	ENSG00000168003	SLC3A2			ENSG00000230873	STMND1					ENSG00000221986	MYBPHL	ENSG00000168807	SNTB2	ENSG00000171940	ZNF217
ENSG00000174840	PDE12	ENSG00000168038	ULK4			ENSG00000232434	AJM1					ENSG00000221988	PPT2	ENSG00000168907	PLA2G4F	ENSG00000171943	SRGAP2C
ENSG00000174885	NLRP6	ENSG00000168090	COPS6			ENSG00000234444	ZNF736					ENSG00000223572	CKMT1A	ENSG00000168916	ZNF608	ENSG00000171988	JMJD1C
ENSG00000174990	CA5A	ENSG00000168101	NUDT16L1			ENSG00000234602	MCIDAS					ENSG00000224420	ADM5	ENSG00000168917	SLC35G2	ENSG00000172007	RAB33B
ENSG00000174992	ZG16	ENSG00000168118	RAB4A			ENSG00000234616	JRK					ENSG00000224578	HNRNPA1P48	ENSG00000168939	SPRY3	ENSG00000172059	KLF11
ENSG00000175003	SLC22A1	ENSG00000168140	VASN			ENSG00000235098	ANKRD65					ENSG00000224712	NPIPA3	ENSG00000169026	SLC49A3	ENSG00000172071	EIF2AK3
ENSG00000175087	PDIK1L	ENSG00000168255	POLR2J3			ENSG00000235162	C12orf75					ENSG00000225663	MCRIP1	ENSG00000169031	COL4A3	ENSG00000172086	KRCC1
ENSG00000175110	MRPS22	ENSG00000168273	SMIM4			ENSG00000236279	CLEC2L					ENSG00000225921	NOL7	ENSG00000169057	MECP2	ENSG00000172175	MALT1
ENSG00000175198	PCCA	ENSG00000168291	PDHB			ENSG00000236287	ZBED5					ENSG00000226174	TEX22	ENSG00000169071	ROR2	ENSG00000172197	MBOAT1
ENSG00000175287	PHYHD1	ENSG00000168434	COG7			ENSG00000237649	KIFC1					ENSG00000227057	WDR46	ENSG00000169105	CHST14	ENSG00000172239	PAIP1
ENSG00000175309	PHYKPL	ENSG00000168517	HEXIM2			ENSG00000241127	YAE1					ENSG00000227500	SCAMP4	ENSG00000169116	PARM1	ENSG00000172466	ZNF24
ENSG00000175311	ANKS4B	ENSG00000168528	SERINC2			ENSG00000242265	PEG10					ENSG00000229117	RPL41	ENSG00000169129	AFAP1L2	ENSG00000172469	MANEA
ENSG00000175336	APOF	ENSG00000168556	ING2			ENSG00000242498	ARPIN					ENSG00000231500	RPS18	ENSG00000169169	CPT1C	ENSG00000172493	AFF1
ENSG00000175600	SUGCT	ENSG00000168569	TMEM223			ENSG00000242515	UGT1A10					ENSG00000232838	PET117	ENSG00000169184	MN1	ENSG00000172671	ZFAND4
ENSG00000175806	MSRA	ENSG00000168591	TMUB2			ENSG00000243335	KCTD7					ENSG00000233927	RPS28	ENSG00000169247	SH3TC2	ENSG00000172748	ZNF596
ENSG00000175866	BAIAP2	ENSG00000168653	NDUFS5			ENSG00000243943	ZNF512					ENSG00000234719	NPIPB2	ENSG00000169255	B3GALNT1	ENSG00000172780	RAB43
ENSG00000175906	ARL4D	ENSG00000168701	TMEM208			ENSG00000244122	UGT1A7					ENSG00000235109	ZSCAN31	ENSG00000169302	STK32A	ENSG00000172845	SP3
ENSG00000175938	ORAI3	ENSG00000168734	PKIG			ENSG00000247315	ZCCHC3					ENSG00000235453	SMIM27	ENSG00000169330	MINAR1	ENSG00000172869	DMXL1
ENSG00000175984	DENND2C	ENSG00000168765	GSTM4			ENSG00000249115	HAUS5					ENSG00000236104	ZBTB22	ENSG00000169347	GP2	ENSG00000172939	OXSR1
ENSG00000176049	JAKMIP2	ENSG00000168872	DDX19A			ENSG00000249715	FER1L5					ENSG00000237190	CDKN2AIPNL	ENSG00000169429	CXCL8	ENSG00000172943	PHF8
ENSG00000176171	BNIP3	ENSG00000168884	TNIP2			ENSG00000250067	YJEFN3					ENSG00000237289	CKMT1B	ENSG00000169435	RASSF6	ENSG00000172977	KAT5
ENSG00000176204	LRRTM4	ENSG00000168890	TMEM150A			ENSG00000250565	ATP6V1E2					ENSG00000237412	PRSS56	ENSG00000169436	COL22A1	ENSG00000173041	ZNF680
ENSG00000176209	SMIM19	ENSG00000168894	RNF181			ENSG00000253293	HOXA10					ENSG00000237441	RGL2	ENSG00000169446	MMGT1	ENSG00000173120	KDM2A
ENSG00000176381	PRR18	ENSG00000168899	VAMP5			ENSG00000253352	TUG1					ENSG00000238227	TMEM250	ENSG00000169594	BNC1	ENSG00000173145	NOC3L
ENSG00000176399	DMRTA1	ENSG00000168903	BTNL3			ENSG00000253729	PRKDC					ENSG00000239672	NME1	ENSG00000169604	ANTXR1	ENSG00000173166	RAPH1
ENSG00000176402	GJC3	ENSG00000168913	ENHO			ENSG00000254726	MEX3A					ENSG00000239857	GET4	ENSG00000169641	LUZP1	ENSG00000173230	GOLGB1
ENSG00000176422	SPRYD4	ENSG00000168924	LETM1			ENSG00000256525	POLG2					ENSG00000239900	ADSL	ENSG00000169760	NLGN1	ENSG00000173273	TNKS
ENSG00000176635	HORMAD2	ENSG00000168936	TMEM129			ENSG00000258890	CEP95					ENSG00000240230	COX19	ENSG00000169783	LINGO1	ENSG00000173276	ZBTB21
ENSG00000176641	RNF152	ENSG00000168938	PPIC			ENSG00000261150	EPPK1					ENSG00000240682	ISY1	ENSG00000169862	CTNND2	ENSG00000173320	STOX2
ENSG00000176720	BOK	ENSG00000168993	CPLX1			ENSG00000263513	FAM72C					ENSG00000240849	PEDS1	ENSG00000169894	MUC3A	ENSG00000173402	DAG1
ENSG00000176894	PXMP2	ENSG00000169020	ATP5ME			ENSG00000263961	RHEX					ENSG00000240972	MIF	ENSG00000169908	TM4SF1	ENSG00000173530	TNFRSF10D
ENSG00000176919	C8G	ENSG00000169021	UQCRFS1			ENSG00000266028	SRGAP2					ENSG00000241343	RPL36A	ENSG00000169918	OTUD7A	ENSG00000173542	MOB1B
ENSG00000176974	SHMT1	ENSG00000169084	DHRSX			ENSG00000268089	GABRQ					ENSG00000241370	RPP21	ENSG00000169991	IFFO2	ENSG00000173575	CHD2
ENSG00000177058	SLC38A9	ENSG00000169174	PCSK9			ENSG00000268104	SLC6A14					ENSG00000241553	ARPC4	ENSG00000169992	NLGN2	ENSG00000173611	SCAI
ENSG00000177138	FAM9B	ENSG00000169188	APEX2			ENSG00000272333	KMT2B					ENSG00000241685	ARPC1A	ENSG00000169994	MYO7B	ENSG00000173674	EIF1AX
ENSG00000177432	NAP1L5	ENSG00000169189	NSMCE1			ENSG00000274211	SOCS7					ENSG00000242252	BGLAP	ENSG00000170004	CHD3	ENSG00000173848	NET1
ENSG00000177465	ACOT4	ENSG00000169217	CD2BP2			ENSG00000275023	MLLT6					ENSG00000242259	C22orf39	ENSG00000170044	ZPLD1	ENSG00000173852	DPY19L1
ENSG00000177576	C18orf32	ENSG00000169220	RGS14			ENSG00000275713	H2BC9					ENSG00000242372	EIF6	ENSG00000170074	FAM153A	ENSG00000173889	PHC3
ENSG00000177666	PNPLA2	ENSG00000169223	LMAN2			ENSG00000276043	UHRF1					ENSG00000242802	AP5Z1	ENSG00000170276	HSPB2	ENSG00000173905	GOLIM4
ENSG00000177683	THAP5	ENSG00000169230	PRELID1			ENSG00000276293	PIP4K2B					ENSG00000242866	STRC	ENSG00000170298	LGALS9B	ENSG00000174010	KLHL15
ENSG00000177688	SUMO4	ENSG00000169249	ZRSR2			ENSG00000276966	H4C5					ENSG00000243147	MRPL33	ENSG00000170367	CST5	ENSG00000174106	LEMD3
ENSG00000177692	DNAJC28	ENSG00000169288	MRPL1			ENSG00000278023	RDM1					ENSG00000243449	C4orf48	ENSG00000170369	CST2	ENSG00000174373	RALGAPA1
ENSG00000177706	FAM20C	ENSG00000169567	HINT1			ENSG00000278129	ZNF8					ENSG00000243678	NME2	ENSG00000170381	SEMA3E	ENSG00000174405	LIG4
ENSG00000177943	MAMDC4	ENSG00000169592	INO80E			ENSG00000278195	SSTR3					ENSG00000244038	DDOST	ENSG00000170382	LRRN2	ENSG00000174437	ATP2A2
ENSG00000178075	GRAMD1C	ENSG00000169660	HEXD			ENSG00000278259	MYO19					ENSG00000244165	P2RY11	ENSG00000170390	DCLK2	ENSG00000174485	DENND4A
ENSG00000178104	PDE4DIP	ENSG00000169683	LRRC45			ENSG00000278318	ZNF229					ENSG00000244242	IFITM10	ENSG00000170396	ZNF804A	ENSG00000174574	AKIRIN1
ENSG00000178297	TMPRSS9	ENSG00000169689	CENPX			ENSG00000278540	ACACA					ENSG00000244411	KRTAP5-7	ENSG00000170425	ADORA2B	ENSG00000174695	TMEM167A
ENSG00000178301	AQP11	ENSG00000169692	AGPAT2			ENSG00000280670	CCDC163					ENSG00000253368	TRNP1	ENSG00000170442	KRT86	ENSG00000174718	RESF1
ENSG00000178363	CALML3	ENSG00000169696	ASPSCR1									ENSG00000254772	EEF1G	ENSG00000170464	DNAJC18	ENSG00000174720	LARP7
ENSG00000178401	DNAJC22	ENSG00000169718	DUS1L									ENSG00000254999	BRK1	ENSG00000170465	KRT6C	ENSG00000174738	NR1D2
ENSG00000178425	NT5DC1	ENSG00000169727	GPS1									ENSG00000255561	FDXACB1	ENSG00000170477	KRT4	ENSG00000174780	SRP72
ENSG00000178445	GLDC	ENSG00000169733	RFNG									ENSG00000256060	TRAPPC2B	ENSG00000170500	LONRF2	ENSG00000174796	THAP6
ENSG00000178537	SLC25A20	ENSG00000169740	ZNF32									ENSG00000256806	C17orf100	ENSG00000170525	PFKFB3	ENSG00000174953	DHX36
ENSG00000178772	CPN2	ENSG00000169750	RAC3									ENSG00000257704	INAFM1	ENSG00000170579	DLGAP1	ENSG00000175054	ATR
ENSG00000178795	GDPD4	ENSG00000169857	AVEN									ENSG00000258472		ENSG00000170689	HOXB9	ENSG00000175104	TRAF6
ENSG00000178965	ERICH3	ENSG00000169885	CALML6									ENSG00000259120	SMIM6	ENSG00000170745	KCNS3	ENSG00000175105	ZNF654
ENSG00000179094	PER1	ENSG00000169905	TOR1AIP2									ENSG00000260230	FRRS1L	ENSG00000170801	HTRA3	ENSG00000175155	YPEL2
ENSG00000179152	TCAIM	ENSG00000169955	ZNF747									ENSG00000260238	PMF1-BGLAP	ENSG00000170837	GPR27	ENSG00000175189	INHBC
ENSG00000179163	FUCA1	ENSG00000169957	ZNF768									ENSG00000260428	SCX	ENSG00000170876	TMEM43	ENSG00000175548	ALG10B
ENSG00000179397	CATSPERE	ENSG00000169964	TMEM42									ENSG00000261221	ZNF865	ENSG00000170891	CYTL1	ENSG00000175556	LONRF3
ENSG00000179476	C14orf28	ENSG00000169972	PUSL1									ENSG00000262246	CORO7	ENSG00000170903	MSANTD4	ENSG00000175595	ERCC4
ENSG00000179562	GCC1	ENSG00000169976	SF3B5									ENSG00000263639	MSMB	ENSG00000170915	PAQR8	ENSG00000175893	ZDHHC21
ENSG00000179588	ZFPM1	ENSG00000170054	SERPINA9									ENSG00000263874	LINC00672	ENSG00000170921	TANC2	ENSG00000176018	LYSMD3
ENSG00000179636	TPPP2	ENSG00000170266	GLB1									ENSG00000265681	RPL17	ENSG00000170955	CAVIN3	ENSG00000176055	MBLAC2
ENSG00000179761	PIPOX	ENSG00000170270	GON7									ENSG00000266714	MYO15B	ENSG00000170962	PDGFD	ENSG00000176105	YES1
ENSG00000179873	NLRP11	ENSG00000170364	SETMAR									ENSG00000266967	AARSD1	ENSG00000171004	HS6ST2	ENSG00000176225	RTTN
ENSG00000179889	PDXDC1	ENSG00000170421	KRT8									ENSG00000267281	ATF7-NPFF	ENSG00000171016	PYGO1	ENSG00000176542	USF3
ENSG00000179918	SEPHS2	ENSG00000170445	HARS1									ENSG00000269190	FBXO17	ENSG00000171033	PKIA	ENSG00000176714	CCDC121
ENSG00000180185	FAHD1	ENSG00000170468	RIOX1									ENSG00000269343	ZNF587B	ENSG00000171044	XKR6	ENSG00000176928	GCNT4
ENSG00000180210	F2	ENSG00000170473	PYM1									ENSG00000270170	NCBP2AS2	ENSG00000171055	FEZ2	ENSG00000176986	SEC24C
ENSG00000180233	ZNRF2	ENSG00000170498	KISS1									ENSG00000271824	SMIM32	ENSG00000171124	FUT3	ENSG00000177034	MTX3
ENSG00000180346	TIGD2	ENSG00000170502	NUDT9									ENSG00000272325	NUDT3	ENSG00000171189	GRIK1	ENSG00000177076	ACER2
ENSG00000180425	C11orf71	ENSG00000170606	HSPA4									ENSG00000272573	MUSTN1	ENSG00000171208	NETO2	ENSG00000177119	ANO6
ENSG00000180432	CYP8B1	ENSG00000170846										ENSG00000272899	ATP6V1FNB	ENSG00000171219	CDC42BPG	ENSG00000177150	FAM210A
ENSG00000180481	GLIPR1L2	ENSG00000170855	TRIAP1									ENSG00000273611	ZNHIT3	ENSG00000171246	NPTX1	ENSG00000177189	RPS6KA3
ENSG00000180592	SKIDA1	ENSG00000170860	LSM3									ENSG00000273802	H2BC8	ENSG00000171262	FAM98B	ENSG00000177200	CHD9
ENSG00000180628	PCGF5	ENSG00000170890	PLA2G1B									ENSG00000273820	USP27X	ENSG00000171291	ZNF439	ENSG00000177311	ZBTB38
ENSG00000180875	GREM2	ENSG00000170899	GSTA4									ENSG00000273841	TAF9	ENSG00000171345	KRT19	ENSG00000177425	PAWR
ENSG00000180957	PITPNB	ENSG00000170906	NDUFA3									ENSG00000273899	NOL12	ENSG00000171346	KRT15	ENSG00000177463	NR2C2
ENSG00000181035	SLC25A42	ENSG00000171067	C11orf24									ENSG00000274512	TBC1D3L	ENSG00000171357	LURAP1	ENSG00000177613	CSTF2T
ENSG00000181061	HIGD1A	ENSG00000171097	KYAT1									ENSG00000274588	DGKK	ENSG00000171401	KRT13	ENSG00000177707	NECTIN3
ENSG00000181192	DHTKD1	ENSG00000171119	NRTN									ENSG00000275464		ENSG00000171435	KSR2	ENSG00000177873	ZNF619
ENSG00000181513	ACBD4	ENSG00000171135	JAGN1									ENSG00000275700	AATF	ENSG00000171517	LPAR3	ENSG00000178074	C2orf69
ENSG00000181656	GPR88	ENSG00000171148	TADA3									ENSG00000277258	PCGF2	ENSG00000171533	MAP6	ENSG00000178234	GALNT11
ENSG00000181704	YIPF6	ENSG00000171155	C1GALT1C1									ENSG00000278558	TMEM191B	ENSG00000171551	ECEL1	ENSG00000178385	PLEKHM3
ENSG00000181778	TMEM252	ENSG00000171159	BBLN									ENSG00000278615	C11orf98	ENSG00000171603	CLSTN1	ENSG00000178502	KLHL11
ENSG00000181788	SIAH2	ENSG00000171160	MORN4									ENSG00000278845	MRPL45	ENSG00000171724	VAT1L	ENSG00000178567	EPM2AIP1
ENSG00000181830	SLC35C1	ENSG00000171202	TMEM126A											ENSG00000171729	TMEM51	ENSG00000178607	ERN1
ENSG00000182054	IDH2	ENSG00000171204	TMEM126B											ENSG00000171798	KNDC1	ENSG00000178700	DHFR2
ENSG00000182108	DEXI	ENSG00000171206	TRIM8											ENSG00000171812	COL8A2	ENSG00000178852	EFCAB13
ENSG00000182156	ENPP7	ENSG00000171222	SCAND1											ENSG00000171847	FAM90A1	ENSG00000178974	FBXO34
ENSG00000182199	SHMT2	ENSG00000171227	TMEM37											ENSG00000171864	PRND	ENSG00000178996	SNX18
ENSG00000182326	C1S	ENSG00000171298	GAA											ENSG00000171916	LGALS9C	ENSG00000179023	KLHDC7A
ENSG00000182327	GLTPD2	ENSG00000171421	MRPL36											ENSG00000171951	SCG2	ENSG00000179119	SPTY2D1
ENSG00000182329	KIAA2012	ENSG00000171443	ZNF524											ENSG00000172020	GAP43	ENSG00000179133	C10orf67
ENSG00000182400	TRAPPC6B	ENSG00000171495	MROH2B											ENSG00000172061	LRRC15	ENSG00000179295	PTPN11
ENSG00000182463	TSHZ2	ENSG00000171530	TBCA											ENSG00000172137	CALB2	ENSG00000179454	KLHL28
ENSG00000182512	GLRX5	ENSG00000171552	BCL2L1											ENSG00000172156	CCL11	ENSG00000179833	SERTAD2
ENSG00000182551	ADI1	ENSG00000171566	PLRG1											ENSG00000172292	CERS6	ENSG00000179912	R3HDM2
ENSG00000182700	IGIP	ENSG00000171574	ZNF584											ENSG00000172348	RCAN2	ENSG00000179941	BBS10
ENSG00000182704	TSKU	ENSG00000171604	CXXC5											ENSG00000172367	PDZD3	ENSG00000179981	TSHZ1
ENSG00000182831	C16orf72	ENSG00000171612	SLC25A33											ENSG00000172379	ARNT2	ENSG00000180008	SOCS4
ENSG00000182871	COL18A1	ENSG00000171703	TCEA2											ENSG00000172382	PRSS27	ENSG00000180182	MED14
ENSG00000182902	SLC25A18	ENSG00000171735	CAMTA1											ENSG00000172508	CARNS1	ENSG00000180357	ZNF609
ENSG00000182919	C11orf54	ENSG00000171747	LGALS4											ENSG00000172572	PDE3A	ENSG00000180370	PAK2
ENSG00000182934	SRPRA	ENSG00000171817	ZNF540											ENSG00000172689	MS4A10	ENSG00000180398	MCFD2
ENSG00000182985	CADM1	ENSG00000171824	EXOSC10											ENSG00000172818	OVOL1	ENSG00000180488	MIGA1
ENSG00000183044	ABAT	ENSG00000171840	NINJ2											ENSG00000172819	RARG	ENSG00000180530	NRIP1
ENSG00000183077	AFMID	ENSG00000171853	TRAPPC12											ENSG00000172830	SSH3	ENSG00000180535	BHLHA15
ENSG00000183111	ARHGEF37	ENSG00000171865	RNASEH1											ENSG00000172915	NBEA	ENSG00000180776	ZDHHC20
ENSG00000183230	CTNNA3	ENSG00000171873	ADRA1D											ENSG00000172932	ANKRD13D	ENSG00000180881	CAPS2
ENSG00000183281	PLGLB1	ENSG00000172009	THOP1											ENSG00000172985	SH3RF3	ENSG00000180917	CMTR2
ENSG00000183323	CCDC125	ENSG00000172115	CYCS											ENSG00000172986	GXYLT2	ENSG00000181090	EHMT1
ENSG00000183549	ACSM5	ENSG00000172216	CEBPB											ENSG00000173040	EVC2	ENSG00000181222	POLR2A
ENSG00000183576	SETD3	ENSG00000172301	COPRS											ENSG00000173068	BNC2	ENSG00000181315	ZNF322
ENSG00000183747	ACSM2A	ENSG00000172331	BPGM											ENSG00000173218	VANGL1	ENSG00000181472	ZBTB2
ENSG00000183840	GPR39	ENSG00000172336	POP7											ENSG00000173391	OLR1	ENSG00000181555	SETD2
ENSG00000183878	UTY	ENSG00000172339	ALG14											ENSG00000173421	IHO1	ENSG00000181722	ZBTB20
ENSG00000184012	TMPRSS2	ENSG00000172354	GNB2											ENSG00000173482	PTPRM	ENSG00000181744	DIPK2A
ENSG00000184117	NIPSNAP1	ENSG00000172366	MCRIP2											ENSG00000173517	PEAK1	ENSG00000181754	AMIGO1
ENSG00000184154	LRRC51	ENSG00000172375	C2CD2L											ENSG00000173535	TNFRSF10C	ENSG00000181826	RELL1
ENSG00000184227	ACOT1	ENSG00000172428	COPS9											ENSG00000173621	LRFN4	ENSG00000181904	C5orf24
ENSG00000184232	OAF	ENSG00000172458	IL17D											ENSG00000173641	HSPB7	ENSG00000182150	ERCC6L2
ENSG00000184277	TM2D3	ENSG00000172478	MAB21L4											ENSG00000173698	ADGRG2	ENSG00000182224	CYB5D1
ENSG00000184378	ACTRT3	ENSG00000172500	FIBP											ENSG00000173702	MUC13	ENSG00000182473	EXOC7
ENSG00000184402	SS18L1	ENSG00000172531	PPP1CA											ENSG00000173705	SUSD5	ENSG00000182606	TRAK1
ENSG00000184454	NCMAP	ENSG00000172586	CHCHD1											ENSG00000173706	HEG1	ENSG00000182768	NGRN
ENSG00000184500	PROS1	ENSG00000172590	MRPL52											ENSG00000173805	HAP1	ENSG00000182791	CCDC87
ENSG00000184517	ZFP1	ENSG00000172663	TMEM134											ENSG00000173890	GPR160	ENSG00000182858	ALG12
ENSG00000184616	SPDYE12P	ENSG00000172725	CORO1B											ENSG00000173917	HOXB2	ENSG00000182890	GLUD2
ENSG00000184719	RNLS	ENSG00000172731	LRRC20											ENSG00000173926	MARCHF3	ENSG00000182903	ZNF721
ENSG00000184787	UBE2G2	ENSG00000172771	EFCAB12											ENSG00000173947	PIFO	ENSG00000182957	SPATA13
ENSG00000184903	IMMP2L	ENSG00000172775	PSME3IP1											ENSG00000173950	XXYLT1	ENSG00000183337	BCOR
ENSG00000184999	SLC22A10	ENSG00000172794	RAB37											ENSG00000174099	MSRB3	ENSG00000183354	KIAA2026
ENSG00000185010	F8	ENSG00000172889	EGFL7											ENSG00000174282	ZBTB4	ENSG00000183397	C19orf71
ENSG00000185015	CA13	ENSG00000172890	NADSYN1											ENSG00000174307	PHLDA3	ENSG00000183421	RIPK4
ENSG00000185038	MROH2A	ENSG00000172922	RNASEH2C											ENSG00000174502	SLC26A9	ENSG00000183474	GTF2H2C
ENSG00000185100	ADSS1	ENSG00000172992	DCAKD											ENSG00000174514	MFSD4A	ENSG00000183475	ASB7
ENSG00000185115	NSMCE3	ENSG00000173085	COQ2											ENSG00000174628	IQCK	ENSG00000183833	CFAP91
ENSG00000185267	CDNF	ENSG00000173141	MRPL57											ENSG00000174672	BRSK2	ENSG00000183864	TOB2
ENSG00000185304	RGPD2	ENSG00000173153	ESRRA											ENSG00000174705	SH3PXD2B	ENSG00000184047	DIABLO
ENSG00000185361	TNFAIP8L1	ENSG00000173156	RHOD											ENSG00000174740	PABPC5	ENSG00000184083	FAM120C
ENSG00000185432	METTL7A	ENSG00000173163	COMMD1											ENSG00000174791	RIN1	ENSG00000184110	EIF3C
ENSG00000185436	IFNLR1	ENSG00000173227	SYT12											ENSG00000174808	BTC	ENSG00000184481	FOXO4
ENSG00000185437	SH3BGR	ENSG00000173264	GPR137											ENSG00000174938	SEZ6L2	ENSG00000184743	ATL3
ENSG00000185664	PMEL	ENSG00000173267	SNCG											ENSG00000174945	AMZ1	ENSG00000184898	RBM43
ENSG00000185808	PIGP	ENSG00000173327	MAP3K11											ENSG00000174951	FUT1	ENSG00000185009	AP3M1
ENSG00000185875	THNSL1	ENSG00000173418	NAA20											ENSG00000175029	CTBP2	ENSG00000185129	PURA
ENSG00000185896	LAMP1	ENSG00000173436	MICOS10											ENSG00000175115	PACS1	ENSG00000185164	NOMO2
ENSG00000185950	IRS2	ENSG00000173465	ZNRD2											ENSG00000175130	MARCKSL1	ENSG00000185261	KIAA0825
ENSG00000185973	TMLHE	ENSG00000173486	FKBP2											ENSG00000175164	ABO	ENSG00000185515	BRCC3
ENSG00000186106	ANKRD46	ENSG00000173540	GMPPB											ENSG00000175220	ARHGAP1	ENSG00000185621	LMLN
ENSG00000186115	CYP4F2	ENSG00000173545	ZNF622											ENSG00000175264	CHST1	ENSG00000185658	BRWD1
ENSG00000186153	WWOX	ENSG00000173581	CCDC106											ENSG00000175274	TP53I11	ENSG00000185722	ANKFY1
ENSG00000186160	CYP4Z1	ENSG00000173638	SLC19A1											ENSG00000175318	GRAMD2A	ENSG00000185883	ATP6V0C
ENSG00000186204	CYP4F12	ENSG00000173660	UQCRH											ENSG00000175354	PTPN2	ENSG00000185900	POMK
ENSG00000186205	MTARC1	ENSG00000173812	EIF1											ENSG00000175356	SCUBE2	ENSG00000185915	KLHL34
ENSG00000186231	KLHL32	ENSG00000173818	ENDOV											ENSG00000175395	ZNF25	ENSG00000186088	GSAP
ENSG00000186350	RXRA	ENSG00000173915	ATP5MK											ENSG00000175414	ARL10	ENSG00000186130	ZBTB6
ENSG00000186377	CYP4X1	ENSG00000173928	SWSAP1											ENSG00000175426	PCSK1	ENSG00000186174	BCL9L
ENSG00000186458	DEFB132	ENSG00000173991	TCAP											ENSG00000175445	LPL	ENSG00000186212	SOWAHB
ENSG00000186480	INSIG1	ENSG00000174021	GNG5											ENSG00000175471	MCTP1	ENSG00000186260	MRTFB
ENSG00000186529	CYP4F3	ENSG00000174109	C16orf91											ENSG00000175497	DPP10	ENSG00000186318	BACE1
ENSG00000186648	CARMIL3	ENSG00000174132	FAM174A											ENSG00000175505	CLCF1	ENSG00000186376	ZNF75D
ENSG00000186687	LYRM7	ENSG00000174137	FAM53A											ENSG00000175662	TOM1L2	ENSG00000186448	ZNF197
ENSG00000186732	MPPED1	ENSG00000174165	ZDHHC24											ENSG00000175707	KDF1	ENSG00000186496	ZNF396
ENSG00000186910	SERPINA11	ENSG00000174173	TRMT10C											ENSG00000175727	MLXIP	ENSG00000186522	SEPTIN10
ENSG00000186951	PPARA	ENSG00000174177	CTU2											ENSG00000175920	DOK7	ENSG00000186566	GPATCH8
ENSG00000187017	ESPN	ENSG00000174276	ZNHIT2											ENSG00000175946	KLHL38	ENSG00000186591	UBE2H
ENSG00000187045	TMPRSS6	ENSG00000174446	SNAPC5											ENSG00000175985	PLEKHD1	ENSG00000186660	ZFP91
ENSG00000187048	CYP4A11	ENSG00000174516	PELI3											ENSG00000176014	TUBB6	ENSG00000186684	CYP27C1
ENSG00000187097	ENTPD5	ENSG00000174564	IL20RB											ENSG00000176148	TCP11L1	ENSG00000186908	ZDHHC17
ENSG00000187105	HEATR4	ENSG00000174586	ZNF497											ENSG00000176170	SPHK1	ENSG00000186918	ZNF395
ENSG00000187164	SHTN1	ENSG00000174684	B4GAT1											ENSG00000176438	SYNE3	ENSG00000186952	TMEM232
ENSG00000187446	CHP1	ENSG00000174744	BRMS1											ENSG00000176454	LPCAT4	ENSG00000187079	TEAD1
ENSG00000187510	PLEKHG7	ENSG00000174775	HRAS											ENSG00000176463	SLCO3A1	ENSG00000187257	RSBN1L
ENSG00000187545	PRAMEF10	ENSG00000174851	YIF1A											ENSG00000176490	DIRAS1	ENSG00000187325	TAF9B
ENSG00000187546	AGMO	ENSG00000174886	NDUFA11											ENSG00000176597	B3GNT5	ENSG00000187676	B3GLCT
ENSG00000187566	NHLRC1	ENSG00000174917	MICOS13											ENSG00000176658	MYO1D	ENSG00000187736	NHEJ1
ENSG00000187630	DHRS4L2	ENSG00000174943	KCTD13											ENSG00000176678	FOXL1	ENSG00000187866	PABIR1
ENSG00000187742	SECISBP2	ENSG00000175048	ZDHHC14											ENSG00000176692	FOXC2	ENSG00000188021	UBQLN2
ENSG00000187758	ADH1A	ENSG00000175183	CSRP2											ENSG00000176697	BDNF	ENSG00000188177	ZC3H6
ENSG00000187823	RTL4	ENSG00000175193	PARL											ENSG00000176884	GRIN1	ENSG00000188419	CHM
ENSG00000187824	TMEM220	ENSG00000175197	DDIT3											ENSG00000176887	SOX11	ENSG00000188559	RALGAPA2
ENSG00000187867	PALM3	ENSG00000175213	ZNF408											ENSG00000176903	PNMA1	ENSG00000188626	GOLGA8M
ENSG00000187889	FYB2	ENSG00000175221	MED16											ENSG00000176945	MUC20	ENSG00000188641	DPYD
ENSG00000188001	TPRG1	ENSG00000175279	CENPS											ENSG00000176971	FIBIN	ENSG00000188647	PTAR1
ENSG00000188037	CLCN1	ENSG00000175283	DOLK											ENSG00000177054	ZDHHC13	ENSG00000188732	FAM221A
ENSG00000188266	HYKK	ENSG00000175334	BANF1											ENSG00000177096	PHETA2	ENSG00000188786	MTF1
ENSG00000188338	SLC38A3	ENSG00000175348	TMEM9B											ENSG00000177103	DSCAML1	ENSG00000188803	SHISA6
ENSG00000188343	CIBAR1	ENSG00000175416	CLTB											ENSG00000177181	RIMKLA	ENSG00000188811	NHLRC3
ENSG00000188396	DYNLT4	ENSG00000175467	SART1											ENSG00000177191	B3GNT8	ENSG00000188906	LRRK2
ENSG00000188488	SERPINA5	ENSG00000175470	PPP2R2D											ENSG00000177238	TRIM72	ENSG00000189050	RNFT1
ENSG00000188554	NBR1	ENSG00000175482	POLD4											ENSG00000177294	FBXO39	ENSG00000189091	SF3B3
ENSG00000188582	PAQR9	ENSG00000175518	UBQLNL											ENSG00000177363	LRRN4CL	ENSG00000189308	LIN54
ENSG00000188611	ASAH2	ENSG00000175550	DRAP1											ENSG00000177398	UMODL1	ENSG00000189339	SLC35E2B
ENSG00000188672	RHCE	ENSG00000175573	C11orf68											ENSG00000177414	UBE2U	ENSG00000196110	ZNF699
ENSG00000188676	IDO2	ENSG00000175575	PAAF1											ENSG00000177459	ERICH5	ENSG00000196199	MPHOSPH8
ENSG00000188833	ENTPD8	ENSG00000175581	MRPL48											ENSG00000177469	CAVIN1	ENSG00000196313	POM121
ENSG00000188997	KCTD21	ENSG00000175591	P2RY2											ENSG00000177614	PGBD5	ENSG00000196323	ZBTB44
ENSG00000189060	H1-0	ENSG00000175602	CCDC85B											ENSG00000177663	IL17RA	ENSG00000196367	TRRAP
ENSG00000189157	FAM47E	ENSG00000175634	RPS6KB2											ENSG00000177669	MBOAT4	ENSG00000196369	SRGAP2B
ENSG00000189221	MAOA	ENSG00000175701	MTLN											ENSG00000177679	SRRM3	ENSG00000196387	ZNF140
ENSG00000189233	NUGGC	ENSG00000175756	AURKAIP1											ENSG00000177685	CRACR2B	ENSG00000196396	PTPN1
ENSG00000196177	ACADSB	ENSG00000175854	SWI5											ENSG00000177731	FLII	ENSG00000196422	PPP1R26
ENSG00000196236	XPNPEP3	ENSG00000175877	TMEM270											ENSG00000177791	MYOZ1	ENSG00000196428	TSC22D2
ENSG00000196275	GTF2IRD2	ENSG00000176022	B3GALT6											ENSG00000177839	PCDHB9	ENSG00000196453	ZNF777
ENSG00000196344	ADH7	ENSG00000176046	NUPR1											ENSG00000177990	DPY19L2	ENSG00000196455	PIK3R4
ENSG00000196372	ASB13	ENSG00000176087	SLC35A4											ENSG00000178031	ADAMTSL1	ENSG00000196505	GDAP2
ENSG00000196502	SULT1A1	ENSG00000176108	CHMP6											ENSG00000178033	CALHM5	ENSG00000196535	MYO18A
ENSG00000196553	CCDC196	ENSG00000176125	UFSP1											ENSG00000178053	MLF1	ENSG00000196547	MAN2A2
ENSG00000196600	SLC22A25	ENSG00000176155	CCDC57											ENSG00000178163	ZNF518B	ENSG00000196646	ZNF136
ENSG00000196616	ADH1B	ENSG00000176248	ANAPC2											ENSG00000178187	ZNF454	ENSG00000196659	TTC30B
ENSG00000196620	UGT2B15	ENSG00000176261	ZBTB8OS											ENSG00000178202	POGLUT3	ENSG00000196663	TECPR2
ENSG00000196632	WNK3	ENSG00000176340	COX8A											ENSG00000178498	DTX3	ENSG00000196678	ERI2
ENSG00000196636	SDHAF3	ENSG00000176393	RNPEP											ENSG00000178531	CTXN1	ENSG00000196693	ZNF33B
ENSG00000196660	SLC30A10	ENSG00000176410	DNAJC30											ENSG00000178538	CA8	ENSG00000196712	NF1
ENSG00000196781	TLE1	ENSG00000176428	VPS37D											ENSG00000178597	PSAPL1	ENSG00000196715	VKORC1L1
ENSG00000196821	ILRUN	ENSG00000176473	WDR25											ENSG00000178718	RPP25	ENSG00000196782	MAML3
ENSG00000196943	NOP9	ENSG00000176476	SGF29											ENSG00000178773	CPNE7	ENSG00000196792	STRN3
ENSG00000197043	ANXA6	ENSG00000176485	PLAAT3											ENSG00000178809	TRIM73	ENSG00000196850	PPTC7
ENSG00000197114	ZGPAT	ENSG00000176531	PHLDB3											ENSG00000178882	RFLNA	ENSG00000196865	NHLRC2
ENSG00000197142	ACSL5	ENSG00000176533	GNG7											ENSG00000178904	DPY19L3	ENSG00000196876	SCN8A
ENSG00000197165	SULT1A2	ENSG00000176715	ACSF3											ENSG00000178947	SMIM10L2A	ENSG00000196914	ARHGEF12
ENSG00000197170	PSMD12	ENSG00000176732	PFN4											ENSG00000179104	TMTC2	ENSG00000197013	ZNF429
ENSG00000197181	PIWIL2	ENSG00000176946	THAP4											ENSG00000179178	TMEM125	ENSG00000197044	ZNF441
ENSG00000197223	C1D	ENSG00000176973	FAM89B											ENSG00000179241	LDLRAD3	ENSG00000197045	GMFB
ENSG00000197249	SERPINA1	ENSG00000176978	DPP7											ENSG00000179299	NSUN7	ENSG00000197046	SIGLEC15
ENSG00000197272	IL27	ENSG00000177000	MTHFR											ENSG00000179314	WSCD1	ENSG00000197081	IGF2R
ENSG00000197312	DDI2	ENSG00000177105	RHOG											ENSG00000179348	GATA2	ENSG00000197121	PGAP1
ENSG00000197408	CYP2B6	ENSG00000177106	EPS8L2											ENSG00000179431	FJX1	ENSG00000197217	ENTPD4
ENSG00000197444	OGDHL	ENSG00000177156	TALDO1											ENSG00000179542	SLITRK4	ENSG00000197226	TBC1D9B
ENSG00000197448	GSTK1	ENSG00000177182	CLVS1											ENSG00000179593	ALOX15B	ENSG00000197302	ZNF720
ENSG00000197487	GALP	ENSG00000177239	MAN1B1											ENSG00000179674	ARL14	ENSG00000197323	TRIM33
ENSG00000197496	SLC2A10	ENSG00000177352	CCDC71											ENSG00000179772	FOXS1	ENSG00000197343	ZNF655
ENSG00000197580	BCO2	ENSG00000177380	PPFIA3											ENSG00000179859	RNF227	ENSG00000197429	IPP
ENSG00000197594	ENPP1	ENSG00000177427	MIEF2											ENSG00000179909	ZNF154	ENSG00000197555	SIPA1L1
ENSG00000197635	DPP4	ENSG00000177542	SLC25A22											ENSG00000179913	B3GNT3	ENSG00000197557	TTC30A
ENSG00000197712	FAM114A1	ENSG00000177548	RABEP2											ENSG00000180044	C3orf80	ENSG00000197563	PIGN
ENSG00000197763	TXNRD3	ENSG00000177556	ATOX1											ENSG00000180071	ANKRD18A	ENSG00000197579	TOPORS
ENSG00000197768	STPG3	ENSG00000177674	AGTRAP											ENSG00000180263	FGD6	ENSG00000197714	ZNF460
ENSG00000197818	SLC9A8	ENSG00000177697	CD151											ENSG00000180287	PLD5	ENSG00000197724	PHF2
ENSG00000197838	CYP2A13	ENSG00000177700	POLR2L											ENSG00000180340	FZD2	ENSG00000197771	MCMBP
ENSG00000197885	NKIRAS1	ENSG00000177830	CHID1											ENSG00000180611	MB21D2	ENSG00000197776	KLHDC1
ENSG00000197888	UGT2B17	ENSG00000177854	TMEM187											ENSG00000180730	SHISA2	ENSG00000197779	ZNF81
ENSG00000197894	ADH5	ENSG00000177879	AP3S1											ENSG00000180773	SLC36A4	ENSG00000197822	OCLN
ENSG00000197943	PLCG2	ENSG00000177971	IMP3											ENSG00000180801	ARSJ	ENSG00000197841	ZNF181
ENSG00000197977	ELOVL2	ENSG00000177989	ODF3B											ENSG00000180914	OXTR	ENSG00000197892	KIF13B
ENSG00000198077	CYP2A7	ENSG00000178015	GPR150											ENSG00000180964	TCEAL8	ENSG00000197969	VPS13A
ENSG00000198099	ADH4	ENSG00000178028	DMAP1											ENSG00000181004	BBS12	ENSG00000198018	ENTPD7
ENSG00000198130	HIBCH	ENSG00000178057	NDUFAF3											ENSG00000181085	MAPK15	ENSG00000198042	MAK16
ENSG00000198142	SOWAHC	ENSG00000178078	STAP2											ENSG00000181104	F2R	ENSG00000198060	MARCHF5
ENSG00000198157	HMGN5	ENSG00000178127	NDUFV2											ENSG00000181191	PJA1	ENSG00000198146	ZNF770
ENSG00000198189	HSD17B11	ENSG00000178226	PRSS36											ENSG00000181218	H2AW	ENSG00000198160	MIER1
ENSG00000198252	STYX	ENSG00000178307	TMEM11											ENSG00000181264	TLCD5	ENSG00000198162	MAN1A2
ENSG00000198408	OGA	ENSG00000178381	ZFAND2A											ENSG00000181284	TMEM102	ENSG00000198198	SZT2
ENSG00000198478	SH3BGRL2	ENSG00000178449	COX14											ENSG00000181350	LRRC75A	ENSG00000198205	ZXDA
ENSG00000198483	ANKRD35	ENSG00000178467	P4HTM											ENSG00000181409	AATK	ENSG00000198265	HELZ
ENSG00000198515	CNGA1	ENSG00000178585	CTNNBIP1											ENSG00000181444	ZNF467	ENSG00000198301	SDAD1
ENSG00000198585	NUDT16	ENSG00000178605	GTPBP6											ENSG00000181617	FDCSP	ENSG00000198369	SPRED2
ENSG00000198610	AKR1C4	ENSG00000178741	COX5A											ENSG00000181634	TNFSF15	ENSG00000198380	GFPT1
ENSG00000198624	CCDC69	ENSG00000178802	MPI											ENSG00000181652	ATG9B	ENSG00000198382	UVRAG
ENSG00000198650	TAT	ENSG00000178821	TMEM52											ENSG00000181773	GPR3	ENSG00000198399	ITSN2
ENSG00000198670	LPA	ENSG00000178922	HYI											ENSG00000181790	ADGRB1	ENSG00000198420	TCAF1
ENSG00000198682	PAPSS2	ENSG00000178927	CYBC1											ENSG00000181885	CLDN7	ENSG00000198455	ZXDB
ENSG00000198695	MT-ND6	ENSG00000178950	GAK											ENSG00000181982	CCDC149	ENSG00000198517	MAFK
ENSG00000198712	MT-CO2	ENSG00000178951	ZBTB7A											ENSG00000182013	PNMA8A	ENSG00000198551	ZNF627
ENSG00000198721	ECI2	ENSG00000178952	TUFM											ENSG00000182118	FAM89A	ENSG00000198561	CTNND1
ENSG00000198727	MT-CYB	ENSG00000178982	EIF3K											ENSG00000182195	LDOC1	ENSG00000198586	TLK1
ENSG00000198732	SMOC1	ENSG00000179010	MRFAP1											ENSG00000182218	HHIPL1	ENSG00000198589	LRBA
ENSG00000198734	F5	ENSG00000179057	IGSF22											ENSG00000182220	ATP6AP2	ENSG00000198642	KLHL9
ENSG00000198736	MSRB1	ENSG00000179085	DPM3											ENSG00000182230	FAM153B	ENSG00000198677	TTC37
ENSG00000198763	MT-ND2	ENSG00000179218	CALR											ENSG00000182240	BACE2	ENSG00000198689	SLC9A6
ENSG00000198786	MT-ND5	ENSG00000179387	ELMOD2											ENSG00000182253	SYNM	ENSG00000198690	FAN1
ENSG00000198804	MT-CO1	ENSG00000179403	VWA1											ENSG00000182256	GABRG3	ENSG00000198718	TOGARAM1
ENSG00000198814	GK	ENSG00000179528	LBX2											ENSG00000182272	B4GALNT4	ENSG00000198722	UNC13B
ENSG00000198840	MT-ND3	ENSG00000179627	ZBTB42											ENSG00000182310	SPACA6	ENSG00000198730	CTR9
ENSG00000198848	CES1	ENSG00000179862	CITED4											ENSG00000182330	PRAMEF8	ENSG00000198742	SMURF1
ENSG00000198865	CCDC152	ENSG00000179922	ZNF784											ENSG00000182534	MXRA7	ENSG00000198743	SLC5A3
ENSG00000198886	MT-ND4	ENSG00000179965	ZNF771											ENSG00000182541	LIMK2	ENSG00000198752	CDC42BPB
ENSG00000198888	MT-ND1	ENSG00000179988	PSTK											ENSG00000182580	EPHB3	ENSG00000198783	ZNF830
ENSG00000198899	MT-ATP6	ENSG00000180061	TMEM150B											ENSG00000182636	NDN	ENSG00000198791	CNOT7
ENSG00000198938	MT-CO3	ENSG00000180098	TRNAU1AP											ENSG00000182667	NTM	ENSG00000198793	MTOR
ENSG00000198948	MFAP3L	ENSG00000180104	EXOC3											ENSG00000182732	RGS6	ENSG00000198815	FOXJ3
ENSG00000198951	NAGA	ENSG00000180155	LYNX1											ENSG00000182742	HOXB4	ENSG00000198824	CHAMP1
ENSG00000203797	DDO	ENSG00000180304	OAZ2											ENSG00000182752	PAPPA	ENSG00000198836	OPA1
ENSG00000203857	HSD3B1	ENSG00000180573	H2AC6											ENSG00000182771	GRID1	ENSG00000198862	LTN1
ENSG00000203859	HSD3B2	ENSG00000180596	H2BC4											ENSG00000182795	C1orf116	ENSG00000198876	DCAF12
ENSG00000203896	LIME1	ENSG00000180758	GPR157											ENSG00000182809	CRIP2	ENSG00000198887	SMC5
ENSG00000203933	CXorf66	ENSG00000180767	CHST13											ENSG00000182870	GALNT9	ENSG00000198894	CIPC
ENSG00000203972	GLYATL3	ENSG00000180834	MAP6D1											ENSG00000182885	ADGRG3	ENSG00000198900	TOP1
ENSG00000204099	NEU4	ENSG00000180879	SSR4											ENSG00000183092	BEGAIN	ENSG00000198908	BHLHB9
ENSG00000204128	C2orf72	ENSG00000180902	D2HGDH											ENSG00000183114	FAM43B	ENSG00000198909	MAP3K3
ENSG00000204147	ASAH2B	ENSG00000180929	GPR62											ENSG00000183160	TMEM119	ENSG00000198924	DCLRE1A
ENSG00000204178	MACO1	ENSG00000180953	ST20											ENSG00000183186	C2CD4C	ENSG00000198929	NOS1AP
ENSG00000204219	TCEA3	ENSG00000180992	MRPL14											ENSG00000183196	CHST6	ENSG00000198947	DMD
ENSG00000204228	HSD17B8	ENSG00000180999	C1orf105											ENSG00000183317	EPHA10	ENSG00000198954	KIFBP
ENSG00000204370	SDHD	ENSG00000181016	LSMEM1											ENSG00000183454	GRIN2A	ENSG00000198961	PJA2
ENSG00000204444	APOM	ENSG00000181026	AEN											ENSG00000183496	MEX3B	ENSG00000198964	SGMS1
ENSG00000204501	PRAMEF15	ENSG00000181029	TRAPPC5											ENSG00000183569	SERHL2	ENSG00000203880	PCMTD2
ENSG00000204569	PPP1R10	ENSG00000181031	RPH3AL											ENSG00000183570	PCBP3	ENSG00000204084	INPP5B
ENSG00000204583	LRCOL1	ENSG00000181038	METTL23											ENSG00000183578	TNFAIP8L3	ENSG00000204138	PHACTR4
ENSG00000204613	TRIM10	ENSG00000181240	SLC25A41											ENSG00000183580	FBXL7	ENSG00000204152	TIMM23B
ENSG00000204653	ASPDH	ENSG00000181392	SYNE4											ENSG00000183621	ZNF438	ENSG00000204217	BMPR2
ENSG00000204710	SPDYC	ENSG00000181396	OGFOD3											ENSG00000183671	CMKLR2	ENSG00000204256	BRD2
ENSG00000204923	FBXO48	ENSG00000181817	LSM10											ENSG00000183688	RFLNB	ENSG00000204406	MBD5
ENSG00000205060	SLC35B4	ENSG00000181856	SLC2A4											ENSG00000183722	LHFPL6	ENSG00000204427	ABHD16A
ENSG00000205143	ARID3C	ENSG00000181873	IBA57											ENSG00000183723	CMTM4	ENSG00000204634	TBC1D8
ENSG00000205209	SCGB2B2	ENSG00000181924	COA4											ENSG00000183741	CBX6	ENSG00000204920	ZNF155
ENSG00000205269	TMEM170B	ENSG00000181991	MRPS11											ENSG00000183742	MACC1	ENSG00000204947	ZNF425
ENSG00000205403	CFI	ENSG00000182087	TMEM259											ENSG00000183778	B3GALT5	ENSG00000205213	LGR4
ENSG00000205436	EXOC3L4	ENSG00000182093	GET1											ENSG00000183780	SLC35F3	ENSG00000205302	SNX2
ENSG00000205669	ACOT6	ENSG00000182117	NOP10											ENSG00000183798	EMILIN3	ENSG00000205339	IPO7
ENSG00000205683	DPF3	ENSG00000182154	MRPL41											ENSG00000183807	FAM162B	ENSG00000205423	CNEP1R1
ENSG00000205707	ETFRF1	ENSG00000182180	MRPS16											ENSG00000183853	KIRREL1	ENSG00000205476	CCDC85C
ENSG00000205710	C17orf107	ENSG00000182196	ARL6IP4											ENSG00000183873	SCN5A	ENSG00000205659	LIN52
ENSG00000205808	PLPP6	ENSG00000182208	MOB2											ENSG00000183876	ARSI	ENSG00000205726	ITSN1
ENSG00000205832	C16orf96	ENSG00000182359	KBTBD3											ENSG00000183943	PRKX	ENSG00000205730	ITPRIPL2
ENSG00000205835	GMNC	ENSG00000182362	YBEY											ENSG00000183963	SMTN	ENSG00000205744	DENND1C
ENSG00000205864	KRTAP5-6	ENSG00000182518	FAM104B											ENSG00000184058	TBX1	ENSG00000205765	C5orf51
ENSG00000205981	DNAJC19	ENSG00000182676	PPP1R27											ENSG00000184144	CNTN2	ENSG00000206527	HACD2
ENSG00000206077	ZDHHC11B	ENSG00000182749	PAQR7											ENSG00000184156	KCNQ3	ENSG00000206560	ANKRD28
ENSG00000206535	LNP1	ENSG00000182810	DDX28											ENSG00000184178	SCFD2	ENSG00000211456	SACM1L
ENSG00000211452	DIO1	ENSG00000182993	C12orf60											ENSG00000184185	KCNJ12	ENSG00000213079	SCAF8
ENSG00000212907	MT-ND4L	ENSG00000183011	NAA38											ENSG00000184194	GPR173	ENSG00000213096	ZNF254
ENSG00000213171	LINGO4	ENSG00000183048	SLC25A10											ENSG00000184271	POU6F1	ENSG00000213341	CHUK
ENSG00000213380	COG8	ENSG00000183172	SMDT1											ENSG00000184304	PRKD1	ENSG00000213463	SYNJ2BP
ENSG00000213398	LCAT	ENSG00000183208	GDPGP1											ENSG00000184305	CCSER1	ENSG00000213516	RBMXL1
ENSG00000213424	KRT222	ENSG00000183258	DDX41											ENSG00000184343	SRPK3	ENSG00000213625	LEPROT
ENSG00000213512	GBP7	ENSG00000183291	SELENOF											ENSG00000184347	SLIT3	ENSG00000213903	LTB4R
ENSG00000213533	STIMATE	ENSG00000183401	CCDC159											ENSG00000184349	EFNA5	ENSG00000213906	LTB4R2
ENSG00000213853	EMP2	ENSG00000183513	COA5											ENSG00000184363	PKP3	ENSG00000214013	GANC
ENSG00000213901	SLC23A3	ENSG00000183527	PSMG1											ENSG00000184384	MAML2	ENSG00000214435	AS3MT
ENSG00000213930	GALT	ENSG00000183597	TANGO2											ENSG00000184408	KCND2	ENSG00000214562	NUTM2D
ENSG00000213949	ITGA1	ENSG00000183605	SFXN4											ENSG00000184489	PTP4A3	ENSG00000214654	B3GALT9
ENSG00000213995	NAXD	ENSG00000183617	MRPL54											ENSG00000184524	CEND1	ENSG00000214655	ZSWIM8
ENSG00000213996	TM6SF2	ENSG00000183624	HMCES											ENSG00000184545	DUSP8	ENSG00000215186	GOLGA6B
ENSG00000214274	ANG	ENSG00000183628	DGCR6											ENSG00000184602	SNN	ENSG00000215193	PEX26
ENSG00000214456	PLIN5	ENSG00000183648	NDUFB1											ENSG00000184702	SEPTIN5	ENSG00000215251	FASTKD5
ENSG00000214530	STARD10	ENSG00000183655	KLHL25											ENSG00000184785	SMIM10	ENSG00000215301	DDX3X
ENSG00000214717	ZBED1	ENSG00000183696	UPP1											ENSG00000184867	ARMCX2	ENSG00000215421	ZNF407
ENSG00000214860	EVPLL	ENSG00000183726	TMEM50A											ENSG00000184916	JAG2	ENSG00000217128	FNIP1
ENSG00000214960	CRPPA	ENSG00000183751	TBL3											ENSG00000184937	WT1	ENSG00000219481	NBPF1
ENSG00000215218	UBE2QL1	ENSG00000183793	NPIPA5											ENSG00000184939	ZFP90	ENSG00000219545	UMAD1
ENSG00000215644	GCGR	ENSG00000183828	NUDT14											ENSG00000184949	FAM227A	ENSG00000221843	C2orf16
ENSG00000216588	IGSF23	ENSG00000183891	TTC32											ENSG00000185008	ROBO2	ENSG00000221995	TIAF1
ENSG00000216937	CCDC7	ENSG00000183978	COA3											ENSG00000185052	SLC24A3	ENSG00000223501	VPS52
ENSG00000218819	TDRD15	ENSG00000184007	PTP4A2											ENSG00000185101	ANO9	ENSG00000223547	ZNF844
ENSG00000219607	PPP1R3G	ENSG00000184076	UQCR10											ENSG00000185133	INPP5J	ENSG00000224470	ATXN1L
ENSG00000221947	XKR9	ENSG00000184164	CRELD2											ENSG00000185156	MFSD6L	ENSG00000225830	ERCC6
ENSG00000221963	APOL6	ENSG00000184182	UBE2F											ENSG00000185215	TNFAIP2	ENSG00000227268	KLLN
ENSG00000222011	FAM185A	ENSG00000184207	PGP											ENSG00000185222	TCEAL9	ENSG00000228716	DHFR
ENSG00000223638	RFPL4A	ENSG00000184209	SNRNP35											ENSG00000185291	IL3RA	ENSG00000230797	YY2
ENSG00000224389	C4B	ENSG00000184281	TSSC4											ENSG00000185386	MAPK11	ENSG00000232653	GOLGA8N
ENSG00000224531	SMIM13	ENSG00000184313	MROH7											ENSG00000185442	FAM174B	ENSG00000234545	FAM133B
ENSG00000224916	APOC4-APOC2	ENSG00000184436	THAP7											ENSG00000185479	KRT6B	ENSG00000239264	TXNDC5
ENSG00000225968	ELFN1	ENSG00000184470	TXNRD2											ENSG00000185499	MUC1	ENSG00000239887	C1orf226
ENSG00000226124	FTCDNL1	ENSG00000184508	HDDC3											ENSG00000185518	SV2B	ENSG00000241360	PDXP
ENSG00000226321	CROCC2	ENSG00000184515	BEX5											ENSG00000185519	FAM131C	ENSG00000241973	PI4KA
ENSG00000227124	ZNF717	ENSG00000184678	H2BC21											ENSG00000185532	PRKG1	ENSG00000242247	ARFGAP3
ENSG00000228253	MT-ATP8	ENSG00000184752	NDUFA12											ENSG00000185551	NR2F2	ENSG00000242616	GNG10
ENSG00000228278	ORM2	ENSG00000184831	APOO											ENSG00000185561	TLCD2	ENSG00000243156	MICAL3
ENSG00000229314	ORM1	ENSG00000184840	TMED9											ENSG00000185565	LSAMP	ENSG00000243749	TMEM35B
ENSG00000233041	PHGR1	ENSG00000184857	TMEM186											ENSG00000185567	AHNAK2	ENSG00000243896	OR2A7
ENSG00000234127	TRIM26	ENSG00000184887	BTBD6											ENSG00000185668	POU3F1	ENSG00000244687	UBE2V1
ENSG00000234906	APOC2	ENSG00000184897	H1-10											ENSG00000185737	NRG3	ENSG00000244754	N4BP2L2
ENSG00000235387	SPAAR	ENSG00000184924	PTRHD1											ENSG00000185753	CXorf38	ENSG00000247626	MARS2
ENSG00000237489	C10orf143	ENSG00000184925	LCN12											ENSG00000185818	NAT8L	ENSG00000248098	BCKDHA
ENSG00000237651	C2orf74	ENSG00000184967	NOC4L											ENSG00000185924	RTN4RL1	ENSG00000253649	PRSS51
ENSG00000237700	PRAMEF33	ENSG00000184983	NDUFA6											ENSG00000185963	BICD2	ENSG00000253710	ALG11
ENSG00000239305	RNF103	ENSG00000184990	SIVA1											ENSG00000186081	KRT5	ENSG00000253719	ATXN7L3B
ENSG00000240038	AMY2B	ENSG00000185024	BRF1											ENSG00000186111	PIP5K1C	ENSG00000253797	UTP14C
ENSG00000240303	ACAD11	ENSG00000185043	CIB1											ENSG00000186188	FFAR4	ENSG00000253910	PCDHGB2
ENSG00000241058	NSUN6	ENSG00000185085	INTS5											ENSG00000186281	GPAT2	ENSG00000253953	PCDHGB4
ENSG00000241119	UGT1A9	ENSG00000185088	RPS27L											ENSG00000186340	THBS2	ENSG00000254245	PCDHGA3
ENSG00000241224	C3orf85	ENSG00000185090	MANEAL											ENSG00000186409	CCDC30	ENSG00000254685	FPGT
ENSG00000241258	CRCP	ENSG00000185104	FAF1											ENSG00000186472	PCLO	ENSG00000255112	CHMP1B
ENSG00000241399	CD302	ENSG00000185187	SIGIRR											ENSG00000186832	KRT16	ENSG00000255423	EBLN2
ENSG00000241635	UGT1A1	ENSG00000185201	IFITM2											ENSG00000186847	KRT14	ENSG00000257093	DENND11
ENSG00000241935	HOGA1	ENSG00000185236	RAB11B											ENSG00000186867	QRFPR	ENSG00000257315	ZBED6
ENSG00000242220	TCP10L	ENSG00000185324	CDK10											ENSG00000186998	EMID1	ENSG00000257594	GALNT4
ENSG00000242612	DECR2	ENSG00000185340	GAS2L1											ENSG00000187098	MITF	ENSG00000258289	CHURC1
ENSG00000243073	PRAMEF4	ENSG00000185347	TEDC1											ENSG00000187122	SLIT1	ENSG00000258366	RTEL1
ENSG00000243649	CFB	ENSG00000185418	TARS3											ENSG00000187240	DYNC2H1	ENSG00000258465
ENSG00000243710	CFAP57	ENSG00000185475	TMEM179B											ENSG00000187260	WDR86	ENSG00000259207	ITGB3
ENSG00000243955	GSTA1	ENSG00000185504	FAAP100											ENSG00000187372	PCDHB13	ENSG00000259431	THTPA
ENSG00000243978	RTL9	ENSG00000185507	IRF7											ENSG00000187535	IFT140	ENSG00000261934	PCDHGA9
ENSG00000243989	ACY1	ENSG00000185522	LMNTD2											ENSG00000187554	TLR5	ENSG00000262209	PCDHGB3
ENSG00000244005	NFS1	ENSG00000185608	MRPL40											ENSG00000187583	PLEKHN1	ENSG00000263001	GTF2I
ENSG00000244067	GSTA2	ENSG00000185614	INKA1											ENSG00000187678	SPRY4	ENSG00000265808	SEC22B
ENSG00000244414	CFHR1	ENSG00000185624	P4HB											ENSG00000187773	DIPK1C	ENSG00000266412	NCOA4
ENSG00000244474	UGT1A4	ENSG00000185627	PSMD13											ENSG00000187783	TMEM72	ENSG00000268043	NBPF12
ENSG00000244694	PTCHD4	ENSG00000185761	ADAMTSL5											ENSG00000187792	ZNF70	ENSG00000269335	IKBKG
ENSG00000244731	C4A	ENSG00000185813	PCYT2											ENSG00000187942	LDLRAD2	ENSG00000269713	NBPF9
ENSG00000248144	ADH1C	ENSG00000185825	BCAP31											ENSG00000187957	DNER	ENSG00000269964	MEI4
ENSG00000248485	PCP4L1	ENSG00000185958	FAM186A											ENSG00000188015	S100A3	ENSG00000271425	NBPF10
ENSG00000249242	TMEM150C	ENSG00000185988	PLK5											ENSG00000188026	RILPL1	ENSG00000272602	ZNF595
ENSG00000250722	SELENOP	ENSG00000186010	NDUFA13											ENSG00000188039	NWD1	ENSG00000272886	DCP1A
ENSG00000250799	PRODH2	ENSG00000186132	C2orf76											ENSG00000188064	WNT7B	ENSG00000273136	NBPF26
ENSG00000253276	CCDC71L	ENSG00000186187	ZNRF1											ENSG00000188107	EYS	ENSG00000274070	CASTOR2
ENSG00000253598	SLC10A5	ENSG00000186198	SLC51B											ENSG00000188112	C6orf132	ENSG00000274180	NATD1
ENSG00000253958	CLDN23	ENSG00000186395	KRT10											ENSG00000188153	COL4A5	ENSG00000274349	ZNF658
ENSG00000255071	SAA2-SAA4	ENSG00000186501	TMEM222											ENSG00000188157	AGRN	ENSG00000275052	PPP4R3B
ENSG00000255302	EID1	ENSG00000186577	SMIM29											ENSG00000188158	NHS	ENSG00000275066	SYNRG
ENSG00000255823	MTRNR2L8	ENSG00000186654	PRR5											ENSG00000188211	NCR3LG1	ENSG00000275835	TUBGCP5
ENSG00000255974	CYP2A6	ENSG00000186665	C17orf58											ENSG00000188290	HES4	ENSG00000276547	PCDHGB5
ENSG00000256043	CTSO	ENSG00000186714	CCDC73											ENSG00000188385	JAKMIP3	ENSG00000277161	PIGW
ENSG00000256162	SMLR1	ENSG00000186792	HYAL3											ENSG00000188505	NCCRP1	ENSG00000277758
ENSG00000257017	HP	ENSG00000186907	RTN4RL2											ENSG00000188549	CCDC9B
ENSG00000258311		ENSG00000187091	PLCD1											ENSG00000188636	RTL6
ENSG00000258818	RNASE4	ENSG00000187118	CMC1											ENSG00000188761	BCL2L15
ENSG00000259171		ENSG00000187134	AKR1C1											ENSG00000188766	SPRED3
ENSG00000259417	CTXND1	ENSG00000187186												ENSG00000188897
ENSG00000259494	MRPL46	ENSG00000187288	CIDEC											ENSG00000188910	GJB3
ENSG00000259916		ENSG00000187323	DCC											ENSG00000188993	LRRC66
ENSG00000260001	TGFBR3L	ENSG00000187609	EXD3											ENSG00000189045	ANKDD1B
ENSG00000260220	CCDC187	ENSG00000187642	PERM1											ENSG00000189058	APOD
ENSG00000260456	C16orf95	ENSG00000187650	VMAC											ENSG00000189129	PLAC9
ENSG00000260802	SERTM2	ENSG00000187713	TMEM203											ENSG00000189143	CLDN4
ENSG00000260916	CCPG1	ENSG00000187837	H1-2											ENSG00000189184	PCDH18
ENSG00000261701	HPR	ENSG00000187840	EIF4EBP1											ENSG00000189280	GJB5
ENSG00000264006	AKR1C8P	ENSG00000188000	OR7D2											ENSG00000189325	BNIP5
ENSG00000264364	DYNLL2	ENSG00000188010	MORN2											ENSG00000189334	S100A14
ENSG00000266964	FXYD1	ENSG00000188051	TMEM221											ENSG00000189410	SH2D5
ENSG00000267467	APOC4	ENSG00000188092	GPR89B											ENSG00000189420	ZFP92
ENSG00000267909	CCDC177	ENSG00000188163	FAM166A											ENSG00000196074	SYCP2
ENSG00000269028	MTRNR2L12	ENSG00000188186	LAMTOR4											ENSG00000196123	KIAA0895L
ENSG00000271092	TLCD4-RWDD3	ENSG00000188191	PRKAR1B											ENSG00000196155	PLEKHG4
ENSG00000273079	GRIN2B	ENSG00000188229	TUBB4B											ENSG00000196188	CTSE
ENSG00000273154		ENSG00000188277	C15orf62											ENSG00000196345	ZKSCAN7
ENSG00000274276	CBSL	ENSG00000188315	C3orf62											ENSG00000196368	NUDT11
ENSG00000274286	ADRA2B	ENSG00000188493	C19orf54											ENSG00000196371	FUT4
ENSG00000275152	CCL16	ENSG00000188536	HBA2											ENSG00000196376	SLC35F1
ENSG00000275718	CCL15	ENSG00000188603	CLN3											ENSG00000196440	ARMCX4
ENSG00000275993	SIK1B	ENSG00000188643	S100A16											ENSG00000196507	TCEAL3
ENSG00000276409	CCL14	ENSG00000188677	PARVB											ENSG00000196526	AFAP1
ENSG00000277149	TYW1B	ENSG00000188690	UROS											ENSG00000196557	CACNA1H
ENSG00000277893	SRD5A2	ENSG00000188747	NOXA1											ENSG00000196562	SULF2
ENSG00000280165	PCDH20	ENSG00000188818	ZDHHC11											ENSG00000196586	MYO6
		ENSG00000188859	FAM78B											ENSG00000196588	MRTFA
		ENSG00000188868	ZNF563											ENSG00000196754	S100A2
		ENSG00000188976	NOC2L											ENSG00000196776	CD47
		ENSG00000189043	NDUFA4											ENSG00000196859	KRT39
		ENSG00000189046	ALKBH2											ENSG00000196872	CRACDL
		ENSG00000189077	TMEM120A											ENSG00000196878	LAMB3
		ENSG00000189227	C15orf61											ENSG00000196890	H2BU1
		ENSG00000189283	FHIT											ENSG00000196917	HCAR1
		ENSG00000196072	BLOC1S2											ENSG00000196923	PDLIM7
		ENSG00000196091	MYBPC1											ENSG00000196924	FLNA
		ENSG00000196139	AKR1C3											ENSG00000196935	SRGAP1
		ENSG00000196196	HRCT1											ENSG00000196950	SLC39A10
		ENSG00000196365	LONP1											ENSG00000196968	FUT11
		ENSG00000196388	INCA1											ENSG00000196975	ANXA4
		ENSG00000196411	EPHB4											ENSG00000197006	METTL9
		ENSG00000196436	NPIPB15											ENSG00000197106	SLC6A17
		ENSG00000196449	YRDC											ENSG00000197122	SRC
		ENSG00000196470	SIAH1											ENSG00000197140	ADAM32
		ENSG00000196544	BORCS6											ENSG00000197147	LRRC8B
		ENSG00000196605	ZNF846											ENSG00000197183	NOL4L
		ENSG00000196704	AMZ2											ENSG00000197256	KANK2
		ENSG00000196743	GM2A											ENSG00000197261	C6orf141
		ENSG00000196787	H2AC11											ENSG00000197283	SYNGAP1
		ENSG00000196843	ARID5A											ENSG00000197321	SVIL
		ENSG00000196961	AP2A1											ENSG00000197324	LRP10
		ENSG00000196976	LAGE3											ENSG00000197329	PELI1
		ENSG00000196998	WDR45											ENSG00000197355	UAP1L1
		ENSG00000197021	EOLA2											ENSG00000197381	ADARB1
		ENSG00000197024	ZNF398											ENSG00000197385	ZNF860
		ENSG00000197070	ARRDC1											ENSG00000197410	DCHS2
		ENSG00000197150	ABCB8											ENSG00000197415	VEPH1
		ENSG00000197191	CYSRT1											ENSG00000197457	STMN3
		ENSG00000197238	H4C11											ENSG00000197461	PDGFA
		ENSG00000197265	GTF2E2											ENSG00000197467	COL13A1
		ENSG00000197345	MRPL21											ENSG00000197479	PCDHB11
		ENSG00000197386	HTT											ENSG00000197506	SLC28A3
		ENSG00000197417	SHPK											ENSG00000197565	COL4A6
		ENSG00000197451	HNRNPAB											ENSG00000197587	DMBX1
		ENSG00000197520	FAM177B											ENSG00000197601	FAR1
		ENSG00000197530	MIB2											ENSG00000197614	MFAP5
		ENSG00000197562	RAB40C											ENSG00000197653	DNAH10
		ENSG00000197620	EOLA1											ENSG00000197757	HOXC6
		ENSG00000197647	ZNF433											ENSG00000197879	MYO1C
		ENSG00000197728	RPS26											ENSG00000197905	TEAD4
		ENSG00000197780	TAF13											ENSG00000197928	ZNF677
		ENSG00000197785	ATAD3A											ENSG00000197930	ERO1A
		ENSG00000197863	ZNF790											ENSG00000197956	S100A6
		ENSG00000197903	H2BC12											ENSG00000197959	DNM3
		ENSG00000197912	SPG7											ENSG00000197965	MPZL1
		ENSG00000197982	C1orf122											ENSG00000198075	SULT1C4
		ENSG00000198003	ODAD3											ENSG00000198125	MB
		ENSG00000198168	SVIP											ENSG00000198353	HOXC4
		ENSG00000198171	DDRGK1											ENSG00000198435	NRARP
		ENSG00000198208	RPS6KL1											ENSG00000198513	ATL1
		ENSG00000198246	SLC29A3											ENSG00000198523	PLN
		ENSG00000198258	UBL5											ENSG00000198535	C2CD4A
		ENSG00000198270	TMEM116											ENSG00000198542	ITGBL1
		ENSG00000198356	GET3											ENSG00000198576	ARC
		ENSG00000198373	WWP2											ENSG00000198598	MMP17
		ENSG00000198520	ARMH1											ENSG00000198604	BAZ1A
		ENSG00000198546	ZNF511											ENSG00000198626	RYR2
		ENSG00000198663	C6orf89											ENSG00000198648	STK39
		ENSG00000198691	ABCA4											ENSG00000198719	DLL1
		ENSG00000198692	EIF1AY											ENSG00000198729	PPP1R14C
		ENSG00000198746	GPATCH3											ENSG00000198753	PLXNB3
		ENSG00000198754	OXCT2											ENSG00000198756	COLGALT2
		ENSG00000198816	ZNF358											ENSG00000198759	EGFL6
		ENSG00000198839	ZNF277											ENSG00000198768	APCDD1L
		ENSG00000198870	STKLD1											ENSG00000198774	RASSF9
		ENSG00000198912	C1orf174											ENSG00000198792	TMEM184B
		ENSG00000198925	ATG9A											ENSG00000198825	INPP5F
		ENSG00000198931	APRT											ENSG00000198835	GJC2
		ENSG00000203666	EFCAB2											ENSG00000198853	RUSC2
		ENSG00000203724	C1orf53											ENSG00000198898	CAPZA2
		ENSG00000203778	FAM229B											ENSG00000198915	RASGEF1A
		ENSG00000203879	GDI1											ENSG00000198920	KIAA0753
		ENSG00000203950	RTL8A											ENSG00000198934	MAGEE1
		ENSG00000204052	LRRC73											ENSG00000198960	ARMCX6
		ENSG00000204227	RING1											ENSG00000203499	IQANK1
		ENSG00000204237	OXLD1											ENSG00000203685	STUM
		ENSG00000204308	RNF5											ENSG00000203780	FANK1
		ENSG00000204311	PJVK											ENSG00000203867	RBM20
		ENSG00000204316	MRPL38											ENSG00000203907	OOEP
		ENSG00000204334	ERICH2											ENSG00000204060	FOXO6
		ENSG00000204428	LY6G5C											ENSG00000204131	NHSL2
		ENSG00000204564	C6orf136											ENSG00000204175	GPRIN2
		ENSG00000204568	MRPS18B											ENSG00000204248	COL11A2
		ENSG00000204572	KRTAP5-10											ENSG00000204262	COL5A2
		ENSG00000204610	TRIM15											ENSG00000204323	SMIM5
		ENSG00000204619	PPP1R11											ENSG00000204381	LAYN
		ENSG00000204673	AKT1S1											ENSG00000204442	NALF1
		ENSG00000204839	MROH6											ENSG00000204540	PSORS1C1
		ENSG00000204852	TCTN1											ENSG00000204580	DDR1
		ENSG00000204859	ZBTB48											ENSG00000204618	RNF39
		ENSG00000204922	UQCC3											ENSG00000204624	DISP3
		ENSG00000205155	PSENEN											ENSG00000204644	ZFP57
		ENSG00000205309	NT5M											ENSG00000204669	C9orf57
		ENSG00000205352	PRR13											ENSG00000204681	GABBR1
		ENSG00000205356	TECPR1											ENSG00000204740	MALRD1
		ENSG00000205639	MFSD2B											ENSG00000204764	RANBP17
		ENSG00000206172	HBA1											ENSG00000204815	ODAD4
		ENSG00000211445	GPX3											ENSG00000204882	GPR20
		ENSG00000211450	SELENOH											ENSG00000204936	CD177
		ENSG00000211584	SLC48A1											ENSG00000204950	LRRC10B
		ENSG00000212123	PRR22											ENSG00000204963	PCDHA7
		ENSG00000212864	RNF208											ENSG00000204967	PCDHA4
		ENSG00000213246	SUPT4H1											ENSG00000205277	MUC12
		ENSG00000213337	ANKRD39											ENSG00000205336	ADGRG1
		ENSG00000213445	SIPA1											ENSG00000205363	INSYN1
		ENSG00000213523	SRA1											ENSG00000205420	KRT6A
		ENSG00000213585	VDAC1											ENSG00000205426	KRT81
		ENSG00000213593	TMX2											ENSG00000205755	CRLF2
[truncated: 142 more rows]

## Sheet: Table S2-2
Table S2-2. Clustering results of WGCNA of TCGA-LIHC and ICGC-LIRI-JP cohorts, related to Figure 1 (ICGC-LIRI-JP, co-expressed clusters)
LIRI-1		LIRI-2		LIRI-3		LIRI-4		LIRI-5		LIRI-6		LIRI-7		LIRI-8		LIRI-9		LIRI-10		LIRI-11		LIRI-12		LIRI-13		LIRI-14		LIRI-15		LIRI-16		LIRI-17		LIRI-18		LIRI-19		LIRI-20		LIRI-21		LIRI-22		LIRI-23
ENSEMBL	HGNC Symbol	ENSEMBL	HGNC Symbol	ENSEMBL	HGNC Symbol	ENSEMBL	HGNC Symbol	ENSEMBL	HGNC Symbol	ENSEMBL	HGNC Symbol	ENSEMBL	HGNC Symbol	ENSEMBL	HGNC Symbol	ENSEMBL	HGNC Symbol	ENSEMBL	HGNC Symbol	ENSEMBL	HGNC Symbol	ENSEMBL	HGNC Symbol	ENSEMBL	HGNC Symbol	ENSEMBL	HGNC Symbol	ENSEMBL	HGNC Symbol	ENSEMBL	HGNC Symbol	ENSEMBL	HGNC Symbol	ENSEMBL	HGNC Symbol	ENSEMBL	HGNC Symbol	ENSEMBL	HGNC Symbol	ENSEMBL	HGNC Symbol	ENSEMBL	HGNC Symbol	ENSEMBL	HGNC Symbol
ENSG00000121410	A1BG	ENSG00000166535	A2ML1	ENSG00000128274	A4GALT	ENSG00000094914	AAAS	ENSG00000081760	AACS	ENSG00000115977	AAK1	ENSG00000127837	AAMP	ENSG00000129673	AANAT	ENSG00000124608	AARS2	ENSG00000275700	AATF	ENSG00000064687	ABCA7	ENSG00000115657	ABCB6	ENSG00000172350	ABCG4	ENSG00000248487	ABHD14A	ENSG00000163995	ABLIM2	ENSG00000162836	ACP6	ENSG00000164398	ACSL6	ENSG00000139567	ACVRL1	ENSG00000173137	ADCK5	ENSG00000066777	ARFGEF1	ENSG00000104442	ARMC1	ENSG00000184515	BEX5	ENSG00000130303	BST2
ENSG00000148584	A1CF	ENSG00000140955	ADAD2	ENSG00000118017	A4GNT	ENSG00000107331	ABCA2	ENSG00000103591	AAGAB	ENSG00000157426	AASDH	ENSG00000143727	ACP1	ENSG00000144452	ABCA12	ENSG00000266967	AARSD1	ENSG00000131966	ACTR10	ENSG00000103222	ABCC1	ENSG00000204574	ABCF1	ENSG00000121989	ACVR2A	ENSG00000127220	ABHD8	ENSG00000157766	ACAN	ENSG00000159346	ADIPOR1	ENSG00000077522	ACTN2	ENSG00000178031	ADAMTSL1	ENSG00000112308	C6orf62	ENSG00000155096	AZIN1	ENSG00000198363	ASPH	ENSG00000164743	C8orf48	ENSG00000134326	CMPK2
ENSG00000175899	A2M	ENSG00000196344	ADH7	ENSG00000181409	AATK	ENSG00000161204	ABCF3	ENSG00000004846	ABCB5	ENSG00000149313	AASDHPPT	ENSG00000101444	AHCY	ENSG00000167972	ABCA3	ENSG00000197150	ABCB8	ENSG00000075089	ACTR6	ENSG00000173208	ABCD2	ENSG00000204427	ABHD16A	ENSG00000154734	ADAMTS1	ENSG00000100412	ACO2	ENSG00000078124	ACER3	ENSG00000159723	AGRP	ENSG00000155897	ADCY8	ENSG00000129467	ADCY4	ENSG00000100307	CBX7	NA	C8orf44-SGK3	ENSG00000155097	ATP6V1C1	ENSG00000105767	CADM4	ENSG00000107201	DDX58
ENSG00000114771	AADAC	ENSG00000132746	ALDH3B2	ENSG00000138443	ABI2	ENSG00000106077	ABHD11	ENSG00000150967	ABCB9	ENSG00000165029	ABCA1	ENSG00000106305	AIMP2	ENSG00000006071	ABCC8	ENSG00000033050	ABCF2	ENSG00000100591	AHSA1	ENSG00000160179	ABCG1	ENSG00000146109	ABT1	ENSG00000160323	ADAMTS13	ENSG00000101473	ACOT8	ENSG00000163017	ACTG2	ENSG00000186063	AIDA	ENSG00000182035	ADIG	ENSG00000157510	AFAP1L1	ENSG00000100422	CERK	ENSG00000171316	CHD7	ENSG00000047249	ATP6V1H	ENSG00000119661	DNAL1	ENSG00000137628	DDX60
ENSG00000109576	AADAT	ENSG00000179477	ALOX12B	ENSG00000154175	ABI3BP	ENSG00000183260	ABHD16B	ENSG00000124574	ABCC10	ENSG00000135776	ABCB10	ENSG00000053371	AKR7A2	ENSG00000123130	ACOT9	ENSG00000100997	ABHD12	ENSG00000144848	ATG3	ENSG00000108798	ABI3	ENSG00000177646	ACAD9	ENSG00000197859	ADAMTSL2	ENSG00000110711	AIP	ENSG00000138316	ADAMTS14	ENSG00000196139	AKR1C3	ENSG00000108602	ALDH3A1	ENSG00000198844	ARHGEF15	ENSG00000104472	CHRAC1	ENSG00000156162	DPY19L4	ENSG00000261236	BOP1	ENSG00000158813	EDA	ENSG00000181381	DDX60L
ENSG00000008311	AASS	ENSG00000161905	ALOX15	ENSG00000175164	ABO	ENSG00000114626	ABTB1	ENSG00000125257	ABCC4	ENSG00000164163	ABCE1	ENSG00000172339	ALG14	ENSG00000169067	ACTBL2	ENSG00000102977	ACD	ENSG00000138363	ATIC	ENSG00000159842	ABR	ENSG00000097021	ACOT7	ENSG00000185736	ADARB2	ENSG00000106992	AK1	ENSG00000049192	ADAMTS6	ENSG00000086848	ALG9	ENSG00000153930	ANKFN1	ENSG00000064989	CALCRL	ENSG00000177182	CLVS1	ENSG00000132294	EFR3A	ENSG00000182307	C8orf33	ENSG00000081177	EXD2	ENSG00000108771	DHX58
ENSG00000183044	ABAT	ENSG00000101144	BMP7	ENSG00000103740	ACSBG1	ENSG00000131584	ACAP3	ENSG00000114770	ABCC5	ENSG00000139826	ABHD13	ENSG00000120697	ALG5	ENSG00000184009	ACTG1	ENSG00000115073	ACTR1B	ENSG00000075790	BCAP29	ENSG00000072818	ACAP1	ENSG00000138107	ACTR1A	ENSG00000170214	ADRA1B	ENSG00000189046	ALKBH2	ENSG00000136378	ADAMTS7	ENSG00000174606	ANGEL2	ENSG00000086159	AQP6	ENSG00000102924	CBLN1	ENSG00000170619	COMMD5	ENSG00000048828	FAM120A	ENSG00000189376	C8orf76	ENSG00000144199	FAHD2B	ENSG00000163840	DTX3L
ENSG00000154263	ABCA10	ENSG00000179133	C10orf67	ENSG00000107796	ACTA2	ENSG00000110455	ACCS	ENSG00000101986	ABCD1	ENSG00000158201	ABHD3	ENSG00000129055	ANAPC13	ENSG00000042980	ADAM28	ENSG00000101442	ACTR5	ENSG00000126581	BECN1	ENSG00000159640	ACE	ENSG00000153531	ADPRHL1	ENSG00000274286	ADRA2B	ENSG00000125652	ALKBH7	ENSG00000163638	ADAMTS9	ENSG00000134461	ANKRD16	ENSG00000168646	AXIN2	ENSG00000125810	CD93	ENSG00000168993	CPLX1	ENSG00000176853	FAM91A1	ENSG00000170791	CHCHD7	ENSG00000185442	FAM174B	ENSG00000133106	EPSTI1
ENSG00000179869	ABCA13	ENSG00000177627	C12orf54	ENSG00000159251	ACTC1	ENSG00000100813	ACIN1	ENSG00000100439	ABHD4	ENSG00000136754	ABI1	ENSG00000164062	APEH	ENSG00000197140	ADAM32	ENSG00000133597	ADCK2	ENSG00000103429	BFAR	ENSG00000087085	ACHE	ENSG00000181026	AEN	ENSG00000043591	ADRB1	ENSG00000042753	AP2S1	ENSG00000126878	AIF1L	ENSG00000117362	APH1A	ENSG00000172318	B3GALT1	ENSG00000184113	CLDN5	ENSG00000071894	CPSF1	ENSG00000183474	GTF2H2C	ENSG00000164695	CHMP4C	ENSG00000109738	GLRB	ENSG00000138646	HERC5
ENSG00000198691	ABCA4	ENSG00000148408	CACNA1B	ENSG00000072110	ACTN1	ENSG00000143632	ACTA1	ENSG00000278540	ACACA	ENSG00000097007	ABL1	ENSG00000170632	ARMC10	ENSG00000163485	ADORA1	ENSG00000130706	ADRM1	ENSG00000113460	BRIX1	ENSG00000153093	ACOXL	ENSG00000084693	AGBL5	ENSG00000186094	AGBL4	ENSG00000198931	APRT	ENSG00000179593	ALOX15B	ENSG00000103375	AQP8	ENSG00000125378	BMP4	ENSG00000176435	CLEC14A	ENSG00000104218	CSPP1	ENSG00000120992	LYPLA1	ENSG00000121022	COPS5	ENSG00000182771	GRID1	ENSG00000138642	HERC6
ENSG00000154265	ABCA5	ENSG00000104327	CALB1	ENSG00000148848	ADAM12	ENSG00000248746	ACTN3	ENSG00000230124	ACBD6	ENSG00000143322	ABL2	ENSG00000130638	ATXN10	ENSG00000170425	ADORA2B	ENSG00000204310	AGPAT1	ENSG00000136261	BZW2	ENSG00000102575	ACP5	ENSG00000164022	AIMP1	ENSG00000126705	AHDC1	ENSG00000149182	ARFGAP2	ENSG00000154188	ANGPT1	ENSG00000143761	ARF1	ENSG00000180999	C1orf105	ENSG00000166265	CYYR1	ENSG00000187954	CYHR1	ENSG00000066855	MTFR1	ENSG00000164919	COX6C	ENSG00000197256	KANK2	ENSG00000165949	IFI27
ENSG00000154262	ABCA6	ENSG00000178363	CALML3	ENSG00000149451	ADAM33	ENSG00000133627	ACTR3B	ENSG00000176244	ACBD7	ENSG00000114331	ACAP2	ENSG00000169857	AVEN	ENSG00000171873	ADRA1D	ENSG00000042286	AIFM2	ENSG00000169609	C15orf40	ENSG00000111644	ACRBP	ENSG00000033011	ALG1	ENSG00000118507	AKAP7	ENSG00000081181	ARG2	ENSG00000091879	ANGPT2	ENSG00000143862	ARL8A	ENSG00000082196	C1QTNF3	ENSG00000249751	ECSCR	ENSG00000035664	DAPK2	ENSG00000104320	NBN	ENSG00000085719	CPNE3	ENSG00000187391	MAGI2	ENSG00000068079	IFI35
ENSG00000141338	ABCA8	ENSG00000214711	CAPN14	ENSG00000142303	ADAMTS10	ENSG00000119640	ACYP1	ENSG00000131473	ACLY	ENSG00000182827	ACBD3	ENSG00000107262	BAG1	ENSG00000026652	AGPAT4	ENSG00000204673	AKT1S1	ENSG00000116161	CACYBP	ENSG00000154930	ACSS1	ENSG00000214160	ALG3	ENSG00000158578	ALAS2	ENSG00000182196	ARL6IP4	ENSG00000151572	ANO4	ENSG00000173409	ARV1	ENSG00000188959	C9orf152	ENSG00000125266	EFNB2	ENSG00000119599	DCAF4	ENSG00000104361	NIPAL2	ENSG00000179091	CYC1	ENSG00000013619	MAMLD1	ENSG00000137965	IFI44
ENSG00000154258	ABCA9	ENSG00000256812	CAPNS2	ENSG00000151388	ADAMTS12	ENSG00000073670	ADAM11	ENSG00000130377	ACSBG2	ENSG00000177076	ACER2	ENSG00000172785	CBWD1	ENSG00000106541	AGR2	ENSG00000182858	ALG12	ENSG00000166226	CCT2	ENSG00000075624	ACTB	ENSG00000159063	ALG8	ENSG00000151360	ALLC	ENSG00000169696	ASPSCR1	ENSG00000070718	AP3M2	ENSG00000152348	ATG10	ENSG00000182389	CACNB4	ENSG00000111145	ELK3	ENSG00000185000	DGAT1	ENSG00000164823	OSGIN2	ENSG00000164934	DCAF13	ENSG00000067141	NEO1	ENSG00000137959	IFI44L
ENSG00000085563	ABCB1	ENSG00000124215	CDH26	ENSG00000166106	ADAMTS15	ENSG00000185761	ADAMTSL5	ENSG00000068366	ACSL4	ENSG00000123983	ACSL3	ENSG00000153774	CFDP1	ENSG00000173467	AGR3	ENSG00000160993	ALKBH4	ENSG00000115484	CCT4	ENSG00000196839	ADA	ENSG00000196704	AMZ2	ENSG00000123505	AMD1	ENSG00000197785	ATAD3A	ENSG00000198768	APCDD1L	ENSG00000143153	ATP1B1	ENSG00000149654	CDH22	ENSG00000164035	EMCN	ENSG00000065361	ERBB3	ENSG00000155100	OTUD6B	ENSG00000155792	DEPTOR	ENSG00000139910	NOVA1	ENSG00000126709	IFI6
ENSG00000073734	ABCB11	ENSG00000137975	CLCA2	ENSG00000140873	ADAMTS18	ENSG00000189007	ADAT2	ENSG00000136518	ACTL6A	ENSG00000138071	ACTR2	ENSG00000106153	CHCHD2	ENSG00000188157	AGRN	ENSG00000239382	ALKBH6	ENSG00000150753	CCT5	ENSG00000135074	ADAM19	ENSG00000141552	ANAPC11	ENSG00000135409	AMHR2	ENSG00000175756	AURKAIP1	ENSG00000138613	APH1B	ENSG00000033627	ATP6V0A1	ENSG00000105810	CDK6	ENSG00000149564	ESAM	ENSG00000180921	FAM83H	ENSG00000164830	OXR1	ENSG00000136986	DERL1	ENSG00000204970	PCDHA1	ENSG00000115267	IFIH1
ENSG00000005471	ABCB4	ENSG00000016602	CLCA4	ENSG00000087116	ADAMTS2	ENSG00000213638	ADAT3	ENSG00000077080	ACTL6B	ENSG00000115091	ACTR3	ENSG00000163528	CHCHD4	ENSG00000177674	AGTRAP	ENSG00000162066	AMDHD2	ENSG00000135624	CCT7	ENSG00000151651	ADAM8	ENSG00000165887	ANKRD2	ENSG00000126016	AMOT	ENSG00000105393	BABAM1	ENSG00000178878	APOLD1	ENSG00000162885	B3GALNT2	ENSG00000174469	CNTNAP2	ENSG00000179044	EXOC3L1	ENSG00000182325	FBXL6	ENSG00000168300	PCMTD1	ENSG00000150768	DLAT	ENSG00000250120	PCDHA10	ENSG00000185745	IFIT1
ENSG00000131269	ABCB7	ENSG00000156284	CLDN8	ENSG00000156140	ADAMTS3	ENSG00000063761	ADCK1	ENSG00000117148	ACTL8	ENSG00000115170	ACVR1	ENSG00000168802	CHTF8	ENSG00000185567	AHNAK2	ENSG00000196510	ANAPC7	ENSG00000156261	CCT8	ENSG00000134028	ADAMDEC1	ENSG00000146205	ANO7	ENSG00000166025	AMOTL1	ENSG00000135441	BLOC1S1	ENSG00000185305	ARL15	ENSG00000158850	B4GALT3	ENSG00000145244	CORIN	NA	EXOC3L2	ENSG00000160867	FGFR4	ENSG00000129292	PHF20L1	ENSG00000147654	EBAG9	ENSG00000249158	PCDHA11	ENSG00000119922	IFIT2
ENSG00000121270	ABCC11	ENSG00000111596	CNOT2	ENSG00000158859	ADAMTS4	ENSG00000159322	ADPGK	ENSG00000130402	ACTN4	ENSG00000137845	ADAM10	ENSG00000122873	CISD1	ENSG00000165695	AK8	ENSG00000213337	ANKRD39	ENSG00000153140	CETN3	ENSG00000105963	ADAP1	ENSG00000140350	ANP32A	ENSG00000114019	AMOTL2	ENSG00000113734	BNIP1	ENSG00000118690	ARMC2	ENSG00000112208	BAG2	ENSG00000145920	CPLX2	ENSG00000170323	FABP4	ENSG00000250571	GLI4	ENSG00000175895	PLEKHF2	ENSG00000120533	ENY2	ENSG00000251664	PCDHA12	ENSG00000119917	IFIT3
ENSG00000140798	ABCC12	ENSG00000065618	COL17A1	ENSG00000154736	ADAMTS5	ENSG00000133612	AGAP3	ENSG00000113812	ACTR8	ENSG00000151694	ADAM17	ENSG00000145354	CISD2	ENSG00000006534	ALDH3B1	ENSG00000163516	ANKZF1	ENSG00000106554	CHCHD3	ENSG00000184060	ADAP2	ENSG00000136938	ANP32B	ENSG00000116194	ANGPTL1	ENSG00000164713	BRI3	ENSG00000153317	ASAP1	ENSG00000125888	BANF2	ENSG00000103381	CPPED1	ENSG00000154783	FGD5	ENSG00000197858	GPAA1	ENSG00000253729	PRKDC	ENSG00000178896	EXOSC4	ENSG00000239389	PCDHA13	ENSG00000152778	IFIT5
ENSG00000023839	ABCC2	ENSG00000019186	CYP24A1	ENSG00000134917	ADAMTS8	ENSG00000188234	AGAP4	ENSG00000164113	ADAD1	ENSG00000139985	ADAM21	ENSG00000187118	CMC1	ENSG00000149925	ALDOA	ENSG00000106367	AP1S1	ENSG00000121058	COIL	ENSG00000121281	ADCY7	ENSG00000143412	ANXA9	ENSG00000151150	ANK3	ENSG00000104979	C19orf53	ENSG00000151693	ASAP2	ENSG00000140463	BBS4	ENSG00000170275	CRTAP	ENSG00000102755	FLT1	ENSG00000176153	GPX2	ENSG00000023287	RB1CC1	ENSG00000182197	EXT1	ENSG00000204969	PCDHA2	ENSG00000213928	IRF9
ENSG00000108846	ABCC3	ENSG00000142973	CYP4B1	ENSG00000197381	ADARB1	ENSG00000172650	AGAP5	ENSG00000143537	ADAM15	ENSG00000168615	ADAM9	ENSG00000132423	COQ3	ENSG00000179148	ALOXE3	ENSG00000065000	AP3D1	ENSG00000198612	COPS8	ENSG00000075340	ADD2	ENSG00000161203	AP2M1	ENSG00000144031	ANKRD53	ENSG00000221916	C19orf73	ENSG00000018625	ATP1A2	ENSG00000162813	BPNT1	ENSG00000135222	CSN2	ENSG00000179855	GIPC3	ENSG00000104518	GSDMD	ENSG00000048392	RRM2B	ENSG00000156958	GALK2	ENSG00000255408	PCDHA3	ENSG00000187608	ISG15
ENSG00000091262	ABCC6	ENSG00000163331	DAPL1	ENSG00000078295	ADCY2	ENSG00000204149	AGAP6	ENSG00000008277	ADAM22	ENSG00000160710	ADAR	ENSG00000178741	COX5A	ENSG00000136383	ALPK3	ENSG00000221838	AP4M1	ENSG00000044115	CTNNA1	ENSG00000148926	ADM	ENSG00000177879	AP3S1	ENSG00000164512	ANKRD55	ENSG00000197982	C1orf122	ENSG00000147614	ATP6V0D2	ENSG00000143633	C1orf131	ENSG00000066032	CTNNA2	ENSG00000187513	GJA4	ENSG00000185122	HSF1	ENSG00000104205	SGK3	ENSG00000178719	GRINA	ENSG00000204967	PCDHA4	ENSG00000157601	MX1
ENSG00000069431	ABCC9	ENSG00000064195	DLX3	ENSG00000138031	ADCY3	ENSG00000204305	AGER	ENSG00000114948	ADAM23	ENSG00000065457	ADAT1	ENSG00000112695	COX7A2	ENSG00000163283	ALPP	ENSG00000115266	APC2	ENSG00000153015	CWC27	NA	ADORA3	ENSG00000100823	APEX1	ENSG00000064999	ANKS1A	ENSG00000198912	C1orf174	ENSG00000126895	AVPR2	ENSG00000239887	C1orf226	ENSG00000104371	DKK4	ENSG00000277494	GPIHBP1	ENSG00000163501	IHH	ENSG00000164933	SLC25A32	ENSG00000131773	KHDRBS3	ENSG00000204965	PCDHA5	ENSG00000123609	NMI
ENSG00000117528	ABCD3	ENSG00000134762	DSC3	ENSG00000173175	ADCY5	ENSG00000006530	AGK	ENSG00000145536	ADAMTS16	ENSG00000101126	ADNP	ENSG00000115944	COX7A2L	ENSG00000104899	AMH	ENSG00000004059	ARF5	ENSG00000137692	DCUN1D5	ENSG00000144843	ADPRH	ENSG00000184831	APOO	ENSG00000134343	ANO3	ENSG00000164008	C1orf50	ENSG00000176597	B3GNT5	ENSG00000143612	C1orf43	ENSG00000163793	DNAJC5G	ENSG00000177464	GPR4	ENSG00000234616	JRK	ENSG00000104497	SNX16	ENSG00000164758	MED30	ENSG00000081842	PCDHA6	ENSG00000089127	OAS1
ENSG00000119688	ABCD4	ENSG00000134757	DSG3	ENSG00000141433	ADCYAP1	ENSG00000183773	AIFM3	ENSG00000173157	ADAMTS20	ENSG00000101544	ADNP2	ENSG00000127184	COX7C	ENSG00000176915	ANKLE2	ENSG00000132254	ARFIP2	ENSG00000079785	DDX1	ENSG00000135439	AGAP2	ENSG00000141522	ARHGDIA	ENSG00000163297	ANTXR2	ENSG00000169314	C22orf15	ENSG00000161940	BCL6B	ENSG00000162757	C1orf74	ENSG00000158560	DYNC1I1	ENSG00000132622	HSPA12B	ENSG00000162413	KLHL21	ENSG00000040341	STAU2	ENSG00000172172	MRPL13	ENSG00000204963	PCDHA7	ENSG00000111335	OAS2
ENSG00000118777	ABCG2	ENSG00000147689	FAM83A	ENSG00000078549	ADCYAP1R1	ENSG00000105127	AKAP8	ENSG00000174233	ADCY6	ENSG00000139154	AEBP2	ENSG00000176340	COX8A	ENSG00000106524	ANKMY2	ENSG00000101246	ARFRP1	ENSG00000178105	DDX10	ENSG00000135049	AGTPBP1	ENSG00000138175	ARL3	ENSG00000131471	AOC3	ENSG00000171735	CAMTA1	ENSG00000151746	BICD1	ENSG00000088543	C3orf18	ENSG00000186197	EDARADD	ENSG00000154721	JAM2	ENSG00000244411	KRTAP5-7	ENSG00000064313	TAF2	ENSG00000137547	MRPL15	ENSG00000204962	PCDHA8	ENSG00000111331	OAS3
ENSG00000138075	ABCG5	ENSG00000125998	FAM83C	ENSG00000148700	ADD3	ENSG00000011243	AKAP8L	ENSG00000087274	ADD1	ENSG00000172493	AFF1	ENSG00000132792	CTNNBL1	ENSG00000122359	ANXA11	ENSG00000241553	ARPC4	ENSG00000130826	DKC1	ENSG00000204472	AIF1	ENSG00000125449	ARMC7	ENSG00000100478	AP4S1	ENSG00000153048	CARHSP1	ENSG00000148925	BTBD10	ENSG00000204439	C6orf47	ENSG00000133216	EPHB2	ENSG00000186994	KANK3	ENSG00000160959	LRRC14	ENSG00000137574	TGS1	ENSG00000147586	MRPS28	ENSG00000204961	PCDHA9	ENSG00000135114	OASL
ENSG00000143921	ABCG8	ENSG00000086570	FAT2	ENSG00000181092	ADIPOQ	ENSG00000161618	ALDH16A1	ENSG00000128165	ADM2	ENSG00000144218	AFF3	ENSG00000155368	DBI	ENSG00000138772	ANXA3	ENSG00000148331	ASB6	ENSG00000168724	DNAJC21	ENSG00000163568	AIM2	ENSG00000241685	ARPC1A	ENSG00000134817	APLNR	ENSG00000099804	CDC34	ENSG00000167173	C15orf39	ENSG00000198663	C6orf89	ENSG00000148541	FAM13C	ENSG00000135363	LMO2	ENSG00000172731	LRRC20	ENSG00000180694	TMEM64	ENSG00000147649	MTDH	ENSG00000248383	PCDHAC1	ENSG00000173193	PARP14
ENSG00000143994	ABHD1	ENSG00000137440	FGFBP1	ENSG00000181915	ADO	ENSG00000101901	ALG13	ENSG00000184160	ADRA2C	ENSG00000072364	AFF4	ENSG00000137100	DCTN3	ENSG00000196975	ANXA4	ENSG00000175224	ATG13	ENSG00000172269	DPAGT1	ENSG00000179841	AKAP5	ENSG00000111229	ARPC3	ENSG00000165272	AQP3	ENSG00000166582	CENPV	ENSG00000119280	C1orf198	ENSG00000136197	C7orf25	ENSG00000198780	FAM169A	ENSG00000167210	LOXHD1	ENSG00000254402	LRRC24	ENSG00000146833	TRIM4	ENSG00000147684	NDUFB9	ENSG00000243232	PCDHAC2	ENSG00000138496	PARP9
ENSG00000144827	ABHD10	ENSG00000146276	GABRR1	ENSG00000150594	ADRA2A	ENSG00000178038	ALS2CL	ENSG00000239900	ADSL	ENSG00000119844	AFTPH	ENSG00000198171	DDRGK1	ENSG00000265190	ANXA8	ENSG00000198925	ATG9A	ENSG00000154813	DPH3	ENSG00000106948	AKNA	ENSG00000136950	ARPC5L	ENSG00000171885	AQP4	ENSG00000172586	CHCHD1	ENSG00000157782	CABP1	ENSG00000103021	CCDC113	ENSG00000183844	FAM3B	ENSG00000081189	MEF2C	ENSG00000214954	LRRC69	ENSG00000171045	TSNARE1	ENSG00000156831	NSMCE2	ENSG00000120324	PCDHB10	ENSG00000134321	RSAD2
ENSG00000131969	ABHD12B	ENSG00000183347	GBP6	ENSG00000106624	AEBP1	ENSG00000176020	AMIGO3	ENSG00000155966	AFF2	ENSG00000173744	AGFG1	ENSG00000136770	DNAJC1	ENSG00000264230	ANXA8L1	ENSG00000117410	ATP6V0B	ENSG00000122882	ECD	ENSG00000085662	AKR1B1	ENSG00000167311	ART5	ENSG00000047365	ARAP2	ENSG00000250479	CHCHD10	ENSG00000081248	CACNA1S	ENSG00000147082	CCNB3	ENSG00000185112	FAM43A	ENSG00000173269	MMRN2	ENSG00000160285	LSS	ENSG00000104343	UBE2W	ENSG00000120526	NUDCD1	ENSG00000197479	PCDHB11	ENSG00000136514	RTP4
ENSG00000114786	ABHD14A-ACY1	ENSG00000121742	GJB6	ENSG00000196526	AFAP1	ENSG00000144233	AMMECR1L	ENSG00000081051	AFP	ENSG00000164252	AGGF1	ENSG00000000419	DPM1	ENSG00000129354	AP1M2	ENSG00000164053	ATRIP	ENSG00000144895	EIF2A	ENSG00000012779	ALOX5	ENSG00000148219	ASTN2	ENSG00000165527	ARF6	ENSG00000125611	CHCHD5	ENSG00000137225	CAPN11	ENSG00000108100	CCNY	ENSG00000103264	FBXO31	ENSG00000204301	NOTCH4	ENSG00000179632	MAF1	ENSG00000104517	UBR5	ENSG00000070756	PABPC1	ENSG00000120328	PCDHB12	ENSG00000205413	SAMD9
ENSG00000114779	ABHD14B	ENSG00000138271	GPR87	ENSG00000169129	AFAP1L2	ENSG00000116337	AMPD2	ENSG00000157985	AGAP1	ENSG00000155189	AGPAT5	ENSG00000070785	EIF2B3	ENSG00000152056	AP1S3	ENSG00000176022	B3GALT6	ENSG00000125977	EIF2S2	ENSG00000132965	ALOX5AP	ENSG00000177556	ATOX1	ENSG00000164144	ARFIP1	ENSG00000177830	CHID1	ENSG00000162909	CAPN2	ENSG00000163468	CCT3	ENSG00000128310	GALR3	ENSG00000104967	NOVA2	ENSG00000105613	MAST1	ENSG00000215114	UBXN2B	ENSG00000164751	PEX2	ENSG00000187372	PCDHB13	ENSG00000067066	SP100
ENSG00000168792	ABHD15	ENSG00000158055	GRHL3	ENSG00000160224	AIRE	ENSG00000240038	AMY2B	ENSG00000146856	AGBL3	ENSG00000018510	AGPS	ENSG00000106682	EIF4H	ENSG00000103723	AP3B2	ENSG00000112309	B3GAT2	ENSG00000141543	EIF4A3	ENSG00000073331	ALPK1	ENSG00000185883	ATP6V0C	ENSG00000071205	ARHGAP10	ENSG00000130724	CHMP2A	ENSG00000118729	CASQ2	ENSG00000101290	CDS2	ENSG00000159224	GIP	ENSG00000113555	PCDH12	ENSG00000167700	MFSD3	ENSG00000175073	VCPIP1	ENSG00000147669	POLR2K	ENSG00000120327	PCDHB14	ENSG00000196116	TDRD7
ENSG00000140526	ABHD2	ENSG00000136688	IL36G	ENSG00000196581	AJAP1	ENSG00000053900	ANAPC4	ENSG00000063438	AHRR	ENSG00000153207	AHCTF1	ENSG00000089248	ERP29	ENSG00000105290	APLP1	ENSG00000149541	B3GAT3	ENSG00000074800	ENO1	ENSG00000139211	AMIGO2	ENSG00000159720	ATP6V0D1	ENSG00000137727	ARHGAP20	ENSG00000176108	CHMP6	ENSG00000164221	CCDC112	ENSG00000173207	CKS1B	ENSG00000135821	GLUL	ENSG00000261371	PECAM1	ENSG00000148411	NACC2	ENSG00000132549	VPS13B	ENSG00000156471	PTDSS1	ENSG00000113248	PCDHB15	ENSG00000106785	TRIM14
ENSG00000011198	ABHD5	ENSG00000129437	KLK14	ENSG00000154027	AK5	ENSG00000170209	ANKK1	ENSG00000166452	AKIP1	ENSG00000158467	AHCYL2	ENSG00000145982	FARS2	ENSG00000161798	AQP5	ENSG00000175711	B3GNTL1	ENSG00000131558	EXOC4	ENSG00000116748	AMPD1	ENSG00000113732	ATP6V0E1	ENSG00000138639	ARHGAP24	ENSG00000125954	CHURC1-FNTB	ENSG00000055813	CCDC85A	ENSG00000106404	CLDN15	ENSG00000127955	GNAI1	ENSG00000115896	PLCL1	ENSG00000178685	PARP10	ENSG00000123124	WWP1	ENSG00000169398	PTK2	ENSG00000272674	PCDHB16	ENSG00000132109	TRIM21
ENSG00000163686	ABHD6	ENSG00000171401	KRT13	ENSG00000165568	AKR1E2	ENSG00000160117	ANKLE1	ENSG00000198074	AKR1B10	ENSG00000124942	AHNAK	ENSG00000109536	FRG1	ENSG00000124143	ARHGAP40	ENSG00000117411	B4GALT2	ENSG00000107371	EXOSC3	ENSG00000133805	AMPD3	ENSG00000143882	ATP6V1C2	ENSG00000214694	ARHGEF33	ENSG00000185043	CIB1	ENSG00000138764	CCNG2	ENSG00000143771	CNIH4	ENSG00000196208	GREB1	ENSG00000186867	QRFPR	ENSG00000124587	PEX6	ENSG00000185728	YTHDF3	ENSG00000104388	RAB2A	ENSG00000112852	PCDHB2	ENSG00000182179	UBA7
ENSG00000099204	ABLIM1	ENSG00000186847	KRT14	ENSG00000117020	AKT3	ENSG00000144504	ANKMY1	ENSG00000227471	AKR1B15	ENSG00000106546	AHR	ENSG00000034713	GABARAPL2	ENSG00000241484	ARHGAP8	ENSG00000027847	B4GALT7	ENSG00000119616	FCF1	ENSG00000166839	ANKDD1A	ENSG00000100554	ATP6V1D	ENSG00000102401	ARMCX3	ENSG00000100865	CINP	ENSG00000091972	CD200	ENSG00000135775	COG2	ENSG00000126010	GRPR	ENSG00000131477	RAMP2	ENSG00000178209	PLEC	ENSG00000165156	ZHX1	ENSG00000164754	RAD21	ENSG00000113205	PCDHB3	ENSG00000156587	UBE2L6
ENSG00000173210	ABLIM3	ENSG00000186832	KRT16	ENSG00000128918	ALDH1A2	ENSG00000172932	ANKRD13D	ENSG00000170017	ALCAM	ENSG00000140057	AK7	ENSG00000124767	GLO1	ENSG00000142632	ARHGEF19	ENSG00000002330	BAD	ENSG00000004478	FKBP4	ENSG00000076513	ANKRD13A	ENSG00000131100	ATP6V1E1	ENSG00000180801	ARSJ	ENSG00000277972	CISD3	ENSG00000174059	CD34	ENSG00000164597	COG5	ENSG00000130956	HABP4	ENSG00000079337	RAPGEF3	ENSG00000160972	PPP1R16A	ENSG00000183309	ZNF623	ENSG00000170881	RNF139	ENSG00000081818	PCDHB4	ENSG00000184979	USP18
ENSG00000166016	ABTB2	ENSG00000167916	KRT24	ENSG00000184254	ALDH1A3	ENSG00000163126	ANKRD23	ENSG00000059573	ALDH18A1	ENSG00000108599	AKAP10	ENSG00000068394	GPKOW	ENSG00000116584	ARHGEF2	ENSG00000175334	BANF1	ENSG00000114416	FXR1	ENSG00000152766	ANKRD22	ENSG00000136888	ATP6V1G1	ENSG00000099889	ARVCF	ENSG00000125656	CLPP	ENSG00000140945	CDH13	ENSG00000080573	COL5A3	ENSG00000092036	HAUS4	ENSG00000126785	RHOJ	ENSG00000179950	PUF60			ENSG00000179041	RRS1	ENSG00000113209	PCDHB5	ENSG00000132530	XAF1
ENSG00000060971	ACAA1	ENSG00000170477	KRT4	ENSG00000136010	ALDH1L2	ENSG00000163046	ANKRD30BL	ENSG00000088035	ALG6	ENSG00000023516	AKAP11	ENSG00000111231	GPN3	ENSG00000213214	ARHGEF35	ENSG00000172530	BANP	ENSG00000108010	GLRX3	ENSG00000164236	ANKRD33B	ENSG00000108641	B9D1	ENSG00000065802	ASB1	ENSG00000137161	CNPY3	ENSG00000154240	CEP112	ENSG00000173402	DAG1	ENSG00000143512	HHIPL2	ENSG00000007314	SCN4A	ENSG00000198208	RPS6KL1			ENSG00000099194	SCD	ENSG00000113211	PCDHB6	ENSG00000124201	ZNFX1
ENSG00000167315	ACAA2	ENSG00000186081	KRT5	ENSG00000078053	AMPH	ENSG00000168876	ANKRD49	ENSG00000163295	ALPI	ENSG00000131016	AKAP12	ENSG00000103044	HAS3	ENSG00000236699	ARHGEF38	ENSG00000163930	BAP1	ENSG00000163938	GNL3	ENSG00000065413	ANKRD44	ENSG00000204463	BAG6	ENSG00000152092	ASTN1	ENSG00000173163	COMMD1	ENSG00000011523	CEP68	ENSG00000132676	DAP3	ENSG00000182601	HS3ST4	ENSG00000167680	SEMA6B	ENSG00000180900	SCRIB			ENSG00000137575	SDCBP	ENSG00000113212	PCDHB7
ENSG00000076555	ACACB	ENSG00000205420	KRT6A	ENSG00000174945	AMZ1	ENSG00000100124	ANKRD54	ENSG00000198796	ALPK2	ENSG00000170776	AKAP13	ENSG00000004961	HCCS	ENSG00000179674	ARL14	ENSG00000185825	BCAP31	ENSG00000115806	GORASP2	ENSG00000185101	ANO9	ENSG00000095739	BAMBI	ENSG00000162772	ATF3	ENSG00000165644	COMTD1	ENSG00000133063	CHIT1	ENSG00000003249	DBNDD1	ENSG00000136720	HS6ST1	ENSG00000095370	SH2D3C	ENSG00000170364	SETMAR			ENSG00000161011	SQSTM1	ENSG00000120322	PCDHB8
ENSG00000111271	ACAD10	ENSG00000185479	KRT6B	ENSG00000136859	ANGPTL2	ENSG00000156381	ANKRD9	ENSG00000180318	ALX1	ENSG00000151320	AKAP6	ENSG00000169567	HINT1	ENSG00000213465	ARL2	ENSG00000126453	BCL2L12	ENSG00000108433	GOSR2	ENSG00000135046	ANXA1	ENSG00000171552	BCL2L1	ENSG00000168874	ATOH8	ENSG00000133983	COX16	ENSG00000128656	CHN1	ENSG00000167986	DDB1	ENSG00000103599	IQCH	ENSG00000158352	SHROOM4	ENSG00000179526	SHARPIN			ENSG00000104375	STK3	ENSG00000177839	PCDHB9
ENSG00000240303	ACAD11	ENSG00000170465	KRT6C	ENSG00000029534	ANK1	ENSG00000168096	ANKS3	ENSG00000156150	ALX3	ENSG00000127914	AKAP9	ENSG00000230989	HSBP1	ENSG00000196503	ARL9	ENSG00000106635	BCL7B	ENSG00000198522	GPN1	ENSG00000164111	ANXA5	ENSG00000015475	BID	ENSG00000127249	ATP13A4	ENSG00000138495	COX17	ENSG00000138435	CHRNA1	ENSG00000140543	DET1	ENSG00000215262	KCNU1	ENSG00000174640	SLCO2A1	ENSG00000128602	SMO			ENSG00000147687	TATDN1	ENSG00000204956	PCDHGA1
ENSG00000151498	ACAD8	ENSG00000167656	LY6D	ENSG00000145362	ANK2	ENSG00000074855	ANO8	ENSG00000178522	AMBN	ENSG00000174574	AKIRIN1	ENSG00000100209	HSCB	ENSG00000165309	ARMC3	ENSG00000099385	BCL7C	ENSG00000107937	GTPBP4	ENSG00000136250	AOAH	ENSG00000145919	BOD1	ENSG00000129244	ATP1B2	ENSG00000131143	COX4I1	ENSG00000089505	CMTM1	ENSG00000132153	DHX30	ENSG00000167751	KLK2	ENSG00000164736	SOX17	ENSG00000179886	TIGD5			ENSG00000187735	TCEA1	ENSG00000253846	PCDHGA10
ENSG00000115361	ACADL	ENSG00000124466	LYPD3	ENSG00000148677	ANKRD1	ENSG00000131480	AOC2	ENSG00000110497	AMBRA1	ENSG00000139133	ALG10	ENSG00000134330	IAH1	ENSG00000135931	ARMC9	ENSG00000177951	BET1L	ENSG00000128708	HAT1	ENSG00000213983	AP1G2	ENSG00000166164	BRD7	ENSG00000107518	ATRNL1	ENSG00000135940	COX5B	ENSG00000204291	COL15A1	ENSG00000144535	DIS3L2	ENSG00000167749	KLK4	ENSG00000203883	SOX18	ENSG00000104953	TLE6			ENSG00000147601	TERF1	ENSG00000253873	PCDHGA11
ENSG00000117054	ACADM	ENSG00000181143	MUC16	ENSG00000088448	ANKRD10	ENSG00000183020	AP2A2	ENSG00000101935	AMMECR1	ENSG00000175548	ALG10B	ENSG00000132305	IMMT	ENSG00000172379	ARNT2	ENSG00000136717	BIN1	ENSG00000049860	HEXB	ENSG00000182287	AP1S2	ENSG00000104221	BRF2	ENSG00000147160	AWAT2	ENSG00000111775	COX6A1	ENSG00000124749	COL21A1	ENSG00000175283	DOLK	ENSG00000168481	LGI3	ENSG00000164056	SPRY1	ENSG00000178297	TMPRSS9			ENSG00000163931	TKT	ENSG00000253159	PCDHGA12
ENSG00000122971	ACADS	ENSG00000204544	MUC21	ENSG00000180071	ANKRD18A	ENSG00000011132	APBA3	ENSG00000151743	AMN1	ENSG00000253710	ALG11	ENSG00000171135	JAGN1	ENSG00000130429	ARPC1B	ENSG00000178096	BOLA1	ENSG00000125944	HNRNPR	ENSG00000134262	AP4B1	ENSG00000254999	BRK1	ENSG00000109956	B3GAT1	ENSG00000126267	COX6B1	ENSG00000187498	COL4A1	ENSG00000108861	DUSP3	ENSG00000139292	LGR5	ENSG00000185739	SRL	ENSG00000184428	TOP1MT			ENSG00000167904	TMEM68	ENSG00000081853	PCDHGA2
ENSG00000196177	ACADSB	ENSG00000145113	MUC4	ENSG00000169604	ANTXR1	ENSG00000113108	APBB3	ENSG00000089053	ANAPC5	ENSG00000137760	ALKBH8	ENSG00000163956	LRPAP1	ENSG00000250151	ARPC4-TTLL3	ENSG00000106009	BRAT1	ENSG00000153187	HNRNPU	ENSG00000034053	APBA2	ENSG00000145741	BTF3	ENSG00000112182	BACH2	ENSG00000131174	COX7B	ENSG00000134871	COL4A2	ENSG00000169242	EFNA1	ENSG00000145721	LIX1	ENSG00000196628	TCF4	ENSG00000167632	TRAPPC9			ENSG00000175606	TMEM70	ENSG00000254245	PCDHGA3
ENSG00000072778	ACADVL	ENSG00000172551	MUCL1	ENSG00000104537	ANXA13	ENSG00000137074	APTX	ENSG00000198720	ANKRD13B	ENSG00000116127	ALMS1	ENSG00000014641	MDH1	ENSG00000183876	ARSI	ENSG00000028310	BRD9	ENSG00000080824	HSP90AA1	ENSG00000077420	APBB1IP	ENSG00000134717	BTF3L4	ENSG00000163093	BBS5	ENSG00000150316	CWC15	ENSG00000204262	COL5A2	ENSG00000243364	EFNA4	ENSG00000162763	LRRC52	ENSG00000066056	TIE1	ENSG00000156521	TYSND1			ENSG00000076554	TPD52	ENSG00000262576	PCDHGA4
ENSG00000075239	ACAT1	ENSG00000109255	NMU	ENSG00000166313	APBB1	ENSG00000186635	ARAP1	ENSG00000105186	ANKRD27	ENSG00000108839	ALOX12	ENSG00000146701	MDH2	ENSG00000070669	ASNS	ENSG00000174744	BRMS1	ENSG00000096384	HSP90AB1	ENSG00000128383	APOBEC3A	ENSG00000157895	C12orf43	ENSG00000069399	BCL3	ENSG00000072849	DERL2	ENSG00000112280	COL9A1	ENSG00000086232	EIF2AK1	ENSG00000187398	LUZP2	ENSG00000163762	TM4SF18	ENSG00000160948	VPS28			ENSG00000067167	TRAM1	ENSG00000253485	PCDHGA5
ENSG00000120437	ACAT2	ENSG00000142623	PADI1	ENSG00000154856	APCDD1	ENSG00000101199	ARFGAP1	ENSG00000154065	ANKRD29	ENSG00000003393	ALS2	ENSG00000143198	MGST3	ENSG00000174939	ASPHD1	ENSG00000168000	BSCL2	ENSG00000166598	HSP90B1	ENSG00000244509	APOBEC3C	ENSG00000111678	C12orf57	ENSG00000197580	BCO2	ENSG00000095059	DHPS	ENSG00000131055	COX4I2	ENSG00000143486	EIF2D	ENSG00000107968	MAP3K8	ENSG00000157570	TSPAN18	ENSG00000186806	VSIG10L			ENSG00000183665	TRMT12	ENSG00000253731	PCDHGA6
ENSG00000181513	ACBD4	ENSG00000142619	PADI3	ENSG00000189058	APOD	ENSG00000175220	ARHGAP1	ENSG00000148513	ANKRD30A	ENSG00000181754	AMIGO1	ENSG00000108788	MLX	ENSG00000128203	ASPHD2	ENSG00000172270	BSG	ENSG00000170606	HSPA4	ENSG00000243811	APOBEC3D	ENSG00000179933	C14orf119	ENSG00000164039	BDH2	ENSG00000007923	DNAJC11	ENSG00000176390	CRLF3	ENSG00000132464	ENAM	ENSG00000101871	MID1	ENSG00000130307	USHBP1	ENSG00000183066	WBP2NL			ENSG00000169139	UBE2V2	ENSG00000253537	PCDHGA7
ENSG00000107897	ACBD5	ENSG00000159527	PGLYRP3	ENSG00000142192	APP	ENSG00000004777	ARHGAP33	ENSG00000167612	ANKRD33	ENSG00000153107	ANAPC1	ENSG00000178802	MPI	ENSG00000111676	ATN1	ENSG00000133243	BTBD2	ENSG00000044574	HSPA5	ENSG00000128394	APOBEC3F	ENSG00000174109	C16orf91	ENSG00000188848	BEND4	ENSG00000104129	DNAJC17	ENSG00000173546	CSPG4	ENSG00000139641	ESYT1	ENSG00000136098	NEK3	ENSG00000110799	VWF	ENSG00000014164	ZC3H3			ENSG00000173610	UGT2A1	ENSG00000253767	PCDHGA8
ENSG00000130234	ACE2	ENSG00000163218	PGLYRP4	ENSG00000240583	AQP1	ENSG00000102606	ARHGEF7	ENSG00000272031	ANKRD34A	ENSG00000151687	ANKAR	ENSG00000179010	MRFAP1	ENSG00000118322	ATP10B	ENSG00000106245	BUD31	ENSG00000102241	HTATSF1	ENSG00000239713	APOBEC3G	ENSG00000258315	C17orf49	ENSG00000133169	BEX1	ENSG00000176410	DNAJC30	ENSG00000170891	CYTL1	ENSG00000188938	FAM120AOS	ENSG00000197168	NEK5	ENSG00000198795	ZNF521	ENSG00000104231	ZFAND1			ENSG00000271271	UGT2A2	ENSG00000261934	PCDHGA9
ENSG00000167769	ACER1	ENSG00000081277	PKP1	ENSG00000120318	ARAP3	ENSG00000131089	ARHGEF9	ENSG00000189127	ANKRD34B	ENSG00000185722	ANKFY1	ENSG00000169288	MRPL1	ENSG00000159363	ATP13A2	ENSG00000112578	BYSL	ENSG00000067704	IARS2	ENSG00000100298	APOBEC3H	ENSG00000141428	C18orf21	ENSG00000134107	BHLHE40	ENSG00000123992	DNPEP	ENSG00000145358	DDIT4L	ENSG00000116199	FAM20B	ENSG00000008441	NFIX			ENSG00000181638	ZFP41			ENSG00000156467	UQCRB	ENSG00000254221	PCDHGB1
ENSG00000153086	ACMSD	ENSG00000188089	PLA2G4E	ENSG00000109321	AREG	ENSG00000177479	ARIH2	ENSG00000183831	ANKRD45	ENSG00000131503	ANKHD1	ENSG00000112651	MRPL2	ENSG00000163399	ATP1A1	ENSG00000175573	C11orf68	ENSG00000196497	IPO4	ENSG00000184730	APOBR	ENSG00000108561	C1QBP	ENSG00000163217	BMP10	ENSG00000169718	DUS1L	ENSG00000184014	DENND5A	ENSG00000188859	FAM78B	ENSG00000140807	NKD1			ENSG00000170631	ZNF16			ENSG00000147679	UTP23	ENSG00000253910	PCDHGB2
ENSG00000122729	ACO1	ENSG00000012211	PRICKLE3	ENSG00000134884	ARGLU1	ENSG00000214087	ARL16	ENSG00000139645	ANKRD52	ENSG00000254996	ANKHD1-EIF4EBP3	ENSG00000243147	MRPL33	ENSG00000069849	ATP1B3	ENSG00000204954	C12orf73	ENSG00000143319	ISG20L2	ENSG00000128335	APOL2	ENSG00000186132	C2orf76	ENSG00000112175	BMP5	ENSG00000141994	DUS3L	ENSG00000176490	DIRAS1	ENSG00000151876	FBXO4	ENSG00000185269	NOTUM			ENSG00000196150	ZNF250			ENSG00000178764	ZHX2	ENSG00000262209	PCDHGB3
ENSG00000184227	ACOT1	ENSG00000127328	RAB3IP	ENSG00000275832	ARHGAP23	ENSG00000196440	ARMCX4	ENSG00000185046	ANKS1B	ENSG00000001629	ANKIB1	ENSG00000132313	MRPL35	ENSG00000064270	ATP2C2	ENSG00000100802	C14orf93	ENSG00000121774	KHDRBS1	ENSG00000128284	APOL3	ENSG00000137434	C6orf52	ENSG00000164619	BMPER	ENSG00000107404	DVL1	ENSG00000155011	DKK2	ENSG00000160752	FDPS	ENSG00000182575	NXPH3			ENSG00000198169	ZNF251					ENSG00000253953	PCDHGB4
ENSG00000162390	ACOT11	ENSG00000203722	RAET1G	ENSG00000006740	ARHGAP44	ENSG00000197070	ARRDC1	ENSG00000165138	ANKS6	ENSG00000164331	ANKRA2	ENSG00000116221	MRPL37	ENSG00000116039	ATP6V1B1	ENSG00000189227	C15orf61	ENSG00000198841	KTI12	ENSG00000100336	APOL4	ENSG00000164972	C9orf24	ENSG00000138696	BMPR1B	ENSG00000130159	ECSIT	ENSG00000128917	DLL4	ENSG00000160688	FLAD1	ENSG00000109205	ODAM			ENSG00000196378	ZNF34					ENSG00000276547	PCDHGB5
ENSG00000172497	ACOT12	ENSG00000155918	RAET1L	ENSG00000047648	ARHGAP6	ENSG00000100299	ARSA	ENSG00000011426	ANLN	ENSG00000167522	ANKRD11	ENSG00000181991	MRPS11	ENSG00000132932	ATP8A2	ENSG00000119559	C19orf25	ENSG00000166477	LEO1	ENSG00000198576	ARC	ENSG00000155621	C9orf85	ENSG00000102010	BMX	ENSG00000107223	EDF1	ENSG00000137094	DNAJB5	ENSG00000184481	FOXO4	ENSG00000101951	PAGE4			ENSG00000197363	ZNF517					ENSG00000253305	PCDHGB6
ENSG00000112304	ACOT13	ENSG00000189431	RASSF10	ENSG00000104728	ARHGEF10	ENSG00000117407	ARTN	ENSG00000160746	ANO10	ENSG00000101745	ANKRD12	ENSG00000204568	MRPS18B	ENSG00000130270	ATP8B3	ENSG00000160392	C19orf47	ENSG00000139233	LLPH	ENSG00000075884	ARHGAP15	ENSG00000167434	CA4	ENSG00000169594	BNC1	ENSG00000132394	EEFSEC	ENSG00000137976	DNASE2B	ENSG00000114861	FOXP1	ENSG00000116117	PARD3B			ENSG00000185730	ZNF696					ENSG00000254122	PCDHGB7
ENSG00000119673	ACOT2	ENSG00000160439	RDH13	ENSG00000130762	ARHGEF16	ENSG00000115239	ASB3	ENSG00000047617	ANO2	ENSG00000118454	ANKRD13C	ENSG00000163319	MRPS18C	ENSG00000183778	B3GALT5	ENSG00000143793	C1orf35	ENSG00000138095	LRPPRC	ENSG00000140750	ARHGAP17	ENSG00000160014	CALM3	ENSG00000140299	BNIP2	ENSG00000084623	EIF3I	ENSG00000197959	DNM3	ENSG00000137166	FOXP4	ENSG00000183036	PCP4			ENSG00000147789	ZNF7					ENSG00000240184	PCDHGC3
ENSG00000177465	ACOT4	ENSG00000140519	RHCG	ENSG00000110237	ARHGEF17	ENSG00000100325	ASCC2	ENSG00000143401	ANP32E	ENSG00000132466	ANKRD17	ENSG00000122140	MRPS2	ENSG00000179913	B3GNT3	ENSG00000143443	C1orf56	ENSG00000108829	LRRC59	ENSG00000146376	ARHGAP18	ENSG00000179218	CALR	ENSG00000101425	BPI	ENSG00000135930	EIF4E2	ENSG00000088387	DOCK9	ENSG00000143458	GABPB2	ENSG00000165443	PHYHIPL			ENSG00000120963	ZNF706					ENSG00000242419	PCDHGC4
ENSG00000205669	ACOT6	ENSG00000183638	RP1L1	ENSG00000240771	ARHGEF25	ENSG00000244617	ASPRV1	ENSG00000182718	ANXA2	ENSG00000107890	ANKRD26	ENSG00000090263	MRPS33	ENSG00000176383	B3GNT4	ENSG00000101220	C20orf27	ENSG00000161654	LSM12	ENSG00000128805	ARHGAP22	ENSG00000164615	CAMLG	ENSG00000109743	BST1	ENSG00000243056	EIF4EBP3	ENSG00000151640	DPYSL4	ENSG00000178234	GALNT11	ENSG00000130997	POLN			ENSG00000181135	ZNF707					ENSG00000240764	PCDHGC5
ENSG00000161533	ACOX1	ENSG00000143556	S100A7	ENSG00000136002	ARHGEF4	ENSG00000171456	ASXL1	ENSG00000100280	AP1B1	ENSG00000206560	ANKRD28	ENSG00000061794	MRPS35	ENSG00000139044	B4GALNT3	ENSG00000242259	C22orf39	ENSG00000145220	LYAR	ENSG00000163219	ARHGAP25	ENSG00000164366	CCDC127	ENSG00000222009	BTBD19	ENSG00000132507	EIF5A	ENSG00000167065	DUSP18	ENSG00000177628	GBA	ENSG00000113356	POLR3G			ENSG00000176371	ZSCAN2					ENSG00000186472	PCLO
ENSG00000168306	ACOX2	ENSG00000189001	SBSN	ENSG00000150347	ARID5B	ENSG00000160072	ATAD3B	ENSG00000196961	AP2A1	ENSG00000145700	ANKRD31	ENSG00000189043	NDUFA4	ENSG00000182272	B4GALNT4	ENSG00000168887	C2orf68	ENSG00000162441	LZIC	ENSG00000145819	ARHGAP26	ENSG00000198937	CCDC167	ENSG00000133639	BTG1	ENSG00000242372	EIF6	ENSG00000127334	DYRK2	ENSG00000179562	GCC1	ENSG00000138073	PREB									ENSG00000070087	PFN2
ENSG00000087008	ACOX3	ENSG00000149021	SCGB1A1	ENSG00000184867	ARMCX2	ENSG00000128272	ATF4	ENSG00000169188	APEX2	ENSG00000135976	ANKRD36	ENSG00000139180	NDUFA9	ENSG00000121578	B4GALT4	ENSG00000204564	C6orf136	ENSG00000140259	MFAP1	ENSG00000159314	ARHGAP27	ENSG00000164051	CCDC51	ENSG00000187479	C11orf96	ENSG00000130165	ELOF1	ENSG00000164330	EBF1	ENSG00000152904	GGPS1	ENSG00000135362	PRR5L									ENSG00000153404	PLEKHG4B
ENSG00000134575	ACP2	ENSG00000166828	SCNN1G	ENSG00000029153	ARNTL2	ENSG00000126775	ATG14	ENSG00000149089	APIP	ENSG00000196912	ANKRD36B	ENSG00000090266	NDUFB2	ENSG00000123810	B9D2	ENSG00000221821	C6orf226	ENSG00000076242	MLH1	ENSG00000186517	ARHGAP30	ENSG00000133773	CCDC59	ENSG00000184601	C14orf180	ENSG00000063245	EPN1	ENSG00000221818	EBF2	ENSG00000170266	GLB1	ENSG00000270885	RASL10B									ENSG00000111110	PPM1H
ENSG00000100312	ACR	ENSG00000197632	SERPINB2	ENSG00000105643	ARRDC2	ENSG00000085978	ATG16L1	ENSG00000169621	APLF	ENSG00000154945	ANKRD40	ENSG00000119013	NDUFB3	ENSG00000043039	BARX2	ENSG00000146576	C7orf26	ENSG00000114686	MRPL3	ENSG00000031081	ARHGAP31	ENSG00000177352	CCDC71	ENSG00000183397	C19orf71	ENSG00000173153	ESRRA	ENSG00000164176	EDIL3	ENSG00000119392	GLE1	ENSG00000121446	RGSL1									ENSG00000019485	PRDM11
ENSG00000167107	ACSF2	ENSG00000057149	SERPINB3	ENSG00000106819	ASPN	ENSG00000168010	ATG16L2	ENSG00000171388	APLN	ENSG00000137494	ANKRD42	ENSG00000136521	NDUFB5	ENSG00000174483	BBS1	ENSG00000146540	C7orf50	ENSG00000185414	MRPL30	ENSG00000089820	ARHGAP4	ENSG00000175602	CCDC85B	ENSG00000253313	C1orf210	ENSG00000105672	ETV2	ENSG00000198759	EGFL6	ENSG00000173540	GMPPB	ENSG00000141314	RHBDL3									ENSG00000132122	SPATA6
ENSG00000176715	ACSF3	ENSG00000174226	SNX31	ENSG00000181652	ATG9B	ENSG00000168397	ATG4B	ENSG00000179750	APOBEC3B	ENSG00000151458	ANKRD50	ENSG00000165264	NDUFB6	ENSG00000181004	BBS12	ENSG00000100314	CABP7	ENSG00000198015	MRPL42	ENSG00000123329	ARHGAP9	ENSG00000135404	CD63	ENSG00000173918	C1QTNF1	ENSG00000182518	FAM104B	ENSG00000120658	ENOX1	ENSG00000116906	GNPAT	ENSG00000132677	RHBG									ENSG00000184343	SRPK3
ENSG00000151726	ACSL1	ENSG00000129194	SOX15	ENSG00000198513	ATL1	ENSG00000130734	ATG4D	ENSG00000143595	AQP10	ENSG00000135299	ANKRD6	ENSG00000151366	NDUFC2	ENSG00000142867	BCL10	ENSG00000126247	CAPNS1	ENSG00000181610	MRPS23	ENSG00000111348	ARHGDIB	ENSG00000151465	CDC123	ENSG00000205929	C21orf62	ENSG00000174132	FAM174A	ENSG00000138185	ENTPD1	ENSG00000160818	GPATCH4	ENSG00000072422	RHOBTB1									ENSG00000178913	TAF7
ENSG00000197142	ACSL5	ENSG00000178172	SPINK6	ENSG00000206190	ATP10A	ENSG00000105726	ATP13A1	ENSG00000134287	ARF3	ENSG00000177119	ANO6	ENSG00000259112	NDUFC2-KCTD14	ENSG00000188761	BCL2L15	ENSG00000142453	CARM1	ENSG00000113048	MRPS27	ENSG00000076928	ARHGEF1	ENSG00000176386	CDC26	ENSG00000154642	C21orf91	ENSG00000105058	FAM32A	ENSG00000158008	EXTL1	ENSG00000180423	HARBI1	ENSG00000108375	RNF43									ENSG00000072657	TRHDE
ENSG00000166743	ACSM1	ENSG00000145879	SPINK7	ENSG00000075673	ATP12A	ENSG00000196296	ATP2A1	ENSG00000198826	ARHGAP11A	ENSG00000138660	AP1AR	ENSG00000158864	NDUFS2	ENSG00000100739	BDKRB1	ENSG00000100211	CBY1	ENSG00000115053	NCL	ENSG00000163947	ARHGEF3	ENSG00000179604	CDC42EP4	ENSG00000205502	C2CD4B	ENSG00000149806	FAU	ENSG00000127533	F2RL3	ENSG00000112855	HARS2	ENSG00000147655	RSPO2									ENSG00000106537	TSPAN13
ENSG00000183747	ACSM2A	ENSG00000241794	SPRR2A	ENSG00000213760	ATP6V1G2	ENSG00000168488	ATXN2L	NA	ARHGAP11B	ENSG00000006125	AP2B1	ENSG00000164258	NDUFS4	ENSG00000127325	BEST3	ENSG00000154222	CC2D1B	ENSG00000132603	NIP7	ENSG00000129675	ARHGEF6	ENSG00000103502	CDIPT	ENSG00000187699	C2orf88	ENSG00000107872	FBXL15	ENSG00000124019	FAM124B	ENSG00000197921	HES5	ENSG00000143171	RXRG									ENSG00000220205	VAMP2
ENSG00000066813	ACSM2B	ENSG00000092295	TGM1	ENSG00000169255	B3GALNT1	ENSG00000162650	ATXN7L2	ENSG00000213390	ARHGAP19	ENSG00000132842	AP3B1	ENSG00000160194	NDUFV3	ENSG00000133134	BEX2	ENSG00000159884	CCDC107	ENSG00000115761	NOL10	ENSG00000196843	ARID5A	ENSG00000237190	CDKN2AIPNL	ENSG00000151470	C4orf33	ENSG00000159069	FBXW5	ENSG00000183807	FAM162B	ENSG00000054392	HHAT	ENSG00000138623	SEMA7A									ENSG00000126970	ZC4H2
ENSG00000005187	ACSM3	ENSG00000088726	TMEM40	ENSG00000162630	B3GALT2	ENSG00000115307	AUP1	ENSG00000088756	ARHGAP28	ENSG00000185009	AP3M1	ENSG00000135506	OS9	ENSG00000123095	BHLHE41	ENSG00000007080	CCDC124	ENSG00000130935	NOL11	ENSG00000152213	ARL11	ENSG00000172757	CFL1	ENSG00000197261	C6orf141	ENSG00000214253	FIS1	ENSG00000144369	FAM171B	ENSG00000215271	HOMEZ	ENSG00000140600	SH3GL3									ENSG00000165061	ZMAT4
ENSG00000183549	ACSM5	ENSG00000187054	TMPRSS11A	ENSG00000156966	B3GNT7	ENSG00000135407	AVIL	ENSG00000147799	ARHGAP39	ENSG00000081014	AP4E1	ENSG00000198856	OSTC	ENSG00000100290	BIK	ENSG00000185298	CCDC137	ENSG00000055044	NOP58	ENSG00000188042	ARL4C	ENSG00000100532	CGRRF1	ENSG00000112936	C7	ENSG00000173486	FKBP2	ENSG00000157470	FAM81A	ENSG00000196196	HRCT1	ENSG00000198892	SHISA4
ENSG00000131069	ACSS2	ENSG00000153802	TMPRSS11D	ENSG00000158470	B4GALT5	ENSG00000103126	AXIN1	ENSG00000132694	ARHGEF11	ENSG00000120868	APAF1	ENSG00000116288	PARK7	ENSG00000101197	BIRC7	ENSG00000101997	CCDC22	ENSG00000181163	NPM1	ENSG00000144746	ARL6IP5	ENSG00000159685	CHCHD6	ENSG00000102547	CAB39L	ENSG00000100442	FKBP3	ENSG00000112214	FHL5	ENSG00000109854	HTATIP2	ENSG00000074803	SLC12A1
ENSG00000111058	ACSS3	ENSG00000087128	TMPRSS11E	ENSG00000164929	BAALC	ENSG00000237172	B3GNT9	ENSG00000104880	ARHGEF18	ENSG00000134982	APC	ENSG00000112357	PEX7	ENSG00000125845	BMP2	ENSG00000104983	CCDC61	ENSG00000115216	NRBP1	ENSG00000126947	ARMCX1	ENSG00000005194	CIAPIN1	ENSG00000122786	CALD1	ENSG00000148690	FRA10AC1	ENSG00000161791	FMNL3	ENSG00000181873	IBA57	ENSG00000158296	SLC13A3
ENSG00000106526	ACTR3C	ENSG00000120471	TP53AIP1	ENSG00000182240	BACE2	ENSG00000266074	BAHCC1	ENSG00000183111	ARHGEF37	ENSG00000166181	API5	ENSG00000171314	PGAM1	ENSG00000116985	BMP8B	ENSG00000110104	CCDC86	ENSG00000115758	ODC1	ENSG00000198960	ARMCX6	ENSG00000074201	CLNS1A	ENSG00000198668	CALM1	ENSG00000179271	GADD45GIP1	ENSG00000186766	FOXI2	ENSG00000143621	ILF2	ENSG00000132874	SLC14A2
ENSG00000135503	ACVR1B	ENSG00000073282	TP63	ENSG00000138686	BBS7	ENSG00000006453	BAIAP2L1	ENSG00000116017	ARID3A	ENSG00000062725	APPBP2	ENSG00000215021	PHB2	ENSG00000160469	BRSK1	ENSG00000204536	CCHCR1	ENSG00000172239	PAIP1	ENSG00000163466	ARPC2	ENSG00000172409	CLP1	ENSG00000183166	CALN1	ENSG00000117308	GALE	ENSG00000179772	FOXS1	ENSG00000144711	IQSEC1	ENSG00000174326	SLC16A11
ENSG00000123612	ACVR1C	ENSG00000137699	TRIM29	ENSG00000050820	BCAR1	ENSG00000007516	BAIAP3	ENSG00000179361	ARID3B	ENSG00000157500	APPL1	ENSG00000132963	POMP	ENSG00000174672	BRSK2	ENSG00000122674	CCZ1	ENSG00000120727	PAIP2	ENSG00000137486	ARRB1	ENSG00000104853	CLPTM1	ENSG00000058404	CAMK2B	ENSG00000127554	GFER	ENSG00000187730	GABRD	ENSG00000168264	IRF2BP2	ENSG00000152779	SLC16A12
ENSG00000114739	ACVR2B	ENSG00000182040	USH1G	ENSG00000129473	BCL2L2	ENSG00000105327	BBC3	ENSG00000185829	ARL17A	ENSG00000136044	APPL2	ENSG00000084072	PPIE	ENSG00000119411	BSPRY	ENSG00000169217	CD2BP2	ENSG00000111845	PAK1IP1	ENSG00000141480	ARRB2	ENSG00000049656	CLPTM1L	ENSG00000144712	CAND2	ENSG00000023572	GLRX2	ENSG00000172020	GAP43	ENSG00000158764	ITLN2	ENSG00000168065	SLC22A11
ENSG00000243989	ACY1	ENSG00000168703	WFDC12	ENSG00000168398	BDKRB2	ENSG00000258643	BCL2L2-PABPN1	ENSG00000102931	ARL2BP	ENSG00000021776	AQR	ENSG00000167815	PRDX2	ENSG00000150750	C11orf53	ENSG00000167775	CD320	ENSG00000148498	PARD3	ENSG00000205784	ARRDC5	ENSG00000122705	CLTA	ENSG00000036828	CASR	ENSG00000090581	GNPTG	ENSG00000179168	GGN	ENSG00000050130	JKAMP	ENSG00000197891	SLC22A12
ENSG00000132744	ACY3	ENSG00000175121	WFDC5	ENSG00000176697	BDNF	ENSG00000074582	BCS1L	ENSG00000122644	ARL4A	ENSG00000095139	ARCN1	ENSG00000123131	PRDX4	ENSG00000173715	C11orf80	ENSG00000102225	CDK16	ENSG00000143799	PARP1	ENSG00000156219	ART3	ENSG00000103351	CLUAP1	ENSG00000129993	CBFA2T3	ENSG00000169727	GPS1	ENSG00000152661	GJA1	ENSG00000123444	KBTBD4	ENSG00000197208	SLC22A4
ENSG00000170634	ACYP2	ENSG00000184828	ZBTB7C	ENSG00000166546	BEAN1	ENSG00000167995	BEST1	ENSG00000177917	ARL6IP6	ENSG00000168374	ARF4	ENSG00000126432	PRDX5	ENSG00000173237	C11orf86	ENSG00000164885	CDK5	ENSG00000114209	PDCD10	ENSG00000104763	ASAH1	ENSG00000115649	CNPPD1	ENSG00000141668	CBLN2	ENSG00000233276	GPX1	ENSG00000265107	GJA5	ENSG00000166006	KCNC2	ENSG00000158014	SLC30A2
ENSG00000168803	ADAL	ENSG00000141579	ZNF750	ENSG00000183092	BEGAIN	ENSG00000142959	BEST4	ENSG00000162704	ARPC5	ENSG00000242247	ARFGAP3	ENSG00000106588	PSMA2	ENSG00000205177	C11orf91	ENSG00000101391	CDK5RAP1	ENSG00000143870	PDIA6	ENSG00000100628	ASB2	ENSG00000148444	COMMD3	ENSG00000183287	CCBE1	ENSG00000167468	GPX4	ENSG00000182963	GJC1	ENSG00000075945	KIFAP3	ENSG00000115194	SLC30A3
ENSG00000140470	ADAMTS17			ENSG00000162373	BEND5	ENSG00000242252	BGLAP	ENSG00000128989	ARPP19	ENSG00000124198	ARFGEF2	ENSG00000100567	PSMA3	ENSG00000235162	C12orf75	ENSG00000205923	CEMP1	ENSG00000102144	PGK1	ENSG00000183734	ASCL2	ENSG00000188243	COMMD6	ENSG00000151468	CCDC3	ENSG00000100983	GSS	ENSG00000115419	GLS	ENSG00000117153	KLHL12	ENSG00000169507	SLC38A11
ENSG00000156218	ADAMTSL3			ENSG00000151917	BEND6	ENSG00000147439	BIN3	ENSG00000088280	ASAP3	ENSG00000165322	ARHGAP12	ENSG00000143106	PSMA5	ENSG00000166920	C15orf48	ENSG00000125817	CENPB	ENSG00000164902	PHAX	ENSG00000188886	ASTL	ENSG00000141030	COPS3	ENSG00000166510	CCDC68	ENSG00000272047	GTF2H5	ENSG00000163281	GNPDA2	ENSG00000160789	LMNA	ENSG00000180638	SLC47A2
ENSG00000143382	ADAMTSL4			ENSG00000182492	BGN	ENSG00000153162	BMP6	ENSG00000165192	ASB11	ENSG00000107863	ARHGAP21	ENSG00000101182	PSMA7	ENSG00000154102	C16orf74	ENSG00000131165	CHMP1A	ENSG00000124155	PIGT	ENSG00000145246	ATP10D	ENSG00000111652	COPS7A	ENSG00000187094	CCK	ENSG00000122034	GTF3A	ENSG00000111670	GNPTAB	ENSG00000126243	LRFN3	ENSG00000138074	SLC5A6
ENSG00000164742	ADCY1			ENSG00000180828	BHLHE22	ENSG00000165733	BMS1	ENSG00000146809	ASB15	ENSG00000137962	ARHGAP29	ENSG00000008018	PSMB1	ENSG00000167644	C19orf33	ENSG00000160679	CHTOP	ENSG00000115946	PNO1	ENSG00000105409	ATP1A3	ENSG00000111481	COPZ1	ENSG00000276409	CCL14	ENSG00000171720	HDAC3	ENSG00000166073	GPR176	ENSG00000143353	LYPLAL1	ENSG00000103546	SLC6A2
ENSG00000143199	ADCY10			ENSG00000122870	BICC1	ENSG00000163141	BNIPL	ENSG00000161664	ASB16	ENSG00000134909	ARHGAP32	ENSG00000142507	PSMB6	ENSG00000182795	C1orf116	ENSG00000103249	CLCN7	ENSG00000148229	POLE3	ENSG00000074370	ATP2A3	ENSG00000172725	CORO1B	ENSG00000137077	CCL21	ENSG00000184508	HDDC3	ENSG00000204882	GPR20	ENSG00000163155	LYSMD1	ENSG00000011083	SLC6A7
ENSG00000162104	ADCY9			ENSG00000183682	BMP8A	ENSG00000100425	BRD1	ENSG00000111875	ASF1A	ENSG00000165895	ARHGAP42	ENSG00000136930	PSMB7	ENSG00000128346	C22orf23	ENSG00000188603	CLN3	ENSG00000058600	POLR3E	ENSG00000147416	ATP6V1B2	ENSG00000130545	CRB3	ENSG00000274736	CCL23	ENSG00000051620	HEBP2	ENSG00000112218	GPR63	ENSG00000162889	MAPKAPK2	ENSG00000143499	SMYD2
ENSG00000187758	ADH1A			ENSG00000173068	BNC2	ENSG00000112983	BRD8	ENSG00000105011	ASF1B	ENSG00000100852	ARHGAP5	ENSG00000100764	PSMC1	ENSG00000198535	C2CD4A	ENSG00000128973	CLN6	ENSG00000137168	PPIL1	ENSG00000124406	ATP8A1	ENSG00000107175	CREB3	ENSG00000163660	CCNL1	ENSG00000168517	HEXIM2	ENSG00000152402	GUCY1A2	ENSG00000116604	MEF2D	ENSG00000147481	SNTG1
ENSG00000196616	ADH1B			ENSG00000144857	BOC	ENSG00000185024	BRF1	ENSG00000066279	ASPM	ENSG00000196914	ARHGEF12	ENSG00000161057	PSMC2	NA	C2orf81	ENSG00000175416	CLTB	ENSG00000117751	PPP1R8	ENSG00000143515	ATP8B2	ENSG00000184164	CRELD2	ENSG00000117281	CD160	ENSG00000146066	HIGD2A	ENSG00000164683	HEY1	ENSG00000010165	METTL13	ENSG00000204335	SP5
ENSG00000248144	ADH1C			ENSG00000174808	BTC	ENSG00000183826	BTBD9	ENSG00000162174	ASRGL1	ENSG00000117713	ARID1A	ENSG00000100519	PSMC6	ENSG00000114529	C3orf52	ENSG00000173786	CNP	ENSG00000113575	PPP2CA	ENSG00000104043	ATP8B4	ENSG00000119878	CRIPT	ENSG00000158473	CD1D	ENSG00000226742	HSBP1L1	ENSG00000131097	HIGD1B	ENSG00000171806	METTL18	ENSG00000118434	SPACA1
ENSG00000198099	ADH4			ENSG00000112276	BVES	ENSG00000203942	C10orf62	ENSG00000154438	ASZ1	ENSG00000049618	ARID1B	ENSG00000183527	PSMG1	ENSG00000205129	C4orf47	ENSG00000257727	CNPY2	ENSG00000181929	PRKAG1	ENSG00000105146	AURKC	ENSG00000070770	CSNK2A2	ENSG00000116031	CD207	ENSG00000099377	HSD3B7	ENSG00000122254	HS3ST2	ENSG00000165055	METTL2B	ENSG00000196220	SRGAP3
ENSG00000197894	ADH5			ENSG00000154493	C10orf90	ENSG00000174456	C12orf76	ENSG00000156802	ATAD2	ENSG00000189079	ARID2	ENSG00000204308	RNF5	ENSG00000243449	C4orf48	ENSG00000176563	CNTD1	ENSG00000100462	PRMT5	ENSG00000167601	AXL	ENSG00000204435	CSNK2B	ENSG00000103855	CD276	ENSG00000178922	HYI	ENSG00000169495	HTRA4	ENSG00000133606	MKRN1	ENSG00000130540	SULT4A1
ENSG00000172955	ADH6			ENSG00000227051	C14orf132	ENSG00000214226	C17orf67	ENSG00000176208	ATAD5	ENSG00000032219	ARID4A	ENSG00000106399	RPA3	ENSG00000178776	C5orf46	ENSG00000068120	COASY	ENSG00000080815	PSEN1	ENSG00000172232	AZU1	ENSG00000175183	CSRP2	ENSG00000161649	CD300LG	ENSG00000101365	IDH3B	ENSG00000164171	ITGA2	ENSG00000124217	MOCS3	ENSG00000122012	SV2C
ENSG00000147576	ADHFE1			ENSG00000153446	C16orf89	ENSG00000177025	C19orf18	ENSG00000137343	ATAT1	ENSG00000054267	ARID4B	ENSG00000130347	RTN4IP1	ENSG00000188112	C6orf132	ENSG00000140365	COMMD4	ENSG00000173692	PSMD1	ENSG00000166710	B2M	ENSG00000117984	CTSD	ENSG00000010610	CD4	ENSG00000214706	IFRD2	ENSG00000138448	ITGAV	ENSG00000158887	MPZ	ENSG00000145348	TBCK
ENSG00000182551	ADI1			ENSG00000145861	C1QTNF2	ENSG00000105072	C19orf44	ENSG00000213676	ATF6B	ENSG00000166233	ARIH1	ENSG00000111832	RWDD1	ENSG00000153790	C7orf31	ENSG00000149600	COMMD7	ENSG00000175166	PSMD2	ENSG00000235863	B3GALT4	ENSG00000107874	CUEDC2	ENSG00000073754	CD5L	ENSG00000119650	IFT43	ENSG00000150093	ITGB1	ENSG00000143436	MRPL9	ENSG00000135111	TBX3
ENSG00000006831	ADIPOR2			ENSG00000223953	C1QTNF5	ENSG00000188493	C19orf54	ENSG00000197548	ATG7	ENSG00000120805	ARL1	ENSG00000166562	SEC11C	ENSG00000063180	CA11	ENSG00000110442	COMMD9	ENSG00000131467	PSME3	ENSG00000177191	B3GNT8	ENSG00000112514	CUTA	ENSG00000110651	CD81	ENSG00000177971	IMP3	ENSG00000205730	ITPRIPL2	ENSG00000120333	MRPS14	ENSG00000121075	TBX4
ENSG00000156110	ADK			ENSG00000163145	C1QTNF7	ENSG00000131591	C1orf159	ENSG00000174437	ATP2A2	ENSG00000175414	ARL10	ENSG00000169976	SF3B5	ENSG00000169239	CA5B	ENSG00000105669	COPE	ENSG00000110958	PTGES3	ENSG00000151929	BAG3	ENSG00000257923	CUX1	ENSG00000158825	CDA	ENSG00000136718	IMP4	ENSG00000116679	IVNS1ABP	ENSG00000085760	MTIF2	ENSG00000172465	TCEAL1
ENSG00000128271	ADORA2A			ENSG00000183186	C2CD4C	ENSG00000162642	C1orf52	ENSG00000105675	ATP4A	ENSG00000169379	ARL13B	ENSG00000144741	SLC25A26	ENSG00000107159	CA9	ENSG00000168090	COPS6	ENSG00000136045	PWP1	ENSG00000153064	BANK1	ENSG00000114395	CYB561D2	ENSG00000071991	CDH19	ENSG00000170604	IRF2BP1	ENSG00000184916	JAG2	ENSG00000014914	MTMR11	ENSG00000133142	TCEAL4
ENSG00000120907	ADRA1A			ENSG00000187068	C3orf70	ENSG00000172247	C1QTNF4	ENSG00000071553	ATP6AP1	ENSG00000162980	ARL5A	ENSG00000005022	SLC25A5	ENSG00000006283	CACNA1G	ENSG00000144524	COPS7B	ENSG00000108774	RAB5C	ENSG00000176788	BASP1	ENSG00000103018	CYB5B	ENSG00000179776	CDH5	ENSG00000161999	JMJD8	ENSG00000089558	KCNH4	ENSG00000173171	MTX1	ENSG00000081059	TCF7
ENSG00000169252	ADRB2			ENSG00000178538	CA8	ENSG00000133466	C1QTNF6	ENSG00000105929	ATP6V0A4	ENSG00000165997	ARL5B	ENSG00000171763	SPATA5L1	ENSG00000067191	CACNB1	ENSG00000240230	COX19	ENSG00000132341	RAN	ENSG00000156127	BATF	ENSG00000100243	CYB5R3	ENSG00000074276	CDHR2	ENSG00000079999	KEAP1	ENSG00000120457	KCNJ5	ENSG00000173418	NAA20	ENSG00000241186	TDGF1
ENSG00000141385	AFG3L2			ENSG00000158966	CACHD1	ENSG00000188315	C3orf62	ENSG00000250565	ATP6V1E2	ENSG00000113966	ARL6	ENSG00000165283	STOML2	ENSG00000167535	CACNB3	ENSG00000214078	CPNE1	ENSG00000067560	RHOA	ENSG00000168062	BATF2	ENSG00000172115	CYCS	ENSG00000124762	CDKN1A	ENSG00000116685	KIAA2013	ENSG00000143603	KCNN3	ENSG00000213672	NCKIPSD	ENSG00000203730	TEDDM1
ENSG00000079557	AFM			ENSG00000151067	CACNA1C	ENSG00000164241	C5orf63	ENSG00000128524	ATP6V1F	ENSG00000134108	ARL8B	ENSG00000023734	STRAP	ENSG00000130433	CACNG6	ENSG00000160917	CPSF4	ENSG00000124784	RIOK1	ENSG00000123685	BATF3	ENSG00000129562	DAD1	ENSG00000140743	CDR2	ENSG00000105617	LENG1	ENSG00000155980	KIF5A	ENSG00000187736	NHEJ1	ENSG00000136114	THSD1
[truncated: 2,615 more rows]

## Sheet: Table S2-3
Table S2-3. Clustering results of WGCNA of TCGA-LIHC and ICGC-LIRI-JP cohorts, related to Figure 1 (TCGA-LIHC, differentially co-expressed clusters)
[truncated: 12,881 more rows]
