# Supplementary material for: Identification of SPP1 + macrophages as an immune suppressor in hepatocellular carcinoma using single-cell and bulk transcriptomics
Source: Front Immunol. 2024 Dec 3;15:1446453. doi: 10.3389/fimmu.2024.1446453 (PMC11649653; doi:10.3389/fimmu.2024.1446453)
Supplement: Supplementary file 4 [file Table3.xlsx]

## Sheet: Table S3-1
Table S3-1. GSOA of TCGA-LIHC and ICGC-LIRI-JP WGCNA clusters, related to Figure 1 and S1 (TCGA-LIHC, co-expressed clusters)
Cluster	ONTOLOGY	ID	Description	GeneRatio	BgRatio	P-value	Adjusted P-value	geneID	Count
LIHC-1	BP	GO:0046395	carboxylic acid catabolic process	156/1839	225/14729	6.17873e-89	4.24603e-85	PON1/CROT/AASS/OTC/ACAA1/HSD17B10/ABCB11/ACAT1/ACACB/MCCC1/BCKDHB/HAL/HADHA/ACOX3/ECHDC1/XYLB/CRAT/CYP26A1/PRODH/GCAT/GSTZ1/PCK2/HAO1/LPIN2/LONP2/MLYCD/CRYM/QPRT/BCKDK/FAH/DECR1/ECH1/AKT2/SULT2A1/GCDH/PON3/HIBADH/PHYH/ASPA/AADAT/CPT1A/DAO/ACAD10/ALDH5A1/AGXT2/EHHADH/HGD/PCCB/ACADL/SCP2/KMO/ACADM/HMGCL/AKR1A1/FAAH/ALDH8A1/ARG1/ABCD4/DLST/ALDH6A1/GOT1/ACAT2/ECHDC2/AKR1D1/ACADS/SARDH/PCK1/MCEE/GOT2/…	156
LIHC-1	BP	GO:0016054	organic acid catabolic process	157/1839	229/14729	2.3668e-88	8.13233e-85	PON1/CROT/AASS/OTC/ACAA1/HSD17B10/ABCB11/ACAT1/ACACB/MCCC1/BCKDHB/HAL/HADHA/ACOX3/ECHDC1/XYLB/CRAT/CYP26A1/PRODH/GCAT/GSTZ1/PCK2/HAO1/LPIN2/LONP2/MLYCD/CRYM/QPRT/BCKDK/FAH/DECR1/ECH1/AKT2/SULT2A1/GCDH/PON3/HIBADH/PHYH/ASPA/AADAT/CPT1A/DAO/ACAD10/ALDH5A1/AGXT2/EHHADH/HGD/PCCB/ACADL/SCP2/KMO/ACADM/HMGCL/AKR1A1/FAAH/ALDH8A1/ARG1/ABCD4/DLST/ALDH6A1/GOT1/ACAT2/ECHDC2/AKR1D1/ACADS/SARDH/PCK1/MCEE/GOT2/…	157
LIHC-1	BP	GO:0044282	small molecule catabolic process	195/1839	349/14729	2.20634e-86	5.05399e-83	PON1/CROT/UPP2/AASS/DERA/HSD17B6/OTC/CYP46A1/ACAA1/HAGH/HSD17B10/SCARB1/ABCB11/ACAT1/ACACB/MCCC1/BCKDHB/HAL/HADHA/ACOX3/ECHDC1/XYLB/CRAT/CYP26A1/UPB1/PRODH/GCAT/GSTZ1/PCK2/HAO1/LPIN2/CDADC1/LONP2/MLYCD/CRYM/QPRT/BCKDK/FAH/DECR1/ECH1/AKT2/SULT2A1/GCDH/PON3/HIBADH/GCK/PHYH/ASPA/SULT1E1/AADAT/CPT1A/DAO/ACAD10/ALDH2/ALDH5A1/AGXT2/EHHADH/HGD/PCCB/ACADL/SCP2/KMO/ACADM/HMGCL/AKR1A1/FAAH/ALDH8A1/ARG1/GDA…	195
LIHC-1	BP	GO:0006631	fatty acid metabolic process	160/1839	340/14729	7.45664e-57	1.28105e-53	PDK4/ACSM3/CROT/PDK2/ADIPOR2/MLXIPL/MSMO1/ACAA1/DGAT2/ACSM2B/TNFRSF1A/ALDH3A2/HSD17B10/ABCB11/HACD3/ACAT1/ACACB/CEACAM1/SLC27A5/HADHA/ACOX3/DLD/ECHDC1/CRAT/SCD/CYP2D6/PNPLA3/PCK2/HAO1/LPIN2/LIPG/LONP2/MLYCD/DECR1/ECH1/AKT2/GCDH/PRKAG2/PTGR1/PHYH/ERLIN1/CYP2C18/PPARGC1A/CPT1A/APOA5/APOC3/ACAD10/EHHADH/PCCB/ACADL/PECR/SCP2/HAO2/ACADM/FAAH/APOA1/ACOT2/ABCD4/GPAM/ACAT2/ECHDC2/ACADS/PCK1/MCEE/C3/ECHS1…	160
LIHC-1	BP	GO:0009063	cellular amino acid catabolic process	79/1839	106/14729	3.6144e-49	4.96763e-46	AASS/OTC/HSD17B10/ACAT1/MCCC1/BCKDHB/HAL/PRODH/GCAT/GSTZ1/CRYM/BCKDK/FAH/HIBADH/ASPA/AADAT/DAO/ALDH5A1/AGXT2/HGD/KMO/HMGCL/ALDH8A1/ARG1/DLST/ALDH6A1/GOT1/SARDH/GOT2/ECHS1/IVD/CDO1/MCCC2/ENOSF1/RIDA/SDS/GLS2/KYAT3/AMDHD1/CSAD/HDC/GCSH/AMT/ADHFE1/AUH/GLUD1/HNMT/MAT1A/ACAD8/QDPR/TDO2/ACMSD/DDAH1/HPD/ALDH4A1/UROC1/CBS/FTCD/SLC25A44/HAAO/GPT2/GPT/PAH/AGXT/SHMT1/GLDC/PIPOX/SHMT2/ABAT/AFMID/HYKK/IDO2/AC…	79
LIHC-1	BP	GO:0072329	monocarboxylic acid catabolic process	81/1839	115/14729	3.13426e-47	3.58978e-44	CROT/ACAA1/HSD17B10/ABCB11/ACAT1/ACACB/HADHA/ACOX3/ECHDC1/XYLB/CRAT/CYP26A1/PCK2/HAO1/LPIN2/LONP2/MLYCD/FAH/DECR1/ECH1/AKT2/SULT2A1/GCDH/PON3/PHYH/CPT1A/ACAD10/AGXT2/EHHADH/PCCB/ACADL/SCP2/ACADM/AKR1A1/FAAH/ABCD4/ACAT2/ECHDC2/AKR1D1/ACADS/PCK1/MCEE/ECHS1/IVD/HACL1/HSD17B4/LPIN1/HADHB/HADH/ETFBKMT/SLC27A2/ETFA/NUDT7/AIG1/IDNK/AUH/CPT2/ACOX1/PEX13/FABP1/BDH2/LDHD/ACAA2/ACOX2/MFSD2A/IRS1/ETFDH/CYP4F…	81
LIHC-1	BP	GO:0006520	cellular amino acid metabolic process	127/1839	267/14729	8.32051e-46	8.16836e-43	GCLC/SLC25A13/AASS/IYD/NR1H4/CPS1/OTC/GATB/HSD17B10/ACAT1/MCCC1/BCKDHB/HAL/UPB1/PRODH/GCAT/GSTZ1/MTHFD1/HNF4A/CRYM/BCKDK/FAH/GCDH/HIBADH/ASPA/AADAT/DAO/ALDH5A1/AGXT2/HGD/NIT2/CTH/AGMAT/KMO/HMGCL/ALDH8A1/ARG1/DLST/ALDH6A1/GOT1/SARDH/PEPD/GNMT/GOT2/ASL/ECHS1/TST/IVD/CDO1/ASS1/MCCC2/ENOSF1/DDC/RIDA/PCBD2/BHMT2/PEMT/DGLUCY/PSAT1/SDS/GLS2/MTHFS/BAAT/BPHL/NARS2/KYAT3/SLC39A8/AMDHD1/CSAD/HDC/GCSH/AMT/BH…	127
LIHC-1	BP	GO:0044283	small molecule biosynthetic process	178/1839	491/14729	2.76573e-43	2.37576e-40	PDK4/SLC25A13/ACSM3/PDK2/AASS/MLXIPL/NR1H4/NPC1L1/CPS1/OTC/CYP46A1/H6PD/MSMO1/DGAT2/ACSM2B/IDI1/HSD17B10/ABCB11/HACD3/ACACB/CEACAM1/PGM1/SLC27A5/APOB/MGST2/SCD/SEC14L2/UPB1/CYP2D6/MTHFD1/PCK2/LIPG/MLYCD/SLC39A14/PRKAG2/GCK/ERLIN1/PNPO/PPARGC1A/SC5D/APOA5/APOC3/COQ5/ACSS3/HMGCS1/HMGCR/AGXT2/ACADL/PECR/COQ10B/DHCR24/SCP2/LEPR/CTH/KMO/ACADM/HMGCL/AKR1A1/APOA1/COQ6/GOT1/UBIAD1/RDH10/AKR1D1/NLN/DBH/PC…	178
LIHC-1	BP	GO:0016042	lipid catabolic process	127/1839	279/14729	3.34374e-43	2.55313e-40	CROT/GDE1/PNPLA4/CPS1/HSD17B6/CYP46A1/ACAA1/HSD17B10/SCARB1/ABCB11/ACAT1/ACACB/APOB/HADHA/MGST2/ACOX3/ECHDC1/CRAT/CYP26A1/PNPLA3/PCK2/HAO1/LPIN2/LIPG/LONP2/MLYCD/DECR1/ECH1/AKT2/SULT2A1/FGF21/GCDH/RARRES2/PHYH/SULT1E1/CPT1A/APOA5/APOC3/ACAD10/GPLD1/EHHADH/PCCB/AADAC/ACADL/SCP2/ACADM/FAAH/PRDX6/HSD11B1/APOA1/ABCD4/ACAT2/ECHDC2/AKR1D1/ACADS/LRP1/PCK1/MCEE/ECHS1/IVD/APOE/APOC1/PNPLA7/HACL1/ANGPTL3/H…	127
LIHC-1	BP	GO:1901605	alpha-amino acid metabolic process	99/1839	182/14729	1.77667e-42	1.22093e-39	GCLC/SLC25A13/AASS/IYD/NR1H4/CPS1/OTC/HSD17B10/ACAT1/HAL/PRODH/GCAT/GSTZ1/MTHFD1/HNF4A/CRYM/BCKDK/FAH/GCDH/ASPA/AADAT/DAO/ALDH5A1/AGXT2/HGD/NIT2/CTH/AGMAT/KMO/ALDH8A1/ARG1/DLST/GOT1/SARDH/GNMT/GOT2/ASL/TST/CDO1/ASS1/RIDA/PCBD2/BHMT2/PEMT/DGLUCY/PSAT1/SDS/GLS2/MTHFS/BAAT/KYAT3/SLC39A8/AMDHD1/CSAD/GCSH/AMT/BHMT/MMUT/ADHFE1/GLUD1/GLYAT/MAT1A/QDPR/TDO2/ACMSD/DDAH1/HPD/ALDH4A1/UROC1/CBS/FTCD/NAGS/HAAO…	99
LIHC-1	BP	GO:1901615	organic hydroxy compound metabolic process	175/1839	485/14729	3.13234e-42	1.95686e-39	PON1/GDE1/PNPLA4/IYD/NR1H4/NPC1L1/IGF1/HSD17B6/CYP46A1/RETSAT/H6PD/MSMO1/ACAA1/DGAT2/HAGH/IDI1/MAOB/RDH11/ALDH3A2/HSD17B10/SCARB1/ABCB11/SLC27A5/APOB/CYP26A1/DDT/SEC14L2/CYP2D6/APOL1/PCK2/HAO1/CRYM/FAH/SULT2A1/HPN/CYP3A5/PRKAG2/SLC1A1/PTGR1/ERLIN1/MINPP1/CYP2C18/PNPO/SULT1E1/SC5D/APOA5/DAO/ALDH2/SLC16A10/HMGCS1/HMGCR/ACADL/PECR/DHCR24/SCP2/LEPR/NR5A2/AKR1A1/APOA1/TTR/GOT1/EPHX2/RDH10/CAT/AKR1D1/E…	175
LIHC-1	BP	GO:0044242	cellular lipid catabolic process	100/1839	195/14729	7.01241e-40	4.01578e-37	CROT/GDE1/PNPLA4/CPS1/ACAA1/HSD17B10/SCARB1/ABCB11/ACAT1/ACACB/APOB/HADHA/MGST2/ACOX3/ECHDC1/CRAT/CYP26A1/PNPLA3/PCK2/HAO1/LPIN2/LIPG/LONP2/MLYCD/DECR1/ECH1/AKT2/FGF21/GCDH/PHYH/CPT1A/APOA5/APOC3/ACAD10/GPLD1/EHHADH/PCCB/AADAC/ACADL/SCP2/ACADM/FAAH/PRDX6/APOA1/ABCD4/ACAT2/ECHDC2/ACADS/LRP1/PCK1/MCEE/ECHS1/IVD/APOC1/PNPLA7/HACL1/ANGPTL3/HSD17B4/LPIN1/SORL1/HADHB/IDH1/HADH/ETFBKMT/SLC27A2/ETFA/NUDT…	100
LIHC-1	BP	GO:0008202	steroid metabolic process	124/1839	285/14729	1.14794e-39	6.06819e-37	PON1/NR1H4/NPC1L1/CYP3A43/HSD17B6/CYP46A1/H6PD/MSMO1/ACAA1/DGAT2/IDI1/RORA/HSD17B10/SCARB1/ABCB11/ACAT1/SLC27A5/APOB/HSD17B2/ESR1/CYP26A1/SEC14L2/CYP2D6/APOL1/SULT2A1/CYP3A5/PRKAG2/ERLIN1/SULT1E1/PPARGC1A/SC5D/APOA5/HMGCS1/HMGCR/PRLR/ACADL/DHCR24/SCP2/LEPR/NR5A2/HSD11B1/APOA1/EPHX2/CAT/AKR1D1/EBPL/NR1D1/POR/APOE/APOC1/G6PC1/FMO5/NR0B2/ANGPTL3/HSD17B4/ERG28/HMGCS2/RDH5/AGT/CYP27A1/BAAT/FDX1/CYP2C9…	124
LIHC-1	BP	GO:0019395	fatty acid oxidation	66/1839	97/14729	3.44692e-37	1.69195e-34	PDK4/CROT/ADIPOR2/ACAA1/DGAT2/HSD17B10/ABCB11/ACAT1/ACACB/HADHA/ACOX3/ECHDC1/CRAT/HAO1/LONP2/MLYCD/DECR1/ECH1/AKT2/GCDH/PRKAG2/PHYH/PPARGC1A/CPT1A/ACAD10/EHHADH/ACADL/SCP2/HAO2/ACADM/ABCD4/ACAT2/ECHDC2/ACADS/ECHS1/POR/IVD/HACL1/HSD17B4/HADHB/HADH/ETFBKMT/SLC27A2/ETFA/CYP4V2/AUH/CPT2/ACOX1/PEX13/FABP1/BDH2/ACSM1/ACAA2/ACOX2/MFSD2A/IRS1/ETFDH/IRS2/PPARA/ADH7/ADH5/ADH4/ECI2/PLIN5/ACAD11/DECR2	66
LIHC-1	BP	GO:0009062	fatty acid catabolic process	64/1839	95/14729	1.08225e-35	4.95816e-33	CROT/ACAA1/HSD17B10/ABCB11/ACAT1/ACACB/HADHA/ACOX3/ECHDC1/CRAT/PCK2/HAO1/LPIN2/LONP2/MLYCD/DECR1/ECH1/AKT2/GCDH/PHYH/CPT1A/ACAD10/EHHADH/PCCB/ACADL/SCP2/ACADM/FAAH/ABCD4/ACAT2/ECHDC2/ACADS/PCK1/MCEE/ECHS1/IVD/HACL1/HSD17B4/LPIN1/HADHB/HADH/ETFBKMT/SLC27A2/ETFA/NUDT7/AIG1/AUH/CPT2/ACOX1/PEX13/FABP1/BDH2/ACAA2/ACOX2/MFSD2A/IRS1/ETFDH/PCCA/IRS2/PPARA/ECI2/PLIN5/ACAD11/DECR2	64
LIHC-1	CC	GO:0005759	mitochondrial matrix	156/1839	447/14729	1.17506e-35	5.04688e-33	POLDIP2/PDK4/ACSM3/PDK2/AASS/CPS1/ALAS1/MIPEP/OTC/HAGH/ATXN3/ACSM2B/FECH/HSD17B10/ACAT1/MCCC1/BCKDHB/HADHA/DLD/FH/PRODH/GSTZ1/PCK2/MRPS31/MLYCD/DNAJA3/BCKDK/DECR1/GCDH/ETHE1/PMPCB/HIBADH/GRPEL1/AADAT/PDHX/COQ5/ACSS3/ACAD10/ALDH2/SOD2/ALDH5A1/ACOT13/HSPA9/AGXT2/PCCB/ACADL/MRPL19/ACADM/HMGCL/ACOT2/DLST/ALDH6A1/ACADS/SARDH/MCEE/SIRT5/GOT2/ECHS1/TST/IVD/MRPL34/ACSS2/MCCC2/RIDA/DMGDH/DGLUCY/HMGCS2/ISC…	156
LIHC-1	BP	GO:0034440	lipid oxidation	66/1839	101/14729	1.61741e-35	6.53814e-33	PDK4/CROT/ADIPOR2/ACAA1/DGAT2/HSD17B10/ABCB11/ACAT1/ACACB/HADHA/ACOX3/ECHDC1/CRAT/HAO1/LONP2/MLYCD/DECR1/ECH1/AKT2/GCDH/PRKAG2/PHYH/PPARGC1A/CPT1A/ACAD10/EHHADH/ACADL/SCP2/HAO2/ACADM/ABCD4/ACAT2/ECHDC2/ACADS/ECHS1/POR/IVD/HACL1/HSD17B4/HADHB/HADH/ETFBKMT/SLC27A2/ETFA/CYP4V2/AUH/CPT2/ACOX1/PEX13/FABP1/BDH2/ACSM1/ACAA2/ACOX2/MFSD2A/IRS1/ETFDH/IRS2/PPARA/ADH7/ADH5/ADH4/ECI2/PLIN5/ACAD11/DECR2	66
LIHC-1	BP	GO:1901606	alpha-amino acid catabolic process	58/1839	83/14729	7.94397e-34	3.03283e-31	AASS/OTC/HSD17B10/ACAT1/PRODH/GCAT/GSTZ1/CRYM/BCKDK/FAH/ASPA/AADAT/DAO/AGXT2/HGD/KMO/ALDH8A1/ARG1/DLST/GOT1/SARDH/GOT2/CDO1/RIDA/SDS/GLS2/KYAT3/CSAD/GCSH/AMT/ADHFE1/GLUD1/MAT1A/QDPR/TDO2/ACMSD/DDAH1/HPD/ALDH4A1/CBS/HAAO/GPT2/GPT/PAH/AGXT/SHMT1/GLDC/PIPOX/SHMT2/AFMID/HYKK/IDO2/ACADSB/TAT/DDO/HOGA1/PRODH2/LOC102724560	58
LIHC-1	BP	GO:0006066	alcohol metabolic process	124/1839	323/14729	4.39969e-33	1.5913e-30	PON1/GDE1/PNPLA4/NR1H4/NPC1L1/IGF1/CYP46A1/RETSAT/H6PD/MSMO1/DGAT2/IDI1/RDH11/ALDH3A2/SCARB1/APOB/SEC14L2/CYP2D6/APOL1/PCK2/HAO1/SULT2A1/CYP3A5/ERLIN1/MINPP1/CYP2C18/SULT1E1/SC5D/APOA5/ALDH2/HMGCS1/HMGCR/ACADL/PECR/DHCR24/LEPR/AKR1A1/APOA1/TTR/GOT1/EPHX2/RDH10/CAT/AKR1D1/DBH/MOGAT1/PCK1/POR/APOE/ACSS2/SLC34A1/FMO5/NR0B2/GCH1/PCBD2/ANGPTL3/HMGCS2/RDH5/CYP27A1/ALDH1B1/FDX1/CYP2C9/CYP2C8/RBP4/IDH1/R…	124
LIHC-1	BP	GO:0016053	organic acid biosynthetic process	110/1839	276/14729	3.94661e-31	1.35605e-28	PDK4/ACSM3/AASS/MLXIPL/NR1H4/CPS1/OTC/CYP46A1/ACSM2B/HSD17B10/ABCB11/HACD3/ACACB/CEACAM1/SLC27A5/MGST2/SCD/UPB1/CYP2D6/MTHFD1/LIPG/MLYCD/PRKAG2/ERLIN1/APOA5/APOC3/AGXT2/ACADL/PECR/SCP2/CTH/KMO/AKR1A1/APOA1/GOT1/RDH10/AKR1D1/GOT2/NR1D1/ASL/CDO1/GAMT/APOC1/ASS1/RGN/ACSS2/PRKAB2/PCBD2/BHMT2/PSAT1/SDS/GLS2/CYP27A1/BAAT/CYP2C9/CYP2C8/CSAD/SLC27A2/CYP1A1/CYP1A2/PKLR/CBR4/BHMT/CYP39A1/GLUD1/HSD17B12/OXS…	110
LIHC-1	BP	GO:0046394	carboxylic acid biosynthetic process	108/1839	274/14729	4.37126e-30	1.43044e-27	PDK4/ACSM3/AASS/MLXIPL/NR1H4/CPS1/OTC/CYP46A1/ACSM2B/HSD17B10/ABCB11/HACD3/ACACB/CEACAM1/SLC27A5/MGST2/SCD/UPB1/CYP2D6/MTHFD1/LIPG/MLYCD/PRKAG2/ERLIN1/APOA5/APOC3/AGXT2/ACADL/PECR/SCP2/CTH/KMO/AKR1A1/APOA1/GOT1/RDH10/AKR1D1/GOT2/NR1D1/ASL/GAMT/APOC1/ASS1/RGN/ACSS2/PRKAB2/PCBD2/BHMT2/PSAT1/SDS/GLS2/CYP27A1/BAAT/CYP2C9/CYP2C8/SLC27A2/CYP1A1/CYP1A2/PKLR/CBR4/BHMT/CYP39A1/GLUD1/HSD17B12/OXSM/ACMSD/CB…	108
LIHC-1	BP	GO:0006635	fatty acid beta-oxidation	50/1839	70/14729	4.66076e-30	1.45585e-27	CROT/ACAA1/HSD17B10/ABCB11/ACAT1/ACACB/HADHA/ACOX3/ECHDC1/CRAT/LONP2/MLYCD/DECR1/ECH1/AKT2/GCDH/CPT1A/ACAD10/EHHADH/ACADL/SCP2/ACADM/ABCD4/ACAT2/ECHDC2/ACADS/ECHS1/IVD/HSD17B4/HADHB/HADH/ETFBKMT/SLC27A2/ETFA/AUH/CPT2/ACOX1/FABP1/BDH2/ACAA2/ACOX2/MFSD2A/IRS1/ETFDH/IRS2/PPARA/ECI2/PLIN5/ACAD11/DECR2	50
LIHC-1	CC	GO:0005777	peroxisome	69/1839	133/14729	2.94973e-28	8.44605e-26	CROT/MGST1/SYT7/ACAA1/ISOC1/IDI1/ALDH3A2/ACOX3/CRAT/HAO1/LONP2/MLYCD/CRYM/ECH1/PEX11G/PHYH/PEX12/DAO/PEX7/NUDT12/HMGCR/EHHADH/PECR/SCP2/HAO2/HMGCL/MTARC2/HSDL2/ACOT2/ABCD4/EPHX2/CAT/HACL1/RIDA/HSD17B4/USP30/BAAT/GRHPR/IDH1/PEX5/SLC27A2/NUDT7/SOD1/PEX14/PAOX/ACSL1/MPV17L/DHRS4/XDH/FNDC5/ACOX1/PEX19/PEX13/FABP1/TMEM135/PEX11A/ACOX2/AGXT/PXMP2/ACOT4/PIPOX/IDH2/NBR1/GSTK1/ECI2/DDO/ACOT6/ACAD11/DECR2	69
LIHC-1	CC	GO:0042579	microbody	69/1839	133/14729	2.94973e-28	8.44605e-26	CROT/MGST1/SYT7/ACAA1/ISOC1/IDI1/ALDH3A2/ACOX3/CRAT/HAO1/LONP2/MLYCD/CRYM/ECH1/PEX11G/PHYH/PEX12/DAO/PEX7/NUDT12/HMGCR/EHHADH/PECR/SCP2/HAO2/HMGCL/MTARC2/HSDL2/ACOT2/ABCD4/EPHX2/CAT/HACL1/RIDA/HSD17B4/USP30/BAAT/GRHPR/IDH1/PEX5/SLC27A2/NUDT7/SOD1/PEX14/PAOX/ACSL1/MPV17L/DHRS4/XDH/FNDC5/ACOX1/PEX19/PEX13/FABP1/TMEM135/PEX11A/ACOX2/AGXT/PXMP2/ACOT4/PIPOX/IDH2/NBR1/GSTK1/ECI2/DDO/ACOT6/ACAD11/DECR2	69
LIHC-1	BP	GO:0030258	lipid modification	86/1839	197/14729	6.36178e-28	1.74873e-25	PDK4/CROT/ADIPOR2/ACAA1/DGAT2/HSD17B10/ABCB11/ACAT1/ACACB/HADHA/ACOX3/ECHDC1/CRAT/HAO1/LONP2/MLYCD/DECR1/ECH1/AKT2/GCDH/CYP3A5/PRKAG2/PHYH/MTMR4/PPARGC1A/CPT1A/APOA5/ACAD10/EHHADH/ACADL/SCP2/HAO2/ACADM/APOA1/ABCD4/ACAT2/EPHX2/ECHDC2/ACADS/ECHS1/POR/IVD/APOE/APOC1/HACL1/HSD17B4/AGT/HADHB/CYP2C8/HADH/ETFBKMT/SLC27A2/ETFA/CYP1A1/AGTR1/CYP4V2/AUH/CPT2/APOA2/CYP3A4/CYP3A7/ACOX1/CYP4A22/PEX13/FABP1/BDH…	86
LIHC-1	BP	GO:0006790	sulfur compound metabolic process	110/1839	307/14729	1.88327e-26	4.97764e-24	GCLC/PDK4/ACSM3/PDK2/AASS/ST3GAL1/CPS1/ABCC2/MAT2B/DGAT2/HAGH/ST3GAL6/ACSM2B/ACAT1/ACACB/MCCC1/MGST2/DLD/GSTZ1/MTHFD1/MLYCD/NUBP1/SULT2A1/GCDH/ETHE1/SLC1A1/SULT1E1/AADAT/PDHX/SLC1A2/GHR/HMGCS1/HSPA9/HYAL1/ABHD14B/CTH/HMGCL/AKR1A1/SLC19A2/ACOT2/DLST/GPAM/MCEE/GNMT/HS3ST3B1/PPCS/TPST2/TST/CDO1/ACSS2/ABCB7/MMACHC/BHMT2/PEMT/HSD17B4/HMGCS2/ISCA1/SLC19A3/BAAT/IDH1/SUOX/CSAD/NUDT7/SOD1/NAT8/SLC26A1/BHM…	110
LIHC-1	BP	GO:0006805	xenobiotic metabolic process	57/1839	100/14729	2.33193e-26	5.9352e-24	ABCC2/CYP46A1/ACAA1/ACSM2B/RORA/ABCB11/FMO4/CYP26A1/CYP2D6/HNF4A/SULT2A1/PON3/CYP3A5/CYP2C18/AADAC/CRYZ/POR/FMO5/CYP2J2/BPHL/TPMT/CYP2C9/CYP2C8/AOX1/CYP1A1/CYP1A2/RORC/EPHX1/NR1I2/GSTO1/GLYAT/ACSL1/NAT2/CBR1/CYP3A4/CYP3A7/CMBL/CYP2C19/ACSM1/VKORC1/NAT1/CES3/SULT1B1/CYP4F2/CYP4F12/SULT1A1/UGT2B15/SULT1A2/CYP2B6/CYP2A13/CYP2A7/UGT1A9/UGT1A1/GSTA1/GSTA2/UGT1A4/CYP2A6	57
LIHC-1	MF	GO:0016614	oxidoreductase activity, acting on CH-OH group of donors	63/1839	124/14729	2.97887e-25	7.31099e-23	CHDH/HSD17B6/H6PD/RDH11/ALDH3A2/HSD17B10/HADHA/HSD17B2/HAO1/HIBADH/PTGR1/HMGCR/EHHADH/HAO2/AKR1A1/HSD11B1/KDSR/RDH10/AKR1D1/HSD17B4/RDH5/CYP27A1/GRHPR/HADHB/IDH1/HADH/RDH16/PTGR2/SORD/CBR4/ADHFE1/HSD17B12/DHRS4/CBR1/BDH1/CYP4A22/AKR7A3/DHRS3/BDH2/CRYL1/LDHD/VKORC1/GPD1/FASN/DCXR/HSD17B13/ADH6/IDH2/CYP4F2/CYP4F3/ADH1A/ADH7/ADH1B/ADH5/ADH4/HSD17B11/AKR1C4/HSD3B1/HSD3B2/HSD17B8/ADH1C/AKR1C8P/SRD5A2	63
LIHC-1	CC	GO:0005782	peroxisomal matrix	38/1839	50/14729	8.67921e-25	1.98812e-22	CROT/ACAA1/ACOX3/CRAT/HAO1/LONP2/MLYCD/CRYM/ECH1/PHYH/DAO/PEX7/NUDT12/EHHADH/SCP2/HAO2/HMGCL/ACOT2/EPHX2/CAT/HACL1/HSD17B4/BAAT/GRHPR/IDH1/NUDT7/PAOX/DHRS4/ACOX1/FABP1/ACOX2/AGXT/ACOT4/PIPOX/GSTK1/ECI2/DDO/ACOT6	38
LIHC-1	CC	GO:0031907	microbody lumen	38/1839	50/14729	8.67921e-25	1.98812e-22	CROT/ACAA1/ACOX3/CRAT/HAO1/LONP2/MLYCD/CRYM/ECH1/PHYH/DAO/PEX7/NUDT12/EHHADH/SCP2/HAO2/HMGCL/ACOT2/EPHX2/CAT/HACL1/HSD17B4/BAAT/GRHPR/IDH1/NUDT7/PAOX/DHRS4/ACOX1/FABP1/ACOX2/AGXT/ACOT4/PIPOX/GSTK1/ECI2/DDO/ACOT6	38
LIHC-1	MF	GO:0016829	lyase activity	76/1839	175/14729	1.222e-24	2.70889e-22	DERA/FECH/HACD3/MOCOS/HAL/HADHA/MGST2/TGDS/FH/ECHDC1/DDT/PCK2/APMAP/MLYCD/CA2/ENO3/ALDOC/EHHADH/FAHD2A/GGCX/CTH/HMGCL/CA14/GOT1/ECHDC2/ACO1/PCK1/MOCS1/CLYBL/ASL/ECHS1/PAICS/HACL1/ENOSF1/DDC/PCBD2/HSD17B4/DGLUCY/ECHDC3/GGACT/SDS/ALDOB/KYAT3/HADHB/CSAD/HDC/CYP1A1/CYP1A2/ADCY10/AUH/ALAD/TKFC/PTS/ACMSD/UROC1/CBS/FTCD/ADCY9/ETNPPL/ADCY1/PCBD1/CA4/SRR/FASN/CA5A/PHYKPL/SHMT1/GLDC/PDXDC1/FAHD1/SHMT2/CA13…	76
LIHC-1	BP	GO:0033865	nucleoside bisphosphate metabolic process	60/1839	118/14729	3.90144e-24	7.88549e-22	PDK4/ACSM3/CROT/PDK2/AASS/DGAT2/ACSM2B/ACAT1/ACACB/DLD/MLYCD/SULT2A1/GCDH/SULT1E1/AADAT/PDHX/HMGCS1/HMGCR/ABHD14B/HMGCL/ACOT2/DLST/GPAM/SLC25A16/MCEE/PPCS/TPST2/ACSS2/MCCC2/HSD17B4/HMGCS2/BAAT/NUDT7/SLC26A1/HSD17B12/GLYAT/OXSM/ACSL1/TDO2/PANK1/PANK4/ACSM1/ACSF2/FASN/ELOVL6/SUCLG2/ACOT12/SULT1B1/ACOT4/PIPOX/ACSM5/ACSM2A/ACOT1/SULT1A1/ACSL5/SULT1A2/ENPP1/ELOVL2/PAPSS2/ACOT6	60
LIHC-1	BP	GO:0033875	ribonucleoside bisphosphate metabolic process	60/1839	118/14729	3.90144e-24	7.88549e-22	PDK4/ACSM3/CROT/PDK2/AASS/DGAT2/ACSM2B/ACAT1/ACACB/DLD/MLYCD/SULT2A1/GCDH/SULT1E1/AADAT/PDHX/HMGCS1/HMGCR/ABHD14B/HMGCL/ACOT2/DLST/GPAM/SLC25A16/MCEE/PPCS/TPST2/ACSS2/MCCC2/HSD17B4/HMGCS2/BAAT/NUDT7/SLC26A1/HSD17B12/GLYAT/OXSM/ACSL1/TDO2/PANK1/PANK4/ACSM1/ACSF2/FASN/ELOVL6/SUCLG2/ACOT12/SULT1B1/ACOT4/PIPOX/ACSM5/ACSM2A/ACOT1/SULT1A1/ACSL5/SULT1A2/ENPP1/ELOVL2/PAPSS2/ACOT6	60
LIHC-1	BP	GO:0034032	purine nucleoside bisphosphate metabolic process	60/1839	118/14729	3.90144e-24	7.88549e-22	PDK4/ACSM3/CROT/PDK2/AASS/DGAT2/ACSM2B/ACAT1/ACACB/DLD/MLYCD/SULT2A1/GCDH/SULT1E1/AADAT/PDHX/HMGCS1/HMGCR/ABHD14B/HMGCL/ACOT2/DLST/GPAM/SLC25A16/MCEE/PPCS/TPST2/ACSS2/MCCC2/HSD17B4/HMGCS2/BAAT/NUDT7/SLC26A1/HSD17B12/GLYAT/OXSM/ACSL1/TDO2/PANK1/PANK4/ACSM1/ACSF2/FASN/ELOVL6/SUCLG2/ACOT12/SULT1B1/ACOT4/PIPOX/ACSM5/ACSM2A/ACOT1/SULT1A1/ACSL5/SULT1A2/ENPP1/ELOVL2/PAPSS2/ACOT6	60
LIHC-1	BP	GO:0006091	generation of precursor metabolites and energy	134/1839	444/14729	9.30287e-24	1.82655e-21	SLC25A13/CROT/MLXIPL/COX15/IGF1/DERA/HSD17B6/H6PD/PDIA5/FECH/MAOB/SDHA/ACAT1/PGM1/SLC27A5/DLD/FH/XYLB/PYGL/AKT2/PRKAG2/GCK/ENO3/ALDOC/PPARGC1A/ACSS3/ALDH2/GYS2/COQ10B/LEPR/ACADM/SDHB/HMGCL/AKR1A1/STBD1/DLST/PPP1R3C/CAT/ACO1/GNMT/SLC25A23/NR1D1/POR/NDUFA5/ACSS2/G6PC1/DMGDH/HMGCS2/PPP1R1A/COQ10A/ALDOB/FDX1/NDUFAF1/KHK/IDH1/ETFBKMT/RDH16/ETFA/CYP1A2/UQCRC2/SIRT3/IFNAR1/SDHC/PKLR/SRD5A1/SLC25A25/QDPR…	134
LIHC-1	BP	GO:0006753	nucleoside phosphate metabolic process	133/1839	440/14729	1.17533e-23	2.24357e-21	PDK4/SLC25A13/ACSM3/CROT/PDK2/UPP2/NADK/AASS/MLXIPL/IGF1/DERA/DGAT2/ACSM2B/RORA/ACAT1/ACACB/PGM1/DLD/UPB1/MTHFD1/DHODH/MLYCD/QPRT/SULT2A1/GCDH/NAMPT/PRKAG2/GCK/NMRK1/ENO3/ALDOC/SULT1E1/AADAT/PPARGC1A/PDHX/NUDT12/HMGCS1/HMGCR/ABHD14B/KMO/HMGCL/GDA/ACOT2/DLST/GPAM/SLC25A16/MCEE/DMAC2L/PPCS/PAICS/TPST2/MBD4/ACSS2/MCCC2/HSD17B4/HMGCS2/NT5E/ALDOB/BAAT/PARP16/NUDT7/ADCY10/PKLR/SLC26A1/PRPS1/DPYS/AK3/HS…	133
LIHC-1	BP	GO:0043648	dicarboxylic acid metabolic process	51/1839	90/14729	1.46786e-23	2.72626e-21	GCLC/NR1H4/SDHA/HAL/DLD/FH/PRODH/MTHFD1/PCK2/QPRT/PHYH/ASPA/AADAT/ALDH5A1/NIT2/KMO/SDHB/DLST/GOT1/PCK1/GOT2/ASS1/DGLUCY/GLS2/MTHFS/GRHPR/KYAT3/IDH1/AMDHD1/ALDH1L1/ADHFE1/GLUD1/ACMSD/ALDH4A1/UROC1/FTCD/NAGS/HAAO/GPT2/SUCLG2/SHMT1/ACOT4/IDH2/SHMT2/ADSS1/SDHAF3/OGDHL/TAT/DDO/HOGA1/PRODH2	51
LIHC-1	BP	GO:0009117	nucleotide metabolic process	131/1839	432/14729	1.87247e-23	3.38621e-21	PDK4/SLC25A13/ACSM3/CROT/PDK2/UPP2/NADK/AASS/MLXIPL/IGF1/DERA/DGAT2/ACSM2B/RORA/ACAT1/ACACB/PGM1/DLD/UPB1/MTHFD1/DHODH/MLYCD/QPRT/SULT2A1/GCDH/NAMPT/PRKAG2/GCK/NMRK1/ENO3/ALDOC/SULT1E1/AADAT/PPARGC1A/PDHX/NUDT12/HMGCS1/HMGCR/ABHD14B/KMO/HMGCL/GDA/ACOT2/DLST/GPAM/SLC25A16/MCEE/DMAC2L/PPCS/PAICS/TPST2/MBD4/ACSS2/MCCC2/HSD17B4/HMGCS2/NT5E/ALDOB/BAAT/PARP16/NUDT7/ADCY10/PKLR/SLC26A1/PRPS1/DPYS/AK3/HS…	131
LIHC-1	BP	GO:0042180	cellular ketone metabolic process	77/1839	187/14729	3.55512e-23	6.26431e-21	PDK4/PDK2/MLXIPL/NR1H4/HSD17B6/CYP46A1/H6PD/DGAT2/HAGH/HSD17B10/ABCB11/ACACB/CEACAM1/LONP2/MLYCD/BCKDK/AKT2/PRKAG2/ERLIN1/AADAT/PPARGC1A/CPT1A/APOA5/APOC3/COQ5/HMGCR/ACADL/COQ10B/KMO/AKR1A1/APOA1/ALDH8A1/KDSR/COQ6/UBIAD1/RDH10/SIRT5/GOT2/NR1D1/APOC1/RGN/COQ10A/KYAT3/ETFBKMT/CYP11A1/CBR4/SRD5A1/BHMT/TDO2/ACMSD/DHRS4/CBR1/FABP1/PDSS2/AVPR1A/VKORC1/GPD1/CYP7A1/MFSD2A/IRS1/CYP4F11/STAT5B/AFMID/IRS2/C…	77
LIHC-1	BP	GO:0042445	hormone metabolic process	78/1839	194/14729	1.11525e-22	1.87065e-20	PNPLA4/IYD/HSD17B6/CYP46A1/RETSAT/H6PD/DGAT2/RDH11/HSD17B10/SCARB1/HSD17B2/ESR1/CYP26A1/CYP2D6/CRYM/SULT2A1/HPN/CYP3A5/CYP2C18/SULT1E1/PPARGC1A/SLC16A10/GHR/TTR/ALDH8A1/RDH10/AKR1D1/POR/FOXA1/ACE2/HSD17B4/RDH5/FDX1/CYP2C9/CYP2C8/RBP4/ENPEP/RDH16/CYP11A1/CYP1A1/CYP1A2/ALDH9A1/REN/SRD5A1/SLC16A2/HSD17B12/UGT2B4/DHRS4/CYP3A4/CYP3A7/DHRS3/SHH/ALDH1A1/UGT2B7/DHCR7/ADH6/SULT1B1/STAT5B/PNPLA2/ADH1A/ADH7…	78
LIHC-1	CC	GO:0072562	blood microparticle	54/1839	103/14729	1.11608e-22	1.87065e-20	CFH/PON1/CP/ITIH4/ITIH1/AFM/TF/APOL1/AMBP/VTN/HPX/C9/KNG1/HRG/BCHE/CFHR3/SERPINC1/APOA1/CLU/A1BG/PLG/C4BPA/C3/APOE/APCS/AGT/C1RL/AHSG/GC/SERPING1/ITIH2/C8A/APOA2/C1R/ALB/ACSM1/SERPINF2/ANGPTL4/FGG/FGA/FGB/C8G/CPN2/F2/C1S/PROS1/C4B/ORM2/ORM1/CFB/CFHR1/C4A/HP/HPR	54
LIHC-1	BP	GO:0010817	regulation of hormone levels	129/1839	430/14729	1.20695e-22	1.9748e-20	PNPLA4/BAIAP3/NADK/IYD/SYT7/NR1H4/ABCC2/HSD17B6/CYP46A1/RETSAT/H6PD/DGAT2/RDH11/HSD17B10/SCARB1/HSD17B2/RAPGEF4/ESR1/CYP26A1/CYP2D6/PCK2/HNF4A/SYTL4/CRYM/SLC39A14/SULT2A1/HPN/CYP3A5/TFR2/GCK/CYP2C18/SULT1E1/PPARGC1A/CPT1A/GPLD1/SLC16A10/GHR/HMGCR/TTR/ALDH8A1/RDH10/CRY2/AKR1D1/LRP1/SERPINA7/ACVR1C/FOXA2/NR1D1/POR/FOXA1/ACE2/ANO1/NR0B2/RAF1/HSD17B4/SLCO1B1/RDH5/AGT/IL1RN/FDX1/CYP2C9/CYP2C8/RBP4/ENP…	129
LIHC-1	BP	GO:0016125	sterol metabolic process	64/1839	139/14729	1.24332e-22	1.987e-20	PON1/NR1H4/NPC1L1/CYP46A1/MSMO1/DGAT2/IDI1/SCARB1/APOB/CYP26A1/SEC14L2/CYP2D6/APOL1/SULT2A1/PRKAG2/ERLIN1/SC5D/APOA5/HMGCS1/HMGCR/ACADL/DHCR24/LEPR/APOA1/EPHX2/CAT/AKR1D1/EBPL/POR/APOE/FMO5/NR0B2/ANGPTL3/ERG28/HMGCS2/CYP27A1/FDX1/CYP2C9/CYP11A1/CYP1A2/SOD1/CYP4V2/CYP39A1/TM7SF2/ABCA5/LDLRAP1/APOA2/CYP3A4/LRP5/LIPC/SMPD1/ACAA2/CYP7A1/FAXDC2/CYP7B1/DHCR7/APOF/CYP8B1/TSKU/RXRA/INSIG1/CES1/PLPP6/LCAT	64
LIHC-1	MF	GO:0019842	vitamin binding	62/1839	133/14729	2.55403e-22	3.98894e-20	ALAS1/MOCOS/ACACB/MCCC1/AFM/SEC14L2/GCAT/PYGL/PHYH/PNPO/AADAT/AGXT2/GGCX/CTH/MTARC2/GOT1/DBH/GNMT/GOT2/HACL1/DDC/MMACHC/PSAT1/SDS/MTHFS/TTPA/KYAT3/RBP4/RBP5/CSAD/HDC/GC/MMUT/PLPBP/CBS/FTCD/ALB/ETNPPL/GPT2/GPT/SRR/FASN/SPTLC3/AGXT/PC/PCCA/PHYKPL/C8G/SHMT1/GLDC/PDXDC1/DHTKD1/SHMT2/ABAT/MTARC1/ADH7/OGDHL/ADH4/TAT/FTCDNL1/NFS1/LOC102724560	62
LIHC-1	MF	GO:0030170	pyridoxal phosphate binding	36/1839	50/14729	3.45788e-22	5.28057e-20	ALAS1/MOCOS/GCAT/PYGL/PNPO/AADAT/AGXT2/CTH/MTARC2/GOT1/GOT2/DDC/PSAT1/SDS/KYAT3/CSAD/HDC/PLPBP/CBS/ALB/ETNPPL/GPT2/GPT/SRR/SPTLC3/AGXT/PHYKPL/SHMT1/GLDC/PDXDC1/SHMT2/ABAT/MTARC1/TAT/NFS1/LOC102724560	36
LIHC-1	BP	GO:0034754	cellular hormone metabolic process	59/1839	123/14729	4.31267e-22	6.44276e-20	PNPLA4/HSD17B6/CYP46A1/RETSAT/DGAT2/RDH11/HSD17B10/SCARB1/HSD17B2/ESR1/CYP26A1/CYP2D6/CYP3A5/CYP2C18/SULT1E1/PPARGC1A/TTR/ALDH8A1/RDH10/AKR1D1/HSD17B4/RDH5/CYP2C9/CYP2C8/RBP4/RDH16/CYP11A1/CYP1A1/CYP1A2/SRD5A1/HSD17B12/UGT2B4/DHRS4/CYP3A4/CYP3A7/DHRS3/SHH/ALDH1A1/UGT2B7/ADH6/STAT5B/PNPLA2/ADH1A/ADH7/SULT1A1/ADH1B/UGT2B15/BCO2/UGT2B17/ADH4/HSD17B11/AKR1C4/HSD3B1/HSD3B2/HSD17B8/UGT1A9/UGT1A1/ADH1C/…	59
LIHC-1	MF	GO:0004497	monooxygenase activity	49/1839	89/14729	6.1567e-22	9.00188e-20	FMO3/CYP3A43/CYP46A1/MSMO1/FMO4/CYP26A1/CYP2D6/CYP3A5/CYP2C18/KMO/CYP20A1/COQ6/AKR1D1/DBH/FMO5/PCBD2/CYP2J2/CYP27A1/CYP2C9/CYP2C8/CYP11A1/CYP1A1/CYP1A2/CYP4V2/CYP39A1/CYP3A4/CYP3A7/CYP4A22/CYP2C19/PCBD1/CYP7A1/FAXDC2/PAH/CYP4F11/CYP7B1/NLRP11/CYP8B1/CYP4F2/CYP4Z1/CYP4F12/CYP4X1/CYP4F3/CYP4A11/AGMO/CYP2B6/CYP2A13/CYP2A7/AKR1C4/CYP2A6	49
LIHC-1	MF	GO:0016616	oxidoreductase activity, acting on the CH-OH group of donors, NAD or NADP as acceptor	56/1839	113/14729	6.55726e-22	9.38781e-20	HSD17B6/H6PD/RDH11/HSD17B10/HADHA/HSD17B2/HIBADH/PTGR1/HMGCR/EHHADH/AKR1A1/HSD11B1/KDSR/RDH10/AKR1D1/HSD17B4/RDH5/CYP27A1/GRHPR/HADHB/IDH1/HADH/RDH16/PTGR2/SORD/CBR4/ADHFE1/HSD17B12/DHRS4/CBR1/BDH1/CYP4A22/AKR7A3/DHRS3/BDH2/CRYL1/LDHD/GPD1/FASN/DCXR/HSD17B13/ADH6/IDH2/ADH1A/ADH7/ADH1B/ADH5/ADH4/HSD17B11/AKR1C4/HSD3B1/HSD3B2/HSD17B8/ADH1C/AKR1C8P/SRD5A2	56
LIHC-1	MF	GO:0070279	vitamin B6 binding	36/1839	51/14729	1.03538e-21	1.45207e-19	ALAS1/MOCOS/GCAT/PYGL/PNPO/AADAT/AGXT2/CTH/MTARC2/GOT1/GOT2/DDC/PSAT1/SDS/KYAT3/CSAD/HDC/PLPBP/CBS/ALB/ETNPPL/GPT2/GPT/SRR/SPTLC3/AGXT/PHYKPL/SHMT1/GLDC/PDXDC1/SHMT2/ABAT/MTARC1/TAT/NFS1/LOC102724560	36
LIHC-1	BP	GO:0072330	monocarboxylic acid biosynthetic process	74/1839	186/14729	2.94683e-21	4.05013e-19	PDK4/ACSM3/MLXIPL/NR1H4/CYP46A1/ACSM2B/HSD17B10/ABCB11/HACD3/ACACB/CEACAM1/SLC27A5/SCD/CYP2D6/LIPG/MLYCD/PRKAG2/ERLIN1/APOA5/APOC3/ACADL/PECR/SCP2/KMO/APOA1/RDH10/AKR1D1/NR1D1/GAMT/APOC1/RGN/ACSS2/PRKAB2/SDS/CYP27A1/BAAT/CYP2C9/CYP2C8/SLC27A2/CYP1A1/CYP1A2/PKLR/CBR4/CYP39A1/HSD17B12/OXSM/ACMSD/CBR1/CYP3A4/LIPC/AVPR1A/ACSM1/SRR/CYP7A1/FASN/ELOVL6/GATM/AGXT/FADS6/CYP7B1/ACOT4/CYP8B1/ACSM5/ACSM2A/IN…	74
LIHC-1	BP	GO:0120254	olefinic compound metabolic process	60/1839	134/14729	1.53996e-20	2.03512e-18	PNPLA4/CYP46A1/RETSAT/H6PD/ACAA1/DGAT2/RDH11/CYP2D6/CYP3A5/CYP2C18/PPARGC1A/SCP2/FAAH/TTR/ALDH8A1/EPHX2/RDH10/CYP2J2/RDH5/CYP2C9/CYP2C8/RBP4/RDH16/CYP11A1/CYP1A1/CYP1A2/EPHX1/SRD5A1/DHRS4/CBR1/CYP3A4/CYP3A7/CYP4A22/DHRS3/ABHD6/ALDH1A1/CYP2C19/CYP4F11/ADH6/STAT5B/PNPLA2/CYP4F2/CYP4Z1/CYP4F12/CYP4F3/CYP4A11/ADH1A/ADH7/ADH1B/CYP2B6/BCO2/CYP2A13/ELOVL2/CYP2A7/ADH4/AKR1C4/GSTA1/ADH1C/CYP2A6/SRD5A2	60
LIHC-1	BP	GO:1902652	secondary alcohol metabolic process	60/1839	134/14729	1.53996e-20	2.03512e-18	PON1/NR1H4/NPC1L1/CYP46A1/MSMO1/DGAT2/IDI1/SCARB1/APOB/SEC14L2/CYP2D6/APOL1/SULT2A1/ERLIN1/SC5D/APOA5/HMGCS1/HMGCR/ACADL/DHCR24/LEPR/APOA1/EPHX2/CAT/AKR1D1/POR/APOE/FMO5/NR0B2/ANGPTL3/HMGCS2/CYP27A1/FDX1/CYP2C9/IDH1/CYP11A1/CYP1A2/SOD1/CYP39A1/TM7SF2/ABCA5/LDLRAP1/APOA2/CYP3A4/LRP5/LIPC/SMPD1/ACAA2/CYP7A1/CYP7B1/DHCR7/APOF/IDH2/TSKU/RXRA/INSIG1/CES1/PLPP6/LCAT/UGT1A4	60
LIHC-1	BP	GO:0008203	cholesterol metabolic process	57/1839	125/14729	4.75819e-20	6.16949e-18	PON1/NR1H4/NPC1L1/CYP46A1/MSMO1/DGAT2/IDI1/SCARB1/APOB/SEC14L2/CYP2D6/APOL1/SULT2A1/ERLIN1/SC5D/APOA5/HMGCS1/HMGCR/ACADL/DHCR24/LEPR/APOA1/EPHX2/CAT/AKR1D1/POR/APOE/FMO5/NR0B2/ANGPTL3/HMGCS2/CYP27A1/FDX1/CYP2C9/CYP11A1/CYP1A2/SOD1/CYP39A1/TM7SF2/ABCA5/LDLRAP1/APOA2/CYP3A4/LRP5/LIPC/SMPD1/ACAA2/CYP7A1/CYP7B1/DHCR7/APOF/TSKU/RXRA/INSIG1/CES1/PLPP6/LCAT	57
LIHC-1	BP	GO:0009259	ribonucleotide metabolic process	105/1839	340/14729	1.2042e-19	1.53245e-17	PDK4/SLC25A13/ACSM3/CROT/PDK2/UPP2/AASS/MLXIPL/IGF1/DGAT2/ACSM2B/RORA/ACAT1/ACACB/PGM1/DLD/UPB1/DHODH/MLYCD/SULT2A1/GCDH/PRKAG2/GCK/ENO3/ALDOC/SULT1E1/AADAT/PPARGC1A/PDHX/HMGCS1/HMGCR/ABHD14B/HMGCL/GDA/ACOT2/DLST/GPAM/SLC25A16/MCEE/DMAC2L/PPCS/PAICS/TPST2/ACSS2/MCCC2/HSD17B4/HMGCS2/NT5E/ALDOB/BAAT/NUDT7/ADCY10/PKLR/SLC26A1/DPYS/AK3/HSD17B12/GLYAT/DLG2/OXSM/ACSL1/TDO2/PANK1/PID1/ADK/PANK4/XDH/PFKF…	105
LIHC-1	BP	GO:0019693	ribose phosphate metabolic process	107/1839	350/14729	1.24393e-19	1.55424e-17	PDK4/SLC25A13/ACSM3/CROT/PDK2/UPP2/AASS/MLXIPL/IGF1/DGAT2/ACSM2B/RORA/ACAT1/ACACB/PGM1/DLD/UPB1/PYGL/DHODH/MLYCD/SULT2A1/GCDH/PRKAG2/GCK/ENO3/ALDOC/SULT1E1/AADAT/PPARGC1A/PDHX/HMGCS1/HMGCR/ABHD14B/HMGCL/GDA/ACOT2/DLST/GPAM/SLC25A16/MCEE/DMAC2L/PPCS/PAICS/TPST2/ACSS2/MCCC2/HSD17B4/HMGCS2/NT5E/ALDOB/BAAT/NUDT7/ADCY10/PKLR/SLC26A1/PRPS1/DPYS/AK3/HSD17B12/GLYAT/DLG2/OXSM/ACSL1/TDO2/PANK1/PID1/ADK/PAN…	107
LIHC-1	BP	GO:0009410	response to xenobiotic stimulus	118/1839	407/14729	1.79203e-19	2.19907e-17	GCLC/ADIPOR2/MGST1/CPS1/ABCC2/OTC/CYP46A1/ACAA1/ACSM2B/FECH/MAOB/RORA/ABCB11/FMO4/ACACB/CPB2/HADHA/ABCB1/GNAO1/ABCC6/CYP26A1/CYP2D6/SLC10A1/HNF4A/DHODH/SULT2A1/FGF21/PON3/CYP3A5/CYP2C18/ENO3/PPARGC1A/CPT1A/SLC1A2/CDKN1B/SOD2/GPLD1/HMGCS1/BCHE/AADAC/IGFBP2/CRYZ/APOA1/ARG1/ADRA1A/CAT/POR/ASS1/SLC34A1/FMO5/DDC/PEMT/CYP2J2/BPHL/TPMT/ABCG5/CYP2C9/CYP2C8/AOX1/HADH/SORD/CYP1A1/CYP1A2/UQCRC2/SOD1/RORC/EP…	118
LIHC-1	BP	GO:0055088	lipid homeostasis	60/1839	140/14729	2.24038e-19	2.70104e-17	ACSM3/ABCB4/PNPLA4/MLXIPL/NR1H4/DGAT2/RORA/SCARB1/ABCB11/APOB/GCKR/ACOX3/PNPLA3/HNF4A/LIPG/APOA5/APOC3/HMGCR/RTN4/NR5A2/APOA1/GPAM/GOT1/EPHX2/NR1D1/APOE/G6PC1/ANGPTL3/ABCG5/PLA2G12B/MTTP/ABCG8/CYP39A1/TLCD4/SLC25A27/ABCA5/LDLRAP1/APOA2/ACOX1/ASGR2/LRP5/LIPC/ACSM1/ANGPTL4/CYP7A1/ACOX2/ORMDL3/CYP7B1/PNPLA2/ENPP7/TSKU/ACSM2A/IRS2/INSIG1/CES1/APOM/LCAT/TM6SF2/APOC2/APOC4	60
LIHC-1	BP	GO:0010876	lipid localization	113/1839	384/14729	3.07405e-19	3.64222e-17	PON1/CROT/ABCB4/SYT7/NPC1L1/ABCC2/DGAT2/TRPC5/SCARB1/ABCB11/ACACB/CEACAM1/SLC27A5/SLCO1A2/APOB/ABCB1/PITPNM2/APOH/APOL1/SLC10A1/NFKBIA/LIPG/AQP9/AKT2/ABCC3/CPT1A/APOA5/APOC3/SCP2/APOA1/ABCD4/CLU/ABCC11/CRY2/SLC66A2/LRP1/ACVR1C/GOT2/C3/APOL5/LBP/APOE/APOC1/NR0B2/ANGPTL3/CFHR4/SLCO1B1/SPX/AGT/SLCO2B1/TTPA/ABCG5/RBP4/PLA2G12B/MTTP/ESYT1/FITM1/SLC27A2/PCTP/ABCA8/REN/ABCG8/AGTR1/SIGMAR1/SLC22A9/ACSL1/…	113
LIHC-1	BP	GO:0071466	cellular response to xenobiotic stimulus	65/1839	162/14729	4.66095e-19	5.39178e-17	ABCC2/CYP46A1/ACAA1/ACSM2B/RORA/ABCB11/FMO4/CYP26A1/CYP2D6/SLC10A1/HNF4A/SULT2A1/FGF21/PON3/CYP3A5/CYP2C18/GPLD1/AADAC/CRYZ/POR/FMO5/DDC/CYP2J2/BPHL/TPMT/CYP2C9/CYP2C8/AOX1/CYP1A1/CYP1A2/RORC/EPHX1/REN/NR1I2/GSTO1/GLYAT/QDPR/ACSL1/NAT2/CBR1/CYP3A4/CYP3A7/CMBL/FBP1/CYP2C19/ACSM1/VKORC1/NAT1/CES3/SULT1B1/ADSS1/CYP4F2/CYP4F12/SULT1A1/UGT2B15/SULT1A2/CYP2B6/CYP2A13/CYP2A7/UGT1A9/UGT1A1/GSTA1/GSTA2/UG…	65
LIHC-1	BP	GO:0034308	primary alcohol metabolic process	47/1839	93/14729	4.70761e-19	5.39178e-17	GDE1/PNPLA4/IGF1/RETSAT/H6PD/DGAT2/RDH11/ALDH3A2/CYP2D6/HAO1/SULT2A1/CYP3A5/CYP2C18/SULT1E1/ALDH2/PECR/AKR1A1/TTR/RDH10/ACSS2/RDH5/ALDH1B1/CYP2C8/RBP4/RDH16/CYP11A1/CYP1A1/CYP1A2/CBR4/DHRS4/CYP3A4/CYP3A7/DHRS3/ALDH1A1/GPD1/ADH6/SULT1B1/PNPLA2/ADH1A/ADH7/SULT1A1/ADH1B/SULT1A2/ADH5/ADH4/AKR1C4/ADH1C	47
LIHC-1	MF	GO:0020037	heme binding	53/1839	115/14729	5.40023e-19	6.08367e-17	HEBP1/COX15/CYP3A43/CYP46A1/CYP26A1/CYP2D6/PGRMC1/CYP3A5/AMBP/CYP2C18/HRG/CYP20A1/FLVCR2/CAT/NR1D1/CYP2J2/CYP27A1/CYP2C9/CYP2C8/SUOX/CYP11A1/CYP1A1/CYP1A2/SDHC/CYP4V2/CYP39A1/TDO2/CBS/CYP3A4/CYP3A7/CYP4A22/PGRMC2/CYP2C19/CYB5A/CYB5D2/CYP7A1/CYP4F11/CYP7B1/CYP8B1/CYP4F2/CYP4Z1/CYP4F12/CYP4X1/CYP4F3/CYP4A11/IDO2/CYP2B6/CYP2A13/CYP2A7/COX1/SDHD/CYP2A6/LOC102724560	53
LIHC-1	BP	GO:0006869	lipid transport	103/1839	337/14729	6.24439e-19	6.92121e-17	PON1/CROT/ABCB4/SYT7/NPC1L1/ABCC2/TRPC5/SCARB1/ABCB11/CEACAM1/SLC27A5/SLCO1A2/APOB/ABCB1/PITPNM2/APOH/APOL1/SLC10A1/NFKBIA/LIPG/AQP9/AKT2/ABCC3/CPT1A/APOA5/APOC3/SCP2/APOA1/ABCD4/CLU/ABCC11/CRY2/SLC66A2/LRP1/GOT2/APOL5/LBP/APOE/APOC1/NR0B2/CFHR4/SLCO1B1/SPX/AGT/SLCO2B1/TTPA/ABCG5/RBP4/PLA2G12B/MTTP/ESYT1/SLC27A2/PCTP/ABCA8/REN/ABCG8/AGTR1/SIGMAR1/SLC22A9/ACSL1/ABCA9/ABCA6/ABCA10/ABCA5/CPT2/LDLRAP…	103
LIHC-1	BP	GO:0072521	purine-containing compound metabolic process	108/1839	362/14729	6.34924e-19	6.92571e-17	PDK4/SLC25A13/ACSM3/CROT/PDK2/AASS/MLXIPL/IGF1/DGAT2/ACSM2B/RORA/ACAT1/ACACB/PGM1/DLD/MTHFD1/MLYCD/SULT2A1/GCDH/PRKAG2/GCK/ENO3/ALDOC/SULT1E1/AADAT/PPARGC1A/PDHX/HMGCS1/HMGCR/ABHD14B/HMGCL/TTR/GDA/ACOT2/DLST/GPAM/SLC25A16/MCEE/GNMT/DMAC2L/PPCS/PAICS/TPST2/ACSS2/MCCC2/PEMT/MACROD1/HSD17B4/HMGCS2/NT5E/ALDOB/BAAT/NUDT7/ADCY10/PKLR/SLC26A1/PRPS1/AK3/HSD17B12/GLYAT/DLG2/OXSM/ACSL1/TDO2/PANK1/PID1/ADK/…	108
LIHC-1	MF	GO:0046906	tetrapyrrole binding	55/1839	124/14729	1.04718e-18	1.12441e-16	HEBP1/COX15/CYP3A43/CYP46A1/CYP26A1/CYP2D6/PGRMC1/CYP3A5/AMBP/CYP2C18/HRG/CYP20A1/FLVCR2/CAT/NR1D1/MMACHC/CYP2J2/CYP27A1/CYP2C9/CYP2C8/SUOX/CYP11A1/CYP1A1/CYP1A2/SDHC/CYP4V2/MMUT/CYP39A1/TDO2/CBS/CYP3A4/CYP3A7/CYP4A22/PGRMC2/CYP2C19/CYB5A/CYB5D2/CYP7A1/CYP4F11/CYP7B1/CYP8B1/CYP4F2/CYP4Z1/CYP4F12/CYP4X1/CYP4F3/CYP4A11/IDO2/CYP2B6/CYP2A13/CYP2A7/COX1/SDHD/CYP2A6/LOC102724560	55
LIHC-1	BP	GO:0009150	purine ribonucleotide metabolic process	99/1839	323/14729	2.46318e-18	2.60415e-16	PDK4/SLC25A13/ACSM3/CROT/PDK2/AASS/MLXIPL/IGF1/DGAT2/ACSM2B/RORA/ACAT1/ACACB/PGM1/DLD/MLYCD/SULT2A1/GCDH/PRKAG2/GCK/ENO3/ALDOC/SULT1E1/AADAT/PPARGC1A/PDHX/HMGCS1/HMGCR/ABHD14B/HMGCL/GDA/ACOT2/DLST/GPAM/SLC25A16/MCEE/DMAC2L/PPCS/PAICS/TPST2/ACSS2/MCCC2/HSD17B4/HMGCS2/NT5E/ALDOB/BAAT/NUDT7/ADCY10/PKLR/SLC26A1/AK3/HSD17B12/GLYAT/DLG2/OXSM/ACSL1/TDO2/PANK1/PID1/ADK/PANK4/XDH/PFKFB1/PINK1/ADCY9/AK4/AD…	99
LIHC-1	BP	GO:0006721	terpenoid metabolic process	44/1839	86/14729	3.43029e-18	3.57166e-16	PNPLA4/RETSAT/DGAT2/RDH11/ALDH3A2/CYP26A1/CYP2D6/CYP3A5/RARRES2/CYP2C18/HMGCS1/PECR/TTR/ALDH8A1/RDH10/LRP1/HMGCS2/RDH5/CYP2C9/CYP2C8/RBP4/RDH16/CYP1A1/CYP1A2/CYP4V2/SRD5A1/DHRS4/CYP3A4/CYP3A7/DHRS3/ALDH1A1/CYP2C19/ADH6/PNPLA2/ADH1A/ADH7/ADH1B/BCO2/ADH5/ADH4/AKR1C4/UGT1A9/UGT1A1/ADH1C	44
LIHC-1	BP	GO:0006720	isoprenoid metabolic process	49/1839	104/14729	3.65757e-18	3.75147e-16	PNPLA4/RETSAT/DGAT2/IDI1/RDH11/ALDH3A2/CYP26A1/CYP2D6/CYP3A5/RARRES2/PHYH/CYP2C18/HMGCS1/HMGCR/PECR/TTR/ALDH8A1/RDH10/LRP1/HMGCS2/RDH5/CYP2C9/CYP2C8/RBP4/RDH16/CYP1A1/CYP1A2/CYP4V2/SRD5A1/DHRS4/CYP3A4/CYP3A7/DHRS3/PDSS2/ALDH1A1/CYP2C19/ADH6/PNPLA2/ADH1A/ADH7/ADH1B/BCO2/ADH5/ADH4/AKR1C4/CRPPA/UGT1A9/UGT1A1/ADH1C	49
LIHC-1	MF	GO:0016705	oxidoreductase activity, acting on paired donors, with incorporation or reduction of molecular oxygen	61/1839	152/14729	5.67442e-18	5.7345e-16	FMO3/KDM5D/CYP3A43/CYP46A1/MSMO1/FMO4/CYP26A1/SCD/CYP2D6/CYP3A5/PHYH/CYP2C18/SC5D/KMO/CYP20A1/COQ6/AKR1D1/DBH/KDM4B/POR/BBOX1/FMO5/PCBD2/CYP2J2/CYP27A1/CYP2C9/CYP2C8/CYP11A1/CYP1A1/CYP1A2/CYP4V2/CYP39A1/KDM8/CYP3A4/CYP3A7/CYP4A22/CYP2C19/PCBD1/CYP7A1/FAXDC2/PAH/CYP4F11/FADS6/CYP7B1/PHYHD1/NLRP11/CYP8B1/UTY/TMLHE/CYP4F2/CYP4Z1/CYP4F12/CYP4X1/CYP4F3/CYP4A11/AGMO/CYP2B6/CYP2A13/CYP2A7/AKR1C4/CYP2A6	61
LIHC-1	BP	GO:0001676	long-chain fatty acid metabolic process	46/1839	96/14729	1.68951e-17	1.68266e-15	ACAA1/SLC27A5/CYP2D6/PNPLA3/CYP2C18/CPT1A/ACADL/SCP2/FAAH/ACOT2/HACL1/CYP2J2/CYP2C9/CYP2C8/SLC27A2/CYP1A1/CYP1A2/EPHX1/AIG1/ACSL1/CPT2/CBR1/CYP3A4/CYP4A22/ABHD6/CYP2C19/ACSM1/ACSF2/ELOVL6/CYP4F11/ACOT4/ACOT1/CYP4F2/CYP4Z1/CYP4F12/CYP4F3/CYP4A11/ASAH2/ACSL5/CYP2B6/CYP2A13/ELOVL2/CYP2A7/ASAH2B/GSTA1/CYP2A6	46
LIHC-1	BP	GO:0006163	purine nucleotide metabolic process	101/1839	343/14729	2.45465e-17	2.40976e-15	PDK4/SLC25A13/ACSM3/CROT/PDK2/AASS/MLXIPL/IGF1/DGAT2/ACSM2B/RORA/ACAT1/ACACB/PGM1/DLD/MTHFD1/MLYCD/SULT2A1/GCDH/PRKAG2/GCK/ENO3/ALDOC/SULT1E1/AADAT/PPARGC1A/PDHX/HMGCS1/HMGCR/ABHD14B/HMGCL/GDA/ACOT2/DLST/GPAM/SLC25A16/MCEE/DMAC2L/PPCS/PAICS/TPST2/ACSS2/MCCC2/HSD17B4/HMGCS2/NT5E/ALDOB/BAAT/NUDT7/ADCY10/PKLR/SLC26A1/PRPS1/AK3/HSD17B12/GLYAT/DLG2/OXSM/ACSL1/TDO2/PANK1/PID1/ADK/PANK4/XDH/PFKFB1/PINK1…	101
LIHC-1	BP	GO:0016101	diterpenoid metabolic process	40/1839	76/14729	3.15035e-17	3.03964e-15	PNPLA4/RETSAT/DGAT2/RDH11/ALDH3A2/CYP26A1/CYP2D6/CYP3A5/RARRES2/CYP2C18/PECR/TTR/ALDH8A1/RDH10/LRP1/RDH5/CYP2C8/RBP4/RDH16/CYP1A1/CYP1A2/CYP4V2/SRD5A1/DHRS4/CYP3A4/CYP3A7/DHRS3/ALDH1A1/ADH6/PNPLA2/ADH1A/ADH7/ADH1B/BCO2/ADH5/ADH4/AKR1C4/UGT1A9/UGT1A1/ADH1C	40
LIHC-1	BP	GO:0006637	acyl-CoA metabolic process	44/1839	90/14729	3.22895e-17	3.03964e-15	PDK4/ACSM3/PDK2/AASS/DGAT2/ACSM2B/ACAT1/ACACB/DLD/MLYCD/GCDH/AADAT/PDHX/HMGCS1/HMGCL/ACOT2/DLST/GPAM/MCEE/PPCS/ACSS2/HSD17B4/HMGCS2/BAAT/NUDT7/HSD17B12/GLYAT/OXSM/ACSL1/TDO2/ACSM1/ACSF2/FASN/ELOVL6/SUCLG2/ACOT12/ACOT4/PIPOX/ACSM5/ACSM2A/ACOT1/ACSL5/ELOVL2/ACOT6	44
LIHC-1	BP	GO:0035383	thioester metabolic process	44/1839	90/14729	3.22895e-17	3.03964e-15	PDK4/ACSM3/PDK2/AASS/DGAT2/ACSM2B/ACAT1/ACACB/DLD/MLYCD/GCDH/AADAT/PDHX/HMGCS1/HMGCL/ACOT2/DLST/GPAM/MCEE/PPCS/ACSS2/HSD17B4/HMGCS2/BAAT/NUDT7/HSD17B12/GLYAT/OXSM/ACSL1/TDO2/ACSM1/ACSF2/FASN/ELOVL6/SUCLG2/ACOT12/ACOT4/PIPOX/ACSM5/ACSM2A/ACOT1/ACSL5/ELOVL2/ACOT6	44
LIHC-1	MF	GO:0016627	oxidoreductase activity, acting on the CH-CH group of donors	34/1839	57/14729	4.14751e-17	3.85158e-15	COX15/RETSAT/ACAA1/SDHA/ACOX3/BLVRB/CRAT/DHODH/DECR1/GCDH/PTGR1/ACAD10/ACADL/PECR/DHCR24/ACADM/SDHB/AKR1D1/ACADS/IVD/PTGR2/SDHC/SRD5A1/TM7SF2/ACAD8/ACOX1/BDH2/ACOX2/FASN/DHCR7/ACADSB/ACAD11/DECR2/SRD5A2	34
LIHC-1	BP	GO:0006694	steroid biosynthetic process	60/1839	154/14729	5.69629e-17	5.21932e-15	NR1H4/NPC1L1/HSD17B6/CYP46A1/H6PD/MSMO1/IDI1/HSD17B10/SCARB1/ABCB11/SLC27A5/APOB/HSD17B2/SEC14L2/PRKAG2/ERLIN1/PPARGC1A/SC5D/APOA5/HMGCS1/HMGCR/PRLR/DHCR24/SCP2/APOA1/AKR1D1/NR1D1/POR/APOE/ERG28/HMGCS2/CYP27A1/BAAT/FDX1/SLC27A2/CYP11A1/CYP1A1/ARMC5/SOD1/SRD5A1/CYP39A1/HSD17B12/TM7SF2/CYP3A4/CYP3A7/ACAA2/CYP7A1/FAXDC2/CYP7B1/DHCR7/CYP8B1/INSIG1/HSD17B11/AKR1C4/CES1/HSD3B1/HSD3B2/HSD17B8/PLPP6/SRD5…	60
LIHC-1	BP	GO:0006641	triglyceride metabolic process	43/1839	88/14729	7.58175e-17	6.85549e-15	PNPLA4/CPS1/DGAT2/SCARB1/SLC27A5/APOB/APOH/PNPLA3/PCK2/LPIN2/LIPG/FGF21/CPT1A/APOA5/APOC3/GPLD1/AADAC/APOA1/GPAM/CAT/MOGAT1/PCK1/C3/APOE/APOC1/RGN/G6PC1/LPIN1/SORL1/GPAT3/MTTP/THRSP/ACSL1/APOA2/LIPC/MOGAT2/MFSD2A/PNPLA2/INSIG1/AGMO/GK/PLIN5/APOC2	43
LIHC-1	MF	GO:0005506	iron ion binding	53/1839	128/14729	1.72585e-16	1.54027e-14	CYP3A43/CYP46A1/MSMO1/FECH/TF/CYP26A1/SCD/CYP2D6/ETHE1/CYP3A5/PHYH/CYP2C18/SC5D/CYP20A1/BBOX1/CDO1/CYP2J2/CYP27A1/FDX1/CYP2C9/CYP2C8/AOX1/CYP11A1/CYP1A1/CYP1A2/CYP4V2/CYP39A1/XDH/CYP3A4/CYP3A7/CYP4A22/HAAO/FXN/CYP2C19/CYP7A1/FAXDC2/PAH/CYP4F11/CYP7B1/CYP8B1/ADI1/TMLHE/CYP4F2/CYP4Z1/CYP4F12/CYP4X1/CYP4F3/CYP4A11/AGMO/CYP2B6/CYP2A13/CYP2A7/CYP2A6	53
LIHC-1	MF	GO:0016712	oxidoreductase activity, acting on paired donors, with incorporation or reduction of molecular oxygen, reduced flavin or flavoprotein as one donor, and incorporation of one atom of oxygen	26/1839	36/14729	1.97522e-16	1.74022e-14	CYP3A43/CYP2D6/CYP3A5/CYP2C18/COQ6/CYP2J2/CYP2C9/CYP2C8/CYP1A1/CYP1A2/CYP39A1/CYP3A4/CYP3A7/CYP2C19/CYP7A1/CYP4F11/CYP7B1/CYP4F2/CYP4Z1/CYP4F12/CYP4F3/CYP4A11/CYP2B6/CYP2A13/CYP2A7/CYP2A6	26
LIHC-1	BP	GO:0015849	organic acid transport	80/1839	253/14729	6.59826e-16	5.73965e-14	SLC7A2/SLC25A13/CROT/SLC6A13/SLC7A9/ABCC2/MPC1/ABCB11/CEACAM1/SLC27A5/SLCO1A2/ABCB1/SLC23A2/SLC10A1/SLC25A15/AQP9/AKT2/SLC1A1/APBA1/ABCC3/CPT1A/SLC1A2/SLC6A12/SLC16A10/SLC22A2/KMO/SLC19A2/ARG1/ABCG2/ABCD4/ABCC11/GOT2/APOE/ACE2/NR0B2/SLCO1B1/SPX/AGT/SLCO2B1/PLA2G12B/SLC38A4/SLC25A47/SLC27A2/SLC13A5/SLC47A1/SFXN5/SLC25A38/SLC26A1/CLTRN/SLC16A2/SLC43A1/SLC22A9/ACSL1/SLC16A1/SFXN2/SLC6A1/CPT2/SLC25A4…	80
LIHC-1	BP	GO:0001523	retinoid metabolic process	37/1839	71/14729	7.45481e-16	6.40368e-14	PNPLA4/RETSAT/DGAT2/RDH11/CYP26A1/CYP2D6/CYP3A5/RARRES2/CYP2C18/TTR/ALDH8A1/RDH10/LRP1/RDH5/CYP2C8/RBP4/RDH16/CYP1A1/CYP1A2/CYP4V2/DHRS4/CYP3A4/CYP3A7/DHRS3/ALDH1A1/ADH6/PNPLA2/ADH1A/ADH7/ADH1B/BCO2/ADH5/ADH4/AKR1C4/UGT1A9/UGT1A1/ADH1C	37
LIHC-1	BP	GO:0019216	regulation of lipid metabolic process	87/1839	291/14729	1.54585e-15	1.31149e-13	PDK4/PDK2/MLXIPL/NR1H4/H6PD/DGAT2/RORA/SCARB1/ABCB11/ACACB/CEACAM1/APOB/SEC14L2/HNF4A/LONP2/MLYCD/LACTB/AKT2/FGF21/RARRES2/PRKAG2/ERLIN1/MTMR4/PPARGC1A/CPT1A/APOA5/APOC3/CD81/GPLD1/AADAC/ACADL/ID2/APOA1/EPHX2/RDH10/PCK1/PLGLB2/C3/NR1D1/POR/APOE/APOC1/RGN/FMO5/ANGPTL3/LPIN1/AGT/SORL1/IDH1/ETFBKMT/ARMC5/ASXL3/SIRT3/SOD1/RORC/AGTR1/THRSP/PDE3B/LDLRAP1/APOA2/VAV2/FABP1/ABHD6/GPER1/AVPR1A/CYP7A1/MFSD2…	87
LIHC-1	BP	GO:0062012	regulation of small molecule metabolic process	84/1839	281/14729	4.83433e-15	4.05141e-13	PDK4/PDK2/MLXIPL/NR1H4/IGF1/H6PD/DGAT2/RORA/ABCB11/ACACB/CEACAM1/APOB/GCKR/SEC14L2/LONP2/MLYCD/BCKDK/AKT2/PRKAG2/GCK/ERLIN1/PPARGC1A/CPT1A/APOA5/APOC3/GPLD1/ACADL/LEPR/ACADM/APOA1/PPP1R3C/EPHX2/RDH10/NLN/SIRT5/GNMT/CLYBL/FOXA2/NR1D1/POR/APOE/APOC1/RGN/FMO5/KHK/ETFBKMT/IGFBP4/SOD1/RORC/BHMT/ACMSD/PID1/LDLRAP1/PFKFB1/CDA/PINK1/AK4/FABP1/GPER1/FBP1/AVPR1A/NNMT/GPD1/GPT/CYP7A1/MFSD2A/IRS1/INSR/DHCR7/…	84
LIHC-1	MF	GO:0050660	flavin adenine dinucleotide binding	39/1839	82/14729	6.56639e-15	5.43665e-13	FMO3/CHDH/MAOB/SDHA/FMO4/ERO1B/ACOX3/DLD/PRODH/GCDH/DAO/ACAD10/ACADL/DHCR24/KMO/ACADM/COQ6/PYROXD1/CRY2/ACADS/POR/IVD/FMO5/MMACHC/AOX1/ETFA/ACAD8/AIFM1/XDH/ACOX1/LDHD/ACOX2/ETFDH/MAOA/ACADSB/TXNRD3/DDO/ACAD11/PRODH2	39
LIHC-1	BP	GO:0015711	organic anion transport	86/1839	293/14729	7.44589e-15	6.09145e-13	SLC7A2/SLC25A13/ABCB4/MGST1/SLC6A13/SLC7A9/ABCC2/MPC1/ABCB11/CEACAM1/SLC27A5/SLCO1A2/SLC23A2/ABCC6/SLC10A1/SLC25A15/AQP9/SLC1A1/APBA1/ABCC3/SLC2A9/SLC1A2/SLC6A12/SLC17A2/SLC22A2/SLC35D1/KMO/SLC19A2/ARG1/ABCG2/ABCC11/SLC17A3/SLC17A1/SLC25A23/ACE2/NR0B2/SLCO1B1/AGT/SLC22A7/SLCO2B1/PLA2G12B/SLC39A8/MTTP/SLC13A5/SLC47A1/SFXN5/SLC25A38/SLC26A1/SLC17A4/SLC22A3/CLTRN/SLC16A2/SLC25A25/SLC43A1/SLC22A9/SLC…	86
LIHC-1	MF	GO:0016836	hydro-lyase activity	32/1839	58/14729	7.85331e-15	6.34917e-13	HACD3/HADHA/TGDS/FH/ECHDC1/CA2/ENO3/EHHADH/FAHD2A/CA14/ECHDC2/ACO1/ECHS1/ENOSF1/PCBD2/HSD17B4/DGLUCY/ECHDC3/HADHB/CYP1A1/CYP1A2/AUH/ALAD/UROC1/CBS/PCBD1/CA4/FASN/CA5A/CA13/NAXD/LOC102724560	32
LIHC-1	BP	GO:0042632	cholesterol homeostasis	37/1839	76/14729	1.26778e-14	1.01304e-12	ACSM3/DGAT2/RORA/SCARB1/ABCB11/APOB/HNF4A/LIPG/APOA5/APOC3/HMGCR/NR5A2/APOA1/EPHX2/NR1D1/APOE/G6PC1/ANGPTL3/ABCG5/PLA2G12B/MTTP/ABCG8/CYP39A1/ABCA5/LDLRAP1/APOA2/LRP5/LIPC/ACSM1/CYP7A1/CYP7B1/TSKU/INSIG1/CES1/APOM/LCAT/APOC2	37
LIHC-1	CC	GO:0034364	high-density lipoprotein particle	21/1839	27/14729	1.33456e-14	1.05415e-12	PON1/APOB/APOH/APOL1/APOA5/APOC3/APOA1/CLU/APOE/APOC1/SAA2/SAA4/APOA2/LIPC/SAA1/APOF/APOM/LCAT/APOC2/HPR/APOC4	21
LIHC-1	BP	GO:0055092	sterol homeostasis	37/1839	77/14729	2.1495e-14	1.67856e-12	ACSM3/DGAT2/RORA/SCARB1/ABCB11/APOB/HNF4A/LIPG/APOA5/APOC3/HMGCR/NR5A2/APOA1/EPHX2/NR1D1/APOE/G6PC1/ANGPTL3/ABCG5/PLA2G12B/MTTP/ABCG8/CYP39A1/ABCA5/LDLRAP1/APOA2/LRP5/LIPC/ACSM1/CYP7A1/CYP7B1/TSKU/INSIG1/CES1/APOM/LCAT/APOC2	37
LIHC-1	BP	GO:0005996	monosaccharide metabolic process	71/1839	224/14729	2.52174e-14	1.94712e-12	GCLC/PDK4/SLC25A13/PDK2/MAN2B2/IGF1/H6PD/DGAT2/RORA/ACACB/PGM1/GCKR/SLC23A2/XYLB/PCK2/MLYCD/BCKDK/SLC39A14/AKT2/GCK/ALDOC/PPARGC1A/CPT1A/GPLD1/LEPR/ACADM/AKR1A1/PPP1R3C/NLN/PCK1/GNMT/FOXA2/RGN/G6PC1/SDS/ALDOB/SLC37A4/KHK/RBP4/SORD/IGFBP4/RORC/GALM/FUOM/GSTO1/PFKFB1/LRP5/OMA1/FBP1/NNMT/GPD1/GPT/GLYCTK/IRS1/DCXR/SLC23A1/INSR/RBKS/FGGY/PPP1R3B/MST1/PC/FUCA1/IRS2/PPARA/SDHAF3/ENPP1/SLC35B4/GALT/GCGR/…	71
LIHC-1	BP	GO:0006575	cellular modified amino acid metabolic process	59/1839	168/14729	2.56453e-14	1.95816e-12	GCLC/CROT/IYD/CHDH/HAGH/MGST2/CRAT/PRODH/GSTZ1/MTHFD1/CRYM/SULT2A1/HPN/ETHE1/SLC1A1/CPT1A/SLC1A2/SLC16A10/ACADL/ACADM/SARDH/GNMT/GOT2/POR/BBOX1/GAMT/ASS1/GCH1/MMACHC/DMGDH/BHMT2/PEMT/GGACT/MTHFS/IDH1/SOD1/ALDH9A1/NAT8/PLA1A/ALDH1L1/BHMT/SLC16A2/GSTO1/CPT2/ALDH4A1/FTCD/ALDH7A1/MFSD2A/GATM/SULT1B1/SHMT1/PIPOX/SHMT2/TMLHE/GSTK1/DIO1/HOGA1/GSTA1/GSTA2	59
LIHC-1	BP	GO:0006639	acylglycerol metabolic process	46/1839	113/14729	3.64516e-14	2.7527e-12	PNPLA4/CPS1/DGAT2/SCARB1/SLC27A5/APOB/APOH/PNPLA3/PCK2/LPIN2/LIPG/FGF21/CPT1A/APOA5/APOC3/GPLD1/AADAC/FAAH/APOA1/GPAM/CAT/MOGAT1/PCK1/C3/APOE/APOC1/RGN/G6PC1/LPIN1/SORL1/GPAT3/MTTP/THRSP/ACSL1/APOA2/ABHD6/LIPC/MOGAT2/MFSD2A/PNPLA2/INSIG1/AGMO/GK/ANG/PLIN5/APOC2	46
LIHC-1	MF	GO:0008395	steroid hydroxylase activity	23/1839	33/14729	3.84375e-14	2.87112e-12	CYP3A43/CYP46A1/CYP2D6/CYP3A5/CYP2C18/CYP2J2/CYP27A1/CYP2C9/CYP2C8/CYP11A1/CYP1A1/CYP1A2/CYP39A1/CYP3A4/CYP3A7/CYP2C19/CYP7A1/CYP7B1/CYP8B1/CYP2B6/CYP2A13/CYP2A7/CYP2A6	23
LIHC-1	BP	GO:0006638	neutral lipid metabolic process	46/1839	114/14729	5.38109e-14	3.97622e-12	PNPLA4/CPS1/DGAT2/SCARB1/SLC27A5/APOB/APOH/PNPLA3/PCK2/LPIN2/LIPG/FGF21/CPT1A/APOA5/APOC3/GPLD1/AADAC/FAAH/APOA1/GPAM/CAT/MOGAT1/PCK1/C3/APOE/APOC1/RGN/G6PC1/LPIN1/SORL1/GPAT3/MTTP/THRSP/ACSL1/APOA2/ABHD6/LIPC/MOGAT2/MFSD2A/PNPLA2/INSIG1/AGMO/GK/ANG/PLIN5/APOC2	46
LIHC-1	MF	GO:0008391	arachidonic acid monooxygenase activity	17/1839	19/14729	5.44144e-14	3.97804e-12	CYP2C18/CYP2J2/CYP2C9/CYP2C8/CYP1A1/CYP4A22/CYP2C19/CYP4F11/CYP4F2/CYP4Z1/CYP4F12/CYP4F3/CYP4A11/CYP2B6/CYP2A13/CYP2A7/CYP2A6	17
LIHC-1	BP	GO:0042572	retinol metabolic process	27/1839	45/14729	5.97779e-14	4.32415e-12	PNPLA4/RETSAT/DGAT2/RDH11/CYP2D6/CYP3A5/CYP2C18/TTR/RDH10/RDH5/CYP2C8/RBP4/RDH16/CYP1A1/CYP1A2/DHRS4/CYP3A4/CYP3A7/DHRS3/ALDH1A1/ADH6/PNPLA2/ADH1A/ADH7/ADH1B/ADH4/ADH1C	27
LIHC-1	BP	GO:0015980	energy derivation by oxidation of organic compounds	83/1839	288/14729	6.83097e-14	4.88984e-12	SLC25A13/MLXIPL/COX15/IGF1/SDHA/DLD/FH/PYGL/AKT2/PRKAG2/GCK/PPARGC1A/GYS2/COQ10B/LEPR/ACADM/SDHB/STBD1/DLST/PPP1R3C/CAT/ACO1/GNMT/SLC25A23/NR1D1/NDUFA5/G6PC1/PPP1R1A/COQ10A/NDUFAF1/KHK/IDH1/CYP1A2/UQCRC2/SIRT3/IFNAR1/SDHC/SLC25A25/PID1/COX6A2/PINK1/AK4/AGL/FXN/GHITM/ACSM1/GPD1/IRS1/UGP2/INSR/ETFDH/SUCLG2/PPP1R3B/PDE12/BNIP3/DHTKD1/IDH2/SHMT2/SLC25A18/IMMP2L/IFNLR1/IRS2/LYRM7/NHLRC1/OGDHL/ENPP1/ND…	83
LIHC-1	BP	GO:0015850	organic hydroxy compound transport	71/1839	229/14729	8.70729e-14	6.16871e-12	PON1/ABCB4/SYT7/NPC1L1/ABCC2/MAOB/SCARB1/ABCB11/CEACAM1/SLC27A5/SLCO1A2/APOB/SLC10A1/NFKBIA/CHRNA4/LIPG/AQP9/ABCC3/APOA5/APOC3/SLC22A2/SCP2/APOA1/CLU/ABCC11/LRP1/APOE/APOC1/NR0B2/SLCO1B1/AGT/TOR1A/SLCO2B1/ABCG5/RBP4/MTTP/ABCA8/REN/ABCG8/AGTR1/SLC22A3/ABCA5/SLC16A1/LDLRAP1/KCNB1/PINK1/APOA2/TPCN2/SLC51A/SHH/AQP7/LIPC/CYP7A1/GDNF/SYT9/STARD5/SLC22A1/GRAMD1C/AQP11/CYP8B1/ENPP7/TSKU/ABAT/RXRA/AKR1C4/…	71
LIHC-1	BP	GO:0042178	xenobiotic catabolic process	23/1839	34/14729	1.04772e-13	7.34689e-12	ABCC2/ACAA1/FMO4/CYP2D6/PON3/CYP3A5/CYP2C18/CRYZ/CYP2J2/CYP2C9/CYP2C8/CYP1A1/CYP1A2/NR1I2/GSTO1/ACSL1/CYP3A4/CYP2C19/CYP2B6/CYP2A13/CYP2A7/UGT1A1/CYP2A6	23
LIHC-1	BP	GO:0009069	serine family amino acid metabolic process	24/1839	37/14729	1.25e-13	8.67679e-12	GCLC/GCAT/MTHFD1/DAO/AGXT2/CTH/TST/CDO1/RIDA/PSAT1/SDS/BAAT/CSAD/GCSH/AMT/GLYAT/CBS/SRR/AGXT/SHMT1/GLDC/SEPHS2/SHMT2/LOC102724560	24
LIHC-1	MF	GO:0046943	carboxylic acid transmembrane transporter activity	51/1839	138/14729	1.46895e-13	1.00946e-11	SLC7A2/SLC25A13/SLC6A13/SLC7A9/ABCC2/MPC1/ABCB11/CEACAM1/SLC27A5/SLCO1A2/ABCB1/SLC23A2/SLC10A1/SLC25A15/AQP9/SLC1A1/ABCC3/SLC1A2/SLC6A12/SLC16A10/SLC22A2/SLC19A2/ABCG2/ABCC11/SLCO1B1/SLCO2B1/SLC38A4/SLC27A2/SLC13A5/SLC47A1/SFXN5/SLC25A38/SLC26A1/SLC16A2/SLC43A1/SLC22A9/SLC16A1/SFXN2/SLC6A1/SLC25A44/SLC51A/SFXN1/MFSD2A/SLC23A1/SLC25A30/SLC16A13/SLC38A9/SLC25A18/SLC38A3/AKR1C4/SLC10A5	51
LIHC-1	MF	GO:0005342	organic acid transmembrane transporter activity	51/1839	139/14729	2.04301e-13	1.39005e-11	SLC7A2/SLC25A13/SLC6A13/SLC7A9/ABCC2/MPC1/ABCB11/CEACAM1/SLC27A5/SLCO1A2/ABCB1/SLC23A2/SLC10A1/SLC25A15/AQP9/SLC1A1/ABCC3/SLC1A2/SLC6A12/SLC16A10/SLC22A2/SLC19A2/ABCG2/ABCC11/SLCO1B1/SLCO2B1/SLC38A4/SLC27A2/SLC13A5/SLC47A1/SFXN5/SLC25A38/SLC26A1/SLC16A2/SLC43A1/SLC22A9/SLC16A1/SFXN2/SLC6A1/SLC25A44/SLC51A/SFXN1/MFSD2A/SLC23A1/SLC25A30/SLC16A13/SLC38A9/SLC25A18/SLC38A3/AKR1C4/SLC10A5	51
LIHC-1	BP	GO:0046942	carboxylic acid transport	69/1839	223/14729	2.17623e-13	1.46618e-11	SLC7A2/SLC25A13/ABCB4/SLC6A13/SLC7A9/ABCC2/MPC1/ABCB11/CEACAM1/SLC27A5/SLCO1A2/SLC23A2/ABCC6/SLC10A1/SLC25A15/AQP9/SLC1A1/APBA1/ABCC3/SLC1A2/SLC6A12/SLC17A2/SLC22A2/SLC35D1/KMO/SLC19A2/ARG1/ABCG2/ABCC11/SLC17A3/SLC17A1/ACE2/NR0B2/SLCO1B1/AGT/SLCO2B1/PLA2G12B/SLC13A5/SLC47A1/SFXN5/SLC25A38/SLC26A1/SLC17A4/SLC22A3/CLTRN/SLC16A2/SLC43A1/SLC22A9/SLC16A1/SFXN2/SLC6A1/SLC51A/SFXN1/AVPR1A/CYP7A1/SLC23A1…	69
LIHC-1	MF	GO:0070330	aromatase activity	18/1839	22/14729	2.24518e-13	1.49795e-11	CYP3A43/CYP3A5/CYP2C18/CYP2C9/CYP2C8/CYP1A1/CYP1A2/CYP3A4/CYP3A7/CYP2C19/CYP4F11/CYP4F2/CYP4Z1/CYP4F12/CYP4F3/CYP4A11/CYP2A13/CYP2A7	18
LIHC-1	BP	GO:0009064	glutamine family amino acid metabolic process	34/1839	71/14729	2.76897e-13	1.79513e-11	GCLC/NR1H4/CPS1/OTC/HAL/PRODH/FAH/AADAT/DAO/ALDH5A1/NIT2/AGMAT/ARG1/GOT1/GOT2/ASL/ASS1/DGLUCY/GLS2/MTHFS/SLC39A8/AMDHD1/ADHFE1/GLUD1/DDAH1/ALDH4A1/UROC1/FTCD/NAGS/GLYATL1/CTPS1/ADSS1/TAT/PRODH2	34
LIHC-1	MF	GO:0016835	carbon-oxygen lyase activity	34/1839	71/14729	2.76897e-13	1.79513e-11	HACD3/HADHA/TGDS/FH/ECHDC1/CA2/ENO3/EHHADH/FAHD2A/CA14/ECHDC2/ACO1/ECHS1/ENOSF1/PCBD2/HSD17B4/DGLUCY/ECHDC3/HADHB/CYP1A1/CYP1A2/AUH/ALAD/PTS/UROC1/CBS/ETNPPL/PCBD1/CA4/FASN/CA5A/CA13/NAXD/LOC102724560	34
LIHC-1	BP	GO:1901616	organic hydroxy compound catabolic process	34/1839	71/14729	2.76897e-13	1.79513e-11	HSD17B6/CYP46A1/MAOB/SCARB1/HAO1/FAH/SULT2A1/SULT1E1/ALDH2/AKR1D1/DBH/APOE/CYP27A1/ALDH1B1/SORD/CYP39A1/TKFC/INPP1/CYP3A4/LDHD/CYP7A1/PTEN/CYP4F11/SULT1B1/LRTOMT/CYP4F2/CYP4F12/CYP4F3/CYP4A11/MAOA/SULT1A1/SULT1A2/ADH4/GK	34
LIHC-1	BP	GO:0006820	anion transport	104/1839	409/14729	3.69509e-13	2.37314e-11	SLC7A2/SLC25A13/ABCB4/MGST1/SLC6A13/SLC7A9/ABCC2/MPC1/ABCC9/ABCB11/CEACAM1/SLC27A5/SLCO1A2/ABCB1/SLC23A2/ABCC6/APOL1/SLC10A1/SLC25A15/AQP9/CA2/SLC39A14/SLC1A1/APBA1/ABCC3/SLC2A9/SLC1A2/SLC6A12/SLC17A2/SLC22A2/SLC35D1/KMO/SLC19A2/ARG1/ABCG2/ABCC11/CRY2/SLC17A3/SLC17A1/SLC25A23/ACE2/SLC34A1/ANO1/NR0B2/SLCO1B1/AGT/SLC22A7/SLCO2B1/SLC37A4/PLA2G12B/SLC39A8/MTTP/SLC13A5/SLC47A1/SFXN5/SLC25A38/SLC26A1/S…	104
LIHC-1	BP	GO:0006006	glucose metabolic process	57/1839	169/14729	5.00501e-13	3.18467e-11	PDK4/SLC25A13/PDK2/IGF1/H6PD/DGAT2/RORA/ACACB/PGM1/GCKR/PCK2/MLYCD/BCKDK/SLC39A14/AKT2/GCK/PPARGC1A/CPT1A/GPLD1/LEPR/ACADM/AKR1A1/PPP1R3C/NLN/PCK1/GNMT/FOXA2/RGN/G6PC1/SDS/SLC37A4/KHK/RBP4/SORD/IGFBP4/RORC/GALM/PFKFB1/LRP5/OMA1/FBP1/NNMT/GPD1/GPT/IRS1/DCXR/INSR/PPP1R3B/MST1/PC/IRS2/PPARA/SDHAF3/ENPP1/SLC35B4/GCGR/PPP1R3G	57
LIHC-1	BP	GO:1901617	organic hydroxy compound biosynthetic process	66/1839	214/14729	8.5825e-13	5.41091e-11	NR1H4/NPC1L1/CYP46A1/H6PD/MSMO1/IDI1/HSD17B10/ABCB11/SLC27A5/APOB/DDT/SEC14L2/PCK2/PRKAG2/ERLIN1/PNPO/SC5D/APOA5/DAO/HMGCS1/HMGCR/DHCR24/SCP2/APOA1/GOT1/AKR1D1/DBH/PCK1/NR1D1/POR/APOE/GCH1/DDC/PCBD2/ERG28/HMGCS2/PSAT1/CYP27A1/BAAT/SLC27A2/HDC/SOD1/CYP39A1/TM7SF2/PTS/QDPR/CYP3A4/GPER1/PCBD1/ACAA2/CYP7A1/FAXDC2/PAH/SPTLC3/CYP7B1/DHCR7/CYP8B1/PMEL/INSIG1/ASAH2/PLCG2/AKR1C4/CES1/ASAH2B/PLPP6/SRD5A2	66
LIHC-1	BP	GO:0050994	regulation of lipid catabolic process	30/1839	59/14729	9.51853e-13	5.94649e-11	SCARB1/ABCB11/ACACB/LONP2/MLYCD/AKT2/FGF21/RARRES2/CPT1A/APOA5/APOC3/GPLD1/AADAC/APOA1/APOC1/ANGPTL3/SORL1/IDH1/ETFBKMT/PDE3B/APOA2/FABP1/MFSD2A/IRS1/PNPLA2/ENPP7/IRS2/PPARA/PLIN5/APOC2	30
LIHC-1	BP	GO:0044262	cellular carbohydrate metabolic process	72/1839	246/14729	1.38638e-12	8.58306e-11	PDK4/PDK2/IGF1/DGAT2/RORA/ACACB/GCKR/GNPTG/XYLB/PYGL/PCK2/MLYCD/BCKDK/AKT2/PRKAG2/GCK/PPARGC1A/GYS2/GPLD1/LEPR/ACADM/TREH/STBD1/PPP1R3C/GOT1/NLN/MOGAT1/PCK1/GNMT/FOXA2/NR1D1/RGN/G6PC1/ENOSF1/ANGPTL3/PPP1R1A/KHK/IDH1/SORD/IGFBP4/RORC/ABHD10/IDNK/TKFC/INPP1/PFKFB1/GNE/AGL/GPER1/FBP1/MOGAT2/NNMT/GPT/IRS1/UGP2/GUSB/INSR/RBKS/PTEN/FGGY/PPP1R3B/MST1/IDH2/IRS2/PPARA/NHLRC1/SDHAF3/ENPP1/GK/SLC35B4/GCGR/P…	72
LIHC-1	MF	GO:0016709	oxidoreductase activity, acting on paired donors, with incorporation or reduction of molecular oxygen, NAD(P)H as one donor, and incorporation of one atom of oxygen	25/1839	43/14729	1.40044e-12	8.59273e-11	FMO3/CYP46A1/MSMO1/FMO4/CYP26A1/CYP2D6/KMO/COQ6/AKR1D1/FMO5/CYP27A1/CYP2C9/CYP1A1/CYP3A4/CYP4A22/CYP2C19/CYP7A1/FAXDC2/CYP4F11/CYP7B1/CYP8B1/CYP4F2/CYP4X1/CYP2B6/AKR1C4	25
LIHC-1	BP	GO:0019318	hexose metabolic process	64/1839	208/14729	2.13959e-12	1.30117e-10	PDK4/SLC25A13/PDK2/MAN2B2/IGF1/H6PD/DGAT2/RORA/ACACB/PGM1/GCKR/PCK2/MLYCD/BCKDK/SLC39A14/AKT2/GCK/ALDOC/PPARGC1A/CPT1A/GPLD1/LEPR/ACADM/AKR1A1/PPP1R3C/NLN/PCK1/GNMT/FOXA2/RGN/G6PC1/SDS/ALDOB/SLC37A4/KHK/RBP4/SORD/IGFBP4/RORC/GALM/FUOM/PFKFB1/LRP5/OMA1/FBP1/NNMT/GPD1/GPT/GLYCTK/IRS1/DCXR/INSR/PPP1R3B/MST1/PC/FUCA1/IRS2/PPARA/SDHAF3/ENPP1/SLC35B4/GALT/GCGR/PPP1R3G	64
LIHC-1	BP	GO:0009991	response to extracellular stimulus	107/1839	444/14729	6.39129e-12	3.85271e-10	GCLC/PDK4/PON1/PDK2/LAMP2/ADIPOR2/NR1H4/CPS1/FAS/OTC/ADRB1/F7/ACAT1/ACACB/BCKDHB/CYP26A1/DEPDC5/SLC10A1/PCK2/LIPG/DHODH/WDR59/FGF21/NAMPT/RARRES2/PRKAG2/PPARGC1A/CPT1A/SLC1A2/SOD2/GHR/HMGCS1/HMGCR/BCHE/EIF4G1/IGFBP2/ACADM/HMGCL/SERPINC1/APOA1/ARG1/CAT/ACVR1C/PCK1/SIRT5/FOXA2/POR/APOE/ASS1/SLC34A1/G6PC1/PEMT/EIF2S1/SPX/CIDEB/PIM1/TTPA/SORL1/ABCG5/GABARAPL1/ASCL1/SORD/CYP1A1/BCAS3/ASGR1/SOD1/PKLR/A…	107
LIHC-1	BP	GO:0006633	fatty acid biosynthetic process	48/1839	137/14729	7.27048e-12	4.34459e-10	PDK4/ACSM3/MLXIPL/ACSM2B/HACD3/ACACB/CEACAM1/SCD/CYP2D6/LIPG/MLYCD/PRKAG2/ERLIN1/APOA5/APOC3/ACADL/PECR/APOA1/APOC1/RGN/ACSS2/PRKAB2/CYP2C9/CYP2C8/CYP1A1/CYP1A2/CBR4/HSD17B12/OXSM/CBR1/CYP3A4/LIPC/AVPR1A/ACSM1/CYP7A1/FASN/ELOVL6/FADS6/ACOT4/ACSM5/ACSM2A/INSIG1/ASAH2/ELOVL2/ASAH2B/HSD17B8/APOC2/DECR2	48
LIHC-1	CC	GO:0034358	plasma lipoprotein particle	22/1839	36/14729	7.7412e-12	4.47038e-10	PON1/APOB/APOH/APOL1/APOA5/APOC3/APOA1/CLU/APOE/APOC1/SAA2/SAA4/APOA2/LIPC/SAA1/APOF/LPA/APOM/LCAT/APOC2/HPR/APOC4	22
LIHC-1	BP	GO:0055090	acylglycerol homeostasis	22/1839	36/14729	7.7412e-12	4.47038e-10	MLXIPL/NR1H4/DGAT2/RORA/SCARB1/GCKR/HNF4A/APOA5/APOC3/HMGCR/APOA1/APOE/ANGPTL3/ABCG5/PLA2G12B/ABCG8/SLC25A27/LIPC/ANGPTL4/ACSM2A/APOC2/APOC4	22
LIHC-1	BP	GO:0070328	triglyceride homeostasis	22/1839	36/14729	7.7412e-12	4.47038e-10	MLXIPL/NR1H4/DGAT2/RORA/SCARB1/GCKR/HNF4A/APOA5/APOC3/HMGCR/APOA1/APOE/ANGPTL3/ABCG5/PLA2G12B/ABCG8/SLC25A27/LIPC/ANGPTL4/ACSM2A/APOC2/APOC4	22
LIHC-1	CC	GO:1990777	lipoprotein particle	22/1839	36/14729	7.7412e-12	4.47038e-10	PON1/APOB/APOH/APOL1/APOA5/APOC3/APOA1/CLU/APOE/APOC1/SAA2/SAA4/APOA2/LIPC/SAA1/APOF/LPA/APOM/LCAT/APOC2/HPR/APOC4	22
LIHC-1	MF	GO:0016830	carbon-carbon lyase activity	25/1839	46/14729	1.09567e-11	6.27454e-10	DERA/ECHDC1/DDT/PCK2/MLYCD/ALDOC/GGCX/HMGCL/GOT1/PCK1/MOCS1/CLYBL/PAICS/HACL1/DDC/ALDOB/CSAD/HDC/ACMSD/SHMT1/PDXDC1/FAHD1/SHMT2/HOGA1/TYW1B	25
LIHC-1	BP	GO:0031667	response to nutrient levels	101/1839	414/14729	1.17843e-11	6.69271e-10	GCLC/PDK4/PON1/PDK2/LAMP2/ADIPOR2/NR1H4/CPS1/FAS/OTC/ADRB1/F7/ACAT1/ACACB/BCKDHB/CYP26A1/DEPDC5/SLC10A1/PCK2/LIPG/DHODH/WDR59/FGF21/NAMPT/RARRES2/PRKAG2/PPARGC1A/CPT1A/SOD2/GHR/HMGCS1/HMGCR/BCHE/EIF4G1/IGFBP2/ACADM/HMGCL/SERPINC1/APOA1/ARG1/CAT/ACVR1C/PCK1/SIRT5/FOXA2/POR/APOE/ASS1/SLC34A1/G6PC1/PEMT/EIF2S1/SPX/CIDEB/PIM1/TTPA/SORL1/ABCG5/GABARAPL1/ASCL1/SORD/CYP1A1/BCAS3/SOD1/PKLR/ABCG8/SRD5A1/S…	101
LIHC-1	BP	GO:0006536	glutamate metabolic process	20/1839	31/14729	1.65441e-11	9.31896e-10	GCLC/NR1H4/HAL/PRODH/AADAT/ALDH5A1/GOT1/GOT2/DGLUCY/GLS2/MTHFS/AMDHD1/ADHFE1/GLUD1/ALDH4A1/UROC1/FTCD/NAGS/TAT/PRODH2	20
LIHC-1	BP	GO:0008210	estrogen metabolic process	22/1839	37/14729	1.6845e-11	9.41127e-10	HSD17B10/HSD17B2/CYP2D6/CYP3A5/SULT1E1/HSD17B4/CYP2C9/CYP2C8/CYP1A1/CYP1A2/HSD17B12/UGT2B4/CYP3A4/CYP3A7/UGT2B7/SULT1A1/UGT2B15/UGT2B17/HSD17B11/HSD3B1/HSD17B8/UGT1A1	22
LIHC-1	BP	GO:0009636	response to toxic substance	65/1839	225/14729	3.20463e-11	1.77599e-09	PON1/MGST1/CPS1/ABCC2/FECH/MAOB/RDH11/ABCB1/MGST2/GSTZ1/PON3/SOD2/SDC1/AKR1A1/PRDX6/MTARC2/ARG1/ABCG2/EPHX2/UBIAD1/CAT/PRXL2A/SLC17A3/APOE/ASS1/GCH1/DDC/PIM1/BPHL/ESD/CYP1A1/SOD1/SLC47A1/EPHX1/SRD5A1/ALAD/GSTO1/GLYAT/AIFM1/SLC6A1/FANCC/PINK1/AKR7A3/CLDN1/FABP1/ALB/ALDH1A1/PRDX3/SLC30A1/MGMT/SLC23A1/GLRX/CCS/PDZK1/MTARC1/SLC30A10/GSTK1/TXNRD3/ADH5/ADH4/CYTB/CES1/APOM/GSTA1/HP	65
LIHC-1	BP	GO:0072525	pyridine-containing compound biosynthetic process	19/1839	29/14729	3.59461e-11	1.97617e-09	NADK/QPRT/NAMPT/NMRK1/PNPO/NUDT12/KMO/PSAT1/PARP16/NADK2/ACMSD/HAAO/NNMT/NMNAT1/IDH2/AFMID/IDO2/ASPDH/NAXD	19
LIHC-1	BP	GO:0006958	complement activation, classical pathway	21/1839	35/14729	3.8398e-11	2.09421e-09	MASP2/C8B/C6/C5/C9/CLU/C4BPA/C4BPB/C3/APCS/C1RL/SERPING1/C8A/C1R/MBL2/C2/C8G/C1S/CFI/C4B/C4A	21
LIHC-1	BP	GO:0008652	cellular amino acid biosynthetic process	31/1839	70/14729	3.9825e-11	2.15494e-09	AASS/CPS1/OTC/UPB1/MTHFD1/AGXT2/CTH/GOT1/GOT2/ASL/ASS1/PCBD2/BHMT2/PSAT1/SDS/GLS2/BHMT/GLUD1/CBS/NAGS/ALDH1A1/PCBD1/SRR/PAH/AGXT/SHMT1/SEPHS2/SHMT2/ADI1/ABAT/LOC102724560	31
LIHC-1	BP	GO:0006766	vitamin metabolic process	37/1839	95/14729	5.40972e-11	2.90434e-09	GCLC/MCCC1/SLC23A2/CYP26A1/PNPO/AKR1A1/SLC19A2/ABCD4/UBIAD1/RDH10/CLYBL/RGN/MMACHC/PSAT1/SLC19A3/CYP27A1/MTHFS/TTPA/CYP11A1/CYP1A1/GC/GSTO1/MMAA/CBR1/CYP3A4/NNMT/VKORC1/MMADHC/BTD/SLC23A1/CYP4F11/SHMT1/SHMT2/CYP4F2/CYP4F12/CYP4F3/UGT1A4	37
LIHC-1	MF	GO:0016903	oxidoreductase activity, acting on the aldehyde or oxo group of donors	23/1839	42/14729	5.99076e-11	3.19136e-09	ALDH3A2/BCKDHB/DLD/PDHX/ALDH2/ALDH5A1/ALDH8A1/ALDH6A1/FMO5/ALDH1B1/AOX1/ALDH9A1/ALDH1L1/HSD17B12/ALDH4A1/ALDH7A1/ALDH1A1/DHTKD1/ADH7/OGDHL/ADH5/ADH4/AKR1C4	23
LIHC-1	BP	GO:0090407	organophosphate biosynthetic process	113/1839	495/14729	6.19631e-11	3.27546e-09	PDK4/SLC25A13/PDK2/UPP2/NADK/NR1H4/CPS1/PI4K2B/PIGV/IDI1/SLC44A1/ACAT1/MOCOS/ACACB/PITPNM2/DLD/XYLB/PNPLA3/PYGL/MTHFD1/DHODH/MLYCD/QPRT/GCDH/NAMPT/PRKAG2/NMRK1/MTMR4/PNPO/CWH43/PPARGC1A/PDHX/CHPT1/NUDT12/HMGCS1/CISH/KMO/AKR1A1/APOA1/GPAM/SOCS2/SLC25A16/MOCS1/DMAC2L/PPCS/PAICS/ACSS2/GCH1/PEMT/HMGCS2/LPIN1/SELENOI/IDH1/PARP16/GPAT3/PIK3C2G/FITM1/ABCA8/ADCY10/PKLR/ETNK2/SLC26A1/PRPS1/AK3/HSD17B12/IN…	113
LIHC-1	BP	GO:0006067	ethanol metabolic process	15/1839	19/14729	6.28474e-11	3.29685e-09	SULT2A1/SULT1E1/ALDH2/ACSS2/ALDH1B1/ADH6/SULT1B1/ADH1A/ADH7/SULT1A1/ADH1B/SULT1A2/ADH5/ADH4/ADH1C	15
LIHC-1	CC	GO:0032994	protein-lipid complex	22/1839	39/14729	7.1432e-11	3.71879e-09	PON1/APOB/APOH/APOL1/APOA5/APOC3/APOA1/CLU/APOE/APOC1/SAA2/SAA4/APOA2/LIPC/SAA1/APOF/LPA/APOM/LCAT/APOC2/HPR/APOC4	22
LIHC-1	BP	GO:0034368	protein-lipid complex remodeling	18/1839	27/14729	7.71976e-11	3.95897e-09	NR1H4/SCARB1/APOB/LIPG/APOA5/APOC3/APOA1/APOE/APOC1/AGT/MTTP/AGTR1/ABCA5/APOA2/LIPC/APOM/LCAT/APOC2	18
LIHC-1	BP	GO:0034369	plasma lipoprotein particle remodeling	18/1839	27/14729	7.71976e-11	3.95897e-09	NR1H4/SCARB1/APOB/LIPG/APOA5/APOC3/APOA1/APOE/APOC1/AGT/MTTP/AGTR1/ABCA5/APOA2/LIPC/APOM/LCAT/APOC2	18
LIHC-1	MF	GO:0022804	active transmembrane transporter activity	89/1839	359/14729	8.18543e-11	4.16669e-09	ABCB4/SLC6A13/COX15/ABCC2/SLC6A16/ABCC9/ABCB11/SLCO1A2/ABCB1/SLC15A1/SLC23A2/ABCC6/SLC10A1/SLC39A14/SLC1A1/ABCC3/SLC2A9/SLC1A2/SLC6A12/SLC17A2/SLC16A10/SLC22A2/SLC35D1/ABCG2/ABCD4/ABCC11/KCNJ8/SLC25A16/SLC17A3/SLC17A1/NDUFA5/SLC34A1/ABCB7/SLCO1B1/SLC22A7/SLCO2B1/SLC37A4/SLC28A2/ABCG5/SLC39A8/SLC38A4/ABCA8/SLC13A5/SLC47A1/ABCG8/SLC26A1/SLC17A4/SLC22A3/SLC16A2/SLC22A9/SLC25A4/ANKH/ABCA9/ABCA6/ABCA1…	89
LIHC-1	MF	GO:0031406	carboxylic acid binding	50/1839	155/14729	8.40101e-11	4.24498e-09	GCLC/NR1H4/CPS1/ACACB/MCCC1/AFM/ACOX3/CYP26A1/PYGL/HNF4A/SLC1A1/PHYH/SCP2/HMGCL/GOT1/DBH/PCK1/GNMT/GOT2/APOC1/RIDA/MTHFS/GRHPR/DBT/TM4SF5/GLUD1/FTCD/ACOX1/NAGS/OXER1/FABP1/ALB/SRR/ACOX2/CYP4F11/STARD5/PC/PCCA/SHMT1/GLDC/SHMT2/RXRA/SERPINA5/ADH5/AKR1C4/FTCDNL1/UGT1A9/UGT1A1/GSTA1/GRIN2B	50
LIHC-1	BP	GO:0009066	aspartate family amino acid metabolic process	24/1839	46/14729	8.92917e-11	4.47892e-09	SLC25A13/AASS/GCAT/MTHFD1/CRYM/ASPA/AADAT/NIT2/DLST/GOT1/GNMT/GOT2/ASS1/RIDA/BHMT2/SDS/BHMT/MAT1A/MSRA/PIPOX/ADI1/ADSS1/HYKK/DDO	24
LIHC-1	BP	GO:0006577	amino-acid betaine metabolic process	14/1839	17/14729	1.00734e-10	4.9446e-09	CROT/CHDH/CRAT/CPT1A/ACADL/ACADM/POR/BBOX1/DMGDH/ALDH9A1/BHMT/CPT2/ALDH7A1/TMLHE	14
LIHC-1	BP	GO:0009068	aspartate family amino acid catabolic process	14/1839	17/14729	1.00734e-10	4.9446e-09	AASS/GCAT/CRYM/ASPA/AADAT/DLST/GOT1/GOT2/RIDA/SDS/MAT1A/PIPOX/HYKK/DDO	14
LIHC-1	BP	GO:0019373	epoxygenase P450 pathway	14/1839	17/14729	1.00734e-10	4.9446e-09	CYP2C18/CYP2J2/CYP2C9/CYP2C8/CYP1A1/CYP1A2/CYP2C19/CYP4F2/CYP4F12/CYP4A11/CYP2B6/CYP2A13/CYP2A7/CYP2A6	14
LIHC-1	BP	GO:1901293	nucleoside phosphate biosynthetic process	64/1839	226/14729	1.15241e-10	5.61657e-09	PDK4/SLC25A13/PDK2/UPP2/NADK/ACAT1/ACACB/DLD/MTHFD1/DHODH/MLYCD/QPRT/GCDH/NAMPT/PRKAG2/NMRK1/PPARGC1A/PDHX/NUDT12/KMO/SLC25A16/DMAC2L/PPCS/PAICS/ACSS2/PARP16/ADCY10/PKLR/SLC26A1/PRPS1/AK3/HSD17B12/ACSL1/NADK2/PANK1/ACMSD/PID1/ADK/PANK4/PINK1/ADCY9/CMPK1/AK4/HAAO/ADCY1/TK2/NNMT/ELOVL6/CTPS1/NMNAT1/IDH2/AFMID/ADSS1/PPARA/IDO2/ENTPD8/ACSL5/ELOVL2/PAPSS2/COX2/ATP6/ASPDH/NAXD/ATP8	64
LIHC-1	MF	GO:0008392	arachidonic acid epoxygenase activity	13/1839	15/14729	1.4192e-10	6.82009e-09	CYP2C18/CYP2J2/CYP2C9/CYP2C8/CYP2C19/CYP4F2/CYP4Z1/CYP4F12/CYP4A11/CYP2B6/CYP2A13/CYP2A7/CYP2A6	13
LIHC-1	BP	GO:0009083	branched-chain amino acid catabolic process	13/1839	15/14729	1.4192e-10	6.82009e-09	HSD17B10/ACAT1/BCKDHB/BCKDK/HIBADH/ALDH6A1/ECHS1/IVD/AUH/ACAD8/SLC25A44/ACADSB/HIBCH	13
LIHC-1	BP	GO:0006956	complement activation	26/1839	54/14729	1.50856e-10	7.19916e-09	CFH/MASP2/C8B/C6/C5/C9/CLU/C4BPA/C4BPB/C3/MASP1/APCS/CFHR5/C1RL/SERPING1/C8A/C1R/MBL2/C2/C8G/C1S/CFI/C4B/CFB/CFHR1/C4A	26
LIHC-1	BP	GO:0009072	aromatic amino acid family metabolic process	18/1839	28/14729	1.90879e-10	9.04634e-09	IYD/GSTZ1/FAH/GCDH/HGD/KMO/PCBD2/QDPR/TDO2/ACMSD/HPD/HAAO/PCBD1/PAH/TTC36/AFMID/IDO2/TAT	18
LIHC-1	BP	GO:0010906	regulation of glucose metabolic process	38/1839	103/14729	1.95758e-10	9.16653e-09	PDK4/PDK2/IGF1/DGAT2/RORA/ACACB/GCKR/MLYCD/BCKDK/AKT2/GCK/PPARGC1A/GPLD1/LEPR/ACADM/PPP1R3C/NLN/GNMT/FOXA2/RGN/KHK/IGFBP4/RORC/PFKFB1/FBP1/NNMT/GPT/IRS1/INSR/PPP1R3B/MST1/IRS2/PPARA/SDHAF3/ENPP1/SLC35B4/GCGR/PPP1R3G	38
LIHC-1	CC	GO:0005778	peroxisomal membrane	28/1839	62/14729	1.9875e-10	9.16653e-09	MGST1/SYT7/ALDH3A2/PEX11G/PEX12/DAO/PEX7/HMGCR/PECR/ABCD4/CAT/HSD17B4/USP30/PEX5/SLC27A2/PEX14/ACSL1/MPV17L/DHRS4/FNDC5/ACOX1/PEX19/PEX13/TMEM135/PEX11A/PXMP2/NBR1/DECR2	28
LIHC-1	CC	GO:0031903	microbody membrane	28/1839	62/14729	1.9875e-10	9.16653e-09	MGST1/SYT7/ALDH3A2/PEX11G/PEX12/DAO/PEX7/HMGCR/PECR/ABCD4/CAT/HSD17B4/USP30/PEX5/SLC27A2/PEX14/ACSL1/MPV17L/DHRS4/FNDC5/ACOX1/PEX19/PEX13/TMEM135/PEX11A/PXMP2/NBR1/DECR2	28
LIHC-1	BP	GO:1901607	alpha-amino acid biosynthetic process	28/1839	62/14729	1.9875e-10	9.16653e-09	AASS/CPS1/OTC/MTHFD1/AGXT2/CTH/GOT1/GOT2/ASL/ASS1/PCBD2/BHMT2/PSAT1/SDS/GLS2/BHMT/GLUD1/CBS/NAGS/PCBD1/SRR/PAH/AGXT/SHMT1/SEPHS2/SHMT2/ADI1/LOC102724560	28
LIHC-1	BP	GO:0009165	nucleotide biosynthetic process	63/1839	224/14729	2.19764e-10	1.00056e-08	PDK4/SLC25A13/PDK2/UPP2/NADK/ACAT1/ACACB/DLD/MTHFD1/DHODH/MLYCD/QPRT/GCDH/NAMPT/PRKAG2/NMRK1/PPARGC1A/PDHX/NUDT12/KMO/SLC25A16/DMAC2L/PPCS/PAICS/ACSS2/PARP16/ADCY10/PKLR/SLC26A1/PRPS1/AK3/HSD17B12/ACSL1/NADK2/PANK1/ACMSD/PID1/ADK/PANK4/PINK1/ADCY9/CMPK1/AK4/HAAO/ADCY1/TK2/NNMT/ELOVL6/CTPS1/NMNAT1/IDH2/AFMID/ADSS1/PPARA/IDO2/ACSL5/ELOVL2/PAPSS2/COX2/ATP6/ASPDH/NAXD/ATP8	63
LIHC-1	BP	GO:0033559	unsaturated fatty acid metabolic process	37/1839	99/14729	2.19856e-10	1.00056e-08	ACAA1/TNFRSF1A/SCD/CYP2D6/PTGR1/CYP2C18/SCP2/FAAH/CYP2J2/CYP2C9/CYP2C8/PTGR2/CYP1A1/CYP1A2/EPHX1/CBR1/ACOX1/CYP4A22/ABHD6/CYP2C19/AVPR1A/ELOVL6/CYP4F11/CES2/CYP4F2/CYP4Z1/CYP4F12/CYP4F3/CYP4A11/CYP2B6/CYP2A13/ELOVL2/CYP2A7/AKR1C4/DECR2/GSTA1/CYP2A6	37
LIHC-1	BP	GO:0046364	monosaccharide biosynthetic process	30/1839	70/14729	2.21909e-10	1.00326e-08	SLC25A13/PDK2/DGAT2/PGM1/PCK2/SLC39A14/GCK/PPARGC1A/LEPR/ACADM/AKR1A1/NLN/PCK1/GNMT/RGN/G6PC1/SDS/SLC37A4/RBP4/SORD/PFKFB1/FBP1/NNMT/GPD1/GPT/MST1/PC/PPARA/SDHAF3/SLC35B4	30
LIHC-1	BP	GO:0044106	cellular amine metabolic process	36/1839	96/14729	3.44483e-10	1.54725e-08	GDE1/NR1H4/CHDH/ABCC2/MAOB/SLC44A1/BCKDK/GCDH/SLC1A1/DAO/AGMAT/KMO/DBH/GCH1/DDC/DMGDH/HDC/BHMT/SLC22A3/PAOX/HNMT/TDO2/ACMSD/HAAO/ALDH7A1/NNMT/PAH/SULT1B1/ABAT/AFMID/LRTOMT/RTL4/IDO2/MAOA/SULT1A1/SULT1A2	36
LIHC-1	BP	GO:0010565	regulation of cellular ketone metabolic process	40/1839	114/14729	3.8305e-10	1.70605e-08	PDK4/PDK2/MLXIPL/NR1H4/H6PD/DGAT2/ABCB11/ACACB/CEACAM1/LONP2/MLYCD/BCKDK/AKT2/PRKAG2/ERLIN1/PPARGC1A/CPT1A/APOA5/APOC3/ACADL/APOA1/RDH10/SIRT5/NR1D1/APOC1/RGN/ETFBKMT/BHMT/ACMSD/FABP1/AVPR1A/CYP7A1/MFSD2A/IRS1/IRS2/INSIG1/PPARA/CES1/PLIN5/APOC2	40
LIHC-1	BP	GO:0072524	pyridine-containing compound metabolic process	20/1839	35/14729	3.85104e-10	1.70605e-08	NADK/QPRT/NAMPT/NMRK1/PNPO/NUDT12/KMO/PSAT1/PARP16/NADK2/ACMSD/HAAO/NUDT13/NNMT/NMNAT1/IDH2/AFMID/IDO2/ASPDH/NAXD	20
LIHC-1	CC	GO:0005743	mitochondrial inner membrane	104/1839	456/14729	3.87288e-10	1.70605e-08	SLC25A13/COX15/CHDH/CPS1/OTC/MPC1/FECH/SDHA/DELE1/HADHA/CRAT/PRODH/GCAT/MRPS31/SLC25A15/DHODH/PMPCB/MICU1/GRPEL1/MTCH2/FOXRED1/COQ5/HSPA9/MRPL19/EFHD1/COQ10B/SDHB/COQ6/CLU/SLC25A16/GOT2/DMAC2L/SLC25A23/NDUFA5/MRPL34/ABCB7/COQ10A/MRPL44/CYP27A1/NDUFAF1/HADHB/SLC25A47/CYP11A1/CYP1A1/UQCRC2/SDHC/SFXN5/SLC25A38/SLC25A37/SLC25A25/MRPL49/SLC25A4/SLC25A27/MRPL39/SFXN2/AIFM1/COX6A2/CPT2/PINK1/BDH1/SLC25A…	104
LIHC-1	MF	GO:0016408	C-acyltransferase activity	14/1839	18/14729	4.00914e-10	1.75483e-08	ACSM3/ACAA1/ACSM2B/ACAT1/HADHA/GCAT/SCP2/ACAT2/HADHB/ACSM1/ACAA2/SPTLC3/ACSM5/ACSM2A	14
LIHC-1	BP	GO:0019359	nicotinamide nucleotide biosynthetic process	17/1839	26/14729	4.16943e-10	1.80203e-08	NADK/QPRT/NAMPT/NMRK1/NUDT12/KMO/PARP16/NADK2/ACMSD/HAAO/NNMT/NMNAT1/IDH2/AFMID/IDO2/ASPDH/NAXD	17
LIHC-1	BP	GO:0019363	pyridine nucleotide biosynthetic process	17/1839	26/14729	4.16943e-10	1.80203e-08	NADK/QPRT/NAMPT/NMRK1/NUDT12/KMO/PARP16/NADK2/ACMSD/HAAO/NNMT/NMNAT1/IDH2/AFMID/IDO2/ASPDH/NAXD	17
LIHC-1	BP	GO:0009308	amine metabolic process	37/1839	101/14729	4.27424e-10	1.83579e-08	GDE1/NR1H4/CHDH/ABCC2/MAOB/SLC44A1/BCKDK/GCDH/SLC1A1/DAO/AGMAT/KMO/DBH/GCH1/DDC/DMGDH/HDC/CYP1A1/BHMT/SLC22A3/PAOX/HNMT/TDO2/ACMSD/HAAO/ALDH7A1/NNMT/PAH/SULT1B1/ABAT/AFMID/LRTOMT/RTL4/IDO2/MAOA/SULT1A1/SULT1A2	37
LIHC-1	BP	GO:0034367	protein-containing complex remodeling	18/1839	29/14729	4.44405e-10	1.89687e-08	NR1H4/SCARB1/APOB/LIPG/APOA5/APOC3/APOA1/APOE/APOC1/AGT/MTTP/AGTR1/ABCA5/APOA2/LIPC/APOM/LCAT/APOC2	18
LIHC-1	BP	GO:0019217	regulation of fatty acid metabolic process	31/1839	76/14729	5.00789e-10	2.12433e-08	PDK4/PDK2/MLXIPL/DGAT2/ABCB11/ACACB/CEACAM1/LONP2/MLYCD/AKT2/PRKAG2/ERLIN1/PPARGC1A/CPT1A/APOA5/APOC3/ACADL/APOA1/APOC1/RGN/ETFBKMT/FABP1/AVPR1A/CYP7A1/MFSD2A/IRS1/IRS2/INSIG1/PPARA/PLIN5/APOC2	31
LIHC-1	BP	GO:0009074	aromatic amino acid family catabolic process	13/1839	16/14729	6.69802e-10	2.82385e-08	GSTZ1/FAH/HGD/KMO/QDPR/TDO2/ACMSD/HPD/HAAO/PAH/AFMID/IDO2/TAT	13
LIHC-1	BP	GO:0046890	regulation of lipid biosynthetic process	46/1839	144/14729	6.81463e-10	2.85549e-08	PDK4/MLXIPL/NR1H4/H6PD/DGAT2/SCARB1/CEACAM1/APOB/SEC14L2/ERLIN1/PPARGC1A/APOA5/APOC3/GPLD1/ACADL/APOA1/RDH10/PCK1/C3/NR1D1/POR/APOE/APOC1/RGN/LPIN1/IDH1/ARMC5/ASXL3/SIRT3/SOD1/THRSP/ABHD6/GPER1/AVPR1A/CYP7A1/MFSD2A/HSD17B13/ORMDL3/DHCR7/ENPP7/INSIG1/PPARA/CHP1/CES1/PLIN5/APOC2	46
LIHC-1	MF	GO:0043177	organic acid binding	40/1839	116/14729	6.95587e-10	2.89701e-08	GCLC/NR1H4/CPS1/OTC/ACACB/MCCC1/CYP26A1/SLC1A1/PHYH/HMGCS1/SCP2/DBH/GNMT/GOT2/ASS1/DDC/MTHFS/GCHFR/DBT/TM4SF5/DPYS/TDO2/DDAH1/FTCD/NAGS/OXER1/SRR/AGXT/PC/PCCA/SHMT1/GLDC/SHMT2/RXRA/SERPINA5/TAT/FTCDNL1/UGT1A9/UGT1A1/GRIN2B	40
LIHC-1	BP	GO:0098754	detoxification	41/1839	121/14729	7.83663e-10	3.24418e-08	MGST1/ABCC2/RDH11/ABCB1/MGST2/GSTZ1/SOD2/AKR1A1/PRDX6/MTARC2/ABCG2/UBIAD1/CAT/PRXL2A/SLC17A3/APOE/GCH1/PIM1/ESD/SOD1/SLC47A1/GSTO1/FANCC/AKR7A3/FABP1/ALB/ALDH1A1/PRDX3/SLC30A1/GLRX/CCS/PDZK1/MTARC1/SLC30A10/GSTK1/TXNRD3/ADH5/ADH4/APOM/GSTA1/HP	41
LIHC-1	BP	GO:0042402	cellular biogenic amine catabolic process	16/1839	24/14729	8.99649e-10	3.70203e-08	CHDH/MAOB/SLC44A1/KMO/DBH/DMGDH/PAOX/HNMT/TDO2/ACMSD/HAAO/ALDH7A1/AFMID/LRTOMT/IDO2/MAOA	16
LIHC-1	BP	GO:0019362	pyridine nucleotide metabolic process	18/1839	30/14729	9.81196e-10	3.98981e-08	NADK/QPRT/NAMPT/NMRK1/NUDT12/KMO/PARP16/NADK2/ACMSD/HAAO/NUDT13/NNMT/NMNAT1/IDH2/AFMID/IDO2/ASPDH/NAXD	18
LIHC-1	BP	GO:0046496	nicotinamide nucleotide metabolic process	18/1839	30/14729	9.81196e-10	3.98981e-08	NADK/QPRT/NAMPT/NMRK1/NUDT12/KMO/PARP16/NADK2/ACMSD/HAAO/NUDT13/NNMT/NMNAT1/IDH2/AFMID/IDO2/ASPDH/NAXD	18
LIHC-1	BP	GO:0009071	serine family amino acid catabolic process	12/1839	14/14729	9.92194e-10	4.0108e-08	DAO/CDO1/SDS/CSAD/GCSH/AMT/CBS/AGXT/SHMT1/GLDC/SHMT2/LOC102724560	12
LIHC-1	BP	GO:0016126	sterol biosynthetic process	26/1839	58/14729	1.07601e-09	4.32417e-08	NPC1L1/MSMO1/IDI1/APOB/SEC14L2/PRKAG2/ERLIN1/SC5D/APOA5/HMGCS1/HMGCR/DHCR24/APOA1/POR/APOE/ERG28/HMGCS2/SOD1/TM7SF2/ACAA2/CYP7A1/FAXDC2/DHCR7/INSIG1/CES1/PLPP6	26
LIHC-1	BP	GO:0019319	hexose biosynthetic process	28/1839	66/14729	1.17213e-09	4.65599e-08	SLC25A13/PDK2/DGAT2/PGM1/PCK2/SLC39A14/GCK/PPARGC1A/LEPR/ACADM/NLN/PCK1/GNMT/G6PC1/SDS/SLC37A4/RBP4/SORD/PFKFB1/FBP1/NNMT/GPD1/GPT/MST1/PC/PPARA/SDHAF3/SLC35B4	28
LIHC-1	MF	GO:0033293	monocarboxylic acid binding	28/1839	66/14729	1.17213e-09	4.65599e-08	NR1H4/ACACB/MCCC1/AFM/ACOX3/CYP26A1/PYGL/HNF4A/SCP2/APOC1/RIDA/DBT/ACOX1/OXER1/FABP1/ALB/ACOX2/CYP4F11/STARD5/PC/PCCA/RXRA/SERPINA5/ADH5/AKR1C4/UGT1A9/UGT1A1/GSTA1	28
LIHC-1	BP	GO:0022900	electron transport chain	50/1839	166/14729	1.24285e-09	4.90853e-08	SLC25A13/COX15/HSD17B6/PDIA5/MAOB/SDHA/DLD/PPARGC1A/ALDH2/SDHB/AKR1A1/POR/NDUFA5/DMGDH/FDX1/NDUFAF1/RDH16/ETFA/CYP1A2/SDHC/SRD5A1/QDPR/COX6A2/PINK1/ALDH4A1/AKR7A3/DHRS3/HAAO/GHITM/CYB5A/GPD1/ETFDH/GLDC/SLC25A18/IMMP2L/ADH5/AKR1C4/ND6/COX2/CYTB/ND2/ND5/COX1/ND3/ND4/ND1/COX3/SDHD/ETFRF1/ND4L	50
LIHC-1	BP	GO:0009081	branched-chain amino acid metabolic process	14/1839	19/14729	1.3475e-09	5.29144e-08	HSD17B10/ACAT1/BCKDHB/BCKDK/HIBADH/ALDH6A1/ECHS1/IVD/SDS/AUH/ACAD8/SLC25A44/ACADSB/HIBCH	14
LIHC-1	BP	GO:0046460	neutral lipid biosynthetic process	22/1839	44/14729	1.57511e-09	6.11535e-08	DGAT2/SCARB1/PNPLA3/PCK2/LPIN2/GPLD1/GPAM/MOGAT1/PCK1/C3/RGN/LPIN1/GPAT3/THRSP/ACSL1/MOGAT2/MFSD2A/PNPLA2/AGMO/GK/ANG/PLIN5	22
LIHC-1	BP	GO:0046463	acylglycerol biosynthetic process	22/1839	44/14729	1.57511e-09	6.11535e-08	DGAT2/SCARB1/PNPLA3/PCK2/LPIN2/GPLD1/GPAM/MOGAT1/PCK1/C3/RGN/LPIN1/GPAT3/THRSP/ACSL1/MOGAT2/MFSD2A/PNPLA2/AGMO/GK/ANG/PLIN5	22
LIHC-1	BP	GO:0045834	positive regulation of lipid metabolic process	43/1839	133/14729	1.60744e-09	6.20579e-08	MLXIPL/NR1H4/DGAT2/SCARB1/MLYCD/AKT2/FGF21/PPARGC1A/CPT1A/APOA5/CD81/GPLD1/AADAC/APOA1/RDH10/NR1D1/POR/APOE/APOC1/RGN/ANGPTL3/AGT/SIRT3/AGTR1/LDLRAP1/APOA2/VAV2/FABP1/ABHD6/AVPR1A/CYP7A1/MFSD2A/IRS1/HSD17B13/PNPLA2/F2/ENPP7/IRS2/PPARA/CHP1/CES1/PLIN5/APOC2	43
LIHC-1	BP	GO:0006094	gluconeogenesis	27/1839	63/14729	1.76329e-09	6.76947e-08	SLC25A13/PDK2/DGAT2/PGM1/PCK2/SLC39A14/GCK/PPARGC1A/LEPR/ACADM/NLN/PCK1/GNMT/G6PC1/SDS/SLC37A4/RBP4/PFKFB1/FBP1/NNMT/GPD1/GPT/MST1/PC/PPARA/SDHAF3/SLC35B4	27
LIHC-1	BP	GO:0006084	acetyl-CoA metabolic process	19/1839	34/14729	1.78663e-09	6.82094e-08	PDK4/PDK2/AASS/ACAT1/ACACB/DLD/MLYCD/AADAT/PDHX/HMGCS1/DLST/PPCS/ACSS2/HMGCS2/NUDT7/TDO2/FASN/ACOT12/PIPOX	19
LIHC-1	BP	GO:0002455	humoral immune response mediated by circulating immunoglobulin	23/1839	48/14729	1.95629e-09	7.4274e-08	MASP2/C8B/C6/C5/HPX/CD81/C9/CLU/C4BPA/C4BPB/C3/APCS/C1RL/SERPING1/C8A/C1R/MBL2/C2/C8G/C1S/CFI/C4B/C4A	23
LIHC-1	MF	GO:1901681	sulfur compound binding	61/1839	225/14729	2.06338e-09	7.79097e-08	CFH/MGST1/TGFBR3/ACACB/MCCC1/COL5A3/APOB/HADHA/MGST2/F11/DLD/APOH/SERPIND1/PNPLA3/LIPG/SULT2A1/GCDH/ECM2/VTN/APOA5/KNG1/HRG/ACADL/SCP2/HMGCL/SERPINC1/ALDH6A1/LRP1/GNMT/FGFRL1/APOE/HACL1/MMACHC/ANGPTL3/TPMT/DBT/SERPINA10/FBLN7/HSD17B12/PANK1/CBS/LIPC/ACOT12/SAA1/PC/PCCA/F2/GREM2/DHTKD1/ACBD4/SERPINA5/SULT1A1/ANXA6/OGDHL/ENPP1/LPA/ECI2/SMOC1/ANG/LOC102724560/CCL15	61
LIHC-1	BP	GO:0009310	amine catabolic process	16/1839	25/14729	2.20857e-09	8.29361e-08	CHDH/MAOB/SLC44A1/KMO/DBH/DMGDH/PAOX/HNMT/TDO2/ACMSD/HAAO/ALDH7A1/AFMID/LRTOMT/IDO2/MAOA	16
LIHC-1	BP	GO:0030301	cholesterol transport	34/1839	93/14729	2.30556e-09	8.61075e-08	PON1/ABCB4/SYT7/NPC1L1/SCARB1/APOB/NFKBIA/LIPG/APOA5/APOC3/SCP2/APOA1/CLU/LRP1/APOE/APOC1/ABCG5/ABCA8/ABCG8/ABCA5/LDLRAP1/APOA2/TPCN2/SHH/LIPC/STARD5/CYP8B1/ENPP7/TSKU/RXRA/CES1/APOM/LCAT/APOC2	34
LIHC-1	BP	GO:0043691	reverse cholesterol transport	13/1839	17/14729	2.51927e-09	9.35807e-08	SCARB1/LIPG/APOC3/APOA1/CLU/APOE/ABCA5/APOA2/LIPC/CES1/APOM/LCAT/APOC2	13
LIHC-1	BP	GO:0019432	triglyceride biosynthetic process	20/1839	38/14729	2.73843e-09	1.01175e-07	DGAT2/SCARB1/PNPLA3/PCK2/LPIN2/GPLD1/GPAM/MOGAT1/PCK1/C3/RGN/LPIN1/GPAT3/THRSP/ACSL1/MOGAT2/MFSD2A/AGMO/GK/PLIN5	20
LIHC-1	BP	GO:0019369	arachidonic acid metabolic process	23/1839	49/14729	3.25272e-09	1.19533e-07	CYP2D6/CYP2C18/FAAH/CYP2J2/CYP2C9/CYP2C8/CYP1A1/CYP1A2/EPHX1/CBR1/CYP4A22/ABHD6/CYP2C19/CYP4F11/CYP4F2/CYP4Z1/CYP4F12/CYP4F3/CYP4A11/CYP2B6/CYP2A13/CYP2A7/CYP2A6	23
LIHC-1	BP	GO:1905039	carboxylic acid transmembrane transport	42/1839	131/14729	3.29788e-09	1.20548e-07	SLC7A2/SLC25A13/SLC6A13/SLC7A9/MPC1/SLC27A5/ABCB1/SLC23A2/SLC25A15/AQP9/AKT2/SLC1A1/CPT1A/SLC1A2/SLC6A12/SLC16A10/SLC22A2/ABCD4/ACE2/AGT/SLC38A4/SLC13A5/SLC47A1/SLC25A38/CLTRN/SLC16A2/SLC43A1/ACSL1/SLC16A1/SFXN2/CPT2/SFXN1/SLC23A1/ARL6IP1/LRRC8D/SLC25A30/SLC38A9/SLC25A20/SLC25A18/IRS2/SLC38A3/ACSL5	42
LIHC-1	MF	GO:0052689	carboxylic ester hydrolase activity	39/1839	117/14729	3.44489e-09	1.24161e-07	PON1/GDE1/PNPLA4/H6PD/PNPLA3/APMAP/LIPG/CA2/PON3/SIAE/BCHE/AADAC/FAAH/PRDX6/ACOT2/DTD2/PNPLA7/RGN/BAAT/BPHL/PLA2G12B/ESD/ABHD10/PLA1A/PAFAH2/CES5A/ABHD6/LIPC/ABHD15/ACOT12/CES4A/CES3/CES2/ACOT4/PNPLA2/ACOT1/CES1/ACOT6/LCAT	39
LIHC-1	BP	GO:0046461	neutral lipid catabolic process	19/1839	35/14729	3.45093e-09	1.24161e-07	PNPLA4/CPS1/APOB/PNPLA3/LIPG/FGF21/APOA5/APOC3/GPLD1/AADAC/FAAH/APOA1/SORL1/APOA2/ABHD6/LIPC/PNPLA2/PLIN5/APOC2	19
LIHC-1	BP	GO:0046464	acylglycerol catabolic process	19/1839	35/14729	3.45093e-09	1.24161e-07	PNPLA4/CPS1/APOB/PNPLA3/LIPG/FGF21/APOA5/APOC3/GPLD1/AADAC/FAAH/APOA1/SORL1/APOA2/ABHD6/LIPC/PNPLA2/PLIN5/APOC2	19
LIHC-1	BP	GO:1903825	organic acid transmembrane transport	42/1839	132/14729	4.26058e-09	1.52493e-07	SLC7A2/SLC25A13/SLC6A13/SLC7A9/MPC1/SLC27A5/ABCB1/SLC23A2/SLC25A15/AQP9/AKT2/SLC1A1/CPT1A/SLC1A2/SLC6A12/SLC16A10/SLC22A2/ABCD4/ACE2/AGT/SLC38A4/SLC13A5/SLC47A1/SLC25A38/CLTRN/SLC16A2/SLC43A1/ACSL1/SLC16A1/SFXN2/CPT2/SFXN1/SLC23A1/ARL6IP1/LRRC8D/SLC25A30/SLC38A9/SLC25A20/SLC25A18/IRS2/SLC38A3/ACSL5	42
LIHC-1	BP	GO:0046459	short-chain fatty acid metabolic process	12/1839	15/14729	4.39329e-09	1.56428e-07	CRAT/PCK2/PHYH/PCCB/ACADS/PCK1/MCEE/ACSS2/OXSM/ACSM1/PCCA/ACOT4	12
LIHC-1	BP	GO:0019433	triglyceride catabolic process	16/1839	26/14729	5.07518e-09	1.79776e-07	PNPLA4/CPS1/APOB/PNPLA3/LIPG/FGF21/APOA5/APOC3/GPLD1/AADAC/APOA1/SORL1/LIPC/PNPLA2/PLIN5/APOC2	16
LIHC-1	MF	GO:0008028	monocarboxylic acid transmembrane transporter activity	23/1839	50/14729	5.31447e-09	1.87287e-07	SLC6A13/MPC1/ABCB11/CEACAM1/SLC27A5/SLCO1A2/SLC10A1/ABCC3/SLC6A12/ABCG2/ABCC11/SLCO1B1/SLCO2B1/SLC27A2/SLC16A2/SLC22A9/SLC16A1/SLC6A1/SLC51A/MFSD2A/SLC16A13/AKR1C4/SLC10A5	23
LIHC-1	BP	GO:0006576	cellular biogenic amine metabolic process	32/1839	87/14729	5.70575e-09	2.00051e-07	GDE1/CHDH/MAOB/SLC44A1/GCDH/SLC1A1/DAO/AGMAT/KMO/DBH/GCH1/DDC/DMGDH/HDC/SLC22A3/PAOX/HNMT/TDO2/ACMSD/HAAO/ALDH7A1/NNMT/PAH/SULT1B1/ABAT/AFMID/LRTOMT/RTL4/IDO2/MAOA/SULT1A1/SULT1A2	32
LIHC-1	BP	GO:0015918	sterol transport	36/1839	105/14729	5.8444e-09	2.03872e-07	PON1/ABCB4/SYT7/NPC1L1/SCARB1/APOB/NFKBIA/LIPG/APOA5/APOC3/SCP2/APOA1/CLU/LRP1/APOE/APOC1/ABCG5/MTTP/ABCA8/ABCG8/ABCA5/LDLRAP1/APOA2/TPCN2/SHH/LIPC/STARD5/GRAMD1C/CYP8B1/ENPP7/TSKU/RXRA/CES1/APOM/LCAT/APOC2	36
LIHC-1	BP	GO:0046165	alcohol biosynthetic process	40/1839	124/14729	6.36933e-09	2.21061e-07	NPC1L1/H6PD/MSMO1/IDI1/APOB/SEC14L2/PCK2/ERLIN1/SC5D/APOA5/HMGCS1/HMGCR/DHCR24/APOA1/GOT1/DBH/PCK1/POR/APOE/GCH1/PCBD2/HMGCS2/CYP27A1/SOD1/TM7SF2/PTS/QDPR/CYP3A4/GPER1/PCBD1/ACAA2/CYP7A1/SPTLC3/DHCR7/INSIG1/ASAH2/PLCG2/CES1/ASAH2B/PLPP6	40
LIHC-1	BP	GO:0006103	2-oxoglutarate metabolic process	13/1839	18/14729	8.027e-09	2.77194e-07	DLD/PHYH/AADAT/DLST/GOT1/GOT2/KYAT3/IDH1/ADHFE1/GPT2/IDH2/OGDHL/TAT	13
LIHC-1	BP	GO:0046320	regulation of fatty acid oxidation	18/1839	33/14729	8.10687e-09	2.78552e-07	PDK4/DGAT2/ABCB11/ACACB/LONP2/MLYCD/AKT2/PRKAG2/PPARGC1A/CPT1A/ACADL/ETFBKMT/FABP1/MFSD2A/IRS1/IRS2/PPARA/PLIN5	18
LIHC-1	BP	GO:0006695	cholesterol biosynthetic process	23/1839	51/14729	8.54067e-09	2.90552e-07	NPC1L1/MSMO1/IDI1/APOB/SEC14L2/ERLIN1/SC5D/APOA5/HMGCS1/HMGCR/DHCR24/APOA1/POR/APOE/HMGCS2/SOD1/TM7SF2/ACAA2/CYP7A1/DHCR7/INSIG1/CES1/PLPP6	23
LIHC-1	BP	GO:1902653	secondary alcohol biosynthetic process	23/1839	51/14729	8.54067e-09	2.90552e-07	NPC1L1/MSMO1/IDI1/APOB/SEC14L2/ERLIN1/SC5D/APOA5/HMGCS1/HMGCR/DHCR24/APOA1/POR/APOE/HMGCS2/SOD1/TM7SF2/ACAA2/CYP7A1/DHCR7/INSIG1/CES1/PLPP6	23
LIHC-1	BP	GO:0019218	regulation of steroid metabolic process	31/1839	84/14729	8.97145e-09	3.03703e-07	NR1H4/H6PD/DGAT2/RORA/ABCB11/APOB/SEC14L2/ERLIN1/PPARGC1A/APOA5/ACADL/APOA1/EPHX2/NR1D1/POR/APOE/APOC1/FMO5/AGT/ARMC5/SOD1/RORC/AGTR1/LDLRAP1/APOA2/CYP7A1/DHCR7/STAT5B/INSIG1/CES1/UGT1A1	31
LIHC-1	MF	GO:0051287	NAD binding	24/1839	55/14729	9.10279e-09	3.06639e-07	HADHA/DLD/HIBADH/ALDH2/EHHADH/SIRT5/GRHPR/ALDH1B1/AOX1/IDH1/HADH/SORD/SIRT3/GLUD1/QDPR/BDH2/ALDH1A1/CRYL1/GPD1/NUDT6/IDH2/RNLS/ADH4/HSD17B8	24
LIHC-1	BP	GO:0008209	androgen metabolic process	17/1839	30/14729	9.73673e-09	3.26394e-07	HSD17B6/HSD17B10/SCARB1/ESR1/PPARGC1A/AKR1D1/HSD17B4/SRD5A1/CYP3A4/SHH/UGT2B7/HSD17B11/AKR1C4/HSD3B1/HSD3B2/HSD17B8/SRD5A2	17
LIHC-1	MF	GO:0008483	transaminase activity	14/1839	21/14729	1.05442e-08	3.51745e-07	AADAT/AGXT2/GOT1/GOT2/PSAT1/KYAT3/AMT/ETNPPL/GPT2/GPT/AGXT/PHYKPL/ABAT/TAT	14
LIHC-1	BP	GO:0008206	bile acid metabolic process	21/1839	44/14729	1.08175e-08	3.5912e-07	NR1H4/CYP46A1/ACAA1/HSD17B10/ABCB11/SLC27A5/SULT2A1/SCP2/NR5A2/AKR1D1/NR1D1/CYP27A1/BAAT/SLC27A2/CYP39A1/CYP7A1/CYP7B1/UGT2A1/CYP8B1/AKR1C4/CES1	21
LIHC-1	BP	GO:0015721	bile acid and bile salt transport	16/1839	27/14729	1.10107e-08	3.63776e-07	ABCC2/ABCB11/CEACAM1/SLC27A5/SLCO1A2/SLC10A1/AQP9/ABCC3/ABCC11/NR0B2/SLCO1B1/SLCO2B1/SLC51A/CYP7A1/AKR1C4/SLC10A5	16
LIHC-1	BP	GO:0033013	tetrapyrrole metabolic process	24/1839	56/14729	1.40533e-08	4.62077e-07	COX15/ALAS1/ABCC2/FECH/BLVRB/PGRMC1/AMBP/HPX/ABCD4/CLYBL/ABCB7/MMACHC/SLCO1B1/SLCO2B1/CYP1A1/CYP1A2/SLC25A38/ALAD/MMAA/BDH2/FXN/MMADHC/UGT1A1/UGT1A4	24
LIHC-1	MF	GO:0005319	lipid transporter activity	43/1839	142/14729	1.48016e-08	4.84366e-07	ABCB4/ABCB11/CEACAM1/SLC27A5/SLCO1A2/APOB/ABCB1/PITPNM2/SLC10A1/ABCC3/APOA1/ABCD4/ABCC11/APOE/CFHR4/SLCO1B1/SLCO2B1/TTPA/ABCG5/RBP4/MTTP/SLC27A2/PCTP/ABCA8/ABCG8/SLC22A9/ABCA9/ABCA6/ABCA10/ABCA5/APOA2/FABP1/SLC51A/MFSD2A/STARD5/APOF/GRAMD1C/PITPNB/GLTPD2/AKR1C4/APOM/SLC10A5/APOC4	43
LIHC-1	BP	GO:0090207	regulation of triglyceride metabolic process	18/1839	34/14729	1.52171e-08	4.95603e-07	DGAT2/SCARB1/FGF21/APOA5/APOC3/GPLD1/AADAC/APOA1/C3/APOE/RGN/LPIN1/SORL1/THRSP/MFSD2A/PNPLA2/PLIN5/APOC2	18
LIHC-1	MF	GO:0004745	retinol dehydrogenase activity	12/1839	16/14729	1.55638e-08	5.04501e-07	HSD17B6/RDH11/RDH10/RDH5/RDH16/DHRS3/ADH6/ADH1A/ADH7/ADH1B/ADH4/ADH1C	12
LIHC-1	MF	GO:0009055	electron transfer activity	39/1839	123/14729	1.6838e-08	5.43243e-07	COX15/HSD17B6/MAOB/SDHA/ALDH2/SDHB/AKR1A1/POR/NDUFA5/DMGDH/FDX1/RDH16/ETFA/CYP1A2/SDHC/SRD5A1/QDPR/COX6A2/ALDH4A1/AKR7A3/DHRS3/HAAO/CYB5A/ETFDH/GLDC/ADH5/AKR1C4/ND6/COX2/CYTB/ND2/ND5/COX1/ND3/ND4/ND1/COX3/SDHD/ND4L	39
LIHC-1	BP	GO:0016052	carbohydrate catabolic process	40/1839	128/14729	1.75508e-08	5.63594e-07	MLXIPL/IGF1/DERA/PGM1/XYLB/PYGL/PRKAG2/GCK/ENO3/ALDOC/PPARGC1A/TREH/STBD1/G6PC1/ENOSF1/ALDOB/SORD/PKLR/GALM/ABHD10/IDNK/TKFC/PFKFB1/LRP5/AGL/FBP1/GPD1/GLYCTK/GUSB/INSR/RBKS/PPP1R3B/DHTKD1/PPARA/ENTPD5/OGDHL/GK/NAGA/NEU4/GALT	40
LIHC-1	BP	GO:0042573	retinoic acid metabolic process	17/1839	31/14729	1.90506e-08	6.08911e-07	CYP26A1/CYP3A5/CYP2C18/ALDH8A1/RDH10/CYP2C8/CYP1A1/CYP3A4/CYP3A7/ADH6/ADH1A/ADH7/ADH1B/BCO2/UGT1A9/UGT1A1/ADH1C	17
LIHC-1	BP	GO:0046503	glycerolipid catabolic process	24/1839	57/14729	2.14149e-08	6.81312e-07	GDE1/PNPLA4/CPS1/SCARB1/APOB/PNPLA3/LIPG/FGF21/APOA5/APOC3/GPLD1/AADAC/FAAH/PRDX6/APOA1/APOC1/PNPLA7/SORL1/APOA2/ABHD6/LIPC/PNPLA2/PLIN5/APOC2	24
LIHC-1	BP	GO:0050996	positive regulation of lipid catabolic process	16/1839	28/14729	2.27096e-08	7.19174e-07	AKT2/FGF21/CPT1A/APOA5/AADAC/APOA1/ANGPTL3/APOA2/FABP1/IRS1/PNPLA2/ENPP7/IRS2/PPARA/PLIN5/APOC2	16
LIHC-1	BP	GO:0045333	cellular respiration	56/1839	212/14729	2.54435e-08	8.01302e-07	SLC25A13/MLXIPL/COX15/SDHA/DLD/FH/PPARGC1A/COQ10B/SDHB/DLST/CAT/ACO1/SLC25A23/NDUFA5/COQ10A/NDUFAF1/IDH1/CYP1A2/UQCRC2/SIRT3/IFNAR1/SDHC/SLC25A25/COX6A2/PINK1/AK4/FXN/GHITM/GPD1/ETFDH/SUCLG2/PDE12/BNIP3/DHTKD1/IDH2/SHMT2/SLC25A18/IMMP2L/IFNLR1/LYRM7/OGDHL/ND6/COX2/CYTB/ND2/ND5/COX1/ND3/ND4/ND1/ATP6/COX3/SDHD/ETFRF1/ND4L/ATP8	56
LIHC-1	BP	GO:1901361	organic cyclic compound catabolic process	93/1839	424/14729	2.56116e-08	8.01302e-07	UPP2/SAMD4A/DERA/ABCC2/HSD17B6/CYP46A1/NSUN2/ACAA1/MAOB/SCARB1/ACAT1/TUT7/BLVRB/CECR2/UPB1/GSTZ1/CDADC1/MLYCD/QPRT/FAH/PON3/AMBP/CPEB3/SULT1E1/NUDT12/HGD/KMO/HSD11B1/ALDH8A1/GDA/ALDH6A1/NRDE2/EPHX2/TENT4B/AKR1D1/DBH/MBD4/APOE/RGN/RIDA/SLCO1B1/NT5E/MRPL44/CYP27A1/MTHFS/SLCO2B1/KYAT3/CYP1A1/CYP1A2/NUDT7/TOB1/ALDH1L1/SRD5A1/CYP39A1/DPYS/SIDT2/HNMT/QDPR/TDO2/ACMSD/AIFM1/HPD/XDH/CDA/CYP3A4/AKR7A3/HAAO…	93
LIHC-1	MF	GO:0016769	transferase activity, transferring nitrogenous groups	14/1839	22/14729	2.56529e-08	8.01302e-07	AADAT/AGXT2/GOT1/GOT2/PSAT1/KYAT3/AMT/ETNPPL/GPT2/GPT/AGXT/PHYKPL/ABAT/TAT	14
LIHC-1	MF	GO:0008514	organic anion transmembrane transporter activity	46/1839	160/14729	2.81234e-08	8.74497e-07	SLC7A2/SLC25A13/SLC6A13/SLC7A9/ABCC2/MPC1/SLCO1A2/SLC23A2/SLC25A15/SLC1A1/SLC1A2/SLC6A12/SLC22A2/SLC35D1/SLC19A2/ABCG2/ABCC11/SLC17A3/SLC25A23/SLCO1B1/SLC22A7/SLCO2B1/SLC39A8/SLC13A5/SLC47A1/SFXN5/SLC25A38/SLC26A1/SLC22A3/SLC25A25/SLC22A9/SLC25A4/SLC16A1/SFXN2/SLC6A1/SLC2A2/SFXN1/MFSD2A/SLC23A1/SLC25A30/SLC38A9/SLC25A42/SLC25A18/SLC38A3/SLC2A10/SLC35B4	46
LIHC-1	MF	GO:0016597	amino acid binding	21/1839	46/14729	2.90789e-08	8.94579e-07	GCLC/CPS1/OTC/SLC1A1/GNMT/GOT2/ASS1/DDC/GCHFR/TM4SF5/DPYS/TDO2/DDAH1/NAGS/SRR/AGXT/SHMT1/GLDC/SHMT2/TAT/GRIN2B	21
LIHC-1	BP	GO:0030195	negative regulation of blood coagulation	21/1839	46/14729	2.90789e-08	8.94579e-07	TFPI/CEACAM1/CPB2/F11/APOH/VTN/KNG1/HRG/PROC/PLG/APOE/F12/SERPING1/KLKB1/SERPINF2/FGG/FGA/FGB/F2/ABAT/PROS1	21
LIHC-1	BP	GO:0043434	response to peptide hormone	80/1839	348/14729	2.91597e-08	8.94579e-07	GCLC/PDK4/PDK2/CPS1/ABCC2/OTC/F7/PRKCZ/TGFBR3/CEACAM1/HADHA/PNPLA3/SRSF5/PCK2/LPIN2/CA2/SLC39A14/AKT2/FGF21/RARRES2/GCK/CDKN1B/GPLD1/GHR/GRB14/ERRFI1/ARG1/GOT1/SOCS2/CRY2/CAT/TNFSF10/ACVR1C/PCK1/GOT2/POR/CDO1/ASS1/SLC34A1/G6PC1/LPIN1/ECHDC3/AGT/SORL1/KHK/HADH/CYP11A1/PKLR/AGTR1/AHSG/SRD5A1/IGFBP1/EIF4EBP2/FOXO1/QDPR/PDE3B/PID1/PFKFB1/LRP5/KLF15/GPER1/GJB2/STAT6/RAB8A/GPT/IRS1/SYAP1/SIK2/INSR/PTEN…	80
LIHC-1	BP	GO:1905952	regulation of lipid localization	43/1839	145/14729	2.93224e-08	8.95571e-07	PON1/ABCB4/SCARB1/ACACB/APOB/NFKBIA/LIPG/AKT2/APOA5/APOC3/SCP2/APOA1/CRY2/LRP1/C3/APOE/APOC1/AGT/ABCG5/FITM1/ABCA8/REN/ABCG8/AGTR1/ACSL1/ABCA5/LDLRAP1/APOA2/SHH/PRAP1/PNPLA2/CYP8B1/ENPP7/IRS2/CYP4F2/RXRA/PPARA/CYP4A11/ACSL5/CES1/PLIN5/APOC2/APOC4	43
LIHC-1	BP	GO:1990748	cellular detoxification	33/1839	97/14729	3.09819e-08	9.42069e-07	MGST1/RDH11/MGST2/GSTZ1/SOD2/AKR1A1/PRDX6/MTARC2/ABCG2/UBIAD1/CAT/PRXL2A/APOE/GCH1/PIM1/ESD/SOD1/GSTO1/FANCC/FABP1/ALB/ALDH1A1/PRDX3/GLRX/CCS/MTARC1/GSTK1/TXNRD3/ADH5/ADH4/APOM/GSTA1/HP	33
LIHC-1	BP	GO:0062013	positive regulation of small molecule metabolic process	37/1839	116/14729	3.26582e-08	9.88666e-07	MLXIPL/NR1H4/IGF1/DGAT2/MLYCD/AKT2/GCK/PPARGC1A/CPT1A/APOA5/GPLD1/APOA1/RDH10/CLYBL/NR1D1/POR/RGN/PID1/LDLRAP1/PINK1/FABP1/GPER1/AVPR1A/NNMT/GPD1/GPT/CYP7A1/IRS1/INSR/IRS2/PPARA/ENTPD5/COX2/CES1/PLIN5/PPP1R3G/APOC2	37
LIHC-1	BP	GO:0010675	regulation of cellular carbohydrate metabolic process	39/1839	126/14729	3.53624e-08	1.06583e-06	PDK4/PDK2/IGF1/DGAT2/RORA/ACACB/GCKR/MLYCD/BCKDK/AKT2/GCK/PPARGC1A/GPLD1/LEPR/ACADM/PPP1R3C/NLN/GNMT/FOXA2/RGN/KHK/IGFBP4/RORC/PFKFB1/GPER1/FBP1/NNMT/GPT/IRS1/INSR/PPP1R3B/MST1/IRS2/PPARA/SDHAF3/ENPP1/SLC35B4/GCGR/PPP1R3G	39
LIHC-1	BP	GO:1900047	negative regulation of hemostasis	21/1839	47/14729	4.64029e-08	1.39249e-06	TFPI/CEACAM1/CPB2/F11/APOH/VTN/KNG1/HRG/PROC/PLG/APOE/F12/SERPING1/KLKB1/SERPINF2/FGG/FGA/FGB/F2/ABAT/PROS1	21
LIHC-1	BP	GO:0042537	benzene-containing compound metabolic process	15/1839	26/14729	5.29205e-08	1.58117e-06	ACAA1/FAH/PON3/AADAT/KMO/ALDH8A1/EPHX2/GOT2/KYAT3/TDO2/HAAO/ACSM1/AFMID/IDO2/UGT1A1	15
LIHC-1	BP	GO:0006706	steroid catabolic process	14/1839	23/14729	5.80022e-08	1.71069e-06	HSD17B6/CYP46A1/SCARB1/SULT1E1/HSD11B1/AKR1D1/APOE/CYP27A1/CYP1A2/SRD5A1/CYP39A1/CYP3A4/CYP7A1/HSD17B11	14
LIHC-1	BP	GO:0009435	NAD biosynthetic process	14/1839	23/14729	5.80022e-08	1.71069e-06	QPRT/NAMPT/NMRK1/NUDT12/KMO/PARP16/ACMSD/HAAO/NNMT/NMNAT1/AFMID/IDO2/ASPDH/NAXD	14
LIHC-1	BP	GO:0042730	fibrinolysis	14/1839	23/14729	5.80022e-08	1.71069e-06	CPB2/F11/APOH/HRG/PLG/F12/SERPING1/KLKB1/SERPINF2/FGG/FGA/FGB/F2/PROS1	14
LIHC-1	MF	GO:0004300	enoyl-CoA hydratase activity	9/1839	10/14729	6.4371e-08	1.88237e-06	HADHA/ECHDC1/EHHADH/ECHDC2/ECHS1/HSD17B4/ECHDC3/HADHB/AUH	9
LIHC-1	MF	GO:0018455	alcohol dehydrogenase [NAD(P)+] activity	9/1839	10/14729	6.4371e-08	1.88237e-06	ADHFE1/DHRS4/ADH6/ADH1A/ADH7/ADH1B/ADH5/ADH4/ADH1C	9
LIHC-1	MF	GO:0016229	steroid dehydrogenase activity	17/1839	33/14729	6.54574e-08	1.90603e-06	HSD17B6/HSD17B10/HSD17B2/HSD11B1/AKR1D1/HSD17B4/RDH5/RDH16/SRD5A1/HSD17B12/HSD17B13/HSD17B11/AKR1C4/HSD3B1/HSD3B2/HSD17B8/SRD5A2	17
LIHC-1	BP	GO:0005977	glycogen metabolic process	25/1839	64/14729	6.59713e-08	1.91289e-06	IGF1/PYGL/AKT2/PRKAG2/GCK/GYS2/LEPR/ACADM/STBD1/PPP1R3C/GNMT/NR1D1/G6PC1/PPP1R1A/KHK/AGL/IRS1/UGP2/INSR/PPP1R3B/IRS2/NHLRC1/ENPP1/GCGR/PPP1R3G	25
LIHC-1	MF	GO:0016746	transferase activity, transferring acyl groups	54/1839	207/14729	7.08171e-08	2.04477e-06	ACSM3/CROT/ALAS1/ACAA1/DGAT2/ACSM2B/ACAT1/HADHA/CERS4/CRAT/GCAT/PNPLA3/GNPNAT1/CPT1A/PDHX/HMGCS1/SCP2/PRDX6/DLST/GPAM/ACAT2/MOGAT1/CLYBL/ELP3/HMGCS2/BAAT/DBT/HADHB/GPAT3/NAT8/CBR4/GLYAT/OXSM/NMT2/NAT2/CPT2/PAFAH2/AGPAT3/NAGS/MOGAT2/ACSM1/GLYATL1/ACAA2/FASN/ELOVL6/NAT1/SPTLC3/PNPLA2/ACSM5/ACSM2A/ELOVL2/GLYATL3/ZDHHC11B/LCAT	54
LIHC-1	BP	GO:0016051	carbohydrate biosynthetic process	48/1839	175/14729	7.14357e-08	2.054e-06	SLC25A13/PDK2/IGF1/DGAT2/ST3GAL6/PGM1/PCK2/SLC39A14/AKT2/GCK/PPARGC1A/GYS2/LEPR/ACADM/AKR1A1/PPP1R3C/GOT1/NLN/PCK1/GNMT/NR1D1/RGN/G6PC1/SDS/SLC37A4/RBP4/SORD/PFKFB1/ST6GALNAC6/AGL/GPER1/FBP1/NNMT/GPD1/GPT/IRS1/UGP2/INSR/PPP1R3B/MST1/PC/IRS2/PPARA/NHLRC1/SDHAF3/ENPP1/SLC35B4/PPP1R3G	48
LIHC-1	BP	GO:0050819	negative regulation of coagulation	21/1839	48/14729	7.28252e-08	2.08523e-06	TFPI/CEACAM1/CPB2/F11/APOH/VTN/KNG1/HRG/PROC/PLG/APOE/F12/SERPING1/KLKB1/SERPINF2/FGG/FGA/FGB/F2/ABAT/PROS1	21
LIHC-1	BP	GO:0097237	cellular response to toxic substance	34/1839	105/14729	7.71313e-08	2.19936e-06	MGST1/RDH11/MGST2/GSTZ1/SOD2/AKR1A1/PRDX6/MTARC2/ABCG2/UBIAD1/CAT/PRXL2A/APOE/GCH1/PIM1/ESD/SOD1/GSTO1/FANCC/PINK1/FABP1/ALB/ALDH1A1/PRDX3/GLRX/CCS/MTARC1/GSTK1/TXNRD3/ADH5/ADH4/APOM/GSTA1/HP	34
LIHC-1	MF	GO:0016747	transferase activity, transferring acyl groups other than amino-acyl groups	50/1839	187/14729	9.2923e-08	2.63871e-06	ACSM3/CROT/ALAS1/ACAA1/DGAT2/ACSM2B/ACAT1/HADHA/CERS4/CRAT/GCAT/PNPLA3/GNPNAT1/CPT1A/SCP2/PRDX6/DLST/GPAM/ACAT2/MOGAT1/ELP3/BAAT/DBT/HADHB/GPAT3/NAT8/CBR4/GLYAT/OXSM/NMT2/NAT2/CPT2/PAFAH2/AGPAT3/NAGS/MOGAT2/ACSM1/GLYATL1/ACAA2/FASN/ELOVL6/NAT1/SPTLC3/PNPLA2/ACSM5/ACSM2A/ELOVL2/GLYATL3/ZDHHC11B/LCAT	50
LIHC-1	BP	GO:0006544	glycine metabolic process	11/1839	15/14729	9.4307e-08	2.64193e-06	GCAT/AGXT2/RIDA/BAAT/GCSH/AMT/GLYAT/AGXT/SHMT1/GLDC/SHMT2	11
LIHC-1	BP	GO:0034375	high-density lipoprotein particle remodeling	11/1839	15/14729	9.4307e-08	2.64193e-06	SCARB1/LIPG/APOC3/APOA1/APOE/APOC1/ABCA5/APOA2/LIPC/APOM/LCAT	11
LIHC-1	BP	GO:0006073	cellular glucan metabolic process	25/1839	65/14729	9.45743e-08	2.64193e-06	IGF1/PYGL/AKT2/PRKAG2/GCK/GYS2/LEPR/ACADM/STBD1/PPP1R3C/GNMT/NR1D1/G6PC1/PPP1R1A/KHK/AGL/IRS1/UGP2/INSR/PPP1R3B/IRS2/NHLRC1/ENPP1/GCGR/PPP1R3G	25
LIHC-1	BP	GO:0044042	glucan metabolic process	25/1839	65/14729	9.45743e-08	2.64193e-06	IGF1/PYGL/AKT2/PRKAG2/GCK/GYS2/LEPR/ACADM/STBD1/PPP1R3C/GNMT/NR1D1/G6PC1/PPP1R1A/KHK/AGL/IRS1/UGP2/INSR/PPP1R3B/IRS2/NHLRC1/ENPP1/GCGR/PPP1R3G	25
LIHC-1	CC	GO:0045177	apical part of cell	85/1839	387/14729	9.59495e-08	2.66949e-06	ABCB4/MGST1/NPC1L1/SLC7A9/ABCC2/USH2A/VAMP3/SLC9A3R2/PRKCZ/ABCB11/CEACAM1/ABCB1/SLC15A1/SLC23A2/ABCC6/TF/EPB41L4B/CDHR5/HOMER2/CA2/SLC39A14/HPN/SLC1A1/MPDZ/SLC2A9/SLC22A2/GNAT1/IGFBP2/PAPPA2/AKR1A1/ABCG2/ABCC11/LRP1/SLC17A3/SLC17A1/RAB17/MYO1B/ACE2/SLC34A1/ANO1/ACY3/MIP/KCNK1/MYO7A/SLCO2B1/ABCG5/ENPEP/SLC39A8/SLC47A1/ADCY10/REN/ABCG8/SLC17A4/SLC16A2/MARVELD2/SLC25A27/CNKSR3/SORBS2/SLC16A1/ATP2B2/…	85
LIHC-1	BP	GO:0071827	plasma lipoprotein particle organization	19/1839	41/14729	9.86578e-08	2.73378e-06	NR1H4/SCARB1/APOB/LIPG/APOA5/APOC3/APOA1/APOE/APOC1/AGT/MTTP/AGTR1/ABCA5/APOA2/LIPC/MFSD2A/APOM/LCAT/APOC2	19
LIHC-1	BP	GO:0000096	sulfur amino acid metabolic process	17/1839	34/14729	1.15698e-07	3.1803e-06	GCLC/CPS1/MTHFD1/CTH/GNMT/TST/CDO1/BHMT2/CSAD/BHMT/MMUT/MAT1A/CBS/AGXT/MSRA/ADI1/LOC102724560	17
LIHC-1	BP	GO:0006699	bile acid biosynthetic process	17/1839	34/14729	1.15698e-07	3.1803e-06	NR1H4/CYP46A1/HSD17B10/ABCB11/SLC27A5/SCP2/AKR1D1/NR1D1/CYP27A1/BAAT/SLC27A2/CYP39A1/CYP7A1/CYP7B1/CYP8B1/AKR1C4/CES1	17
LIHC-1	BP	GO:0031998	regulation of fatty acid beta-oxidation	13/1839	21/14729	1.32241e-07	3.62056e-06	ABCB11/ACACB/LONP2/MLYCD/AKT2/CPT1A/ETFBKMT/FABP1/MFSD2A/IRS1/IRS2/PPARA/PLIN5	13
LIHC-1	BP	GO:0032371	regulation of sterol transport	23/1839	58/14729	1.59104e-07	4.32159e-06	PON1/ABCB4/NFKBIA/LIPG/APOA5/APOC3/SCP2/APOA1/LRP1/APOE/APOC1/ABCG5/ABCA8/ABCG8/ABCA5/LDLRAP1/APOA2/SHH/CYP8B1/ENPP7/RXRA/CES1/APOC2	23
LIHC-1	BP	GO:0032374	regulation of cholesterol transport	23/1839	58/14729	1.59104e-07	4.32159e-06	PON1/ABCB4/NFKBIA/LIPG/APOA5/APOC3/SCP2/APOA1/LRP1/APOE/APOC1/ABCG5/ABCA8/ABCG8/ABCA5/LDLRAP1/APOA2/SHH/CYP8B1/ENPP7/RXRA/CES1/APOC2	23
LIHC-1	BP	GO:0006109	regulation of carbohydrate metabolic process	43/1839	153/14729	1.60489e-07	4.34206e-06	PDK4/PDK2/MLXIPL/IGF1/DGAT2/RORA/ACACB/GCKR/MLYCD/BCKDK/AKT2/PRKAG2/GCK/PPARGC1A/GPLD1/LEPR/ACADM/PPP1R3C/NLN/GNMT/FOXA2/RGN/KHK/IGFBP4/RORC/PFKFB1/GPER1/FBP1/NNMT/GPD1/GPT/IRS1/INSR/PPP1R3B/MST1/IRS2/PPARA/ENTPD5/SDHAF3/ENPP1/SLC35B4/GCGR/PPP1R3G	43
LIHC-1	MF	GO:0008509	anion transmembrane transporter activity	62/1839	257/14729	1.73679e-07	4.68048e-06	SLC7A2/SLC25A13/SLC6A13/SLC7A9/ABCC2/MPC1/ABCC9/SLCO1A2/SLC23A2/ABCC6/APOL1/SLC25A15/SLC39A14/SLC1A1/ABCC3/SLC1A2/SLC6A12/SLC22A2/SLC35D1/SLC19A2/ABCG2/ABCC11/SLC17A3/SLC17A1/SLC25A23/ANO1/SLCO1B1/SLC22A7/SLCO2B1/SLC37A4/SLC39A8/SLC13A5/SLC47A1/SFXN5/SLC25A38/SLC26A1/SLC22A3/SLC25A25/SLC22A9/SLC25A4/ANKH/SLC16A1/SFXN2/SLC6A1/SLC9C2/SLC2A2/SFXN1/MFSD2A/SLC23A1/CLCN5/LRRC8D/SLC25A30/SLC22A1/SLC38A9…	62
LIHC-1	BP	GO:0009437	carnitine metabolic process	10/1839	13/14729	1.79938e-07	4.8302e-06	CROT/CRAT/CPT1A/ACADL/ACADM/POR/BBOX1/ALDH9A1/CPT2/TMLHE	10
LIHC-1	BP	GO:0006690	icosanoid metabolic process	32/1839	99/14729	1.93496e-07	5.17395e-06	TNFRSF1A/MGST2/CYP2D6/PTGR1/CYP2C18/FAAH/CYP2J2/CYP2C9/CYP2C8/PTGR2/CYP1A1/CYP1A2/EPHX1/CBR1/ACOX1/CYP4A22/ABHD6/CYP2C19/AVPR1A/CYP4F11/CES2/CYP4F2/CYP4Z1/CYP4F12/CYP4F3/CYP4A11/CYP2B6/CYP2A13/CYP2A7/AKR1C4/GSTA1/CYP2A6	32
LIHC-1	MF	GO:0016620	oxidoreductase activity, acting on the aldehyde or oxo group of donors, NAD or NADP as acceptor	17/1839	35/14729	1.9883e-07	5.29596e-06	ALDH3A2/DLD/PDHX/ALDH2/ALDH5A1/ALDH8A1/ALDH6A1/ALDH1B1/ALDH9A1/ALDH1L1/HSD17B12/ALDH4A1/ALDH7A1/ALDH1A1/ADH5/ADH4/AKR1C4	17
LIHC-1	BP	GO:0030193	regulation of blood coagulation	24/1839	63/14729	2.10415e-07	5.5829e-06	TFPI/F7/CEACAM1/CPB2/F11/APOH/VTN/KNG1/HRG/PROC/SERPINC1/PLG/FOXA2/APOE/F12/SERPING1/KLKB1/SERPINF2/FGG/FGA/FGB/F2/ABAT/PROS1	24
LIHC-1	MF	GO:0015291	secondary active transmembrane transporter activity	52/1839	203/14729	2.30602e-07	6.08303e-06	SLC6A13/SLC6A16/SLCO1A2/SLC15A1/SLC23A2/SLC10A1/SLC39A14/SLC1A1/SLC2A9/SLC1A2/SLC6A12/SLC17A2/SLC16A10/SLC35D1/SLC25A16/SLC17A3/SLC17A1/SLC34A1/SLCO1B1/SLC22A7/SLCO2B1/SLC37A4/SLC28A2/SLC39A8/SLC38A4/SLC13A5/SLC47A1/SLC26A1/SLC17A4/SLC22A3/SLC16A2/SLC22A9/SLC25A4/ANKH/SLC16A1/SLC28A1/SLC6A1/SLC9C2/SLC9B2/MFSD2A/SLC20A2/SLC23A1/CLCN5/SLC25A30/SLC16A13/SLC22A1/SLC35C1/SLC25A18/SLC38A3/SLC2A10/SLC9A…	52
LIHC-1	BP	GO:0006112	energy reserve metabolic process	26/1839	72/14729	2.31035e-07	6.08303e-06	IGF1/PYGL/AKT2/PRKAG2/GCK/GYS2/LEPR/ACADM/STBD1/PPP1R3C/GNMT/NR1D1/G6PC1/PPP1R1A/KHK/PID1/AGL/IRS1/UGP2/INSR/PPP1R3B/IRS2/NHLRC1/ENPP1/GCGR/PPP1R3G	26
LIHC-1	BP	GO:0006081	cellular aldehyde metabolic process	22/1839	55/14729	2.46398e-07	6.46278e-06	HAGH/RDH11/ALDH3A2/PNPO/AGXT2/AKR1A1/ALDH8A1/RDH10/GRHPR/IDH1/ESD/ALDH9A1/AKR7A3/ALDH7A1/ALDH1A1/GLYCTK/AGXT/IDH2/BCO2/ADH5/ADH4/HOGA1	22
LIHC-1	BP	GO:0006953	acute-phase response	19/1839	43/14729	2.5184e-07	6.5804e-06	ITIH4/TFR2/LBP/ASS1/APCS/SAA2/AHSG/SAA4/IL6R/MBL2/SERPINF2/SAA1/F2/F8/SERPINA1/ORM2/ORM1/UGT1A1/HP	19
LIHC-1	BP	GO:0033344	cholesterol efflux	21/1839	51/14729	2.57056e-07	6.66599e-06	PON1/SCARB1/APOB/NFKBIA/APOA5/APOC3/APOA1/LRP1/APOE/APOC1/ABCG5/ABCA8/ABCG8/ABCA5/APOA2/SHH/TSKU/RXRA/CES1/APOM/APOC2	21
LIHC-1	BP	GO:0046164	alcohol catabolic process	21/1839	51/14729	2.57056e-07	6.66599e-06	CYP46A1/SCARB1/HAO1/SULT2A1/SULT1E1/ALDH2/AKR1D1/APOE/CYP27A1/ALDH1B1/SORD/CYP39A1/TKFC/INPP1/CYP7A1/PTEN/SULT1B1/SULT1A1/SULT1A2/ADH4/GK	21
LIHC-1	CC	GO:0016324	apical plasma membrane	73/1839	324/14729	2.71853e-07	7.02322e-06	ABCB4/NPC1L1/SLC7A9/ABCC2/USH2A/VAMP3/SLC9A3R2/PRKCZ/ABCB11/CEACAM1/ABCB1/SLC15A1/SLC23A2/ABCC6/TF/CDHR5/SLC39A14/HPN/SLC1A1/MPDZ/SLC2A9/SLC22A2/GNAT1/IGFBP2/PAPPA2/AKR1A1/ABCG2/ABCC11/SLC17A3/SLC17A1/RAB17/ACE2/SLC34A1/ANO1/ACY3/MIP/KCNK1/MYO7A/SLCO2B1/ABCG5/ENPEP/SLC39A8/SLC47A1/ADCY10/ABCG8/SLC17A4/SLC16A2/MARVELD2/CNKSR3/SORBS2/SLC16A1/ATP2B2/IL6R/CD300LG/CLDN1/SLC2A2/SLC9B2/AMN/CA4/ADRB2/SLC…	73
LIHC-1	BP	GO:0000038	very long-chain fatty acid metabolic process	16/1839	32/14729	2.74098e-07	7.05469e-06	ACAA1/HACD3/SLC27A5/ACOT2/ABCD4/HSD17B4/SLC27A2/ACSL1/ACOX1/ACOX2/ELOVL6/ACOT4/ACOT1/CYP4F2/CYP4F12/ELOVL2	16
LIHC-1	BP	GO:0097006	regulation of plasma lipoprotein particle levels	24/1839	64/14729	2.97081e-07	7.61769e-06	NR1H4/DGAT2/SCARB1/APOB/LIPG/FGF21/APOA5/APOC3/GPLD1/APOA1/APOE/APOC1/AGT/MTTP/AGTR1/ABCA5/LDLRAP1/APOA2/LIPC/MFSD2A/CES3/APOM/LCAT/APOC2	24
LIHC-1	MF	GO:0003995	acyl-CoA dehydrogenase activity	9/1839	11/14729	3.14476e-07	7.88714e-06	GCDH/ACAD10/ACADL/ACADM/ACADS/IVD/ACAD8/ACADSB/ACAD11	9
LIHC-1	BP	GO:0019627	urea metabolic process	9/1839	11/14729	3.14476e-07	7.88714e-06	NR1H4/CPS1/OTC/SLC25A15/ARG1/ASL/ASS1/CYP2C9/NAGS	9
LIHC-1	BP	GO:0033539	fatty acid beta-oxidation using acyl-CoA dehydrogenase	9/1839	11/14729	3.14476e-07	7.88714e-06	GCDH/ACADL/ACADM/ACADS/IVD/ETFBKMT/ETFA/ETFDH/ACAD11	9
LIHC-1	BP	GO:0033540	fatty acid beta-oxidation using acyl-CoA oxidase	9/1839	11/14729	3.14476e-07	7.88714e-06	CROT/ACAA1/ACOX3/CRAT/EHHADH/SCP2/ACOX1/ACOX2/DECR2	9
LIHC-1	BP	GO:0034384	high-density lipoprotein particle clearance	9/1839	11/14729	3.14476e-07	7.88714e-06	SCARB1/LIPG/APOC3/GPLD1/APOA1/APOE/APOA2/APOM/APOC2	9
LIHC-1	BP	GO:0071941	nitrogen cycle metabolic process	9/1839	11/14729	3.14476e-07	7.88714e-06	NR1H4/CPS1/OTC/SLC25A15/ARG1/ASL/ASS1/CYP2C9/NAGS	9
LIHC-1	MF	GO:0071949	FAD binding	17/1839	36/14729	3.32979e-07	8.32084e-06	ERO1B/ACOX3/PRODH/DAO/DHCR24/KMO/COQ6/CRY2/MMACHC/AOX1/AIFM1/XDH/ACOX1/LDHD/ACOX2/DDO/PRODH2	17
LIHC-1	BP	GO:0009743	response to carbohydrate	53/1839	211/14729	3.47576e-07	8.65415e-06	GCLC/ADIPOR2/BAIAP3/NADK/MLXIPL/NR1H4/CPB2/APOB/GCKR/PNPLA3/PCK2/HNF4A/SLC39A14/FGF21/NAMPT/GCK/PPARGC1A/P2RX3/CDKN1B/GYS2/SOD2/GPLD1/HMGCR/GPAM/GOT1/CAT/LRP1/ACVR1C/PCK1/FOXA2/NR1D1/G6PC1/ANO1/NR0B2/RAF1/SERPINF1/KHK/PKLR/CLTRN/SYBU/SIDT2/SLC6A1/KCNB1/APOA2/LRP5/VSNL1/SLC9B2/GPER1/ENDOG/CYP7A1/PTEN/IRS2/APOM	53
LIHC-1	BP	GO:0032368	regulation of lipid transport	35/1839	116/14729	3.50224e-07	8.6886e-06	PON1/ABCB4/NFKBIA/LIPG/AKT2/APOA5/APOC3/SCP2/APOA1/CRY2/LRP1/APOE/APOC1/AGT/ABCG5/ABCA8/REN/ABCG8/AGTR1/ACSL1/ABCA5/LDLRAP1/APOA2/SHH/PRAP1/CYP8B1/ENPP7/IRS2/CYP4F2/RXRA/PPARA/CYP4A11/ACSL5/CES1/APOC2	35
LIHC-1	BP	GO:0090181	regulation of cholesterol metabolic process	15/1839	29/14729	3.67575e-07	9.08624e-06	NR1H4/DGAT2/APOB/SEC14L2/ERLIN1/ACADL/EPHX2/POR/APOE/FMO5/SOD1/LDLRAP1/CYP7A1/DHCR7/CES1	15
LIHC-1	BP	GO:0033500	carbohydrate homeostasis	54/1839	217/14729	3.73146e-07	9.1909e-06	GCLC/PDK4/PDK2/ADIPOR2/BAIAP3/NADK/MLXIPL/NR1H4/CPB2/GCKR/PYGL/PCK2/HNF4A/SLC39A14/FGF21/GCK/PPARGC1A/GPLD1/HMGCR/LEPR/TENT4B/CRY2/LRP1/DBH/PCK1/FOXA2/NR1D1/FOXA1/G6PC1/ANO1/RAF1/SERPINF1/PRCP/RBP4/CLTRN/SYBU/SIDT2/FOXO1/SLC16A1/KCNB1/LRP5/VSNL1/KLF15/SLC9B2/GPER1/ENDOG/CYP7A1/IRS1/INSR/LRRC8D/ACSM2A/IRS2/GCGR/PPP1R3G	54
LIHC-1	BP	GO:0050818	regulation of coagulation	24/1839	65/14729	4.15622e-07	1.01642e-05	TFPI/F7/CEACAM1/CPB2/F11/APOH/VTN/KNG1/HRG/PROC/SERPINC1/PLG/FOXA2/APOE/F12/SERPING1/KLKB1/SERPINF2/FGG/FGA/FGB/F2/ABAT/PROS1	24
LIHC-1	BP	GO:1900046	regulation of hemostasis	24/1839	65/14729	4.15622e-07	1.01642e-05	TFPI/F7/CEACAM1/CPB2/F11/APOH/VTN/KNG1/HRG/PROC/SERPINC1/PLG/FOXA2/APOE/F12/SERPING1/KLKB1/SERPINF2/FGG/FGA/FGB/F2/ABAT/PROS1	24
LIHC-1	BP	GO:0032868	response to insulin	56/1839	229/14729	4.22549e-07	1.0297e-05	GCLC/PDK4/PDK2/OTC/PRKCZ/CEACAM1/HADHA/PNPLA3/SRSF5/PCK2/LPIN2/SLC39A14/AKT2/RARRES2/GCK/GPLD1/GHR/GRB14/ERRFI1/GOT1/CRY2/CAT/TNFSF10/ACVR1C/PCK1/GOT2/G6PC1/LPIN1/ECHDC3/AGT/SORL1/KHK/HADH/PKLR/AHSG/SRD5A1/IGFBP1/EIF4EBP2/FOXO1/PDE3B/PID1/PFKFB1/KLF15/RAB8A/GPT/IRS1/SYAP1/SIK2/INSR/PTEN/BAIAP2/IRS2/INSIG1/PPARA/GALP/ENPP1	56
LIHC-1	BP	GO:0051384	response to glucocorticoid	37/1839	127/14729	4.34485e-07	1.05505e-05	CPS1/ABCC2/FECH/MAOB/PCK2/GHR/BCHE/IGFBP2/SDC1/ERRFI1/ARG1/KLF9/GOT1/CPN1/PCK1/CDO1/ASS1/SERPINF1/CASP9/IL1RN/SRD5A1/ALAD/HNMT/FOXO1/PFKFB1/APOA2/ALPL/AGL/CLDN1/GJB2/AVPR1A/AGXT/TAT/ND3/HSD3B1/HSD3B2/UGT1A1	37
LIHC-1	BP	GO:0034381	plasma lipoprotein particle clearance	17/1839	37/14729	5.44505e-07	1.31755e-05	NR1H4/DGAT2/SCARB1/APOB/LIPG/FGF21/APOC3/GPLD1/APOA1/APOE/APOC1/LDLRAP1/APOA2/LIPC/CES3/APOM/APOC2	17
LIHC-1	BP	GO:0046390	ribose phosphate biosynthetic process	45/1839	170/14729	5.47574e-07	1.32033e-05	PDK4/SLC25A13/PDK2/UPP2/ACAT1/ACACB/DLD/PYGL/DHODH/MLYCD/GCDH/PRKAG2/PPARGC1A/PDHX/SLC25A16/DMAC2L/PPCS/PAICS/ACSS2/ADCY10/PKLR/SLC26A1/PRPS1/AK3/HSD17B12/ACSL1/PANK1/PID1/ADK/PANK4/PINK1/ADCY9/CMPK1/AK4/ADCY1/ELOVL6/CTPS1/ADSS1/PPARA/ACSL5/ELOVL2/PAPSS2/COX2/ATP6/ATP8	45
LIHC-1	BP	GO:0006570	tyrosine metabolic process	10/1839	14/14729	5.58856e-07	1.33349e-05	IYD/GSTZ1/FAH/HGD/PCBD2/HPD/PCBD1/PAH/TTC36/TAT	10
LIHC-1	BP	GO:0010896	regulation of triglyceride catabolic process	10/1839	14/14729	5.58856e-07	1.33349e-05	FGF21/APOA5/APOC3/GPLD1/AADAC/APOA1/SORL1/PNPLA2/PLIN5/APOC2	10
LIHC-1	BP	GO:0038183	bile acid signaling pathway	10/1839	14/14729	5.58856e-07	1.33349e-05	NR1H4/ABCC2/DGAT2/SLC10A1/HMGCR/CIDEB/ABCG5/ABCG8/CYP7A1/CYP8B1	10
LIHC-1	MF	GO:0050661	NADP binding	20/1839	49/14729	5.86661e-07	1.395e-05	FMO3/H6PD/FMO4/CRYM/DECR1/HIBADH/HMGCR/CRYZ/HSD11B1/CAT/POR/FMO5/GRHPR/IDH1/CBR4/SRD5A1/TM7SF2/QDPR/DHCR7/ASPDH	20
LIHC-1	BP	GO:0071825	protein-lipid complex subunit organization	19/1839	45/14729	5.98658e-07	1.41861e-05	NR1H4/SCARB1/APOB/LIPG/APOA5/APOC3/APOA1/APOE/APOC1/AGT/MTTP/AGTR1/ABCA5/APOA2/LIPC/MFSD2A/APOM/LCAT/APOC2	19
LIHC-1	BP	GO:0033762	response to glucagon	12/1839	20/14729	6.63429e-07	1.556e-05	CPS1/ABCC2/FGF21/ARG1/PCK1/CDO1/ASS1/QDPR/PFKFB1/GJB2/CYTB/GCGR	12
LIHC-1	CC	GO:0034361	very-low-density lipoprotein particle	12/1839	20/14729	6.63429e-07	1.556e-05	APOB/APOH/APOL1/APOA5/APOC3/APOA1/APOE/APOC1/APOA2/APOM/APOC2/APOC4	12
LIHC-1	CC	GO:0034385	triglyceride-rich plasma lipoprotein particle	12/1839	20/14729	6.63429e-07	1.556e-05	APOB/APOH/APOL1/APOA5/APOC3/APOA1/APOE/APOC1/APOA2/APOM/APOC2/APOC4	12
LIHC-1	MF	GO:0022853	active ion transmembrane transporter activity	55/1839	227/14729	7.32981e-07	1.71328e-05	SLC6A13/COX15/ABCC2/ABCC9/SLCO1A2/SLC15A1/SLC23A2/ABCC6/SLC10A1/SLC39A14/SLC1A1/ABCC3/SLC2A9/SLC1A2/SLC6A12/SLC17A2/ABCC11/KCNJ8/SLC17A3/SLC17A1/SLC34A1/SLCO1B1/SLC22A7/SLCO2B1/SLC37A4/SLC28A2/SLC39A8/SLC13A5/SLC47A1/SLC26A1/SLC17A4/SLC22A3/SLC22A9/SLC25A4/SLC28A1/COX6A2/ATP2B2/SLC6A1/SLC9C2/SLC9B2/CYB5A/MFSD2A/SLC20A2/SLC23A1/ATP6V0E2/CLCN5/SLC22A1/SLC25A18/SLC2A10/SLC9A8/COX2/CYTB/COX1/COX3/SLC…	55
LIHC-1	BP	GO:0031960	response to corticosteroid	39/1839	140/14729	7.63178e-07	1.77434e-05	CPS1/ABCC2/FECH/MAOB/PCK2/GHR/BCHE/IGFBP2/SDC1/ERRFI1/ARG1/KLF9/GOT1/CPN1/PCK1/CDO1/ASS1/SERPINF1/CASP9/IL1RN/SRD5A1/ALAD/HNMT/FOXO1/AIFM1/PFKFB1/APOA2/ALPL/AGL/CLDN1/GPER1/GJB2/AVPR1A/AGXT/TAT/ND3/HSD3B1/HSD3B2/UGT1A1	39
LIHC-1	BP	GO:0042593	glucose homeostasis	53/1839	216/14729	7.64267e-07	1.77434e-05	GCLC/PDK4/PDK2/ADIPOR2/BAIAP3/NADK/MLXIPL/NR1H4/CPB2/GCKR/PYGL/PCK2/HNF4A/SLC39A14/FGF21/GCK/PPARGC1A/GPLD1/HMGCR/LEPR/CRY2/LRP1/DBH/PCK1/FOXA2/NR1D1/FOXA1/G6PC1/ANO1/RAF1/SERPINF1/PRCP/RBP4/CLTRN/SYBU/SIDT2/FOXO1/SLC16A1/KCNB1/LRP5/VSNL1/KLF15/SLC9B2/GPER1/ENDOG/CYP7A1/IRS1/INSR/LRRC8D/ACSM2A/IRS2/GCGR/PPP1R3G	53
LIHC-1	BP	GO:0006090	pyruvate metabolic process	29/1839	90/14729	7.6991e-07	1.78142e-05	PDK4/PDK2/MLXIPL/IGF1/PGM1/DLD/PCK2/PRKAG2/GCK/ENO3/ALDOC/PPARGC1A/PDHX/PCK1/SDS/ALDOB/PKLR/PFKFB1/FBP1/GPD1/SRR/INSR/AGXT/PC/DHTKD1/PPARA/ENTPD5/OGDHL/HOGA1	29
LIHC-1	BP	GO:0071375	cellular response to peptide hormone stimulus	58/1839	245/14729	8.36882e-07	1.92988e-05	GCLC/PDK4/PDK2/CPS1/PRKCZ/CEACAM1/PNPLA3/SRSF5/PCK2/LPIN2/CA2/SLC39A14/AKT2/FGF21/RARRES2/GCK/GPLD1/GHR/GRB14/ERRFI1/ARG1/GOT1/SOCS2/PCK1/POR/ASS1/G6PC1/LPIN1/ECHDC3/AGT/SORL1/CYP11A1/PKLR/AGTR1/AHSG/SRD5A1/IGFBP1/EIF4EBP2/FOXO1/PDE3B/PID1/GPER1/GJB2/STAT6/RAB8A/GPT/IRS1/SYAP1/SIK2/INSR/PTEN/STAT5B/BAIAP2/IRS2/INSIG1/SLC30A10/ENPP1/GCGR	58
LIHC-1	BP	GO:0042908	xenobiotic transport	17/1839	38/14729	8.70974e-07	1.99993e-05	ABCB4/ABCC2/ABCB11/ABCB1/ABCC6/ABCC3/SLC22A2/ABCG2/ABCC11/SLC17A3/ABCA8/SLC47A1/NR1I2/SLC22A3/CLDN1/PDZK1/SLC22A1	17
LIHC-1	MF	GO:0016645	oxidoreductase activity, acting on the CH-NH group of donors	14/1839	27/14729	8.73079e-07	1.99993e-05	AASS/BLVRB/PRODH/MTHFD1/CRYM/SARDH/DMGDH/ALDH1L1/PAOX/QDPR/ALDH4A1/ETFDH/PIPOX/PRODH2	14
LIHC-1	BP	GO:0034284	response to monosaccharide	47/1839	184/14729	9.43927e-07	2.15504e-05	GCLC/ADIPOR2/BAIAP3/NADK/MLXIPL/NR1H4/CPB2/GCKR/PCK2/HNF4A/SLC39A14/FGF21/NAMPT/GCK/PPARGC1A/CDKN1B/GYS2/SOD2/GPLD1/HMGCR/GPAM/CAT/LRP1/ACVR1C/PCK1/FOXA2/NR1D1/ANO1/NR0B2/RAF1/SERPINF1/KHK/PKLR/CLTRN/SYBU/SIDT2/KCNB1/APOA2/LRP5/VSNL1/SLC9B2/GPER1/ENDOG/CYP7A1/PTEN/IRS2/APOM	47
LIHC-1	BP	GO:0046486	glycerolipid metabolic process	76/1839	353/14729	1.03527e-06	2.35574e-05	PON1/GDE1/PNPLA4/NR1H4/CPS1/PI4K2B/PIGV/DGAT2/SLC44A1/SCARB1/SLC27A5/APOB/HADHA/PITPNM2/APOH/PNPLA3/PCK2/LPIN2/LIPG/FGF21/MTMR4/CWH43/CPT1A/APOA5/APOC3/CHPT1/GPLD1/CISH/AADAC/FAAH/PRDX6/APOA1/GPAM/SOCS2/CAT/MOGAT1/PCK1/C3/APOE/APOC1/PNPLA7/RGN/G6PC1/PEMT/LPIN1/SORL1/SELENOI/GPAT3/MTTP/PIK3C2G/ETNK2/PLA1A/THRSP/INPP1/ACSL1/APOA2/AGPAT3/PGAP3/ABHD6/LIPC/MOGAT2/MTMR10/GPD1/MFSD2A/PTEN/PNPLA2/PIGP/IN…	76
LIHC-1	BP	GO:0009260	ribonucleotide biosynthetic process	43/1839	163/14729	1.07249e-06	2.4324e-05	PDK4/SLC25A13/PDK2/UPP2/ACAT1/ACACB/DLD/DHODH/MLYCD/GCDH/PRKAG2/PPARGC1A/PDHX/SLC25A16/DMAC2L/PPCS/PAICS/ACSS2/ADCY10/PKLR/SLC26A1/AK3/HSD17B12/ACSL1/PANK1/PID1/ADK/PANK4/PINK1/ADCY9/CMPK1/AK4/ADCY1/ELOVL6/CTPS1/ADSS1/PPARA/ACSL5/ELOVL2/PAPSS2/COX2/ATP6/ATP8	43
LIHC-1	BP	GO:0072522	purine-containing compound biosynthetic process	45/1839	174/14729	1.10522e-06	2.49838e-05	PDK4/SLC25A13/PDK2/ACAT1/ACACB/DLD/MTHFD1/MLYCD/GCDH/PRKAG2/PPARGC1A/PDHX/SLC25A16/DMAC2L/PPCS/PAICS/ACSS2/NT5E/ADCY10/PKLR/SLC26A1/PRPS1/AK3/HSD17B12/ACSL1/PANK1/PID1/ADK/PANK4/PINK1/ADCY9/AK4/ADCY1/ADAL/ELOVL6/SHMT1/SHMT2/ADSS1/PPARA/ACSL5/ELOVL2/PAPSS2/COX2/ATP6/ATP8	45
LIHC-1	BP	GO:0034370	triglyceride-rich lipoprotein particle remodeling	9/1839	12/14729	1.1175e-06	2.50146e-05	NR1H4/APOA5/APOC3/APOA1/APOE/APOA2/LIPC/LCAT/APOC2	9
LIHC-1	BP	GO:0034372	very-low-density lipoprotein particle remodeling	9/1839	12/14729	1.1175e-06	2.50146e-05	NR1H4/APOA5/APOC3/APOA1/APOE/APOA2/LIPC/LCAT/APOC2	9
LIHC-1	BP	GO:0072376	protein activation cascade	9/1839	12/14729	1.1175e-06	2.50146e-05	APOH/SERPINC1/F12/PRCP/KLKB1/FGG/FGA/FGB/F8	9
LIHC-1	BP	GO:0007584	response to nutrient	42/1839	158/14729	1.1463e-06	2.55581e-05	GCLC/PDK2/ADIPOR2/NR1H4/OTC/F7/BCKDHB/CYP26A1/LIPG/SOD2/HMGCS1/HMGCR/BCHE/IGFBP2/HMGCL/SERPINC1/APOA1/ARG1/CAT/FOXA2/POR/ASS1/SLC34A1/PEMT/PIM1/TTPA/ABCG5/ASCL1/CYP1A1/PKLR/ABCG8/ALAD/ACSL1/SLC16A1/ALPL/AGL/C2/MGMT/PTEN/CYTB/GCGR/UGT1A1	42
LIHC-1	BP	GO:0006767	water-soluble vitamin metabolic process	21/1839	55/14729	1.14922e-06	2.55581e-05	GCLC/MCCC1/SLC23A2/PNPO/AKR1A1/SLC19A2/ABCD4/CLYBL/RGN/MMACHC/PSAT1/SLC19A3/MTHFS/GSTO1/MMAA/NNMT/MMADHC/BTD/SLC23A1/SHMT1/SHMT2	21
LIHC-1	BP	GO:0006778	porphyrin-containing compound metabolic process	19/1839	47/14729	1.3363e-06	2.96228e-05	COX15/ALAS1/ABCC2/FECH/BLVRB/PGRMC1/AMBP/HPX/ABCB7/SLCO1B1/SLCO2B1/CYP1A1/CYP1A2/SLC25A38/ALAD/BDH2/FXN/UGT1A1/UGT1A4	19
LIHC-1	BP	GO:1901661	quinone metabolic process	17/1839	39/14729	1.36494e-06	3.01604e-05	COQ5/HMGCR/COQ10B/AKR1A1/COQ6/UBIAD1/COQ10A/CBR4/CBR1/PDSS2/VKORC1/CYP4F11/CYP4F2/CYP4F12/CYP4F3/ADH4/AKR1C4	17
LIHC-1	BP	GO:0150104	transport across blood-brain barrier	27/1839	83/14729	1.48886e-06	3.2793e-05	SLC7A2/SLC6A13/ABCC2/ABCC9/SLC44A1/ABCB1/SLC1A1/ABCC3/SLC1A2/SLC22A2/LEPR/ABCG2/KCNJ8/LRP1/APOE/SLCO2B1/SLC28A2/SLC22A3/SLC16A2/SLC16A1/SLC6A1/AVPR1A/MFSD2A/INSR/SLC22A1/SLC38A3/SLC2A10	27
LIHC-1	BP	GO:0009070	serine family amino acid biosynthetic process	11/1839	18/14729	1.53254e-06	3.35402e-05	MTHFD1/AGXT2/CTH/PSAT1/CBS/SRR/AGXT/SHMT1/SEPHS2/SHMT2/LOC102724560	11
LIHC-1	MF	GO:0015125	bile acid transmembrane transporter activity	11/1839	18/14729	1.53254e-06	3.35402e-05	ABCB11/CEACAM1/SLCO1A2/SLC10A1/ABCC3/ABCC11/SLCO1B1/SLCO2B1/SLC51A/AKR1C4/SLC10A5	11
LIHC-1	BP	GO:1901652	response to peptide	87/1839	425/14729	1.65572e-06	3.6121e-05	GCLC/PDK4/PDK2/IGF1/CPS1/ABCC2/OTC/F7/PRKCZ/TGFBR3/CEACAM1/HADHA/PNPLA3/SRSF5/PCK2/NFKBIA/LPIN2/CA2/SLC39A14/AKT2/FGF21/NAMPT/RARRES2/GCK/CDKN1B/GPLD1/GHR/GRB14/ERRFI1/ARG1/GOT1/SOCS2/CRY2/CAT/TNFSF10/LRP1/ACVR1C/PCK1/GOT2/POR/CDO1/ASS1/SLC34A1/G6PC1/ANO1/SERPINF1/LPIN1/ECHDC3/AGT/SORL1/KHK/HADH/CYP11A1/PKLR/AGTR1/AHSG/SRD5A1/IGFBP1/EIF4EBP2/FOXO1/QDPR/PDE3B/PID1/PFKFB1/LRP5/KLF15/GPER1/GJB2/STAT…	87
LIHC-1	BP	GO:0010038	response to metal ion	70/1839	321/14729	1.69164e-06	3.67879e-05	GCLC/SLC25A13/SYT7/CPS1/ABCC2/OTC/FECH/MAOB/TF/CPNE6/AQP9/CA2/TFR2/SLC1A1/UBE2D3/PPARGC1A/CDKN1B/SOD2/GPLD1/IGFBP2/SDC1/ARG1/GOT1/CAT/ACO1/SLC25A23/ASS1/SLC34A1/SERPINF1/CASP9/EIF2S1/KHK/ANXA7/MTTP/ASCL1/SORD/CYP1A1/CYP1A2/SLC13A5/SOD1/PKLR/ALAD/DLG2/QDPR/SLC6A1/HAAO/CLDN1/ADGRV1/SHH/ADCY1/FXN/FBP1/SMPD1/CYB5A/ENDOG/SLC30A1/CD14/SYT9/FGG/FGA/FGB/GPHN/PTEN/BNIP3/ABAT/SLC30A10/PLCG2/TAT/CYTB/COX1	70
LIHC-1	BP	GO:0044272	sulfur compound biosynthetic process	37/1839	134/14729	1.83379e-06	3.97533e-05	GCLC/PDK4/PDK2/ST3GAL1/MAT2B/HAGH/ST3GAL6/ACAT1/ACACB/MGST2/DLD/MTHFD1/MLYCD/GCDH/SLC1A1/PDHX/SLC1A2/CTH/AKR1A1/PPCS/CDO1/ACSS2/BHMT2/CSAD/SLC26A1/BHMT/HSD17B12/MAT1A/ACSL1/CBS/ELOVL6/ADI1/ACSL5/ELOVL2/PAPSS2/GSTA1/LOC102724560	37
LIHC-1	BP	GO:0010232	vascular transport	27/1839	84/14729	1.93569e-06	4.18305e-05	SLC7A2/SLC6A13/ABCC2/ABCC9/SLC44A1/ABCB1/SLC1A1/ABCC3/SLC1A2/SLC22A2/LEPR/ABCG2/KCNJ8/LRP1/APOE/SLCO2B1/SLC28A2/SLC22A3/SLC16A2/SLC16A1/SLC6A1/AVPR1A/MFSD2A/INSR/SLC22A1/SLC38A3/SLC2A10	27
LIHC-1	BP	GO:0061045	negative regulation of wound healing	24/1839	70/14729	1.96487e-06	4.23279e-05	TFPI/CEACAM1/CPB2/F11/APOH/VTN/HMGCR/KNG1/HRG/PROC/PLG/APOE/F12/APCS/SERPING1/KLKB1/SERPINF2/FGG/FGA/FGB/PTEN/F2/ABAT/PROS1	24
LIHC-1	BP	GO:0006865	amino acid transport	34/1839	119/14729	2.05265e-06	4.40806e-05	SLC7A2/SLC25A13/SLC6A13/SLC7A9/SLC25A15/SLC1A1/APBA1/SLC1A2/SLC6A12/SLC16A10/SLC22A2/KMO/ARG1/ACE2/AGT/SLC38A4/SLC25A47/SLC47A1/SFXN5/SLC25A38/CLTRN/SLC16A2/SLC43A1/SFXN2/SLC6A1/SLC25A44/SFXN1/AVPR1A/ARL6IP1/LRRC8D/SLC38A9/SLC25A18/ABAT/SLC38A3	34
LIHC-1	BP	GO:1904729	regulation of intestinal lipid absorption	8/1839	10/14729	2.07491e-06	4.44198e-05	APOA5/APOA1/ABCG5/ABCG8/APOA2/PRAP1/CYP8B1/ENPP7	8
LIHC-1	MF	GO:0005496	steroid binding	29/1839	94/14729	2.09843e-06	4.47839e-05	NR1H4/RORA/ESR1/PGRMC1/ERLIN1/SULT1E1/APOA5/APOC3/CD81/SCP2/HSD11B1/APOA1/AKR1D1/SHBG/RORC/GC/APOA2/CYP3A4/PGRMC2/GPER1/AR/SERPINA6/STARD5/APOF/GRAMD1C/INSIG1/PAQR9/ANXA6/UGT1A1	29
LIHC-1	BP	GO:0009746	response to hexose	45/1839	179/14729	2.54355e-06	5.41155e-05	GCLC/ADIPOR2/BAIAP3/NADK/MLXIPL/NR1H4/CPB2/GCKR/PCK2/HNF4A/SLC39A14/FGF21/NAMPT/GCK/PPARGC1A/CDKN1B/GYS2/GPLD1/HMGCR/GPAM/LRP1/ACVR1C/PCK1/FOXA2/NR1D1/ANO1/NR0B2/RAF1/SERPINF1/KHK/PKLR/CLTRN/SYBU/SIDT2/KCNB1/APOA2/LRP5/VSNL1/SLC9B2/GPER1/ENDOG/CYP7A1/PTEN/IRS2/APOM	45
LIHC-1	BP	GO:0046889	positive regulation of lipid biosynthetic process	24/1839	71/14729	2.61989e-06	5.55676e-05	MLXIPL/NR1H4/DGAT2/SCARB1/PPARGC1A/APOA5/GPLD1/APOA1/RDH10/NR1D1/POR/APOE/RGN/SIRT3/ABHD6/AVPR1A/CYP7A1/MFSD2A/HSD17B13/ENPP7/PPARA/CHP1/PLIN5/APOC2	24
LIHC-1	MF	GO:0016628	oxidoreductase activity, acting on the CH-CH group of donors, NAD or NADP as acceptor	14/1839	29/14729	2.64498e-06	5.55851e-05	BLVRB/DECR1/PTGR1/PECR/DHCR24/AKR1D1/PTGR2/SRD5A1/TM7SF2/BDH2/FASN/DHCR7/DECR2/SRD5A2	14
LIHC-1	MF	GO:0016831	carboxy-lyase activity	14/1839	29/14729	2.64498e-06	5.55851e-05	ECHDC1/DDT/PCK2/MLYCD/GGCX/GOT1/PCK1/PAICS/DDC/CSAD/HDC/ACMSD/PDXDC1/FAHD1	14
LIHC-1	MF	GO:0033764	steroid dehydrogenase activity, acting on the CH-OH group of donors, NAD or NADP as acceptor	14/1839	29/14729	2.64498e-06	5.55851e-05	HSD17B6/HSD17B10/HSD17B2/HSD11B1/HSD17B4/RDH5/RDH16/HSD17B12/HSD17B11/AKR1C4/HSD3B1/HSD3B2/HSD17B8/SRD5A2	14
LIHC-1	BP	GO:0090208	positive regulation of triglyceride metabolic process	12/1839	22/14729	2.67425e-06	5.60289e-05	DGAT2/SCARB1/FGF21/APOA5/GPLD1/AADAC/APOA1/RGN/MFSD2A/PNPLA2/PLIN5/APOC2	12
LIHC-1	BP	GO:0045923	positive regulation of fatty acid metabolic process	15/1839	33/14729	3.01124e-06	6.28974e-05	MLXIPL/MLYCD/AKT2/PPARGC1A/CPT1A/APOA5/APOA1/RGN/FABP1/AVPR1A/IRS1/IRS2/PPARA/PLIN5/APOC2	15
LIHC-1	MF	GO:1901618	organic hydroxy compound transmembrane transporter activity	18/1839	45/14729	3.0372e-06	6.32474e-05	ABCB11/CEACAM1/SLCO1A2/SLC10A1/AQP9/ABCC3/ABCC11/SLCO1B1/SLCO2B1/RBP4/SLC22A3/SLC16A1/SLC51A/AQP7/SLC22A1/AQP11/AKR1C4/SLC10A5	18
LIHC-1	MF	GO:0016863	intramolecular oxidoreductase activity, transposing C=C bonds	9/1839	13/14729	3.22702e-06	6.64146e-05	IDI1/DDT/ECH1/EHHADH/EBPL/ECI2/HSD3B1/HSD3B2/GSTA1	9
LIHC-1	CC	GO:0042627	chylomicron	9/1839	13/14729	3.22702e-06	6.64146e-05	APOB/APOH/APOA5/APOC3/APOA1/APOE/APOC1/APOA2/APOC2	9
LIHC-1	BP	GO:0006063	uronic acid metabolic process	11/1839	19/14729	3.22795e-06	6.64146e-05	XYLB/AKR1A1/ABHD10/UGT2B4/UGT2B7/UGT2A1/UGT2B15/UGT2B17/UGT1A9/UGT1A1/UGT1A4	11
LIHC-1	BP	GO:0019585	glucuronate metabolic process	11/1839	19/14729	3.22795e-06	6.64146e-05	XYLB/AKR1A1/ABHD10/UGT2B4/UGT2B7/UGT2A1/UGT2B15/UGT2B17/UGT1A9/UGT1A1/UGT1A4	11
LIHC-1	BP	GO:0015718	monocarboxylic acid transport	28/1839	91/14729	3.31628e-06	6.80283e-05	ABCB4/SLC6A13/ABCC2/MPC1/ABCB11/CEACAM1/SLC27A5/SLCO1A2/SLC10A1/AQP9/ABCC3/SLC6A12/ABCG2/ABCC11/NR0B2/SLCO1B1/SLCO2B1/PLA2G12B/SLC22A3/SLC16A2/SLC22A9/SLC16A1/SLC51A/CYP7A1/SLC16A13/AKR1C4/CES1/SLC10A5	28
LIHC-1	MF	GO:0004030	aldehyde dehydrogenase [NAD(P)+] activity	10/1839	16/14729	3.52197e-06	7.1819e-05	ALDH3A2/ALDH2/ALDH1B1/ALDH9A1/ALDH1L1/ALDH4A1/ALDH7A1/ALDH1A1/ADH5/ADH4	10
LIHC-1	BP	GO:0043649	dicarboxylic acid catabolic process	10/1839	16/14729	3.52197e-06	7.1819e-05	QPRT/ASPA/GOT1/GOT2/MTHFS/ALDH1L1/ADHFE1/GLUD1/ACOT4/DDO	10
LIHC-1	BP	GO:0046034	ATP metabolic process	56/1839	244/14729	3.59073e-06	7.30045e-05	SLC25A13/NADK/MLXIPL/COX15/IGF1/SDHA/PGM1/DLD/PRKAG2/GCK/ENO3/ALDOC/PPARGC1A/DMAC2L/SLC25A23/NDUFA5/ALDOB/NDUFAF1/UQCRC2/SDHC/PKLR/SLC25A25/PID1/COX6A2/PFKFB1/PINK1/AK4/FXN/FBP1/GHITM/CLPX/GPD1/INSR/NMNAT1/PDE12/FAM20C/DHTKD1/SHMT2/PPARA/ENTPD5/OGDHL/ENPP1/ND6/COX2/CYTB/ND2/ND5/COX1/ND3/ND4/ND1/ATP6/COX3/SDHD/ND4L/ATP8	56
LIHC-1	CC	GO:0005788	endoplasmic reticulum lumen	64/1839	292/14729	3.90114e-06	7.90816e-05	ARSD/CP/H6PD/F7/PDIA5/SPP2/COL5A3/APOB/TF/SERPIND1/ARSA/APOL1/F9/MINPP1/APOA5/WNT5B/KNG1/BCHE/EVA1A/PROC/SERPINC1/APOA1/CLU/C3/F10/PROZ/DNAJB9/APOE/ACE2/RDH5/OS9/TOR1B/TOR1A/MTTP/ESD/SERPINA10/SLC27A2/IGFBP4/ADAMTSL4/AHSG/IGFBP1/SERPING1/ITIH2/MIA3/APOA2/ALB/SHH/LIPC/SDC2/CDH2/FGG/FGA/CES3/CES2/PNPLA2/FAM20C/F2/COL18A1/F8/SERPINA1/IL27/F5/CES1/C4A	64
LIHC-1	BP	GO:0032870	cellular response to hormone stimulus	96/1839	491/14729	3.96253e-06	8.00897e-05	GCLC/TFPI/PDK4/PDK2/ADIPOR2/KDM5D/CPS1/ABCC2/FECH/PRKCZ/CEACAM1/APOB/ESR1/HDAC6/PNPLA3/SRSF5/PCK2/LPIN2/CA2/SLC39A14/AKT2/FGF21/RARRES2/GCK/UFSP2/PPARGC1A/GPLD1/GHR/HMGCS1/PRLR/GRB14/IGFBP2/ERRFI1/LEPR/NR5A2/ARG1/KLF9/GOT1/SOCS2/CRY2/PCK1/NR1D1/POR/FOXA1/ASS1/SLC34A1/G6PC1/SERPINF1/CASP9/LPIN1/ECHDC3/AGT/PRCP/SORL1/CYP11A1/BCAS3/PKLR/REN/AGTR1/AHSG/SRD5A1/IGFBP1/EIF4EBP2/FOXO1/THRB/ACSL1/PDE3B/PI…	96
LIHC-1	MF	GO:0015294	solute:cation symporter activity	27/1839	87/14729	4.11777e-06	8.29833e-05	SLC6A13/SLC15A1/SLC23A2/SLC10A1/SLC39A14/SLC1A1/SLC2A9/SLC1A2/SLC6A12/SLC17A2/SLC17A3/SLC17A1/SLC34A1/SLC28A2/SLC39A8/SLC13A5/SLC17A4/SLC22A3/SLC28A1/SLC6A1/MFSD2A/SLC20A2/SLC23A1/SLC22A1/SLC25A18/SLC2A10/SLC10A5	27
LIHC-1	MF	GO:0015370	solute:sodium symporter activity	21/1839	59/14729	4.31073e-06	8.66179e-05	SLC6A13/SLC23A2/SLC10A1/SLC1A1/SLC1A2/SLC6A12/SLC17A2/SLC17A3/SLC17A1/SLC34A1/SLC28A2/SLC13A5/SLC17A4/SLC22A3/SLC28A1/SLC6A1/MFSD2A/SLC20A2/SLC23A1/SLC22A1/SLC10A5	21
LIHC-1	MF	GO:0019825	oxygen binding	14/1839	30/14729	4.39032e-06	8.77043e-05	CYP26A1/CYP3A5/CYP2C18/SOD2/CYP1A1/TDO2/CBS/CYP3A4/CYP3A7/ALB/CYP2C19/CYP8B1/CYP2A7/LOC102724560	14
LIHC-1	MF	GO:0042910	xenobiotic transmembrane transporter activity	14/1839	30/14729	4.39032e-06	8.77043e-05	ABCB4/SLC6A13/ABCC2/ABCB11/ABCB1/ABCC6/ABCC3/SLC22A2/ABCG2/ABCC11/SLC17A3/ABCA8/SLC47A1/SLC22A1	14
LIHC-1	BP	GO:0005978	glycogen biosynthetic process	16/1839	38/14729	4.8517e-06	9.63609e-05	IGF1/AKT2/GCK/GYS2/ACADM/PPP1R3C/NR1D1/AGL/IRS1/UGP2/INSR/PPP1R3B/IRS2/NHLRC1/ENPP1/PPP1R3G	16
LIHC-1	BP	GO:0009250	glucan biosynthetic process	16/1839	38/14729	4.8517e-06	9.63609e-05	IGF1/AKT2/GCK/GYS2/ACADM/PPP1R3C/NR1D1/AGL/IRS1/UGP2/INSR/PPP1R3B/IRS2/NHLRC1/ENPP1/PPP1R3G	16
LIHC-1	BP	GO:0009152	purine ribonucleotide biosynthetic process	39/1839	150/14729	4.89479e-06	9.69366e-05	PDK4/SLC25A13/PDK2/ACAT1/ACACB/DLD/MLYCD/GCDH/PRKAG2/PPARGC1A/PDHX/SLC25A16/DMAC2L/PPCS/PAICS/ACSS2/ADCY10/PKLR/SLC26A1/AK3/HSD17B12/ACSL1/PANK1/PID1/ADK/PANK4/PINK1/ADCY9/AK4/ADCY1/ELOVL6/ADSS1/PPARA/ACSL5/ELOVL2/PAPSS2/COX2/ATP6/ATP8	39
LIHC-1	MF	GO:0016405	CoA-ligase activity	12/1839	23/14729	4.95577e-06	9.78623e-05	ACSM3/ACSM2B/SLC27A5/ACSS3/ACSS2/SLC27A2/ACSL1/ACSM1/ACSF2/ACSM5/ACSM2A/ACSL5	12
LIHC-1	BP	GO:0051346	negative regulation of hydrolase activity	65/1839	301/14729	5.54134e-06	0.000109112	TFPI/HERPUD1/ITIH4/ITIH1/PRKCZ/SPP2/TMED2/PEBP1/FETUB/SERPIND1/SERPINA4/SLC39A14/C5/AMBP/VTN/APOC3/KNG1/HRG/GNAT1/DHCR24/LEPR/SERPINC1/APOA1/PPP4R4/CRY2/LRP1/SERPINA7/C3/POR/SH3BP4/APOC1/RGN/RAF1/SERPINF1/APCS/ANGPTL3/AGT/SORL1/GCHFR/TMBIM6/SERPINA10/BCAS3/AHSG/SERPING1/ITIH2/APOA2/ITIH3/FABP1/PRDX3/SERPINF2/ANGPTL4/SIMC1/SERPINA6/ARL6IP1/OPRPN/SIAH2/PROS1/SERPINA11/CHP1/SERPINA5/SERPINA1/LPA/PLI…	65
LIHC-1	MF	GO:0016878	acid-thiol ligase activity	13/1839	27/14729	6.28742e-06	0.000123097	ACSM3/ACSM2B/SLC27A5/ACSS3/ACSS2/SLC27A2/ACSL1/ACSM1/ACSF2/SUCLG2/ACSM5/ACSM2A/ACSL5	13
LIHC-1	BP	GO:0045940	positive regulation of steroid metabolic process	13/1839	27/14729	6.28742e-06	0.000123097	PPARGC1A/APOA5/APOA1/NR1D1/POR/APOE/APOC1/AGT/AGTR1/LDLRAP1/APOA2/CYP7A1/CES1	13
LIHC-1	CC	GO:1990204	oxidoreductase complex	30/1839	104/14729	6.50743e-06	0.000127043	PDK2/SDHA/BCKDHB/DLD/BCKDK/FOXRED1/PDHX/SDHB/DLST/NDUFA5/NDUFAF1/DBT/UQCRC2/GCSH/SDHC/CBR4/GPD1/GLDC/MTARC1/OGDHL/CYTB/ND2/ND5/COX1/ND3/ND4/ND1/HSD17B8/SDHD/ND4L	30
LIHC-1	BP	GO:0002526	acute inflammatory response	29/1839	99/14729	6.62251e-06	0.000128923	ITIH4/CREB3L3/TFR2/SERPINC1/C3/LBP/ASS1/F12/APCS/SAA2/PRCP/AHSG/SAA4/APOA2/IL6R/DNASE1L3/KLKB1/MBL2/SERPINF2/SAA1/NLRP6/F2/F8/SERPINA1/ORM2/ORM1/UGT1A1/HP/HPR	29
LIHC-1	BP	GO:0046689	response to mercury ion	8/1839	11/14729	6.76939e-06	0.000130951	ABCC2/AQP9/SLC1A1/UBE2D3/SLC34A1/ALAD/TAT/CYTB	8
LIHC-1	BP	GO:0070189	kynurenine metabolic process	8/1839	11/14729	6.76939e-06	0.000130951	AADAT/KMO/ALDH8A1/GOT2/KYAT3/TDO2/AFMID/IDO2	8
LIHC-1	BP	GO:0033866	nucleoside bisphosphate biosynthetic process	20/1839	56/14729	6.84098e-06	0.000130951	PDK4/PDK2/ACAT1/ACACB/DLD/MLYCD/GCDH/PDHX/SLC25A16/PPCS/ACSS2/SLC26A1/HSD17B12/ACSL1/PANK1/PANK4/ELOVL6/ACSL5/ELOVL2/PAPSS2	20
LIHC-1	BP	GO:0034030	ribonucleoside bisphosphate biosynthetic process	20/1839	56/14729	6.84098e-06	0.000130951	PDK4/PDK2/ACAT1/ACACB/DLD/MLYCD/GCDH/PDHX/SLC25A16/PPCS/ACSS2/SLC26A1/HSD17B12/ACSL1/PANK1/PANK4/ELOVL6/ACSL5/ELOVL2/PAPSS2	20
LIHC-1	BP	GO:0034033	purine nucleoside bisphosphate biosynthetic process	20/1839	56/14729	6.84098e-06	0.000130951	PDK4/PDK2/ACAT1/ACACB/DLD/MLYCD/GCDH/PDHX/SLC25A16/PPCS/ACSS2/SLC26A1/HSD17B12/ACSL1/PANK1/PANK4/ELOVL6/ACSL5/ELOVL2/PAPSS2	20
LIHC-1	BP	GO:0070542	response to fatty acid	20/1839	56/14729	6.84098e-06	0.000130951	PDK4/PON1/ADIPOR2/NR1H4/CPS1/DGAT2/SCD/PPARGC1A/CPT1A/HMGCL/CAT/ASS1/ALAD/FOXO1/ACSL1/PID1/CLDN1/IRS1/GLDC/AKR1C4	20
LIHC-1	MF	GO:0005504	fatty acid binding	15/1839	35/14729	7.38419e-06	0.000140177	AFM/ACOX3/HNF4A/SCP2/APOC1/RIDA/DBT/ACOX1/OXER1/FABP1/ALB/ACOX2/CYP4F11/ADH5/GSTA1	15
LIHC-1	BP	GO:0032373	positive regulation of sterol transport	15/1839	35/14729	7.38419e-06	0.000140177	PON1/ABCB4/NFKBIA/LIPG/SCP2/APOA1/LRP1/APOE/ABCA8/ABCA5/LDLRAP1/CYP8B1/ENPP7/RXRA/CES1	15
LIHC-1	BP	GO:0032376	positive regulation of cholesterol transport	15/1839	35/14729	7.38419e-06	0.000140177	PON1/ABCB4/NFKBIA/LIPG/SCP2/APOA1/LRP1/APOE/ABCA8/ABCA5/LDLRAP1/CYP8B1/ENPP7/RXRA/CES1	15
LIHC-1	BP	GO:0051917	regulation of fibrinolysis	9/1839	14/14729	8.02972e-06	0.000151594	CPB2/F11/APOH/HRG/PLG/F12/KLKB1/SERPINF2/F2	9
LIHC-1	BP	GO:0051957	positive regulation of amino acid transport	9/1839	14/14729	8.02972e-06	0.000151594	KMO/ACE2/AGT/CLTRN/SLC6A1/AVPR1A/ARL6IP1/ABAT/SLC38A3	9
LIHC-1	MF	GO:0015293	symporter activity	33/1839	121/14729	8.66335e-06	0.000163108	SLC6A13/SLC6A16/SLC15A1/SLC23A2/SLC10A1/SLC39A14/SLC1A1/SLC2A9/SLC1A2/SLC6A12/SLC17A2/SLC17A3/SLC17A1/SLC34A1/SLC28A2/SLC39A8/SLC38A4/SLC13A5/SLC17A4/SLC22A3/SLC16A2/SLC16A1/SLC28A1/SLC6A1/MFSD2A/SLC20A2/SLC23A1/SLC16A13/SLC22A1/SLC25A18/SLC38A3/SLC2A10/SLC10A5	33
LIHC-1	MF	GO:0140359	ABC-type transporter activity	18/1839	48/14729	8.93706e-06	0.000167802	ABCB4/ABCC2/ABCC9/ABCB11/ABCB1/ABCC6/ABCC3/ABCG2/ABCD4/ABCC11/ABCB7/ABCG5/ABCA8/ABCG8/ABCA9/ABCA6/ABCA10/ABCA5	18
LIHC-1	BP	GO:0031638	zymogen activation	20/1839	57/14729	9.31147e-06	0.000174355	CPB2/F11/APOH/F9/HPN/HGFAC/DHCR24/F12/CIDEB/C1RL/C1R/OMA1/KLKB1/SERPINF2/FGG/FGA/FGB/NLRP6/HP/HPR	20
LIHC-1	BP	GO:0006164	purine nucleotide biosynthetic process	41/1839	165/14729	9.49194e-06	0.000177252	PDK4/SLC25A13/PDK2/ACAT1/ACACB/DLD/MTHFD1/MLYCD/GCDH/PRKAG2/PPARGC1A/PDHX/SLC25A16/DMAC2L/PPCS/PAICS/ACSS2/ADCY10/PKLR/SLC26A1/PRPS1/AK3/HSD17B12/ACSL1/PANK1/PID1/ADK/PANK4/PINK1/ADCY9/AK4/ADCY1/ELOVL6/ADSS1/PPARA/ACSL5/ELOVL2/PAPSS2/COX2/ATP6/ATP8	41
LIHC-1	BP	GO:0007596	blood coagulation	48/1839	205/14729	9.8799e-06	0.000183177	TFPI/F7/CEACAM1/CPB2/F11/APOH/SERPIND1/HNF4A/F9/VTN/HGFAC/KNG1/HRG/GGCX/PROC/SERPINC1/PLG/C4BPB/FOXA2/F10/PROZ/APOE/F12/SERPINA10/F13B/AK3/SERPING1/PAFAH2/SCUBE1/VAV2/KLKB1/SHH/VKORC1/SERPINF2/FGG/FGA/FGB/CYP4F11/SAA1/F2/ABAT/PROS1/F8/CYP4F2/SERPINA1/PLCG2/F5/ADRA2B	48
LIHC-1	BP	GO:0050817	coagulation	48/1839	205/14729	9.8799e-06	0.000183177	TFPI/F7/CEACAM1/CPB2/F11/APOH/SERPIND1/HNF4A/F9/VTN/HGFAC/KNG1/HRG/GGCX/PROC/SERPINC1/PLG/C4BPB/FOXA2/F10/PROZ/APOE/F12/SERPINA10/F13B/AK3/SERPING1/PAFAH2/SCUBE1/VAV2/KLKB1/SHH/VKORC1/SERPINF2/FGG/FGA/FGB/CYP4F11/SAA1/F2/ABAT/PROS1/F8/CYP4F2/SERPINA1/PLCG2/F5/ADRA2B	48
LIHC-1	BP	GO:0010035	response to inorganic substance	95/1839	495/14729	9.88922e-06	0.000183177	GCLC/SLC25A13/PON1/SYT7/CPS1/ABCC2/OTC/FECH/MAOB/APOB/GNAO1/TF/HDAC6/CPNE6/AQP9/CA2/MET/TFR2/SLC1A1/UBE2D3/PPARGC1A/CDKN1B/SOD2/GPLD1/HMGCS1/IGFBP2/SDC1/ARG1/GOT1/CAT/ACO1/SLC25A23/ASS1/SLC34A1/GCH1/SERPINF1/CASP9/EIF2S1/KHK/ANXA7/MTTP/ASCL1/SORD/CYP1A1/CYP1A2/SLC13A5/SOD1/ADCY10/PKLR/RHOB/SIGMAR1/ALAD/DLG2/FOXO1/QDPR/AIFM1/SLC6A1/FANCC/PINK1/HAAO/CLDN1/FABP1/ADGRV1/SHH/ADCY1/FXN/FBP1/PRDX3/AVPR1…	95
LIHC-1	BP	GO:0042440	pigment metabolic process	25/1839	81/14729	1.03143e-05	0.000190538	COX15/ALAS1/ABCC2/FECH/BLVRB/DDT/PGRMC1/AMBP/PPARGC1A/HPX/PAICS/ABCB7/SLCO1B1/SLCO2B1/SLC25A38/PRPS1/ALAD/BDH2/FXN/SHMT1/SHMT2/PMEL/UGT1A9/UGT1A1/UGT1A4	25
LIHC-1	BP	GO:0120162	positive regulation of cold-induced thermogenesis	26/1839	86/14729	1.04805e-05	0.000193089	ADIPOR2/ADRB1/FH/SCD/DECR1/FGF21/PPARGC1A/PRLR/ACADL/LEPR/MFN2/DBH/G0S2/GADD45G/PRKAB2/PEMT/LPIN1/HADH/TRPM8/ACSL1/CPT2/OMA1/STAT6/ADRB2/ELOVL6/GATM	26
LIHC-1	BP	GO:0006730	one-carbon metabolic process	15/1839	36/14729	1.1203e-05	0.000205848	MAT2B/MTHFD1/CA2/CA14/GNMT/MTHFS/ALDH1L1/MAT1A/FTCD/SFXN1/CA4/CA5A/SHMT1/SHMT2/CA13	15
LIHC-1	BP	GO:0046434	organophosphate catabolic process	37/1839	144/14729	1.13448e-05	0.000207898	PON1/GDE1/UPP2/DERA/SCARB1/ACAT1/UPB1/LIPG/MLYCD/NUDT12/PRDX6/GDA/MBD4/APOC1/PNPLA7/ANGPTL3/NT5E/IDH1/NUDT7/DPYS/INPP1/XDH/APOA2/ABHD6/LIPC/SMPD1/NUDT13/GPD1/PTEN/SMPDL3A/ENPP7/ENTPD5/ENTPD8/ENPP1/PLCG2/NUDT16/APOC2	37
LIHC-1	BP	GO:0009749	response to glucose	42/1839	172/14729	1.17943e-05	0.000215559	GCLC/BAIAP3/NADK/MLXIPL/NR1H4/CPB2/PCK2/HNF4A/SLC39A14/FGF21/GCK/PPARGC1A/CDKN1B/GYS2/GPLD1/HMGCR/GPAM/LRP1/ACVR1C/PCK1/FOXA2/NR1D1/ANO1/NR0B2/RAF1/SERPINF1/KHK/PKLR/CLTRN/SYBU/SIDT2/KCNB1/APOA2/LRP5/VSNL1/SLC9B2/GPER1/ENDOG/CYP7A1/PTEN/IRS2/APOM	42
LIHC-1	MF	GO:1901567	fatty acid derivative binding	11/1839	21/14729	1.18521e-05	0.000216042	HADHA/PNPLA3/GCDH/ACADL/SCP2/HMGCL/ALDH6A1/OXER1/ACOT12/ACBD4/ECI2	11
LIHC-1	BP	GO:0003333	amino acid transmembrane transport	25/1839	82/14729	1.30979e-05	0.000236866	SLC7A2/SLC25A13/SLC6A13/SLC7A9/SLC25A15/SLC1A1/SLC1A2/SLC6A12/SLC16A10/SLC22A2/ACE2/AGT/SLC38A4/SLC47A1/SLC25A38/CLTRN/SLC16A2/SLC43A1/SFXN2/SFXN1/ARL6IP1/LRRC8D/SLC38A9/SLC25A18/SLC38A3	25
LIHC-1	BP	GO:0043255	regulation of carbohydrate biosynthetic process	25/1839	82/14729	1.30979e-05	0.000236866	PDK2/IGF1/DGAT2/AKT2/GCK/PPARGC1A/LEPR/ACADM/PPP1R3C/NLN/GNMT/GPER1/FBP1/NNMT/GPT/IRS1/INSR/PPP1R3B/MST1/IRS2/PPARA/SDHAF3/ENPP1/SLC35B4/PPP1R3G	25
LIHC-1	BP	GO:0044264	cellular polysaccharide metabolic process	25/1839	82/14729	1.30979e-05	0.000236866	IGF1/PYGL/AKT2/PRKAG2/GCK/GYS2/LEPR/ACADM/STBD1/PPP1R3C/GNMT/NR1D1/G6PC1/PPP1R1A/KHK/AGL/IRS1/UGP2/INSR/PPP1R3B/IRS2/NHLRC1/ENPP1/GCGR/PPP1R3G	25
LIHC-1	BP	GO:0009060	aerobic respiration	42/1839	173/14729	1.3727e-05	0.00024759	MLXIPL/COX15/SDHA/DLD/FH/SDHB/DLST/CAT/ACO1/SLC25A23/NDUFA5/NDUFAF1/IDH1/UQCRC2/SIRT3/SDHC/COX6A2/PINK1/AK4/FXN/GHITM/SUCLG2/PDE12/BNIP3/DHTKD1/IDH2/SHMT2/OGDHL/ND6/COX2/CYTB/ND2/ND5/COX1/ND3/ND4/ND1/ATP6/COX3/SDHD/ND4L/ATP8	42
LIHC-1	MF	GO:0004867	serine-type endopeptidase inhibitor activity	21/1839	63/14729	1.39669e-05	0.000251258	TFPI/ITIH4/ITIH1/PEBP1/SERPIND1/SERPINA4/AMBP/HRG/SERPINC1/SERPINA7/SERPINF1/AGT/SERPINA10/SERPING1/ITIH2/ITIH3/SERPINF2/SERPINA6/SERPINA11/SERPINA5/SERPINA1	21
LIHC-1	BP	GO:0003018	vascular process in circulatory system	53/1839	237/14729	1.42319e-05	0.000255357	GCLC/SLC7A2/SLC6A13/CPS1/ABCC2/ADRB1/ABCC9/SLC44A1/CEACAM1/ABCB1/SLC1A1/ABCC3/SLC1A2/SOD2/SLC22A2/HMGCR/KNG1/LEPR/ABCG2/ADRA1A/KCNJ8/LRP1/DBH/APOE/ACE2/GCH1/AGT/SLCO2B1/SLC28A2/RAP1GDS1/SOD1/AGTR1/SLC22A3/SLC16A2/DDAH1/SLC16A1/SLC6A1/ARHGAP35/GPER1/AVPR1A/SERPINF2/MFSD2A/ADRB2/ADRA1B/INSR/FGG/FGA/FGB/SLC22A1/SLC38A3/SLC2A10/ITGA1/ADRA2B	53
LIHC-1	BP	GO:0009914	hormone transport	56/1839	255/14729	1.44744e-05	0.000259032	BAIAP3/NADK/SYT7/NR1H4/ABCC2/RAPGEF4/PCK2/HNF4A/SYTL4/CRYM/TFR2/GCK/CPT1A/GPLD1/SLC16A10/HMGCR/TTR/CRY2/LRP1/SERPINA7/ACVR1C/FOXA2/NR1D1/ANO1/NR0B2/RAF1/SLCO1B1/AGT/IL1RN/RBP4/HADH/SIRT3/REN/AGTR1/CLTRN/SLC16A2/SYBU/GLUD1/SIDT2/SLC22A9/SLC16A1/KCNB1/LRP5/VSNL1/SLC9B2/GPER1/IRS1/MYRIP/SYT9/FGG/FGA/FGB/FZD4/ABAT/IRS2/DPP4	56
LIHC-1	BP	GO:0009065	glutamine family amino acid catabolic process	12/1839	25/14729	1.49771e-05	0.000265923	PRODH/FAH/DAO/ARG1/GOT1/GOT2/GLS2/ADHFE1/GLUD1/DDAH1/ALDH4A1/PRODH2	12
LIHC-1	BP	GO:0071549	cellular response to dexamethasone stimulus	12/1839	25/14729	1.49771e-05	0.000265923	ABCC2/FECH/PCK2/ERRFI1/ARG1/PCK1/ASS1/SERPINF1/CASP9/SRD5A1/FOXO1/GJB2	12
LIHC-1	MF	GO:0015645	fatty acid ligase activity	10/1839	18/14729	1.51691e-05	0.000265923	ACSM3/ACSM2B/SLC27A5/SLC27A2/ACSL1/ACSM1/ACSF2/ACSM5/ACSM2A/ACSL5	10
LIHC-1	BP	GO:0034035	purine ribonucleoside bisphosphate metabolic process	10/1839	18/14729	1.51691e-05	0.000265923	SULT2A1/SULT1E1/ABHD14B/TPST2/SLC26A1/SULT1B1/SULT1A1/SULT1A2/ENPP1/PAPSS2	10
LIHC-1	BP	GO:0042430	indole-containing compound metabolic process	10/1839	18/14729	1.51691e-05	0.000265923	GCDH/KMO/SLC34A1/DDC/SRD5A1/TDO2/ACMSD/HAAO/AFMID/IDO2	10
LIHC-1	MF	GO:0048038	quinone binding	10/1839	18/14729	1.51691e-05	0.000265923	DHODH/COQ10B/SDHB/COQ10A/CBR4/VKORC1/ETFDH/ND4/HSD17B8/SDHD	10
LIHC-1	BP	GO:0050427	3'-phosphoadenosine 5'-phosphosulfate metabolic process	10/1839	18/14729	1.51691e-05	0.000265923	SULT2A1/SULT1E1/ABHD14B/TPST2/SLC26A1/SULT1B1/SULT1A1/SULT1A2/ENPP1/PAPSS2	10
LIHC-1	BP	GO:0097164	ammonium ion metabolic process	10/1839	18/14729	1.51691e-05	0.000265923	CHDH/SLC44A1/BCHE/DDC/DMGDH/HDC/SRD5A1/SLC22A3/HNMT/ALDH7A1	10
LIHC-1	BP	GO:0042168	heme metabolic process	16/1839	41/14729	1.5568e-05	0.000272222	COX15/ALAS1/ABCC2/FECH/BLVRB/PGRMC1/AMBP/HPX/ABCB7/SLCO1B1/SLCO2B1/SLC25A38/ALAD/BDH2/FXN/UGT1A4	16
LIHC-1	BP	GO:1901657	glycosyl compound metabolic process	24/1839	78/14729	1.63298e-05	0.000284818	UPP2/DERA/UPB1/CDADC1/AKR1A1/GDA/GNMT/SLC34A1/PEMT/MACROD1/NT5E/ABHD10/CBR4/PRPS1/ADK/XDH/CDA/TK2/ADAL/GUSB/FUCA1/AKR1C4/NAGA/TYW1B	24
LIHC-1	BP	GO:0006775	fat-soluble vitamin metabolic process	15/1839	37/14729	1.66762e-05	0.000289838	CYP26A1/UBIAD1/CYP27A1/TTPA/CYP11A1/CYP1A1/GC/CBR1/CYP3A4/VKORC1/CYP4F11/CYP4F2/CYP4F12/CYP4F3/UGT1A4	15
LIHC-1	BP	GO:0032869	cellular response to insulin stimulus	43/1839	180/14729	1.6702e-05	0.000289838	GCLC/PDK4/PDK2/PRKCZ/CEACAM1/PNPLA3/SRSF5/PCK2/LPIN2/SLC39A14/AKT2/RARRES2/GCK/GPLD1/GHR/GRB14/ERRFI1/GOT1/PCK1/G6PC1/LPIN1/ECHDC3/AGT/SORL1/PKLR/AHSG/SRD5A1/IGFBP1/EIF4EBP2/FOXO1/PDE3B/PID1/RAB8A/GPT/IRS1/SYAP1/SIK2/INSR/PTEN/BAIAP2/IRS2/INSIG1/ENPP1	43
LIHC-1	BP	GO:0045471	response to ethanol	31/1839	114/14729	1.71044e-05	0.000294056	ADIPOR2/FECH/MAOB/SLC23A2/SLC10A1/CPT1A/SOD2/HMGCR/CAT/ITPR2/DBH/GOT2/CDO1/NR0B2/PEMT/RBP4/SOD1/ALAD/CLDN1/CYP7A1/MGMT/CD14/PTEN/ADH6/ABAT/PPARA/ADH7/CYTB/ND4/UGT1A1/GRIN2B	31
LIHC-1	BP	GO:1901653	cellular response to peptide	64/1839	305/14729	1.71306e-05	0.000294056	GCLC/PDK4/PDK2/IGF1/CPS1/PRKCZ/CEACAM1/PNPLA3/SRSF5/PCK2/LPIN2/CA2/SLC39A14/AKT2/FGF21/NAMPT/RARRES2/GCK/GPLD1/GHR/GRB14/ERRFI1/ARG1/GOT1/SOCS2/LRP1/PCK1/POR/ASS1/G6PC1/ANO1/LPIN1/ECHDC3/AGT/SORL1/CYP11A1/PKLR/AGTR1/AHSG/SRD5A1/IGFBP1/EIF4EBP2/FOXO1/PDE3B/PID1/KLF15/GPER1/GJB2/STAT6/RAB8A/GPT/IRS1/ADRB2/SYAP1/SIK2/INSR/PTEN/STAT5B/BAIAP2/IRS2/INSIG1/SLC30A10/ENPP1/GCGR	64
LIHC-1	BP	GO:0007031	peroxisome organization	14/1839	33/14729	1.7159e-05	0.000294056	LONP2/PEX11G/PEX12/PEX7/SCP2/ABCD4/SEC16B/HACL1/PEX5/PEX14/PEX19/PEX13/TMEM135/PEX11A	14
LIHC-1	BP	GO:0009112	nucleobase metabolic process	14/1839	33/14729	1.7159e-05	0.000294056	CPS1/DHODH/TTR/GDA/ALDH6A1/PAICS/PRPS1/DPYS/XDH/CDA/CMPK1/CTPS1/SHMT1/SHMT2	14
LIHC-1	BP	GO:0010907	positive regulation of glucose metabolic process	14/1839	33/14729	1.7159e-05	0.000294056	IGF1/DGAT2/AKT2/GCK/PPARGC1A/GPLD1/RGN/NNMT/GPT/IRS1/INSR/IRS2/PPARA/PPP1R3G	14
LIHC-1	MF	GO:1901505	carbohydrate derivative transmembrane transporter activity	18/1839	50/14729	1.72525e-05	0.000294923	ABCC3/SLC17A2/SLC22A2/SLC35D1/SLC17A3/SLC17A1/SLC25A23/SLC37A4/SLC28A2/SLC17A4/SLC25A25/SLC25A4/SLC28A1/MFSD2A/SLC22A1/SLC25A42/SLC35C1/SLC35B4	18
LIHC-1	MF	GO:0004029	aldehyde dehydrogenase (NAD+) activity	9/1839	15/14729	1.78424e-05	0.000303497	ALDH3A2/ALDH2/ALDH1B1/ALDH9A1/ALDH1L1/ALDH4A1/ALDH7A1/ALDH1A1/ADH5	9
LIHC-1	BP	GO:0046321	positive regulation of fatty acid oxidation	9/1839	15/14729	1.78424e-05	0.000303497	MLYCD/AKT2/PPARGC1A/CPT1A/FABP1/IRS1/IRS2/PPARA/PLIN5	9
LIHC-1	BP	GO:0006534	cysteine metabolic process	8/1839	12/14729	1.80732e-05	0.000304409	GCLC/CTH/TST/CDO1/CSAD/CBS/AGXT/LOC102724560	8
LIHC-1	BP	GO:0046185	aldehyde catabolic process	8/1839	12/14729	1.80732e-05	0.000304409	HAGH/AGXT2/AKR1A1/ESD/AGXT/ADH5/ADH4/HOGA1	8
LIHC-1	BP	GO:0051791	medium-chain fatty acid metabolic process	8/1839	12/14729	1.80732e-05	0.000304409	CROT/CRAT/ACADM/OXSM/CYP4A22/CYP4Z1/CYP4A11/CES1	8
LIHC-1	BP	GO:1904478	regulation of intestinal absorption	8/1839	12/14729	1.80732e-05	0.000304409	APOA5/APOA1/ABCG5/ABCG8/APOA2/PRAP1/CYP8B1/ENPP7	8
LIHC-1	BP	GO:1901568	fatty acid derivative metabolic process	21/1839	64/14729	1.8365e-05	0.000308568	DGAT2/ACAT1/SLC27A5/GCDH/PTGR1/ACSS3/HMGCL/HSD17B4/HMGCS2/NUDT7/HSD17B12/ACSL1/ELOVL6/CYP4F11/ACSM2A/CYP4F2/CYP4F12/CYP4F3/CYP4A11/ACSL5/ELOVL2	21
LIHC-1	BP	GO:0007599	hemostasis	48/1839	210/14729	1.9479e-05	0.000326486	TFPI/F7/CEACAM1/CPB2/F11/APOH/SERPIND1/HNF4A/F9/VTN/HGFAC/KNG1/HRG/GGCX/PROC/SERPINC1/PLG/C4BPB/FOXA2/F10/PROZ/APOE/F12/SERPINA10/F13B/AK3/SERPING1/PAFAH2/SCUBE1/VAV2/KLKB1/SHH/VKORC1/SERPINF2/FGG/FGA/FGB/CYP4F11/SAA1/F2/ABAT/PROS1/F8/CYP4F2/SERPINA1/PLCG2/F5/ADRA2B	48
LIHC-1	BP	GO:0044070	regulation of anion transport	22/1839	69/14729	1.95319e-05	0.000326577	ABCC2/ABCB11/ABCB1/SLC10A1/CA2/KMO/ARG1/CRY2/ACE2/SLC34A1/AGT/CLTRN/SLC43A1/SLC6A1/AVPR1A/ARL6IP1/PDZK1/ABAT/CYP4F2/CYP4A11/SLC38A3/CES1	22
LIHC-1	BP	GO:1905954	positive regulation of lipid localization	27/1839	94/14729	2.01927e-05	0.000336806	PON1/ABCB4/SCARB1/ACACB/APOB/NFKBIA/LIPG/SCP2/APOA1/LRP1/C3/APOE/FITM1/ABCA8/ACSL1/ABCA5/LDLRAP1/PRAP1/CYP8B1/ENPP7/CYP4F2/RXRA/CYP4A11/ACSL5/CES1/PLIN5/APOC4	27
LIHC-1	BP	GO:0042886	amide transport	56/1839	259/14729	2.32405e-05	0.000386705	BAIAP3/NADK/MGST1/SYT7/NR1H4/ABCB1/SLC15A1/RAPGEF4/PCK2/HNF4A/SYTL4/AQP9/CA2/TFR2/GCK/CPT1A/GPLD1/SLC16A10/HMGCR/SLC19A2/ABCG2/LRP1/ACVR1C/FOXA2/NR1D1/ANO1/NR0B2/RAF1/IL1RN/RBP4/HADH/MTTP/SIRT3/SLC47A1/CLTRN/SYBU/GLUD1/SIDT2/DISP1/SLC16A1/KCNB1/LRP5/VSNL1/SLC9B2/GPER1/AQP7/IRS1/MYRIP/SYT9/FGG/FGA/FGB/GLTPD2/ABAT/IRS2/DPP4	56
LIHC-1	MF	GO:0030414	peptidase inhibitor activity	34/1839	132/14729	2.39595e-05	0.000397704	TFPI/ITIH4/ITIH1/SPP2/PEBP1/FETUB/SERPIND1/SERPINA4/C5/AMBP/KNG1/HRG/SERPINC1/SERPINA7/C3/SERPINF1/AGT/SERPINA10/AHSG/SERPING1/ITIH2/ITIH3/PRDX3/SERPINF2/SIMC1/SERPINA6/OPRPN/PROS1/SERPINA11/SERPINA5/SERPINA1/LPA/C4B/C4A	34
LIHC-1	MF	GO:0015171	amino acid transmembrane transporter activity	22/1839	70/14729	2.51601e-05	0.000416626	SLC7A2/SLC25A13/SLC6A13/SLC7A9/SLC25A15/SLC1A1/SLC1A2/SLC6A12/SLC16A10/SLC22A2/SLC38A4/SLC47A1/SLC25A38/SLC16A2/SLC43A1/SFXN2/SLC6A1/SLC25A44/SFXN1/SLC38A9/SLC25A18/SLC38A3	22
LIHC-1	BP	GO:0071548	response to dexamethasone	14/1839	34/14729	2.58326e-05	0.000425395	CPS1/ABCC2/FECH/PCK2/ERRFI1/ARG1/PCK1/ASS1/SERPINF1/CASP9/SRD5A1/FOXO1/CLDN1/GJB2	14
LIHC-1	BP	GO:1903793	positive regulation of anion transport	14/1839	34/14729	2.58326e-05	0.000425395	ABCB11/ABCB1/KMO/ACE2/SLC34A1/AGT/CLTRN/SLC6A1/AVPR1A/ARL6IP1/ABAT/CYP4F2/CYP4A11/SLC38A3	14
LIHC-1	MF	GO:0004866	endopeptidase inhibitor activity	33/1839	127/14729	2.58753e-05	0.000425395	TFPI/ITIH4/ITIH1/SPP2/PEBP1/FETUB/SERPIND1/SERPINA4/C5/AMBP/KNG1/HRG/SERPINC1/SERPINA7/C3/SERPINF1/AGT/SERPINA10/AHSG/SERPING1/ITIH2/ITIH3/PRDX3/SERPINF2/SERPINA6/OPRPN/PROS1/SERPINA11/SERPINA5/SERPINA1/LPA/C4B/C4A	33
LIHC-1	BP	GO:0019835	cytolysis	13/1839	30/14729	2.61055e-05	0.000428156	C8B/C6/CFHR2/APOL1/C5/C9/HRG/LBP/CFHR5/C8A/C8G/F2/CFHR1	13
LIHC-1	BP	GO:0043090	amino acid import	17/1839	47/14729	2.74193e-05	0.000448632	SLC7A2/SLC6A13/SLC1A1/SLC1A2/SLC6A12/SLC22A2/ACE2/AGT/SLC47A1/SLC25A38/CLTRN/SLC16A2/SLC43A1/SFXN2/SLC6A1/SFXN1/ARL6IP1	17
LIHC-1	BP	GO:0098656	anion transmembrane transport	46/1839	201/14729	2.78332e-05	0.000454323	SLC7A2/SLC25A13/SLC6A13/MPC1/ABCB1/SLC23A2/APOL1/SLC25A15/SLC1A1/SLC1A2/SLC22A2/SLC35D1/SLC17A1/ACE2/SLC34A1/ANO1/AGT/SLC22A7/SLC37A4/SLC39A8/SLC13A5/SLC47A1/SLC25A38/SLC26A1/CLTRN/SLC43A1/SLC22A9/SLC25A4/ANKH/SLC16A1/SFXN2/SLC6A1/SLC9C2/SFXN1/SLC20A2/SLC23A1/ARL6IP1/LRRC8D/SLC25A30/SLC38A9/SLC25A42/SLC25A18/CLCN1/SLC38A3/SLC9A8/SLC35B4	46
LIHC-1	MF	GO:0033218	amide binding	67/1839	329/14729	3.01127e-05	0.000490366	MGST1/SLC7A9/SEC61A2/SCARB1/ACACB/MCCC1/HADHA/MGST2/FOLH1/DLD/PNPLA3/NFKBIA/PGRMC1/GCDH/APBA1/PEX7/GHR/APBB3/PRLR/BCHE/ACADL/DHCR24/SCP2/LEPR/HMGCL/APOA1/ALDH6A1/CLU/IAPP/CAT/NLN/LRP1/GNMT/GRIA3/LBP/APOE/MMACHC/ITM2B/MTHFS/SORL1/ENPEP/PEX5/SRD5A1/PANK1/LDLRAP1/CD1D/FTCD/PEX19/AVPR1A/ANPEP/ADRB2/FASN/CD14/INSR/PPID/ACOT12/PC/FZD4/PCCA/ACBD4/GLTPD2/RXRA/ECI2/ANG/GCGR/FTCDNL1/GRIN2B	67
LIHC-1	CC	GO:0031093	platelet alpha granule lumen	21/1839	66/14729	3.10604e-05	0.000504603	IGF1/VTI1B/KNG1/HRG/CLU/A1BG/PLG/SCCPDH/AHSG/SERPING1/ALB/SERPINF2/FGG/FGA/FGB/PROS1/F8/SERPINA1/F5/ORM2/ORM1	21
LIHC-1	BP	GO:0042398	cellular modified amino acid biosynthetic process	16/1839	43/14729	3.13557e-05	0.000508199	GCLC/CHDH/HAGH/MGST2/MTHFD1/SLC1A1/SLC1A2/ACADM/BBOX1/GAMT/GCH1/MTHFS/ALDH9A1/ALDH7A1/GATM/TMLHE	16
LIHC-1	BP	GO:0019439	aromatic compound catabolic process	78/1839	399/14729	3.15443e-05	0.000510052	PON1/UPP2/SAMD4A/DERA/ABCC2/NSUN2/ACAA1/MAOB/ACAT1/TUT7/BLVRB/CECR2/UPB1/GSTZ1/CDADC1/MLYCD/FAH/PON3/AMBP/CPEB3/NUDT12/HGD/KMO/ALDH8A1/GDA/NRDE2/EPHX2/TENT4B/DBH/MBD4/RGN/RIDA/SLCO1B1/NT5E/MRPL44/MTHFS/SLCO2B1/KYAT3/CYP1A1/NUDT7/TOB1/EPHX1/ALDH1L1/DPYS/SIDT2/HNMT/QDPR/TDO2/ACMSD/AIFM1/HPD/XDH/CDA/HAAO/DNASE1L3/NUDT13/ENDOG/GDNF/ADAL/PAH/SMPDL3A/NMNAT1/PDE12/AFMID/LRTOMT/ENTPD5/SECISBP2/IDO2/ENTPD…	78
LIHC-1	BP	GO:0022904	respiratory electron transport chain	29/1839	107/14729	3.37981e-05	0.000545213	SLC25A13/COX15/SDHA/DLD/PPARGC1A/SDHB/NDUFA5/NDUFAF1/SDHC/COX6A2/PINK1/GHITM/GPD1/ETFDH/SLC25A18/IMMP2L/ND6/COX2/CYTB/ND2/ND5/COX1/ND3/ND4/ND1/COX3/SDHD/ETFRF1/ND4L	29
LIHC-1	MF	GO:0016790	thiolester hydrolase activity	15/1839	39/14729	3.50821e-05	0.000564599	HAGH/UFSP2/ACOT13/ACOT2/BAAT/ESD/NUDT7/ABHD10/ACAA2/FASN/ACOT12/ACOT4/ACOT1/HIBCH/ACOT6	15
LIHC-1	BP	GO:0031639	plasminogen activation	11/1839	23/14729	3.57647e-05	0.000572902	CPB2/F11/APOH/HPN/DHCR24/F12/KLKB1/SERPINF2/FGG/FGA/FGB	11
LIHC-1	MF	GO:0120227	acyl-CoA binding	11/1839	23/14729	3.57647e-05	0.000572902	HADHA/PNPLA3/GCDH/ACADL/SCP2/HMGCL/ALDH6A1/PANK1/ACOT12/ACBD4/ECI2	11
LIHC-1	BP	GO:0006957	complement activation, alternative pathway	9/1839	16/14729	3.62543e-05	0.00057538	CFH/C8B/C5/C9/C3/CFHR5/C8A/C8G/CFB	9
LIHC-1	BP	GO:0034433	steroid esterification	9/1839	16/14729	3.62543e-05	0.00057538	ACAT1/APOA5/APOA1/APOE/APOC1/AGT/AGTR1/APOA2/LCAT	9
LIHC-1	BP	GO:0034434	sterol esterification	9/1839	16/14729	3.62543e-05	0.00057538	ACAT1/APOA5/APOA1/APOE/APOC1/AGT/AGTR1/APOA2/LCAT	9
LIHC-1	BP	GO:0034435	cholesterol esterification	9/1839	16/14729	3.62543e-05	0.00057538	ACAT1/APOA5/APOA1/APOE/APOC1/AGT/AGTR1/APOA2/LCAT	9
LIHC-1	BP	GO:0042133	neurotransmitter metabolic process	12/1839	27/14729	3.93579e-05	0.000618022	MAOB/ALDH5A1/SLC22A2/BCHE/DBH/GCHFR/ALDH9A1/HNMT/PAH/ABAT/LRTOMT/MAOA	12
LIHC-1	BP	GO:0045922	negative regulation of fatty acid metabolic process	12/1839	27/14729	3.93579e-05	0.000618022	DGAT2/ACACB/CEACAM1/ERLIN1/APOC3/ACADL/APOC1/ETFBKMT/CYP7A1/MFSD2A/INSIG1/PLIN5	12
LIHC-1	BP	GO:0015748	organophosphate ester transport	32/1839	124/14729	3.94687e-05	0.000618022	ABCB4/TRPC5/SCARB1/ABCB1/PITPNM2/ABCC6/APOA5/APOC3/SCP2/APOA1/ABCC11/SLC66A2/SLC17A3/SLC25A23/APOE/APOC1/G6PC1/SLC37A4/MTTP/PCTP/ABCG8/SLC25A25/SLC25A4/APOA2/PRAP1/MFSD2A/GJB1/PITPNB/SLC25A42/GLTPD2/XKR9/APOC2	32
LIHC-1	BP	GO:0000098	sulfur amino acid catabolic process	7/1839	10/14729	3.97922e-05	0.000618022	TST/CDO1/CSAD/MAT1A/CBS/AGXT/LOC102724560	7
LIHC-1	BP	GO:0006068	ethanol catabolic process	7/1839	10/14729	3.97922e-05	0.000618022	SULT2A1/SULT1E1/ALDH2/ALDH1B1/SULT1B1/SULT1A1/SULT1A2	7
LIHC-1	BP	GO:0006547	histidine metabolic process	7/1839	10/14729	3.97922e-05	0.000618022	HAL/MTHFD1/AMDHD1/HDC/HNMT/UROC1/FTCD	7
LIHC-1	BP	GO:0006707	cholesterol catabolic process	7/1839	10/14729	3.97922e-05	0.000618022	CYP46A1/SCARB1/AKR1D1/APOE/CYP27A1/CYP39A1/CYP7A1	7
LIHC-1	BP	GO:0016127	sterol catabolic process	7/1839	10/14729	3.97922e-05	0.000618022	CYP46A1/SCARB1/AKR1D1/APOE/CYP27A1/CYP39A1/CYP7A1	7
LIHC-1	BP	GO:0072378	blood coagulation, fibrin clot formation	7/1839	10/14729	3.97922e-05	0.000618022	APOH/SERPINC1/F12/FGG/FGA/FGB/F8	7
LIHC-1	BP	GO:0032892	positive regulation of organic acid transport	13/1839	31/14729	3.98405e-05	0.000618022	KMO/ACE2/AGT/CLTRN/ACSL1/SLC6A1/AVPR1A/ARL6IP1/ABAT/CYP4F2/CYP4A11/SLC38A3/ACSL5	13
LIHC-1	MF	GO:0016810	hydrolase activity, acting on carbon-nitrogen (but not peptide) bonds	29/1839	108/14729	4.07712e-05	0.000631035	HDAC6/UPB1/ACR/MTHFD1/CDADC1/ASPA/NIT2/AGMAT/FAAH/ARG1/GDA/CAT/SIRT5/GCH1/RIDA/ACY3/GLS2/AMDHD1/SIRT3/DPYS/DDAH1/CDA/PGLYRP2/ADAL/BTD/AFMID/ASAH2/ASAH2B/ACY1	29
LIHC-1	BP	GO:0009812	flavonoid metabolic process	8/1839	13/14729	4.1827e-05	0.000641596	PPARGC1A/POR/CYP1A1/SULT1B1/SULT1A1/UGT1A9/UGT1A1/UGT1A4	8
LIHC-1	BP	GO:0034310	primary alcohol catabolic process	8/1839	13/14729	4.1827e-05	0.000641596	HAO1/SULT2A1/SULT1E1/ALDH2/ALDH1B1/SULT1B1/SULT1A1/SULT1A2	8
LIHC-1	BP	GO:0043650	dicarboxylic acid biosynthetic process	8/1839	13/14729	4.1827e-05	0.000641596	MTHFD1/KMO/GOT1/GOT2/GLS2/GLUD1/ACMSD/HAAO	8
LIHC-1	CC	GO:0045239	tricarboxylic acid cycle enzyme complex	8/1839	13/14729	4.1827e-05	0.000641596	BCKDHB/DLD/FH/BCKDK/DLST/DBT/SUCLG2/OGDHL	8
LIHC-1	BP	GO:0050796	regulation of insulin secretion	35/1839	141/14729	4.24707e-05	0.00065002	BAIAP3/NADK/SYT7/NR1H4/PCK2/HNF4A/SYTL4/GCK/CPT1A/GPLD1/HMGCR/LRP1/ACVR1C/FOXA2/NR1D1/ANO1/NR0B2/RBP4/HADH/SIRT3/SYBU/GLUD1/SIDT2/SLC16A1/KCNB1/LRP5/VSNL1/SLC9B2/GPER1/IRS1/MYRIP/SYT9/ABAT/IRS2/DPP4	35
LIHC-1	BP	GO:0090087	regulation of peptide transport	40/1839	170/14729	4.68357e-05	0.000715233	BAIAP3/NADK/SYT7/NR1H4/PCK2/HNF4A/SYTL4/CA2/TFR2/GCK/CPT1A/GPLD1/HMGCR/LRP1/ACVR1C/FOXA2/NR1D1/ANO1/NR0B2/RBP4/HADH/SIRT3/SYBU/GLUD1/SIDT2/SLC16A1/KCNB1/LRP5/VSNL1/SLC9B2/GPER1/IRS1/MYRIP/SYT9/FGG/FGA/FGB/ABAT/IRS2/DPP4	40
LIHC-1	BP	GO:0006111	regulation of gluconeogenesis	15/1839	40/14729	4.96935e-05	0.000757192	PDK2/DGAT2/GCK/PPARGC1A/LEPR/ACADM/NLN/GNMT/FBP1/NNMT/GPT/MST1/PPARA/SDHAF3/SLC35B4	15
LIHC-1	MF	GO:0000062	fatty-acyl-CoA binding	10/1839	20/14729	5.05115e-05	0.000766259	HADHA/PNPLA3/GCDH/ACADL/SCP2/HMGCL/ALDH6A1/ACOT12/ACBD4/ECI2	10
LIHC-1	BP	GO:0019400	alditol metabolic process	10/1839	20/14729	5.05115e-05	0.000766259	DGAT2/PCK2/GOT1/MOGAT1/PCK1/ANGPTL3/SORD/TKFC/MOGAT2/GK	10
LIHC-1	BP	GO:0090276	regulation of peptide hormone secretion	39/1839	165/14729	5.20699e-05	0.00078816	BAIAP3/NADK/SYT7/NR1H4/PCK2/HNF4A/SYTL4/TFR2/GCK/CPT1A/GPLD1/HMGCR/LRP1/ACVR1C/FOXA2/NR1D1/ANO1/NR0B2/RBP4/HADH/SIRT3/SYBU/GLUD1/SIDT2/SLC16A1/KCNB1/LRP5/VSNL1/SLC9B2/GPER1/IRS1/MYRIP/SYT9/FGG/FGA/FGB/ABAT/IRS2/DPP4	39
LIHC-1	BP	GO:0001889	liver development	34/1839	137/14729	5.45513e-05	0.000823904	CPS1/OTC/PTCD2/TGFBR3/PTPN3/LIMS2/ACAT1/CEACAM1/CPB2/GNPNAT1/SRSF5/PCK2/HNF4A/FGL1/HPN/MET/COBL/CPT1A/HMGCS1/ACADM/HMGCL/ARG1/ONECUT2/PCK1/ASS1/RGN/HLX/BAAT/CYP1A1/SRD5A1/QDPR/AK4/CLDN1/UGT1A1	34
LIHC-1	BP	GO:0032890	regulation of organic acid transport	18/1839	54/14729	5.66338e-05	0.000853481	AKT2/KMO/ARG1/ACE2/AGT/CLTRN/SLC43A1/ACSL1/SLC6A1/AVPR1A/ARL6IP1/ABAT/IRS2/CYP4F2/PPARA/CYP4A11/SLC38A3/ACSL5	18
LIHC-1	MF	GO:0016877	ligase activity, forming carbon-sulfur bonds	13/1839	32/14729	5.94661e-05	0.000894203	ACSM3/ACSM2B/SLC27A5/ACSS3/ACSS2/SLC27A2/ACSL1/ACSM1/ACSF2/SUCLG2/ACSM5/ACSM2A/ACSL5	13
LIHC-1	MF	GO:0004252	serine-type endopeptidase activity	31/1839	121/14729	6.0103e-05	0.000901807	MASP2/F7/F11/ACR/F9/LONP2/HPN/HGFAC/PROC/PLG/F10/PROZ/MASP1/F12/C1RL/HABP2/C1R/KLKB1/C2/TMPRSS9/F2/C1S/TMPRSS2/IMMP2L/TMPRSS6/DPP4/LPA/CFI/CFB/HP/HPR	31
LIHC-1	BP	GO:0045833	negative regulation of lipid metabolic process	25/1839	89/14729	6.07348e-05	0.00090851	DGAT2/ACACB/CEACAM1/ERLIN1/APOC3/GPLD1/ACADL/PLGLB2/APOE/APOC1/SORL1/ETFBKMT/ASXL3/SOD1/PDE3B/APOA2/GPER1/CYP7A1/MFSD2A/ORMDL3/PLGLB1/INSIG1/PLIN5/APOC2/UGT1A1	25
LIHC-1	BP	GO:0019748	secondary metabolic process	19/1839	59/14729	6.08346e-05	0.00090851	ABCC2/DDT/CYP2D6/PON3/CYP3A5/AKR1A1/DDC/CYP1A1/CYP1A2/CBR4/ACMSD/CYP3A4/AKR7A3/BDH2/PMEL/CYP2A13/CYP2A7/AKR1C4/CYP2A6	19
LIHC-1	BP	GO:0006099	tricarboxylic acid cycle	12/1839	28/14729	6.10785e-05	0.00090851	SDHA/FH/SDHB/DLST/ACO1/IDH1/SDHC/SUCLG2/DHTKD1/IDH2/OGDHL/SDHD	12
LIHC-1	BP	GO:0051954	positive regulation of amine transport	12/1839	28/14729	6.10785e-05	0.00090851	KMO/ACE2/AGT/CLTRN/SLC6A1/KCNB1/PINK1/AVPR1A/GDNF/ARL6IP1/ABAT/SLC38A3	12
LIHC-1	CC	GO:0005811	lipid droplet	24/1839	84/14729	6.28569e-05	0.00092893	PNPLA4/DGAT2/APOB/PNPLA3/ATG2A/RDH10/G0S2/PNPLA7/SCCPDH/SIGMAR1/DHRS3/AQP7/SMPD1/TMEM135/PLIN1/PLIN4/HSD17B13/C18orf32/PNPLA2/UBE2G2/METTL7A/HSD17B11/CES1/PLIN5	24
LIHC-1	BP	GO:0062014	negative regulation of small molecule metabolic process	24/1839	84/14729	6.28569e-05	0.00092893	DGAT2/ACACB/CEACAM1/BCKDK/GCK/ERLIN1/PPARGC1A/APOC3/ACADL/LEPR/APOE/APOC1/ETFBKMT/SOD1/ACMSD/PID1/CDA/FBP1/CYP7A1/MFSD2A/MST1/INSIG1/PPARA/PLIN5	24
LIHC-1	BP	GO:1903035	negative regulation of response to wounding	24/1839	84/14729	6.28569e-05	0.00092893	TFPI/CEACAM1/CPB2/F11/APOH/VTN/HMGCR/KNG1/HRG/PROC/PLG/APOE/F12/APCS/SERPING1/KLKB1/SERPINF2/FGG/FGA/FGB/PTEN/F2/ABAT/PROS1	24
LIHC-1	BP	GO:0034637	cellular carbohydrate biosynthetic process	20/1839	64/14729	6.35462e-05	0.000937101	IGF1/PCK2/AKT2/GCK/GYS2/ACADM/PPP1R3C/GOT1/PCK1/NR1D1/AGL/FBP1/IRS1/UGP2/INSR/PPP1R3B/IRS2/NHLRC1/ENPP1/PPP1R3G	20
LIHC-1	BP	GO:0015837	amine transport	22/1839	74/14729	6.51292e-05	0.000958389	SYT7/CHRNA4/AQP9/SLC22A2/KMO/ARG1/ACE2/DDC/AGT/TOR1A/CLTRN/SLC43A1/SLC6A1/KCNB1/PINK1/AVPR1A/GDNF/ARL6IP1/SYT9/ABAT/SLC38A3/ADRA2B	22
LIHC-1	CC	GO:0045178	basal part of cell	53/1839	250/14729	6.62063e-05	0.000972158	SLC6A13/CEACAM1/SLC27A5/SLC23A2/ABCC6/TF/SLC10A1/AQP9/CA2/SLC39A14/MET/ABCC3/SLC2A9/CD81/LIN7A/SLC16A10/LEPR/LRP1/RAB17/SLCO1B1/MAP7/SLC22A7/PRCP/SLC39A8/MTTP/SLC39A5/ABCA8/SLC47A1/ADCY10/SLC26A1/LIN7C/SLC22A9/DLG2/MARVELD2/DISP1/CXADR/SLC16A1/ATP2B2/LDLRAP1/CD1D/CD300LG/CLDN1/SLC51A/SLC9B2/AQP7/KCNJ4/SLC23A1/CDH2/SLC22A1/CADM1/SLC38A3/ENPP1/ITGA1	53
LIHC-1	BP	GO:0097305	response to alcohol	47/1839	214/14729	6.82986e-05	0.000995176	ADIPOR2/H6PD/F7/FECH/MAOB/TGFBR3/SLC23A2/SLC10A1/CPT1A/SOD2/GPLD1/HMGCS1/HMGCR/KLF9/CAT/ITPR2/DBH/GOT2/SMO/CDO1/NR0B2/PEMT/FDX1/RBP4/SOD1/ALAD/AIFM1/CLDN1/ADCY1/AVPR1A/CYP7A1/MGMT/CD14/PTEN/ADH6/GRAMD1C/CYP8B1/ABAT/PPARA/ADH7/CYTB/CES1/ND4/HSD3B1/HSD3B2/UGT1A1/GRIN2B	47
LIHC-1	BP	GO:0006071	glycerol metabolic process	9/1839	17/14729	6.8498e-05	0.000995176	DGAT2/PCK2/GOT1/MOGAT1/PCK1/ANGPTL3/TKFC/MOGAT2/GK	9
LIHC-1	BP	GO:0015936	coenzyme A metabolic process	9/1839	17/14729	6.8498e-05	0.000995176	CROT/ACAT1/HMGCR/SLC25A16/PPCS/MCCC2/NUDT7/PANK1/PANK4	9
LIHC-1	BP	GO:0044241	lipid digestion	9/1839	17/14729	6.8498e-05	0.000995176	NPC1L1/APOA5/APOA1/ABCG5/ABCG8/APOA2/CYP8B1/ENPP7/ASAH2	9
LIHC-1	BP	GO:0052695	cellular glucuronidation	9/1839	17/14729	6.8498e-05	0.000995176	ABHD10/UGT2B4/UGT2B7/UGT2A1/UGT2B15/UGT2B17/UGT1A9/UGT1A1/UGT1A4	9
LIHC-1	BP	GO:0018958	phenol-containing compound metabolic process	26/1839	95/14729	7.07043e-05	0.00102506	IYD/MAOB/DDT/CRYM/FAH/SULT2A1/HPN/SLC1A1/DAO/SLC16A10/DBH/GCH1/DDC/HDC/SRD5A1/SLC16A2/PAH/SULT1B1/ABAT/LRTOMT/PMEL/RTL4/MAOA/SULT1A1/SULT1A2/DIO1	26
LIHC-1	BP	GO:0010466	negative regulation of peptidase activity	44/1839	197/14729	7.59892e-05	0.00109936	TFPI/HERPUD1/ITIH4/ITIH1/SPP2/PEBP1/FETUB/SERPIND1/SERPINA4/C5/AMBP/VTN/KNG1/HRG/DHCR24/SERPINC1/LRP1/SERPINA7/C3/POR/RAF1/SERPINF1/AGT/SORL1/SERPINA10/AHSG/SERPING1/ITIH2/ITIH3/FABP1/PRDX3/SERPINF2/SIMC1/SERPINA6/ARL6IP1/OPRPN/SIAH2/PROS1/SERPINA11/SERPINA5/SERPINA1/LPA/C4B/C4A	44
LIHC-1	CC	GO:0009925	basal plasma membrane	50/1839	233/14729	7.62078e-05	0.00110021	SLC6A13/CEACAM1/SLC27A5/SLC23A2/ABCC6/TF/SLC10A1/AQP9/CA2/SLC39A14/MET/ABCC3/SLC2A9/CD81/LIN7A/SLC16A10/LEPR/LRP1/RAB17/SLCO1B1/MAP7/SLC22A7/SLC39A8/MTTP/SLC39A5/ABCA8/SLC47A1/SLC26A1/LIN7C/SLC22A9/DLG2/MARVELD2/DISP1/CXADR/SLC16A1/ATP2B2/LDLRAP1/CD1D/CD300LG/CLDN1/SLC51A/SLC9B2/AQP7/KCNJ4/SLC23A1/CDH2/SLC22A1/CADM1/SLC38A3/ENPP1	50
LIHC-1	BP	GO:0002791	regulation of peptide secretion	39/1839	168/14729	7.92549e-05	0.00113941	BAIAP3/NADK/SYT7/NR1H4/PCK2/HNF4A/SYTL4/TFR2/GCK/CPT1A/GPLD1/HMGCR/LRP1/ACVR1C/FOXA2/NR1D1/ANO1/NR0B2/RBP4/HADH/SIRT3/SYBU/GLUD1/SIDT2/SLC16A1/KCNB1/LRP5/VSNL1/SLC9B2/GPER1/IRS1/MYRIP/SYT9/FGG/FGA/FGB/ABAT/IRS2/DPP4	39
LIHC-1	BP	GO:0030073	insulin secretion	39/1839	168/14729	7.92549e-05	0.00113941	BAIAP3/NADK/SYT7/NR1H4/RAPGEF4/PCK2/HNF4A/SYTL4/GCK/CPT1A/GPLD1/HMGCR/LRP1/ACVR1C/FOXA2/NR1D1/ANO1/NR0B2/RAF1/IL1RN/RBP4/HADH/SIRT3/CLTRN/SYBU/GLUD1/SIDT2/SLC16A1/KCNB1/LRP5/VSNL1/SLC9B2/GPER1/IRS1/MYRIP/SYT9/ABAT/IRS2/DPP4	39
LIHC-1	BP	GO:0061008	hepaticobiliary system development	34/1839	140/14729	8.68443e-05	0.00123881	CPS1/OTC/PTCD2/TGFBR3/PTPN3/LIMS2/ACAT1/CEACAM1/CPB2/GNPNAT1/SRSF5/PCK2/HNF4A/FGL1/HPN/MET/COBL/CPT1A/HMGCS1/ACADM/HMGCL/ARG1/ONECUT2/PCK1/ASS1/RGN/HLX/BAAT/CYP1A1/SRD5A1/QDPR/AK4/CLDN1/UGT1A1	34
LIHC-1	BP	GO:1990845	adaptive thermogenesis	34/1839	140/14729	8.68443e-05	0.00123881	ADIPOR2/ADRB1/FH/SCD/DECR1/FGF21/PPARGC1A/ACOT13/PRLR/ACADL/LEPR/MFN2/DBH/G0S2/NR1D1/GADD45G/PRKAB2/PEMT/LPIN1/SORL1/HADH/PCTP/TRPM8/ACSL1/SLC25A4/CPT2/SLC25A44/OMA1/ABHD6/ALDH1A1/STAT6/ADRB2/ELOVL6/GATM	34
LIHC-1	CC	GO:0031089	platelet dense granule lumen	8/1839	14/14729	8.689e-05	0.00123881	ITIH4/SPP2/APOH/SERPINA4/RARRES2/CDC37L1/ITIH3/SELENOP	8
LIHC-1	MF	GO:0044594	17-beta-hydroxysteroid dehydrogenase (NAD+) activity	8/1839	14/14729	8.689e-05	0.00123881	HSD17B6/HSD17B10/HSD17B2/HSD17B4/HSD17B12/HSD17B11/AKR1C4/HSD17B8	8
LIHC-1	BP	GO:0071384	cellular response to corticosteroid stimulus	17/1839	51/14729	9.04971e-05	0.00128757	ABCC2/FECH/PCK2/ERRFI1/ARG1/KLF9/PCK1/ASS1/SERPINF1/CASP9/SRD5A1/FOXO1/AIFM1/GPER1/GJB2/ND3/UGT1A1	17
LIHC-1	BP	GO:0034377	plasma lipoprotein particle assembly	11/1839	25/14729	9.28632e-05	0.0013185	APOB/APOA5/APOC3/APOA1/APOE/APOC1/MTTP/APOA2/MFSD2A/APOM/LCAT	11
LIHC-1	BP	GO:0035384	thioester biosynthetic process	15/1839	42/14729	9.55649e-05	0.00135128	PDK4/PDK2/ACAT1/ACACB/DLD/MLYCD/GCDH/PDHX/PPCS/ACSS2/HSD17B12/ACSL1/ELOVL6/ACSL5/ELOVL2	15
LIHC-1	BP	GO:0071616	acyl-CoA biosynthetic process	15/1839	42/14729	9.55649e-05	0.00135128	PDK4/PDK2/ACAT1/ACACB/DLD/MLYCD/GCDH/PDHX/PPCS/ACSS2/HSD17B12/ACSL1/ELOVL6/ACSL5/ELOVL2	15
LIHC-1	MF	GO:0005436	sodium:phosphate symporter activity	7/1839	11/14729	9.75821e-05	0.00135472	SLC17A2/SLC17A3/SLC17A1/SLC34A1/SLC17A4/MFSD2A/SLC20A2	7
LIHC-1	BP	GO:0006563	L-serine metabolic process	7/1839	11/14729	9.75821e-05	0.00135472	PSAT1/SDS/CBS/SRR/SHMT1/SHMT2/LOC102724560	7
LIHC-1	BP	GO:0006568	tryptophan metabolic process	7/1839	11/14729	9.75821e-05	0.00135472	GCDH/KMO/TDO2/ACMSD/HAAO/AFMID/IDO2	7
LIHC-1	BP	GO:0006586	indolalkylamine metabolic process	7/1839	11/14729	9.75821e-05	0.00135472	GCDH/KMO/TDO2/ACMSD/HAAO/AFMID/IDO2	7
LIHC-1	MF	GO:0016832	aldehyde-lyase activity	7/1839	11/14729	9.75821e-05	0.00135472	DERA/ALDOC/HACL1/ALDOB/SHMT1/SHMT2/HOGA1	7
LIHC-1	BP	GO:0032000	positive regulation of fatty acid beta-oxidation	7/1839	11/14729	9.75821e-05	0.00135472	AKT2/CPT1A/FABP1/IRS1/IRS2/PPARA/PLIN5	7
LIHC-1	BP	GO:0042135	neurotransmitter catabolic process	7/1839	11/14729	9.75821e-05	0.00135472	MAOB/ALDH5A1/BCHE/HNMT/ABAT/LRTOMT/MAOA	7
LIHC-1	BP	GO:0070327	thyroid hormone transport	7/1839	11/14729	9.75821e-05	0.00135472	ABCC2/CRYM/SLC16A10/TTR/SERPINA7/SLCO1B1/SLC16A2	7
LIHC-1	BP	GO:0071377	cellular response to glucagon stimulus	7/1839	11/14729	9.75821e-05	0.00135472	CPS1/FGF21/ARG1/PCK1/ASS1/GJB2/GCGR	7
LIHC-1	BP	GO:0043467	regulation of generation of precursor metabolites and energy	29/1839	113/14729	9.92176e-05	0.00137464	MLXIPL/IGF1/AKT2/PRKAG2/GCK/PPARGC1A/PPP1R3C/SLC25A23/KHK/ETFBKMT/IFNAR1/PINK1/AK4/FBP1/GHITM/GPD1/IRS1/INSR/PPP1R3B/PDE12/BNIP3/SHMT2/IFNLR1/IRS2/PPARA/ENTPD5/ENPP1/GCGR/PPP1R3G	29
LIHC-1	BP	GO:0015908	fatty acid transport	21/1839	71/14729	0.00010285	0.0014221	CROT/SLC27A5/AKT2/CPT1A/ABCD4/GOT2/APOE/SPX/PLA2G12B/SLC27A2/SLC22A9/ACSL1/CPT2/FABP1/MFSD2A/SLC25A20/IRS2/CYP4F2/PPARA/CYP4A11/ACSL5	21
LIHC-1	BP	GO:0042060	wound healing	73/1839	381/14729	0.000108694	0.00149989	TFPI/ADIPOR2/SYT7/IGF1/F7/SCARB1/CEACAM1/CPB2/F11/APOH/EPB41L4B/SERPIND1/HNF4A/F9/SYTL4/VTN/HGFAC/WNT5B/HMGCR/KNG1/HRG/GGCX/PROC/SDC1/SERPINC1/PLG/C4BPB/SDC4/FOXA2/F10/PROZ/APOE/F12/RAF1/APCS/TOR1A/PRCP/SERPINA10/F13B/AK3/SERPING1/MIA3/PAFAH2/GRHL3/SCUBE1/ARHGAP35/VAV2/CLDN1/KLKB1/SHH/SMPD1/VKORC1/SERPINF2/FGG/FGA/FGB/PTEN/CYP4F11/SAA1/NLRP6/F2/TSKU/ABAT/PROS1/F8/CYP4F2/PPARA/ANXA6/SERPINA1/PLCG2…	73
LIHC-1	BP	GO:0005976	polysaccharide metabolic process	25/1839	92/14729	0.00010963	0.00150977	IGF1/PYGL/AKT2/PRKAG2/GCK/GYS2/LEPR/ACADM/STBD1/PPP1R3C/GNMT/NR1D1/G6PC1/PPP1R1A/KHK/AGL/IRS1/UGP2/INSR/PPP1R3B/IRS2/NHLRC1/ENPP1/GCGR/PPP1R3G	25
LIHC-1	BP	GO:0030072	peptide hormone secretion	44/1839	200/14729	0.000110129	0.00151362	BAIAP3/NADK/SYT7/NR1H4/RAPGEF4/PCK2/HNF4A/SYTL4/TFR2/GCK/CPT1A/GPLD1/SLC16A10/HMGCR/LRP1/ACVR1C/FOXA2/NR1D1/ANO1/NR0B2/RAF1/IL1RN/RBP4/HADH/SIRT3/CLTRN/SYBU/GLUD1/SIDT2/SLC16A1/KCNB1/LRP5/VSNL1/SLC9B2/GPER1/IRS1/MYRIP/SYT9/FGG/FGA/FGB/ABAT/IRS2/DPP4	44
LIHC-1	BP	GO:0042304	regulation of fatty acid biosynthetic process	14/1839	38/14729	0.000110474	0.00151533	PDK4/MLXIPL/CEACAM1/ERLIN1/APOA5/APOC3/ACADL/APOA1/APOC1/RGN/AVPR1A/CYP7A1/INSIG1/APOC2	14
LIHC-1	BP	GO:0098869	cellular oxidant detoxification	23/1839	82/14729	0.000120903	0.00165506	MGST1/MGST2/GSTZ1/SOD2/PRDX6/UBIAD1/CAT/PRXL2A/APOE/GCH1/SOD1/GSTO1/FANCC/FABP1/ALB/PRDX3/GLRX/CCS/GSTK1/TXNRD3/APOM/GSTA1/HP	23
LIHC-1	MF	GO:0016702	oxidoreductase activity, acting on single donors with incorporation of molecular oxygen, incorporation of two atoms of oxygen	9/1839	18/14729	0.000121827	0.0016611	ETHE1/HGD/CDO1/TDO2/HPD/HAAO/ADI1/IDO2/BCO2	9
LIHC-1	BP	GO:1902001	fatty acid transmembrane transport	9/1839	18/14729	0.000121827	0.0016611	SLC27A5/AKT2/CPT1A/ABCD4/ACSL1/CPT2/SLC25A20/IRS2/ACSL5	9
LIHC-1	BP	GO:0015833	peptide transport	48/1839	225/14729	0.000122071	0.00166114	BAIAP3/NADK/MGST1/SYT7/NR1H4/SLC15A1/RAPGEF4/PCK2/HNF4A/SYTL4/CA2/TFR2/GCK/CPT1A/GPLD1/SLC16A10/HMGCR/LRP1/ACVR1C/FOXA2/NR1D1/ANO1/NR0B2/RAF1/IL1RN/RBP4/HADH/SIRT3/CLTRN/SYBU/GLUD1/SIDT2/DISP1/SLC16A1/KCNB1/LRP5/VSNL1/SLC9B2/GPER1/IRS1/MYRIP/SYT9/FGG/FGA/FGB/ABAT/IRS2/DPP4	48
LIHC-1	BP	GO:0044275	cellular carbohydrate catabolic process	13/1839	34/14729	0.00012481	0.00169505	PYGL/TREH/STBD1/G6PC1/ENOSF1/SORD/ABHD10/IDNK/TKFC/AGL/GUSB/PPP1R3B/GK	13
LIHC-1	BP	GO:0015807	L-amino acid transport	18/1839	57/14729	0.000125464	0.00170057	SLC7A2/SLC25A13/SLC7A9/SLC25A15/SLC1A1/SLC1A2/SLC22A2/ARG1/ACE2/AGT/SLC47A1/CLTRN/SLC43A1/SFXN1/ARL6IP1/SLC38A9/SLC25A18/SLC38A3	18
LIHC-1	BP	GO:0009395	phospholipid catabolic process	15/1839	43/14729	0.000129963	0.00175808	GDE1/SCARB1/LIPG/PRDX6/APOC1/PNPLA7/ANGPTL3/IDH1/APOA2/ABHD6/LIPC/SMPD1/ENPP7/PLCG2/APOC2	15
LIHC-1	MF	GO:0016289	CoA hydrolase activity	10/1839	22/14729	0.000139512	0.00188098	ACOT13/ACOT2/BAAT/NUDT7/ACAA2/ACOT12/ACOT4/ACOT1/HIBCH/ACOT6	10
LIHC-1	BP	GO:0010951	negative regulation of endopeptidase activity	42/1839	190/14729	0.000139596	0.00188098	TFPI/HERPUD1/ITIH4/ITIH1/SPP2/PEBP1/FETUB/SERPIND1/SERPINA4/C5/AMBP/VTN/KNG1/HRG/DHCR24/SERPINC1/SERPINA7/C3/POR/RAF1/SERPINF1/AGT/SORL1/SERPINA10/AHSG/SERPING1/ITIH2/ITIH3/FABP1/PRDX3/SERPINF2/SERPINA6/ARL6IP1/OPRPN/SIAH2/PROS1/SERPINA11/SERPINA5/SERPINA1/LPA/C4B/C4A	42
LIHC-1	BP	GO:0042219	cellular modified amino acid catabolic process	11/1839	26/14729	0.000142879	0.00191978	PRODH/ACADL/SARDH/GOT2/DMGDH/GGACT/MTHFS/ALDH1L1/BHMT/ALDH4A1/HOGA1	11
LIHC-1	BP	GO:0106106	cold-induced thermogenesis	32/1839	132/14729	0.000143313	0.00191978	ADIPOR2/ADRB1/FH/SCD/DECR1/FGF21/PPARGC1A/ACOT13/PRLR/ACADL/LEPR/MFN2/DBH/G0S2/NR1D1/GADD45G/PRKAB2/PEMT/LPIN1/HADH/PCTP/TRPM8/ACSL1/CPT2/SLC25A44/OMA1/ABHD6/ALDH1A1/STAT6/ADRB2/ELOVL6/GATM	32
LIHC-1	BP	GO:0120161	regulation of cold-induced thermogenesis	32/1839	132/14729	0.000143313	0.00191978	ADIPOR2/ADRB1/FH/SCD/DECR1/FGF21/PPARGC1A/ACOT13/PRLR/ACADL/LEPR/MFN2/DBH/G0S2/NR1D1/GADD45G/PRKAB2/PEMT/LPIN1/HADH/PCTP/TRPM8/ACSL1/CPT2/SLC25A44/OMA1/ABHD6/ALDH1A1/STAT6/ADRB2/ELOVL6/GATM	32
LIHC-1	MF	GO:0015399	primary active transmembrane transporter activity	38/1839	167/14729	0.000151753	0.00202888	ABCB4/COX15/ABCC2/ABCC9/ABCB11/ABCB1/ABCC6/SLC1A1/ABCC3/ABCG2/ABCD4/ABCC11/KCNJ8/NDUFA5/ABCB7/ABCG5/ABCA8/ABCG8/SLC26A1/ABCA9/ABCA6/ABCA10/ABCA5/COX6A2/ATP2B2/CYB5A/ATP6V0E2/ND6/COX2/CYTB/ND2/ND5/COX1/ND3/ND4/ND1/COX3/ND4L	38
LIHC-1	BP	GO:0001678	cellular glucose homeostasis	34/1839	144/14729	0.000156465	0.00208782	GCLC/BAIAP3/NADK/MLXIPL/NR1H4/CPB2/PCK2/SLC39A14/FGF21/GCK/PPARGC1A/GPLD1/HMGCR/LRP1/PCK1/FOXA2/NR1D1/ANO1/RAF1/SERPINF1/CLTRN/SYBU/SIDT2/FOXO1/KCNB1/LRP5/VSNL1/KLF15/SLC9B2/GPER1/ENDOG/CYP7A1/LRRC8D/IRS2	34
LIHC-1	MF	GO:0008559	ABC-type xenobiotic transporter activity	8/1839	15/14729	0.000165802	0.00220385	ABCC2/ABCB11/ABCB1/ABCC6/ABCC3/ABCG2/ABCC11/ABCA8	8
LIHC-1	BP	GO:0042182	ketone catabolic process	8/1839	15/14729	0.000165802	0.00220385	HSD17B6/HAGH/ALDH8A1/KYAT3/CYP4F11/CYP4F2/CYP4F12/CYP4F3	8
LIHC-1	MF	GO:0017171	serine hydrolase activity	33/1839	139/14729	0.000173897	0.00230621	MASP2/F7/F11/ACR/F9/LONP2/HPN/HGFAC/AADAC/PROC/PLG/F10/PROZ/MASP1/F12/PRCP/C1RL/HABP2/C1R/KLKB1/C2/TMPRSS9/F2/C1S/TMPRSS2/IMMP2L/TMPRSS6/DPP4/LPA/CFI/CFB/HP/HPR	33
LIHC-1	BP	GO:0010676	positive regulation of cellular carbohydrate metabolic process	15/1839	44/14729	0.000174632	0.00230621	IGF1/DGAT2/AKT2/GCK/PPARGC1A/GPLD1/RGN/GPER1/NNMT/GPT/IRS1/INSR/IRS2/PPARA/PPP1R3G	15
LIHC-1	BP	GO:1905953	negative regulation of lipid localization	15/1839	44/14729	0.000174632	0.00230621	NFKBIA/AKT2/APOC3/CRY2/APOC1/ABCG5/ABCG8/APOA2/SHH/PNPLA2/IRS2/CYP4F2/PPARA/CES1/APOC2	15
LIHC-1	BP	GO:0050878	regulation of body fluid levels	65/1839	335/14729	0.000174846	0.00230621	TFPI/F7/CEACAM1/CPB2/F11/APOH/SERPIND1/HNF4A/F9/DHODH/MET/VTN/HGFAC/SLC22A2/PRLR/KNG1/HRG/GGCX/PROC/SERPINC1/SOCS2/PLG/C4BPB/GOT2/FOXA2/F10/PROZ/CDO1/APOE/F12/SERPINA10/F13B/AK3/SERPING1/PAFAH2/GRHL3/XDH/SCUBE1/VAV2/CLDN1/KLKB1/PDSS2/SHH/VKORC1/SERPINF2/FGG/FGA/FGB/CYP4F11/SAA1/STAT5B/NLRP6/F2/ABAT/PROS1/F8/CYP4F2/CYP4F12/CYP4A11/SERPINA1/PLCG2/COX2/F5/EMP2/ADRA2B	65
LIHC-1	BP	GO:0006959	humoral immune response	39/1839	174/14729	0.000175181	0.00230621	CFH/MASP2/C8B/C6/ST6GAL1/CXCL2/TF/RARRES2/C5/HPX/CD81/C9/HRG/CLU/C4BPA/C4BPB/C3/MASP1/APCS/CFHR5/C1RL/SERPING1/C8A/C1R/LEAP2/MBL2/C2/FGA/FGB/C8G/F2/C1S/GALP/CFI/ANG/C4B/CFB/CFHR1/C4A	39
LIHC-1	BP	GO:0002790	peptide secretion	44/1839	204/14729	0.00017717	0.00232794	BAIAP3/NADK/SYT7/NR1H4/RAPGEF4/PCK2/HNF4A/SYTL4/TFR2/GCK/CPT1A/GPLD1/SLC16A10/HMGCR/LRP1/ACVR1C/FOXA2/NR1D1/ANO1/NR0B2/RAF1/IL1RN/RBP4/HADH/SIRT3/CLTRN/SYBU/GLUD1/SIDT2/SLC16A1/KCNB1/LRP5/VSNL1/SLC9B2/GPER1/IRS1/MYRIP/SYT9/FGG/FGA/FGB/ABAT/IRS2/DPP4	44
LIHC-1	BP	GO:0070873	regulation of glycogen metabolic process	12/1839	31/14729	0.000197726	0.00258814	IGF1/AKT2/GCK/PPP1R3C/KHK/IRS1/INSR/PPP1R3B/IRS2/ENPP1/GCGR/PPP1R3G	12
LIHC-1	BP	GO:1901658	glycosyl compound catabolic process	12/1839	31/14729	0.000197726	0.00258814	UPP2/DERA/UPB1/CDADC1/GDA/ABHD10/XDH/CDA/ADAL/GUSB/FUCA1/NAGA	12
LIHC-1	BP	GO:1902475	L-alpha-amino acid transmembrane transport	17/1839	54/14729	0.000200174	0.00261521	SLC7A2/SLC25A13/SLC7A9/SLC25A15/SLC1A1/SLC1A2/SLC22A2/ACE2/AGT/SLC47A1/SLC25A38/CLTRN/SLC43A1/ARL6IP1/SLC38A9/SLC25A18/SLC38A3	17
LIHC-1	BP	GO:0014823	response to activity	19/1839	64/14729	0.000205279	0.00265838	GCLC/FGF21/RARRES2/PPARGC1A/SOD2/CRY2/CAT/PCK1/GOT2/AGT/ABCG5/HADH/ABCG8/SRD5A1/ALAD/SLC25A25/FNDC5/PTEN/ADSS1	19
LIHC-1	BP	GO:0006525	arginine metabolic process	9/1839	19/14729	0.000205878	0.00265838	OTC/FAH/AGMAT/ARG1/ASL/ASS1/SLC39A8/DDAH1/NAGS	9
LIHC-1	BP	GO:0010866	regulation of triglyceride biosynthetic process	9/1839	19/14729	0.000205878	0.00265838	DGAT2/SCARB1/GPLD1/C3/RGN/LPIN1/THRSP/MFSD2A/PLIN5	9
LIHC-1	MF	GO:0016701	oxidoreductase activity, acting on single donors with incorporation of molecular oxygen	9/1839	19/14729	0.000205878	0.00265838	ETHE1/HGD/CDO1/TDO2/HPD/HAAO/ADI1/IDO2/BCO2	9
LIHC-1	BP	GO:0098856	intestinal lipid absorption	9/1839	19/14729	0.000205878	0.00265838	NPC1L1/APOA5/APOA1/ABCG5/ABCG8/APOA2/PRAP1/CYP8B1/ENPP7	9
LIHC-1	BP	GO:0006000	fructose metabolic process	7/1839	12/14729	0.000208895	0.00265838	ALDOC/ALDOB/KHK/SORD/PFKFB1/FBP1/GLYCTK	7
LIHC-1	BP	GO:0006787	porphyrin-containing compound catabolic process	7/1839	12/14729	0.000208895	0.00265838	ABCC2/BLVRB/AMBP/SLCO1B1/SLCO2B1/UGT1A1/UGT1A4	7
LIHC-1	BP	GO:0009111	vitamin catabolic process	7/1839	12/14729	0.000208895	0.00265838	CYP26A1/MTHFS/CYP3A4/CYP4F11/CYP4F2/CYP4F12/CYP4F3	7
LIHC-1	BP	GO:0010872	regulation of cholesterol esterification	7/1839	12/14729	0.000208895	0.00265838	APOA5/APOA1/APOE/APOC1/AGT/AGTR1/APOA2	7
LIHC-1	BP	GO:0032372	negative regulation of sterol transport	7/1839	12/14729	0.000208895	0.00265838	APOC3/APOC1/ABCG5/ABCG8/APOA2/SHH/APOC2	7
LIHC-1	BP	GO:0032375	negative regulation of cholesterol transport	7/1839	12/14729	0.000208895	0.00265838	APOC3/APOC1/ABCG5/ABCG8/APOA2/SHH/APOC2	7
LIHC-1	BP	GO:0033015	tetrapyrrole catabolic process	7/1839	12/14729	0.000208895	0.00265838	ABCC2/BLVRB/AMBP/SLCO1B1/SLCO2B1/UGT1A1/UGT1A4	7
LIHC-1	BP	GO:0046415	urate metabolic process	7/1839	12/14729	0.000208895	0.00265838	GCKR/SLC2A9/ABCG2/SLC17A3/SLC17A1/G6PC1/PRPS1	7
LIHC-1	BP	GO:0110096	cellular response to aldehyde	7/1839	12/14729	0.000208895	0.00265838	RDH11/AKR1A1/ESD/AIFM1/ALDH1A1/ADH5/ADH4	7
LIHC-1	BP	GO:0032369	negative regulation of lipid transport	11/1839	27/14729	0.00021405	0.00271895	AKT2/APOC3/CRY2/APOC1/ABCG5/ABCG8/APOA2/SHH/IRS2/CYP4F2/APOC2	11
LIHC-1	MF	GO:0005343	organic acid:sodium symporter activity	10/1839	23/14729	0.000219317	0.0027756	SLC6A13/SLC23A2/SLC10A1/SLC1A1/SLC1A2/SLC6A12/SLC13A5/SLC6A1/SLC23A1/SLC10A5	10
LIHC-1	BP	GO:0050995	negative regulation of lipid catabolic process	10/1839	23/14729	0.000219317	0.0027756	ACACB/APOC3/GPLD1/APOC1/SORL1/ETFBKMT/PDE3B/APOA2/MFSD2A/PLIN5	10
LIHC-1	MF	GO:0008236	serine-type peptidase activity	32/1839	135/14729	0.000223237	0.00282001	MASP2/F7/F11/ACR/F9/LONP2/HPN/HGFAC/PROC/PLG/F10/PROZ/MASP1/F12/PRCP/C1RL/HABP2/C1R/KLKB1/C2/TMPRSS9/F2/C1S/TMPRSS2/IMMP2L/TMPRSS6/DPP4/LPA/CFI/CFB/HP/HPR	32
LIHC-1	MF	GO:0061135	endopeptidase regulator activity	33/1839	141/14729	0.00023124	0.00291575	TFPI/ITIH4/ITIH1/SPP2/PEBP1/FETUB/SERPIND1/SERPINA4/C5/AMBP/KNG1/HRG/SERPINC1/SERPINA7/C3/SERPINF1/AGT/SERPINA10/AHSG/SERPING1/ITIH2/ITIH3/PRDX3/SERPINF2/SERPINA6/OPRPN/PROS1/SERPINA11/SERPINA5/SERPINA1/LPA/C4B/C4A	33
LIHC-1	BP	GO:0045861	negative regulation of proteolysis	54/1839	269/14729	0.000250435	0.00315199	TFPI/HERPUD1/ITIH4/ITIH1/PTPN3/SPP2/CPB2/PEBP1/FETUB/HDAC6/SERPIND1/SERPINA4/C5/AMBP/VTN/KNG1/HRG/DHCR24/TMEM59/SERPINC1/LRP1/SERPINA7/C3/POR/RAF1/SERPINF1/AGT/SORL1/SERPINA10/AHSG/ALAD/SERPING1/ITIH2/ITIH3/FABP1/SHH/PRDX3/SERPINF2/SIMC1/SERPINA6/ARL6IP1/OPRPN/TTC36/AQP11/F2/SIAH2/PROS1/SERPINA11/SERPINA5/SERPINA1/STYX/LPA/C4B/C4A	54
LIHC-1	BP	GO:0072593	reactive oxygen species metabolic process	43/1839	201/14729	0.000251928	0.00316499	PDK4/MAOB/HDAC6/PON3/SLC1A1/SOD2/GADD45A/PRDX6/CAT/SIRT5/ACE2/ABCB7/GCH1/GLS2/AGT/PRCP/CYP1A1/CYP1A2/SIRT3/SOD1/AGTR1/PID1/MPV17L/DHRS4/XDH/FANCC/PINK1/CBR1/ACOX1/PRDX3/DCXR/CCS/BNIP3/F2/IMMP2L/PPARA/SLC30A10/BCO2/PLCG2/COX2/ND2/PLIN5/HP	43
LIHC-1	BP	GO:0048732	gland development	72/1839	385/14729	0.000258496	0.00324158	CPS1/OTC/PTCD2/NTN1/TGFBR3/PTPN3/LIMS2/ACAT1/CEACAM1/CPB2/ESR1/GNPNAT1/SRSF5/PCK2/HNF4A/DHODH/ESRP2/SALL1/FGL1/AKT2/HPN/MET/COBL/CPT1A/CDKN1B/HMGCS1/PRLR/RTN4/ID2/ACADM/HMGCL/IRF6/SERPINC1/APOA1/ARG1/ONECUT2/SOCS2/PCK1/GOT2/SMO/FOXA1/CDO1/ASS1/RGN/RAF1/SERPINF1/HLX/BAAT/ASCL1/CYP1A1/ARMC5/SOD1/GDF7/SRD5A1/QDPR/XDH/ARHGAP35/LRP5/AK4/CLDN1/SHH/STAT6/AR/FASN/MGMT/PTEN/CYP7B1/STAT5B/IRS2/SERPINA5/COX…	72
LIHC-1	BP	GO:0008217	regulation of blood pressure	34/1839	148/14729	0.00027258	0.00341197	ACSM3/ADRB1/NAMPT/RARRES2/SOD2/ID2/ADRA1A/ACE2/GCH1/SPX/AGT/PRCP/ENPEP/SOD1/REN/AGTR1/DDAH1/LRP5/AVPR1A/ANPEP/SERPINF2/AR/ADRB2/ADRA1B/ABAT/RNLS/CYP4F2/CYP4F12/PPARA/CYP4A11/ADH5/EMP2/GCGR/ADRA2B	34
LIHC-1	BP	GO:0071333	cellular response to glucose stimulus	30/1839	125/14729	0.00027495	0.00343538	GCLC/BAIAP3/NADK/MLXIPL/NR1H4/CPB2/PCK2/SLC39A14/FGF21/PPARGC1A/GPLD1/HMGCR/LRP1/PCK1/FOXA2/NR1D1/ANO1/RAF1/SERPINF1/CLTRN/SYBU/SIDT2/KCNB1/LRP5/VSNL1/SLC9B2/GPER1/ENDOG/CYP7A1/IRS2	30
LIHC-1	CC	GO:0016323	basolateral plasma membrane	44/1839	208/14729	0.000279062	0.0034754	SLC6A13/SLC23A2/ABCC6/SLC10A1/AQP9/CA2/SLC39A14/ABCC3/SLC2A9/CD81/LIN7A/SLC16A10/LEPR/LRP1/RAB17/SLCO1B1/MAP7/SLC22A7/SLC39A8/MTTP/SLC39A5/ABCA8/SLC47A1/SLC26A1/LIN7C/SLC22A9/DLG2/MARVELD2/DISP1/CXADR/SLC16A1/ATP2B2/CD1D/CD300LG/CLDN1/SLC51A/SLC9B2/AQP7/KCNJ4/CDH2/SLC22A1/CADM1/SLC38A3/ENPP1	44
LIHC-1	BP	GO:0051180	vitamin transport	14/1839	41/14729	0.000280113	0.0034754	SCARB1/AFM/SLC23A2/SLC19A2/APOA1/ABCG2/ABCD4/SLC19A3/TTPA/GC/SLC2A2/AMN/SLC23A1/SLC2A10	14
LIHC-1	BP	GO:0036314	response to sterol	12/1839	32/14729	0.000280682	0.0034754	F7/RORA/GPLD1/HMGCS1/HMGCR/SMO/RORC/CYP7A1/GRAMD1C/CYP8B1/INSIG1/CES1	12
LIHC-1	BP	GO:0042558	pteridine-containing compound metabolic process	12/1839	32/14729	0.000280682	0.0034754	MTHFD1/GCH1/PCBD2/MTHFS/ALDH1L1/PTS/QDPR/FTCD/PCBD1/SHMT1/PIPOX/SHMT2	12
LIHC-1	BP	GO:0071398	cellular response to fatty acid	12/1839	32/14729	0.000280682	0.0034754	PDK4/ADIPOR2/NR1H4/CPS1/DGAT2/PPARGC1A/CPT1A/ASS1/PID1/CLDN1/IRS1/AKR1C4	12
LIHC-1	BP	GO:0046883	regulation of hormone secretion	43/1839	202/14729	0.000282181	0.00348767	BAIAP3/NADK/SYT7/NR1H4/PCK2/HNF4A/SYTL4/TFR2/GCK/CPT1A/GPLD1/HMGCR/CRY2/LRP1/ACVR1C/FOXA2/NR1D1/ANO1/NR0B2/AGT/RBP4/HADH/SIRT3/REN/AGTR1/SYBU/GLUD1/SIDT2/SLC16A1/KCNB1/LRP5/VSNL1/SLC9B2/GPER1/IRS1/MYRIP/SYT9/FGG/FGA/FGB/ABAT/IRS2/DPP4	43
LIHC-1	BP	GO:0009185	ribonucleoside diphosphate metabolic process	24/1839	92/14729	0.000293351	0.00359865	MLXIPL/IGF1/PGM1/PRKAG2/GCK/ENO3/ALDOC/PPARGC1A/NT5E/ALDOB/PKLR/AK3/DLG2/PFKFB1/CMPK1/AK4/FBP1/GPD1/INSR/DHTKD1/PPARA/ENTPD5/OGDHL/NUDT16	24
LIHC-1	BP	GO:1990542	mitochondrial transmembrane transport	24/1839	92/14729	0.000293351	0.00359865	SLC25A13/MPC1/SLC25A15/MICU1/GRPEL1/CPT1A/SLC25A23/TST/ABCB7/SLC39A8/SFXN5/SLC25A38/SLC25A37/SLC25A4/SFXN2/AIFM1/CPT2/MAIP1/SFXN1/SLC25A20/SLC25A18/ATP6/DNAJC19/ATP8	24
LIHC-1	BP	GO:0046031	ADP metabolic process	21/1839	76/14729	0.00029475	0.00359865	MLXIPL/IGF1/PGM1/PRKAG2/GCK/ENO3/ALDOC/PPARGC1A/NT5E/ALDOB/PKLR/AK3/PFKFB1/AK4/FBP1/GPD1/INSR/DHTKD1/PPARA/ENTPD5/OGDHL	21
LIHC-1	BP	GO:0002021	response to dietary excess	8/1839	16/14729	0.000295349	0.00359865	ADRB1/PPARGC1A/ACVR1C/APOE/SORL1/SLC25A25/OMA1/ADRB2	8
LIHC-1	BP	GO:0006625	protein targeting to peroxisome	8/1839	16/14729	0.000295349	0.00359865	LONP2/PEX12/PEX7/HACL1/PEX5/PEX14/PEX19/PEX13	8
LIHC-1	BP	GO:0030299	intestinal cholesterol absorption	8/1839	16/14729	0.000295349	0.00359865	NPC1L1/APOA5/APOA1/ABCG5/ABCG8/APOA2/CYP8B1/ENPP7	8
LIHC-1	BP	GO:0072662	protein localization to peroxisome	8/1839	16/14729	0.000295349	0.00359865	LONP2/PEX12/PEX7/HACL1/PEX5/PEX14/PEX19/PEX13	8
LIHC-1	BP	GO:0072663	establishment of protein localization to peroxisome	8/1839	16/14729	0.000295349	0.00359865	LONP2/PEX12/PEX7/HACL1/PEX5/PEX14/PEX19/PEX13	8
LIHC-1	MF	GO:0016209	antioxidant activity	20/1839	71/14729	0.000308189	0.00374845	MGST1/MGST2/GSTZ1/SOD2/PRDX6/UBIAD1/CAT/PRXL2A/APOE/SOD1/GSTO1/FABP1/ALB/PRDX3/GLRX/GSTK1/TXNRD3/APOM/GSTA1/HP	20
LIHC-1	BP	GO:0035592	establishment of protein localization to extracellular region	59/1839	303/14729	0.000309634	0.00375938	BAIAP3/NADK/SYT7/NR1H4/IGF1/AFM/RAPGEF4/PCK2/HNF4A/SYTL4/TANGO6/OLFM2/GCK/CPT1A/GPLD1/APBB3/HMGCR/STEAP3/LRP1/ACVR1C/FOXA2/NR1D1/APOE/ANO1/NR0B2/RAF1/IL1RN/RBP4/HADH/MTTP/SIRT3/CLTRN/SYBU/GLUD1/SIDT2/MIA2/MIA3/DISP1/SLC16A1/KCNB1/LRP5/VSNL1/SLC9B2/GPER1/RAB8A/IRS1/MYRIP/SYT9/PPID/FGG/FGA/FGB/SAA1/ARL4D/IDH2/ABAT/IRS2/DPP4/ANG	59
LIHC-1	BP	GO:0051955	regulation of amino acid transport	11/1839	28/14729	0.000313031	0.00379391	KMO/ARG1/ACE2/AGT/CLTRN/SLC43A1/SLC6A1/AVPR1A/ARL6IP1/ABAT/SLC38A3	11
LIHC-1	CC	GO:0031091	platelet alpha granule	23/1839	87/14729	0.000315528	0.00381745	IGF1/VTI1B/SYTL4/KNG1/HRG/CLU/A1BG/PLG/SCCPDH/AHSG/SERPING1/ALB/SERPINF2/FGG/FGA/FGB/PROS1/F8/SERPINA5/SERPINA1/F5/ORM2/ORM1	23
LIHC-1	CC	GO:0005903	brush border	25/1839	98/14729	0.000321812	0.00388663	SLC7A9/ABCC2/SLC15A1/CDHR5/MYH14/ABCG2/SLC17A3/MYO1B/ACE2/SLC34A1/PEMT/KCNK1/SLC28A2/ENPEP/MTTP/SLC28A1/PEX19/SLC2A2/AMN/CA4/DCXR/DAB1/PDZK1/ANKS4B/ESPN	25
LIHC-1	BP	GO:0045913	positive regulation of carbohydrate metabolic process	18/1839	61/14729	0.000325023	0.00391853	MLXIPL/IGF1/DGAT2/AKT2/GCK/PPARGC1A/GPLD1/RGN/GPER1/NNMT/GPD1/GPT/IRS1/INSR/IRS2/PPARA/ENTPD5/PPP1R3G	18
LIHC-1	MF	GO:0016638	oxidoreductase activity, acting on the CH-NH2 group of donors	9/1839	20/14729	0.000332996	0.00398624	MAOB/PNPO/DAO/GLUD1/GLDC/RNLS/MAOA/DDO/ASPDH	9
LIHC-1	BP	GO:0043574	peroxisomal transport	9/1839	20/14729	0.000332996	0.00398624	LONP2/PEX12/PEX7/ABCD4/HACL1/PEX5/PEX14/PEX19/PEX13	9
LIHC-1	BP	GO:0005979	regulation of glycogen biosynthetic process	10/1839	24/14729	0.00033412	0.00398624	IGF1/AKT2/GCK/PPP1R3C/IRS1/INSR/PPP1R3B/IRS2/ENPP1/PPP1R3G	10
LIHC-1	BP	GO:0010962	regulation of glucan biosynthetic process	10/1839	24/14729	0.00033412	0.00398624	IGF1/AKT2/GCK/PPP1R3C/IRS1/INSR/PPP1R3B/IRS2/ENPP1/PPP1R3G	10
LIHC-1	BP	GO:0016226	iron-sulfur cluster assembly	10/1839	24/14729	0.00033412	0.00398624	NUBP1/HSPA9/ABCB7/ISCA1/NUBPL/XDH/FXN/CIAO2A/GLRX5/NFS1	10
LIHC-1	BP	GO:0031163	metallo-sulfur cluster assembly	10/1839	24/14729	0.00033412	0.00398624	NUBP1/HSPA9/ABCB7/ISCA1/NUBPL/XDH/FXN/CIAO2A/GLRX5/NFS1	10
LIHC-1	BP	GO:0048545	response to steroid hormone	56/1839	285/14729	0.000343426	0.00409016	TFPI/KDM5D/CPS1/ABCC2/FECH/MAOB/ESR1/HDAC6/ACR/PCK2/CA2/UFSP2/GHR/BCHE/IGFBP2/SDC1/ERRFI1/ARG1/KLF9/GOT1/CPN1/CRY2/PCK1/NR1D1/FOXA1/CDO1/ASS1/SERPINF1/CASP9/IL1RN/IDH1/SRD5A1/ALAD/HNMT/FOXO1/AIFM1/PFKFB1/APOA2/ALPL/AGL/CLDN1/PGRMC2/GPER1/GJB2/AVPR1A/AR/AGXT/CYP7B1/PER1/RXRA/PPARA/TAT/ND3/HSD3B1/HSD3B2/UGT1A1	56
LIHC-1	BP	GO:0019751	polyol metabolic process	26/1839	104/14729	0.000347768	0.00413471	DGAT2/PCK2/MINPP1/GOT1/MOGAT1/PCK1/SLC34A1/GCH1/PCBD2/ANGPTL3/CYP27A1/SORD/TKFC/PTS/QDPR/INPP1/CYP3A4/GPER1/PCBD1/MOGAT2/PTEN/SPTLC3/ASAH2/PLCG2/GK/ASAH2B	26
LIHC-1	BP	GO:0003073	regulation of systemic arterial blood pressure	21/1839	77/14729	0.000358306	0.00425264	ADRB1/RARRES2/SOD2/ADRA1A/ACE2/SPX/AGT/PRCP/ENPEP/REN/AGTR1/DDAH1/AVPR1A/SERPINF2/AR/ADRB2/ADRA1B/CYP4F2/CYP4F12/CYP4A11/EMP2	21
LIHC-1	BP	GO:0071326	cellular response to monosaccharide stimulus	30/1839	127/14729	0.000368136	0.00435427	GCLC/BAIAP3/NADK/MLXIPL/NR1H4/CPB2/PCK2/SLC39A14/FGF21/PPARGC1A/GPLD1/HMGCR/LRP1/PCK1/FOXA2/NR1D1/ANO1/RAF1/SERPINF1/CLTRN/SYBU/SIDT2/KCNB1/LRP5/VSNL1/SLC9B2/GPER1/ENDOG/CYP7A1/IRS2	30
LIHC-1	BP	GO:0071331	cellular response to hexose stimulus	30/1839	127/14729	0.000368136	0.00435427	GCLC/BAIAP3/NADK/MLXIPL/NR1H4/CPB2/PCK2/SLC39A14/FGF21/PPARGC1A/GPLD1/HMGCR/LRP1/PCK1/FOXA2/NR1D1/ANO1/RAF1/SERPINF1/CLTRN/SYBU/SIDT2/KCNB1/LRP5/VSNL1/SLC9B2/GPER1/ENDOG/CYP7A1/IRS2	30
LIHC-1	BP	GO:0032370	positive regulation of lipid transport	20/1839	72/14729	0.000377365	0.00445576	PON1/ABCB4/NFKBIA/LIPG/SCP2/APOA1/LRP1/APOE/ABCA8/ACSL1/ABCA5/LDLRAP1/PRAP1/CYP8B1/ENPP7/CYP4F2/RXRA/CYP4A11/ACSL5/CES1	20
LIHC-1	BP	GO:0006739	NADP metabolic process	12/1839	33/14729	0.000391377	0.00460538	NADK/DERA/H6PD/GCK/NUDT12/FMO5/IDH1/NADK2/NUDT13/DCXR/RBKS/IDH2	12
LIHC-1	MF	GO:0050997	quaternary ammonium group binding	12/1839	33/14729	0.000391377	0.00460538	PITPNM2/APOA5/APOA1/APOC1/HACL1/ESYT1/PCTP/APOA2/PITPNB/DHTKD1/SERPINA5/OGDHL	12
LIHC-1	BP	GO:0010823	negative regulation of mitochondrion organization	15/1839	47/14729	0.000396783	0.00465305	GCLC/IGF1/TMEM14A/PPARGC1A/CLU/IAPP/USP30/MPV17L/PINK1/OMA1/FXN/GHITM/ACAA2/BNIP3/BOK	15
LIHC-1	BP	GO:0071385	cellular response to glucocorticoid stimulus	15/1839	47/14729	0.000396783	0.00465305	ABCC2/FECH/PCK2/ERRFI1/ARG1/KLF9/PCK1/ASS1/SERPINF1/CASP9/SRD5A1/FOXO1/GJB2/ND3/UGT1A1	15
LIHC-1	MF	GO:0016840	carbon-nitrogen lyase activity	7/1839	13/14729	0.000403807	0.00470332	HAL/APMAP/ASL/GGACT/SDS/FTCD/SRR	7
LIHC-1	BP	GO:0033700	phospholipid efflux	7/1839	13/14729	0.000403807	0.00470332	APOA5/APOC3/APOA1/APOE/APOC1/APOA2/APOC2	7
LIHC-1	BP	GO:0034374	low-density lipoprotein particle remodeling	7/1839	13/14729	0.000403807	0.00470332	APOB/APOE/AGT/MTTP/AGTR1/APOA2/LIPC	7
LIHC-1	BP	GO:0045725	positive regulation of glycogen biosynthetic process	7/1839	13/14729	0.000403807	0.00470332	IGF1/AKT2/GCK/IRS1/INSR/IRS2/PPP1R3G	7
LIHC-1	CC	GO:0031983	vesicle lumen	56/1839	287/14729	0.000411962	0.00479019	IGF1/DERA/ITIH4/ACAA1/SPP2/TOLLIP/APOB/TF/APOH/ARSA/PYGL/VTI1B/SERPINA4/RARRES2/CDC37L1/ALDOC/KNG1/HRG/NIT2/PRDX6/APOA1/TTR/ARG1/CLU/A1BG/CAT/PLG/DBH/C3/IDH1/CREG1/SCCPDH/AHSG/ALAD/SERPING1/SPACA7/CDA/ITIH3/AGL/ALB/SERPINF2/GUSB/LRG1/FGG/FGA/FGB/FUCA1/PROS1/F8/PSMD12/SERPINA1/F5/ORM2/ORM1/SELENOP/HP	56
LIHC-1	BP	GO:0006119	oxidative phosphorylation	30/1839	128/14729	0.000424451	0.00492708	MLXIPL/COX15/SDHA/DLD/SLC25A23/NDUFA5/NDUFAF1/UQCRC2/SDHC/COX6A2/PINK1/AK4/FXN/GHITM/PDE12/SHMT2/ND6/COX2/CYTB/ND2/ND5/COX1/ND3/ND4/ND1/ATP6/COX3/SDHD/ND4L/ATP8	30
LIHC-1	BP	GO:0044273	sulfur compound catabolic process	11/1839	29/14729	0.000447857	0.00518126	ACAT1/MLYCD/HYAL1/TST/CDO1/CSAD/NUDT7/MAT1A/CBS/AGXT/LOC102724560	11
LIHC-1	BP	GO:0065005	protein-lipid complex assembly	11/1839	29/14729	0.000447857	0.00518126	APOB/APOA5/APOC3/APOA1/APOE/APOC1/MTTP/APOA2/MFSD2A/APOM/LCAT	11
LIHC-1	BP	GO:0009135	purine nucleoside diphosphate metabolic process	23/1839	89/14729	0.000449883	0.00518724	MLXIPL/IGF1/PGM1/PRKAG2/GCK/ENO3/ALDOC/PPARGC1A/NT5E/ALDOB/PKLR/AK3/DLG2/PFKFB1/AK4/FBP1/GPD1/INSR/DHTKD1/PPARA/ENTPD5/OGDHL/NUDT16	23
LIHC-1	BP	GO:0009179	purine ribonucleoside diphosphate metabolic process	23/1839	89/14729	0.000449883	0.00518724	MLXIPL/IGF1/PGM1/PRKAG2/GCK/ENO3/ALDOC/PPARGC1A/NT5E/ALDOB/PKLR/AK3/DLG2/PFKFB1/AK4/FBP1/GPD1/INSR/DHTKD1/PPARA/ENTPD5/OGDHL/NUDT16	23
LIHC-1	CC	GO:0034774	secretory granule lumen	55/1839	282/14729	0.000466922	0.00537469	IGF1/DERA/ITIH4/ACAA1/SPP2/TOLLIP/TF/APOH/ARSA/PYGL/VTI1B/SERPINA4/RARRES2/CDC37L1/ALDOC/KNG1/HRG/NIT2/PRDX6/APOA1/TTR/ARG1/CLU/A1BG/CAT/PLG/DBH/C3/IDH1/CREG1/SCCPDH/AHSG/ALAD/SERPING1/SPACA7/CDA/ITIH3/AGL/ALB/SERPINF2/GUSB/LRG1/FGG/FGA/FGB/FUCA1/PROS1/F8/PSMD12/SERPINA1/F5/ORM2/ORM1/SELENOP/HP	55
LIHC-1	BP	GO:0046879	hormone secretion	49/1839	244/14729	0.000468873	0.00538812	BAIAP3/NADK/SYT7/NR1H4/RAPGEF4/PCK2/HNF4A/SYTL4/TFR2/GCK/CPT1A/GPLD1/SLC16A10/HMGCR/CRY2/LRP1/ACVR1C/FOXA2/NR1D1/ANO1/NR0B2/RAF1/AGT/IL1RN/RBP4/HADH/SIRT3/REN/AGTR1/CLTRN/SYBU/GLUD1/SIDT2/SLC16A1/KCNB1/LRP5/VSNL1/SLC9B2/GPER1/IRS1/MYRIP/SYT9/FGG/FGA/FGB/FZD4/ABAT/IRS2/DPP4	49
LIHC-1	BP	GO:0051952	regulation of amine transport	19/1839	68/14729	0.000483061	0.0055419	SYT7/CHRNA4/KMO/ARG1/ACE2/AGT/TOR1A/CLTRN/SLC43A1/SLC6A1/KCNB1/PINK1/AVPR1A/GDNF/ARL6IP1/SYT9/ABAT/SLC38A3/ADRA2B	19
LIHC-1	BP	GO:0000097	sulfur amino acid biosynthetic process	8/1839	17/14729	0.000496994	0.00564519	MTHFD1/CTH/CDO1/BHMT2/BHMT/CBS/ADI1/LOC102724560	8
LIHC-1	BP	GO:0006085	acetyl-CoA biosynthetic process	8/1839	17/14729	0.000496994	0.00564519	PDK4/PDK2/ACAT1/DLD/MLYCD/PDHX/PPCS/ACSS2	8
LIHC-1	BP	GO:0045540	regulation of cholesterol biosynthetic process	8/1839	17/14729	0.000496994	0.00564519	APOB/SEC14L2/ERLIN1/POR/APOE/SOD1/CYP7A1/DHCR7	8
LIHC-1	BP	GO:0050665	hydrogen peroxide biosynthetic process	8/1839	17/14729	0.000496994	0.00564519	MAOB/SOD2/CYP1A1/CYP1A2/SOD1/MPV17L/ACOX1/COX2	8
LIHC-1	BP	GO:0060192	negative regulation of lipase activity	8/1839	17/14729	0.000496994	0.00564519	APOC3/APOA1/POR/APOC1/ANGPTL3/APOA2/ANGPTL4/PLIN5	8
LIHC-1	BP	GO:0106118	regulation of sterol biosynthetic process	8/1839	17/14729	0.000496994	0.00564519	APOB/SEC14L2/ERLIN1/POR/APOE/SOD1/CYP7A1/DHCR7	8
LIHC-1	BP	GO:0009306	protein secretion	58/1839	302/14729	0.000498698	0.00565521	BAIAP3/NADK/SYT7/NR1H4/IGF1/RAPGEF4/PCK2/HNF4A/SYTL4/TANGO6/OLFM2/GCK/CPT1A/GPLD1/APBB3/HMGCR/STEAP3/LRP1/ACVR1C/FOXA2/NR1D1/APOE/ANO1/NR0B2/RAF1/IL1RN/RBP4/HADH/MTTP/SIRT3/CLTRN/SYBU/GLUD1/SIDT2/MIA2/MIA3/DISP1/SLC16A1/KCNB1/LRP5/VSNL1/SLC9B2/GPER1/RAB8A/IRS1/MYRIP/SYT9/PPID/FGG/FGA/FGB/SAA1/ARL4D/IDH2/ABAT/IRS2/DPP4/ANG	58
LIHC-1	BP	GO:0032782	bile acid secretion	6/1839	10/14729	0.000503845	0.00565756	ABCB4/ABCC2/ABCB11/SLC10A1/SLC51A/CES1	6
LIHC-1	BP	GO:0035376	sterol import	6/1839	10/14729	0.000503845	0.00565756	SCARB1/APOC3/APOA1/LRP1/APOA2/STARD5	6
LIHC-1	BP	GO:0042363	fat-soluble vitamin catabolic process	6/1839	10/14729	0.000503845	0.00565756	CYP26A1/CYP3A4/CYP4F11/CYP4F2/CYP4F12/CYP4F3	6
LIHC-1	BP	GO:0051918	negative regulation of fibrinolysis	6/1839	10/14729	0.000503845	0.00565756	CPB2/APOH/HRG/PLG/SERPINF2/F2	6
LIHC-1	BP	GO:0070508	cholesterol import	6/1839	10/14729	0.000503845	0.00565756	SCARB1/APOC3/APOA1/LRP1/APOA2/STARD5	6
LIHC-1	BP	GO:1903961	positive regulation of anion transmembrane transport	6/1839	10/14729	0.000503845	0.00565756	ABCB1/ACE2/SLC34A1/AGT/CLTRN/ARL6IP1	6
LIHC-1	BP	GO:0050708	regulation of protein secretion	46/1839	226/14729	0.000507421	0.00568841	BAIAP3/NADK/SYT7/NR1H4/IGF1/PCK2/HNF4A/SYTL4/GCK/CPT1A/GPLD1/APBB3/HMGCR/LRP1/ACVR1C/FOXA2/NR1D1/APOE/ANO1/NR0B2/RBP4/HADH/SIRT3/SYBU/GLUD1/SIDT2/DISP1/SLC16A1/KCNB1/LRP5/VSNL1/SLC9B2/GPER1/IRS1/MYRIP/SYT9/PPID/FGG/FGA/FGB/SAA1/IDH2/ABAT/IRS2/DPP4/ANG	46
LIHC-1	BP	GO:0042446	hormone biosynthetic process	17/1839	58/14729	0.000514778	0.00576149	HSD17B6/H6PD/SCARB1/HSD17B2/PPARGC1A/POR/FDX1/CYP11A1/SRD5A1/HSD17B12/DHCR7/HSD17B11/HSD3B1/HSD3B2/HSD17B8/DIO1/SRD5A2	17
LIHC-1	BP	GO:0036315	cellular response to sterol	9/1839	21/14729	0.000518501	0.00577494	RORA/GPLD1/HMGCS1/SMO/RORC/CYP7A1/GRAMD1C/INSIG1/CES1	9
LIHC-1	CC	GO:0042827	platelet dense granule	9/1839	21/14729	0.000518501	0.00577494	LAMP2/ITIH4/SPP2/APOH/SERPINA4/RARRES2/CDC37L1/ITIH3/SELENOP	9
LIHC-1	MF	GO:0120020	cholesterol transfer activity	9/1839	21/14729	0.000518501	0.00577494	APOB/APOA1/APOE/ABCG5/MTTP/ABCG8/APOA2/STARD5/GRAMD1C	9
LIHC-1	BP	GO:0071692	protein localization to extracellular region	59/1839	309/14729	0.000522531	0.0058104	BAIAP3/NADK/SYT7/NR1H4/IGF1/AFM/RAPGEF4/PCK2/HNF4A/SYTL4/TANGO6/OLFM2/GCK/CPT1A/GPLD1/APBB3/HMGCR/STEAP3/LRP1/ACVR1C/FOXA2/NR1D1/APOE/ANO1/NR0B2/RAF1/IL1RN/RBP4/HADH/MTTP/SIRT3/CLTRN/SYBU/GLUD1/SIDT2/MIA2/MIA3/DISP1/SLC16A1/KCNB1/LRP5/VSNL1/SLC9B2/GPER1/RAB8A/IRS1/MYRIP/SYT9/PPID/FGG/FGA/FGB/SAA1/ARL4D/IDH2/ABAT/IRS2/DPP4/ANG	59
LIHC-1	BP	GO:0015914	phospholipid transport	22/1839	85/14729	0.000579672	0.00643539	ABCB4/TRPC5/SCARB1/ABCB1/PITPNM2/APOA5/APOC3/SCP2/APOA1/SLC66A2/APOE/APOC1/MTTP/PCTP/ABCG8/APOA2/PRAP1/MFSD2A/PITPNB/GLTPD2/XKR9/APOC2	22
LIHC-1	MF	GO:0016874	ligase activity	33/1839	148/14729	0.000587579	0.00651265	GCLC/ACSM3/CPS1/GATB/ACSM2B/ACACB/MCCC1/SLC27A5/MTHFD1/ACSS3/PCCB/TTLL2/PPCS/PAICS/ASS1/ACSS2/MCCC2/MTHFS/NARS2/SLC27A2/ACSL1/ACSM1/ACSF2/CTPS1/SUCLG2/PC/PCCA/ACSM5/ACSM2A/ADSS1/ACSL5/ATP6/ATP8	33
LIHC-1	MF	GO:0061134	peptidase regulator activity	37/1839	172/14729	0.000588711	0.00651469	TFPI/ITIH4/ITIH1/SPP2/PEBP1/FETUB/SERPIND1/BCL2L13/SERPINA4/C5/AMBP/KNG1/HRG/SERPINC1/SERPINA7/C3/SERPINF1/AGT/SERPINA10/AHSG/SERPING1/ITIH2/PINK1/ITIH3/PRDX3/CLPX/SERPINF2/SIMC1/SERPINA6/OPRPN/PROS1/SERPINA11/SERPINA5/SERPINA1/LPA/C4B/C4A	37
LIHC-1	BP	GO:0050892	intestinal absorption	13/1839	39/14729	0.000598879	0.00660594	NPC1L1/SCARB1/APOA5/APOA1/ACO1/ABCG5/ABCG8/APOA2/FABP1/PRAP1/MOGAT2/CYP8B1/ENPP7	13
LIHC-1	BP	GO:0120178	steroid hormone biosynthetic process	13/1839	39/14729	0.000598879	0.00660594	HSD17B6/SCARB1/HSD17B2/PPARGC1A/CYP11A1/SRD5A1/HSD17B12/DHCR7/HSD17B11/HSD3B1/HSD3B2/HSD17B8/SRD5A2	13
LIHC-1	BP	GO:0061041	regulation of wound healing	28/1839	119/14729	0.000607723	0.00669274	TFPI/F7/CEACAM1/CPB2/F11/APOH/VTN/HMGCR/KNG1/HRG/PROC/SERPINC1/PLG/FOXA2/APOE/F12/APCS/SERPING1/CLDN1/KLKB1/SERPINF2/FGG/FGA/FGB/PTEN/F2/ABAT/PROS1	28
LIHC-1	CC	GO:0060205	cytoplasmic vesicle lumen	55/1839	285/14729	0.00060953	0.0067019	IGF1/DERA/ITIH4/ACAA1/SPP2/TOLLIP/TF/APOH/ARSA/PYGL/VTI1B/SERPINA4/RARRES2/CDC37L1/ALDOC/KNG1/HRG/NIT2/PRDX6/APOA1/TTR/ARG1/CLU/A1BG/CAT/PLG/DBH/C3/IDH1/CREG1/SCCPDH/AHSG/ALAD/SERPING1/SPACA7/CDA/ITIH3/AGL/ALB/SERPINF2/GUSB/LRG1/FGG/FGA/FGB/FUCA1/PROS1/F8/PSMD12/SERPINA1/F5/ORM2/ORM1/SELENOP/HP	55
LIHC-1	BP	GO:0006584	catecholamine metabolic process	14/1839	44/14729	0.000636321	0.00697416	MAOB/SLC1A1/DAO/DBH/GCH1/DDC/HDC/PAH/ABAT/LRTOMT/RTL4/MAOA/SULT1A1/SULT1A2	14
LIHC-1	BP	GO:0009712	catechol-containing compound metabolic process	14/1839	44/14729	0.000636321	0.00697416	MAOB/SLC1A1/DAO/DBH/GCH1/DDC/HDC/PAH/ABAT/LRTOMT/RTL4/MAOA/SULT1A1/SULT1A2	14
LIHC-1	BP	GO:0009132	nucleoside diphosphate metabolic process	26/1839	108/14729	0.000648674	0.00709823	MLXIPL/IGF1/PGM1/PRKAG2/GCK/ENO3/ALDOC/PPARGC1A/NT5E/ALDOB/NUDT7/PKLR/AK3/DLG2/PFKFB1/CMPK1/AK4/FBP1/GPD1/INSR/DHTKD1/PPARA/ENTPD5/ENTPD8/OGDHL/NUDT16	26
LIHC-1	CC	GO:0031526	brush border membrane	16/1839	54/14729	0.000652924	0.00712205	SLC7A9/ABCC2/CDHR5/ABCG2/SLC17A3/ACE2/SLC34A1/PEMT/KCNK1/SLC28A2/MTTP/SLC28A1/PEX19/AMN/CA4/PDZK1	16
LIHC-1	BP	GO:0033692	cellular polysaccharide biosynthetic process	16/1839	54/14729	0.000652924	0.00712205	IGF1/AKT2/GCK/GYS2/ACADM/PPP1R3C/NR1D1/AGL/IRS1/UGP2/INSR/PPP1R3B/IRS2/NHLRC1/ENPP1/PPP1R3G	16
LIHC-1	BP	GO:0001659	temperature homeostasis	34/1839	155/14729	0.000668278	0.00727798	ADIPOR2/ADRB1/FH/SCD/DECR1/FGF21/PPARGC1A/ACOT13/PRLR/ACADL/LEPR/MFN2/DBH/G0S2/NR1D1/GADD45G/PRKAB2/PEMT/LPIN1/HADH/PCTP/TRPM8/FOXO1/ACSL1/CPT2/SLC25A44/OMA1/ABHD6/ALDH1A1/STAT6/ADRB2/ELOVL6/GATM/ABAT	34
LIHC-1	MF	GO:0070325	lipoprotein particle receptor binding	10/1839	26/14729	0.000715008	0.00777458	APOB/APOA5/APOC3/APBB3/APOA1/CLU/LRP1/APOE/LDLRAP1/APOA2	10
LIHC-1	BP	GO:0042559	pteridine-containing compound biosynthetic process	7/1839	14/14729	0.000720724	0.00779971	MTHFD1/GCH1/PCBD2/MTHFS/PTS/QDPR/PCBD1	7
LIHC-1	BP	GO:0050667	homocysteine metabolic process	7/1839	14/14729	0.000720724	0.00779971	CPS1/CTH/TST/BHMT/MMUT/CBS/LOC102724560	7
LIHC-1	BP	GO:0072531	pyrimidine-containing compound transmembrane transport	7/1839	14/14729	0.000720724	0.00779971	AQP9/SLC22A2/SLC19A2/SLC19A3/SLC28A2/SLC28A1/SLC22A1	7
LIHC-1	MF	GO:0120015	sterol transfer activity	9/1839	22/14729	0.000780878	0.00843741	APOB/APOA1/APOE/ABCG5/MTTP/ABCG8/APOA2/STARD5/GRAMD1C	9
LIHC-1	MF	GO:0004303	estradiol 17-beta-dehydrogenase activity	8/1839	18/14729	0.000797127	0.00853249	HSD17B6/HSD17B10/HSD17B2/HSD17B4/HSD17B12/HSD17B11/AKR1C4/HSD17B8	8
LIHC-1	BP	GO:0010984	regulation of lipoprotein particle clearance	8/1839	18/14729	0.000797127	0.00853249	NR1H4/LIPG/FGF21/APOC3/GPLD1/APOC1/LDLRAP1/APOC2	8
LIHC-1	BP	GO:0046112	nucleobase biosynthetic process	8/1839	18/14729	0.000797127	0.00853249	CPS1/DHODH/PAICS/PRPS1/CMPK1/CTPS1/SHMT1/SHMT2	8
LIHC-1	BP	GO:0046653	tetrahydrofolate metabolic process	8/1839	18/14729	0.000797127	0.00853249	MTHFD1/GCH1/MTHFS/ALDH1L1/FTCD/SHMT1/PIPOX/SHMT2	8
LIHC-1	BP	GO:0051004	regulation of lipoprotein lipase activity	8/1839	18/14729	0.000797127	0.00853249	APOH/APOA5/APOC3/APOA1/APOC1/ANGPTL3/ANGPTL4/APOC2	8
LIHC-1	BP	GO:0070989	oxidative demethylation	8/1839	18/14729	0.000797127	0.00853249	CYP3A43/CYP2D6/CYP3A5/CYP2C9/CYP2C8/CYP1A2/CYP3A4/CYP3A7	8
LIHC-1	CC	GO:0098862	cluster of actin-based cell projections	31/1839	139/14729	0.000844793	0.00902865	SLC7A9/ABCC2/USH2A/SLC15A1/MYO15A/CDHR5/HOMER2/MYH14/CDH23/ABCG2/SLC17A3/MYO1B/ACE2/SLC34A1/PEMT/KCNK1/MYO7A/SLC28A2/ENPEP/MTTP/SLC28A1/PEX19/SLC2A2/ADGRV1/AMN/CA4/DCXR/DAB1/PDZK1/ANKS4B/ESPN	31
LIHC-1	BP	GO:0006702	androgen biosynthetic process	6/1839	11/14729	0.000991361	0.0105133	HSD17B6/SCARB1/SRD5A1/HSD3B1/HSD3B2/SRD5A2	6
LIHC-1	BP	GO:0015809	arginine transport	6/1839	11/14729	0.000991361	0.0105133	SLC7A2/SLC22A2/ARG1/AGT/SLC47A1/SLC38A9	6
LIHC-1	MF	GO:0030283	testosterone dehydrogenase [NAD(P)] activity	6/1839	11/14729	0.000991361	0.0105133	HSD17B6/HSD17B10/HSD17B2/AKR1C4/HSD17B8/SRD5A2	6
LIHC-1	BP	GO:0042167	heme catabolic process	6/1839	11/14729	0.000991361	0.0105133	ABCC2/BLVRB/AMBP/SLCO1B1/SLCO2B1/UGT1A4	6
LIHC-1	BP	GO:0046149	pigment catabolic process	6/1839	11/14729	0.000991361	0.0105133	ABCC2/BLVRB/AMBP/SLCO1B1/SLCO2B1/UGT1A4	6
LIHC-1	BP	GO:0032094	response to food	10/1839	27/14729	0.00100969	0.0106912	CPS1/GHR/G6PC1/SPX/CYP1A1/SLC25A25/SLC16A1/TMEM135/PPARA/LRCOL1	10
LIHC-1	BP	GO:0051289	protein homotetramerization	15/1839	51/14729	0.00103774	0.0109713	HSD17B10/ACACB/UPB1/SOD2/ACOT13/CTH/CRYZ/GNMT/MIP/ALDH9A1/CBR4/MAT1A/TDO2/SHMT1/SHMT2	15
LIHC-1	BP	GO:0006096	glycolytic process	18/1839	67/14729	0.0011148	0.0117498	MLXIPL/IGF1/PGM1/PRKAG2/GCK/ENO3/ALDOC/PPARGC1A/ALDOB/PKLR/PFKFB1/FBP1/GPD1/INSR/DHTKD1/PPARA/ENTPD5/OGDHL	18
LIHC-1	BP	GO:0006140	regulation of nucleotide metabolic process	18/1839	67/14729	0.0011148	0.0117498	PDK4/PDK2/MLXIPL/IGF1/PRKAG2/GCK/PPARGC1A/ACMSD/PID1/CDA/PINK1/AK4/FBP1/GPD1/INSR/PPARA/ENTPD5/COX2	18
LIHC-1	BP	GO:0042759	long-chain fatty acid biosynthetic process	9/1839	23/14729	0.00114188	0.0120169	CYP2D6/CYP2C9/CYP2C8/CYP1A1/CYP1A2/CYP3A4/ELOVL6/ASAH2/ASAH2B	9
LIHC-1	BP	GO:0097009	energy homeostasis	11/1839	32/14729	0.00117066	0.0123009	MLXIPL/ACACB/PPARGC1A/EIF4G1/LEPR/PRCP/FOXO1/OMA1/MFSD2A/UBB/TSKU	11
LIHC-1	MF	GO:0016811	hydrolase activity, acting on carbon-nitrogen (but not peptide) bonds, in linear amides	17/1839	62/14729	0.00118468	0.0123914	HDAC6/UPB1/ACR/ASPA/NIT2/FAAH/CAT/SIRT5/ACY3/GLS2/SIRT3/PGLYRP2/BTD/AFMID/ASAH2/ASAH2B/ACY1	17
LIHC-1	MF	GO:0051536	iron-sulfur cluster binding	17/1839	62/14729	0.00118468	0.0123914	FECH/NUBP1/SDHB/ACO1/MOCS1/ELP3/ISCA1/FDX1/AOX1/NUBPL/XDH/FXN/ETFDH/GLRX5/ABAT/NFS1/TYW1B	17
LIHC-1	MF	GO:0051540	metal cluster binding	17/1839	62/14729	0.00118468	0.0123914	FECH/NUBP1/SDHB/ACO1/MOCS1/ELP3/ISCA1/FDX1/AOX1/NUBPL/XDH/FXN/ETFDH/GLRX5/ABAT/NFS1/TYW1B	17
LIHC-1	MF	GO:0010181	FMN binding	7/1839	15/14729	0.00120628	0.0125409	IYD/HAO1/DHODH/PNPO/HAO2/POR/TYW1B	7
LIHC-1	BP	GO:0045717	negative regulation of fatty acid biosynthetic process	7/1839	15/14729	0.00120628	0.0125409	CEACAM1/ERLIN1/APOC3/ACADL/APOC1/CYP7A1/INSIG1	7
LIHC-1	MF	GO:0070402	NADPH binding	7/1839	15/14729	0.00120628	0.0125409	DECR1/HMGCR/CRYZ/GRHPR/CBR4/SRD5A1/QDPR	7
LIHC-1	BP	GO:0070875	positive regulation of glycogen metabolic process	7/1839	15/14729	0.00120628	0.0125409	IGF1/AKT2/GCK/IRS1/INSR/IRS2/PPP1R3G	7
LIHC-1	BP	GO:0071322	cellular response to carbohydrate stimulus	30/1839	136/14729	0.00122302	0.0126619	GCLC/BAIAP3/NADK/MLXIPL/NR1H4/CPB2/PCK2/SLC39A14/FGF21/PPARGC1A/GPLD1/HMGCR/LRP1/PCK1/FOXA2/NR1D1/ANO1/RAF1/SERPINF1/CLTRN/SYBU/SIDT2/KCNB1/LRP5/VSNL1/SLC9B2/GPER1/ENDOG/CYP7A1/IRS2	30
LIHC-1	BP	GO:0015919	peroxisomal membrane transport	8/1839	19/14729	0.00122713	0.0126619	LONP2/PEX12/PEX7/ABCD4/PEX5/PEX14/PEX19/PEX13	8
LIHC-1	BP	GO:0034312	diol biosynthetic process	8/1839	19/14729	0.00122713	0.0126619	GCH1/PCBD2/PTS/QDPR/PCBD1/SPTLC3/ASAH2/ASAH2B	8
LIHC-1	BP	GO:0051873	killing by host of symbiont cells	8/1839	19/14729	0.00122713	0.0126619	CFHR2/APOL1/HRG/ARG1/CFHR5/NLRP6/F2/CFHR1	8
LIHC-1	BP	GO:0051883	killing of cells in other organism involved in symbiotic interaction	8/1839	19/14729	0.00122713	0.0126619	CFHR2/APOL1/HRG/ARG1/CFHR5/NLRP6/F2/CFHR1	8
LIHC-1	MF	GO:0016651	oxidoreductase activity, acting on NAD(P)H	21/1839	84/14729	0.00124056	0.0127813	COX15/CRYZ/KMO/POR/NDUFA5/FMO5/CBR4/AIFM1/DHRS4/CBR1/DCXR/RNLS/ADH4/AKR1C4/ND6/ND2/ND5/ND3/ND4/ND1/ND4L	21
LIHC-1	MF	GO:0008374	O-acyltransferase activity	14/1839	47/14729	0.00131825	0.0135411	CROT/DGAT2/CRAT/PNPLA3/CPT1A/PRDX6/GPAM/MOGAT1/GPAT3/CPT2/AGPAT3/MOGAT2/PNPLA2/LCAT	14
LIHC-1	BP	GO:0042743	hydrogen peroxide metabolic process	14/1839	47/14729	0.00131825	0.0135411	MAOB/HDAC6/SOD2/PRDX6/CAT/CYP1A1/CYP1A2/SOD1/MPV17L/PINK1/ACOX1/PRDX3/COX2/HP	14
LIHC-1	BP	GO:0006757	ATP generation from ADP	18/1839	68/14729	0.00134222	0.0137668	MLXIPL/IGF1/PGM1/PRKAG2/GCK/ENO3/ALDOC/PPARGC1A/ALDOB/PKLR/PFKFB1/FBP1/GPD1/INSR/DHTKD1/PPARA/ENTPD5/OGDHL	18
LIHC-1	BP	GO:0098657	import into cell	39/1839	192/14729	0.00135484	0.0138755	SLC7A2/SLC6A13/ABCC9/SLC27A5/SLC15A1/SLC39A14/AKT2/TFR2/SLC1A1/SLC1A2/SLC6A12/SLC22A2/KCNJ8/ACE2/SLC34A1/SPX/AGT/TOR1A/SLC31A1/SLC39A8/SLC39A5/SLC27A2/SLC47A1/SLC22A3/CLTRN/SLC16A2/SLC43A1/ACSL1/SLC6A1/SLC9C2/KCNJ4/GDNF/SLC30A1/ARL6IP1/SLC22A1/IRS2/WNK3/ACSL5/SLC2A10	39
LIHC-1	BP	GO:1903580	positive regulation of ATP metabolic process	10/1839	28/14729	0.00139672	0.0142831	MLXIPL/IGF1/PPARGC1A/PID1/PINK1/GPD1/INSR/PPARA/ENTPD5/COX2	10
LIHC-1	BP	GO:0090277	positive regulation of peptide hormone secretion	21/1839	85/14729	0.00145742	0.0148817	BAIAP3/NADK/PCK2/TFR2/GCK/GPLD1/LRP1/ANO1/NR0B2/RBP4/SIRT3/SYBU/GLUD1/VSNL1/GPER1/MYRIP/FGG/FGA/FGB/ABAT/IRS2	21
LIHC-1	BP	GO:0032355	response to estradiol	27/1839	120/14729	0.00154128	0.0157147	TFPI/ABCC2/F7/APOB/ESR1/PPARGC1A/CDKN1B/IGFBP2/SOCS2/CAT/FAM210B/MBD4/FOXA1/ASS1/SLC34A1/CASP9/AGT/CYP1A2/SRD5A1/AIFM1/SLC6A1/GPER1/GJB2/ENDOG/PTEN/STAT5B/UGT1A1	27
LIHC-1	BP	GO:1903725	regulation of phospholipid metabolic process	11/1839	33/14729	0.00156031	0.0158851	NR1H4/SCARB1/MTMR4/APOC1/LPIN1/IDH1/MFSD2A/ENPP7/CHP1/DNAJC19/APOC2	11
LIHC-1	BP	GO:0015909	long-chain fatty acid transport	15/1839	53/14729	0.00159814	0.0162462	SLC27A5/AKT2/CPT1A/ABCD4/APOE/SPX/PLA2G12B/SLC27A2/ACSL1/CPT2/FABP1/MFSD2A/SLC25A20/IRS2/ACSL5	15
LIHC-1	BP	GO:0019915	lipid storage	20/1839	80/14729	0.00160314	0.016273	DGAT2/SCARB1/ACACB/APOB/NFKBIA/CPT1A/APOA1/CRY2/ACVR1C/C3/APOE/ANGPTL3/FITM1/STAT5B/PNPLA2/PPARA/ENPP1/CES1/PLIN5/APOC4	20
LIHC-1	MF	GO:0042626	ATPase-coupled transmembrane transporter activity	23/1839	97/14729	0.00160865	0.0163048	ABCB4/ABCC2/ABCC9/ABCB11/ABCB1/ABCC6/SLC1A1/ABCC3/ABCG2/ABCD4/ABCC11/KCNJ8/ABCB7/ABCG5/ABCA8/ABCG8/SLC26A1/ABCA9/ABCA6/ABCA10/ABCA5/ATP2B2/ATP6V0E2	23
LIHC-1	MF	GO:0015101	organic cation transmembrane transporter activity	9/1839	24/14729	0.00162654	0.0164618	SLC44A1/SLC22A2/SLC19A2/SLC19A3/SLC25A47/SLC22A3/SLC22A1/SLC25A20/SLC25A42	9
LIHC-1	BP	GO:0045017	glycerolipid biosynthetic process	45/1839	232/14729	0.00163938	0.0165674	NR1H4/PI4K2B/PIGV/DGAT2/SLC44A1/SCARB1/PITPNM2/PNPLA3/PCK2/LPIN2/MTMR4/CWH43/CHPT1/GPLD1/CISH/APOA1/GPAM/SOCS2/MOGAT1/PCK1/C3/RGN/PEMT/LPIN1/SELENOI/GPAT3/PIK3C2G/ETNK2/THRSP/INPP1/ACSL1/APOA2/AGPAT3/PGAP3/MOGAT2/MFSD2A/PTEN/PNPLA2/PIGP/AGMO/PLCG2/GK/LCAT/ANG/PLIN5	45
LIHC-1	BP	GO:0016558	protein import into peroxisome matrix	6/1839	12/14729	0.00177383	0.0178213	LONP2/PEX12/PEX7/PEX5/PEX14/PEX13	6
LIHC-1	BP	GO:0032354	response to follicle-stimulating hormone	6/1839	12/14729	0.00177383	0.0178213	GCLC/TGFBR3/PPARGC1A/HMGCS1/POR/SRD5A1	6
LIHC-1	BP	GO:0046322	negative regulation of fatty acid oxidation	6/1839	12/14729	0.00177383	0.0178213	DGAT2/ACACB/ACADL/ETFBKMT/MFSD2A/PLIN5	6
LIHC-1	MF	GO:0102991	myristoyl-CoA hydrolase activity	6/1839	12/14729	0.00177383	0.0178213	ACOT13/ACOT2/BAAT/ACAA2/ACOT4/ACOT1	6
LIHC-1	BP	GO:0016137	glycoside metabolic process	8/1839	20/14729	0.00182321	0.0182374	AKR1A1/SLC34A1/ABHD10/CBR4/GUSB/FUCA1/AKR1C4/NAGA	8
LIHC-1	MF	GO:0030247	polysaccharide binding	8/1839	20/14729	0.00182321	0.0182374	VTN/PRG4/STBD1/PPP1R3C/AGL/PPP1R3B/ENPP1/PPP1R3G	8
LIHC-1	MF	GO:0047617	acyl-CoA hydrolase activity	8/1839	20/14729	0.00182321	0.0182374	ACOT13/ACOT2/BAAT/ACAA2/ACOT12/ACOT4/ACOT1/ACOT6	8
LIHC-1	BP	GO:0019646	aerobic electron transport chain	20/1839	81/14729	0.00188374	0.0188155	COX15/SDHA/DLD/NDUFA5/NDUFAF1/SDHC/COX6A2/PINK1/ND6/COX2/CYTB/ND2/ND5/COX1/ND3/ND4/ND1/COX3/SDHD/ND4L	20
LIHC-1	MF	GO:0090482	vitamin transmembrane transporter activity	10/1839	29/14729	0.00189612	0.0189117	SLC23A2/SLC19A2/ABCG2/ABCD4/SLC19A3/RBP4/GC/SLC2A2/SLC23A1/SLC2A10	10
LIHC-1	BP	GO:0006206	pyrimidine nucleobase metabolic process	7/1839	16/14729	0.00191478	0.019015	CPS1/DHODH/ALDH6A1/DPYS/CDA/CMPK1/CTPS1	7
LIHC-1	BP	GO:0006555	methionine metabolic process	7/1839	16/14729	0.00191478	0.019015	MTHFD1/GNMT/BHMT2/BHMT/MAT1A/MSRA/ADI1	7
LIHC-1	MF	GO:0070403	NAD+ binding	7/1839	16/14729	0.00191478	0.019015	HADHA/EHHADH/SIRT5/HADH/SIRT3/GLUD1/CRYL1	7
LIHC-1	BP	GO:0006749	glutathione metabolic process	15/1839	54/14729	0.00196168	0.0194526	GCLC/HAGH/MGST2/GSTZ1/ETHE1/SLC1A1/SLC1A2/MMACHC/IDH1/SOD1/NAT8/GSTO1/GSTK1/GSTA1/GSTA2	15
LIHC-1	MF	GO:0015081	sodium ion transmembrane transporter activity	27/1839	122/14729	0.0019891	0.0196693	SLC6A13/SLC23A2/SLC10A1/SLC1A1/SLC1A2/SLC6A12/SLC17A2/SLC17A3/SLC17A1/SLC34A1/KCNK1/SLC28A2/SLC13A5/HCN3/SLC17A4/SLC22A3/SLC28A1/SLC6A1/TPCN2/SLC9C2/SLC9B2/MFSD2A/SLC20A2/SLC23A1/SLC22A1/SLC9A8/SLC10A5	27
LIHC-1	BP	GO:0002793	positive regulation of peptide secretion	21/1839	87/14729	0.00198925	0.0196693	BAIAP3/NADK/PCK2/TFR2/GCK/GPLD1/LRP1/ANO1/NR0B2/RBP4/SIRT3/SYBU/GLUD1/VSNL1/GPER1/MYRIP/FGG/FGA/FGB/ABAT/IRS2	21
LIHC-1	MF	GO:0015179	L-amino acid transmembrane transporter activity	14/1839	49/14729	0.00204955	0.0202363	SLC7A2/SLC25A13/SLC7A9/SLC25A15/SLC1A1/SLC1A2/SLC22A2/SLC47A1/SLC25A38/SLC43A1/SFXN1/SLC38A9/SLC25A18/SLC38A3	14
LIHC-1	CC	GO:0070469	respirasome	22/1839	93/14729	0.00207451	0.0204534	COX15/SDHA/FOXRED1/SDHB/NDUFA5/NDUFAF1/UQCRC2/SDHC/COX6A2/HIGD1A/ND6/COX2/CYTB/ND2/ND5/COX1/ND3/ND4/ND1/COX3/SDHD/ND4L	22
LIHC-1	BP	GO:0044270	cellular nitrogen compound catabolic process	68/1839	387/14729	0.00208441	0.0205215	UPP2/SAMD4A/DERA/ABCC2/NSUN2/ACAT1/TUT7/BLVRB/CECR2/UPB1/CYP2D6/CDADC1/MLYCD/QPRT/CYP3A5/AMBP/CPEB3/NUDT12/ACADL/KMO/GDA/ALDH6A1/NRDE2/TENT4B/POR/TST/MBD4/RGN/RIDA/DMGDH/SLCO1B1/NT5E/MRPL44/MTHFS/SLCO2B1/NUDT7/TOB1/ALDH1L1/BHMT/DPYS/SIDT2/HNMT/TDO2/ACMSD/AIFM1/XDH/CDA/CYP3A4/HAAO/DNASE1L3/NUDT13/ENDOG/GDNF/ADAL/SMPDL3A/NMNAT1/PDE12/AFMID/ENTPD5/SECISBP2/IDO2/ENTPD8/ENPP1/NUDT16/GALT/ANG/UGT1A1/UG…	68
LIHC-1	BP	GO:0009409	response to cold	13/1839	44/14729	0.00210476	0.0206923	ADRB1/NFKBIA/PPARGC1A/P2RX3/SOD2/ACADM/TRPM8/FOXO1/SLC25A27/TMEM135/PLIN1/ADRB2/COX2	13
LIHC-1	BP	GO:0032881	regulation of polysaccharide metabolic process	12/1839	39/14729	0.00211151	0.0206994	IGF1/AKT2/GCK/PPP1R3C/KHK/IRS1/INSR/PPP1R3B/IRS2/ENPP1/GCGR/PPP1R3G	12
LIHC-1	BP	GO:0089718	amino acid import across plasma membrane	12/1839	39/14729	0.00211151	0.0206994	SLC7A2/SLC6A13/SLC1A1/SLC1A2/SLC22A2/ACE2/AGT/SLC47A1/CLTRN/SLC16A2/SLC43A1/ARL6IP1	12
LIHC-1	BP	GO:0098739	import across plasma membrane	31/1839	147/14729	0.00218891	0.0214276	SLC7A2/SLC6A13/ABCC9/SLC27A5/SLC15A1/SLC39A14/AKT2/SLC1A1/SLC1A2/SLC22A2/KCNJ8/ACE2/SLC34A1/AGT/SLC31A1/SLC39A8/SLC39A5/SLC47A1/CLTRN/SLC16A2/SLC43A1/ACSL1/SLC6A1/SLC9C2/KCNJ4/SLC30A1/ARL6IP1/IRS2/WNK3/ACSL5/SLC2A10	31
LIHC-1	BP	GO:0046835	carbohydrate phosphorylation	9/1839	25/14729	0.00226305	0.0221219	GNPTG/XYLB/GCK/KHK/TKFC/PFKFB1/GNE/RBKS/FGGY	9
LIHC-1	BP	GO:0009161	ribonucleoside monophosphate metabolic process	15/1839	55/14729	0.00239146	0.0233108	UPP2/UPB1/DHODH/GDA/PAICS/NT5E/PRPS1/DPYS/AK3/DLG2/ADK/XDH/CMPK1/AK4/ADSS1	15
LIHC-1	BP	GO:0046173	polyol biosynthetic process	15/1839	55/14729	0.00239146	0.0233108	PCK2/GOT1/PCK1/GCH1/PCBD2/CYP27A1/PTS/QDPR/CYP3A4/GPER1/PCBD1/SPTLC3/ASAH2/PLCG2/ASAH2B	15
LIHC-1	BP	GO:0032024	positive regulation of insulin secretion	17/1839	66/14729	0.00248057	0.0241452	BAIAP3/NADK/PCK2/GCK/GPLD1/LRP1/ANO1/NR0B2/RBP4/SIRT3/SYBU/GLUD1/VSNL1/GPER1/MYRIP/ABAT/IRS2	17
LIHC-1	BP	GO:2000377	regulation of reactive oxygen species metabolic process	29/1839	136/14729	0.00251144	0.024411	HDAC6/PON3/SOD2/GADD45A/SIRT5/ACE2/ABCB7/GCH1/AGT/PRCP/SIRT3/SOD1/AGTR1/PID1/MPV17L/DHRS4/XDH/PINK1/CBR1/DCXR/BNIP3/F2/PPARA/SLC30A10/BCO2/PLCG2/COX2/PLIN5/HP	29
LIHC-1	BP	GO:0015695	organic cation transport	10/1839	30/14729	0.00253016	0.0245583	SLC44A1/SLC22A2/SLC19A2/SLC19A3/SLC47A1/SLC22A3/PDZK1/SLC22A1/SLC25A20/SLC25A42	10
LIHC-1	BP	GO:0042157	lipoprotein metabolic process	27/1839	124/14729	0.00254397	0.0246575	NPC1L1/PIGV/DGAT2/APOB/APOL1/LIPG/CWH43/APOA5/APOC3/GPLD1/APOA1/LRP1/APOL5/APOE/APOC1/PEMT/MTTP/ABHD10/NMT2/APOA2/PGAP3/PIGP/PPARA/APOM/ZDHHC11B/LCAT/APOL6	27
LIHC-1	BP	GO:0006165	nucleoside diphosphate phosphorylation	20/1839	83/14729	0.0025708	0.0248824	MLXIPL/IGF1/PGM1/PRKAG2/GCK/ENO3/ALDOC/PPARGC1A/ALDOB/PKLR/PFKFB1/CMPK1/AK4/FBP1/GPD1/INSR/DHTKD1/PPARA/ENTPD5/OGDHL	20
LIHC-1	MF	GO:0008106	alcohol dehydrogenase (NADP+) activity	8/1839	21/14729	0.00262611	0.0253207	RDH11/AKR1A1/RDH10/AKR1D1/DHRS4/DHRS3/ADH4/AKR1C4	8
LIHC-1	MF	GO:0051537	2 iron, 2 sulfur cluster binding	8/1839	21/14729	0.00262611	0.0253207	FECH/SDHB/ISCA1/FDX1/AOX1/XDH/FXN/GLRX5	8
LIHC-1	MF	GO:0015932	nucleobase-containing compound transmembrane transporter activity	13/1839	45/14729	0.00262714	0.0253207	SLC22A2/SLC35D1/ABCC11/SLC25A23/SLC28A2/SLC25A25/SIDT2/SLC25A4/SLC28A1/SLC22A1/SLC25A42/SLC35C1/SLC35B4	13
LIHC-1	BP	GO:0042773	ATP synthesis coupled electron transport	21/1839	89/14729	0.00267701	0.0257139	COX15/SDHA/DLD/NDUFA5/NDUFAF1/SDHC/COX6A2/PINK1/GHITM/ND6/COX2/CYTB/ND2/ND5/COX1/ND3/ND4/ND1/COX3/SDHD/ND4L	21
LIHC-1	BP	GO:0042775	mitochondrial ATP synthesis coupled electron transport	21/1839	89/14729	0.00267701	0.0257139	COX15/SDHA/DLD/NDUFA5/NDUFAF1/SDHC/COX6A2/PINK1/GHITM/ND6/COX2/CYTB/ND2/ND5/COX1/ND3/ND4/ND1/COX3/SDHD/ND4L	21
LIHC-1	BP	GO:0003044	regulation of systemic arterial blood pressure mediated by a chemical signal	12/1839	40/14729	0.00267915	0.0257139	ADRB1/SOD2/ADRA1A/ACE2/AGT/ENPEP/REN/AGTR1/AVPR1A/SERPINF2/ADRB2/ADRA1B	12
LIHC-1	BP	GO:0000271	polysaccharide biosynthetic process	16/1839	61/14729	0.00269051	0.0257869	IGF1/AKT2/GCK/GYS2/ACADM/PPP1R3C/NR1D1/AGL/IRS1/UGP2/INSR/PPP1R3B/IRS2/NHLRC1/ENPP1/PPP1R3G	16
LIHC-1	BP	GO:0009116	nucleoside metabolic process	15/1839	56/14729	0.00289634	0.027443	UPP2/DERA/UPB1/CDADC1/GDA/GNMT/PEMT/MACROD1/NT5E/PRPS1/ADK/XDH/CDA/TK2/ADAL	15
LIHC-1	MF	GO:0016655	oxidoreductase activity, acting on NAD(P)H, quinone or similar compound as acceptor	15/1839	56/14729	0.00289634	0.027443	CRYZ/NDUFA5/CBR4/DHRS4/CBR1/DCXR/ADH4/AKR1C4/ND6/ND2/ND5/ND3/ND4/ND1/ND4L	15
LIHC-1	MF	GO:0004806	triglyceride lipase activity	7/1839	17/14729	0.00290724	0.027443	PNPLA4/PNPLA3/LIPG/AADAC/PLA1A/LIPC/PNPLA2	7
LIHC-1	BP	GO:0009404	toxin metabolic process	7/1839	17/14729	0.00290724	0.027443	CYP3A5/DDC/CYP1A1/CYP1A2/CYP3A4/AKR7A3/CYP2A13	7
LIHC-1	BP	GO:0015802	basic amino acid transport	7/1839	17/14729	0.00290724	0.027443	SLC7A2/SLC22A2/ARG1/AGT/SLC47A1/SLC38A9/SLC38A3	7
LIHC-1	MF	GO:0016646	oxidoreductase activity, acting on the CH-NH group of donors, NAD or NADP as acceptor	7/1839	17/14729	0.00290724	0.027443	AASS/BLVRB/MTHFD1/CRYM/ALDH1L1/QDPR/ALDH4A1	7
LIHC-1	MF	GO:0034185	apolipoprotein binding	7/1839	17/14729	0.00290724	0.027443	SCARB1/PLG/LRP1/MTTP/LIPC/LPA/LCAT	7
LIHC-1	BP	GO:0044539	long-chain fatty acid import into cell	7/1839	17/14729	0.00290724	0.027443	SLC27A5/AKT2/SPX/SLC27A2/ACSL1/IRS2/ACSL5	7
LIHC-1	BP	GO:0051923	sulfation	7/1839	17/14729	0.00290724	0.027443	SULT2A1/SULT1E1/HS3ST3B1/TPST2/SULT1B1/SULT1A1/SULT1A2	7
LIHC-1	BP	GO:0140354	lipid import into cell	7/1839	17/14729	0.00290724	0.027443	SLC27A5/AKT2/SPX/SLC27A2/ACSL1/IRS2/ACSL5	7
LIHC-1	BP	GO:1901569	fatty acid derivative catabolic process	7/1839	17/14729	0.00290724	0.027443	ACAT1/NUDT7/CYP4F11/CYP4F2/CYP4F12/CYP4F3/CYP4A11	7
LIHC-1	MF	GO:0004467	long-chain fatty acid-CoA ligase activity	6/1839	13/14729	0.00294813	0.027564	SLC27A5/SLC27A2/ACSL1/ACSM1/ACSF2/ACSL5	6
LIHC-1	BP	GO:0010867	positive regulation of triglyceride biosynthetic process	6/1839	13/14729	0.00294813	0.027564	DGAT2/SCARB1/GPLD1/RGN/MFSD2A/PLIN5	6
LIHC-1	BP	GO:0032488	Cdc42 protein signal transduction	6/1839	13/14729	0.00294813	0.027564	NTN1/APOC3/RHOU/APOA1/APOE/SHTN1	6
LIHC-1	CC	GO:0034362	low-density lipoprotein particle	6/1839	13/14729	0.00294813	0.027564	APOB/APOA1/APOE/APOF/APOM/APOC2	6
LIHC-1	BP	GO:0034380	high-density lipoprotein particle assembly	6/1839	13/14729	0.00294813	0.027564	APOA5/APOA1/APOE/APOA2/APOM/LCAT	6
LIHC-1	BP	GO:0055089	fatty acid homeostasis	6/1839	13/14729	0.00294813	0.027564	MLXIPL/DGAT2/GPAM/GOT1/APOE/ENPP7	6
LIHC-1	MF	GO:0055102	lipase inhibitor activity	6/1839	13/14729	0.00294813	0.027564	APOC3/APOA1/APOC1/ANGPTL3/APOA2/APOC2	6
LIHC-1	MF	GO:0004033	aldo-keto reductase (NADP) activity	9/1839	26/14729	0.0030826	0.0287431	RDH11/AKR1A1/RDH10/AKR1D1/DHRS4/AKR7A3/DHRS3/ADH4/AKR1C4	9
LIHC-1	MF	GO:0031210	phosphatidylcholine binding	9/1839	26/14729	0.0030826	0.0287431	PITPNM2/APOA5/APOA1/APOC1/ESYT1/PCTP/APOA2/PITPNB/SERPINA5	9
LIHC-1	BP	GO:1901264	carbohydrate derivative transport	18/1839	73/14729	0.00315567	0.0293482	SCARB1/ABCC6/ABCC3/SLC35D1/SLC17A3/SLC25A23/LBP/G6PC1/SLC37A4/SLC28A2/SLC25A25/SLC25A4/SLC28A1/MFSD2A/GJB1/SLC25A42/SLC35C1/SLC35B4	18
LIHC-1	BP	GO:0052547	regulation of peptidase activity	65/1839	373/14729	0.00315604	0.0293482	TFPI/FAS/HERPUD1/ITIH4/ITIH1/SPP2/DELE1/PEBP1/FETUB/SERPIND1/BCL2L13/SERPINA4/SLC1A1/C5/AMBP/VTN/SLC22A2/KNG1/HRG/DHCR24/SERPINC1/TNFSF10/LRP1/SERPINA7/ACVR1C/C3/POR/RAF1/SERPINF1/CASP9/AGT/CIDEB/SORL1/BCL2L10/SERPINA10/AHSG/TTBK1/SERPING1/ITIH2/AIFM1/XDH/PINK1/ITIH3/FABP1/GPER1/PRDX3/CLPX/SERPINF2/CRADD/SIMC1/SERPINA6/MGMT/ARL6IP1/OPRPN/NLRP6/BOK/SIAH2/PROS1/SERPINA11/SERPINA5/SERPINA1/LPA/C4B/C…	65
LIHC-1	BP	GO:0046686	response to cadmium ion	16/1839	62/14729	0.00321428	0.0298494	GCLC/UBE2D3/CDKN1B/SOD2/ARG1/GOT1/CAT/SLC34A1/SORD/CYP1A2/SOD1/ALAD/HAAO/CYB5A/SLC30A1/CYTB	16
LIHC-1	BP	GO:0120009	intermembrane lipid transfer	13/1839	46/14729	0.00325089	0.0301079	APOB/PITPNM2/APOA1/APOE/TTPA/ABCG5/MTTP/ABCG8/APOA2/STARD5/GRAMD1C/PITPNB/GLTPD2	13
LIHC-1	MF	GO:0120013	lipid transfer activity	13/1839	46/14729	0.00325089	0.0301079	APOB/PITPNM2/APOA1/APOE/TTPA/ABCG5/MTTP/ABCG8/APOA2/STARD5/GRAMD1C/PITPNB/GLTPD2	13
LIHC-1	BP	GO:0045777	positive regulation of blood pressure	10/1839	31/14729	0.00332322	0.0307364	ADRB1/RARRES2/ID2/ADRA1A/SPX/AGT/AVPR1A/ADRA1B/ADH5/ADRA2B	10
LIHC-1	BP	GO:0046939	nucleotide phosphorylation	20/1839	85/14729	0.00345698	0.0319306	MLXIPL/IGF1/PGM1/PRKAG2/GCK/ENO3/ALDOC/PPARGC1A/ALDOB/PKLR/PFKFB1/CMPK1/AK4/FBP1/GPD1/INSR/DHTKD1/PPARA/ENTPD5/OGDHL	20
LIHC-1	MF	GO:0004175	endopeptidase activity	55/1839	307/14729	0.00347334	0.0320386	MASP2/CPS1/MIPEP/USP2/F7/F11/ACR/ATG4A/F9/LONP2/HPN/PMPCB/HGFAC/PROC/PAPPA2/TMEM59/PLG/NLN/ATG4C/F10/PROZ/MASP1/ACE2/F12/CASP9/USP30/SPPL2A/C1RL/ADAMTS17/UQCRC2/MEP1B/REN/HABP2/CAPN5/KDM8/C1R/OMA1/KLKB1/SHH/C2/CTSF/TMPRSS9/F2/C1S/TMPRSS2/IMMP2L/TMPRSS6/DDI2/DPP4/LPA/CFI/CFB/CTSO/HP/HPR	55
LIHC-1	BP	GO:0050810	regulation of steroid biosynthetic process	15/1839	57/14729	0.00348582	0.0321107	NR1H4/H6PD/APOB/SEC14L2/ERLIN1/PPARGC1A/NR1D1/POR/APOE/ARMC5/SOD1/CYP7A1/DHCR7/INSIG1/CES1	15
LIHC-1	BP	GO:0052548	regulation of endopeptidase activity	61/1839	348/14729	0.00362489	0.033347	TFPI/FAS/HERPUD1/ITIH4/ITIH1/SPP2/DELE1/PEBP1/FETUB/SERPIND1/BCL2L13/SERPINA4/SLC1A1/C5/AMBP/VTN/SLC22A2/KNG1/HRG/DHCR24/SERPINC1/TNFSF10/SERPINA7/ACVR1C/C3/POR/RAF1/SERPINF1/CASP9/AGT/CIDEB/SORL1/BCL2L10/SERPINA10/AHSG/TTBK1/SERPING1/ITIH2/AIFM1/XDH/ITIH3/FABP1/GPER1/PRDX3/SERPINF2/CRADD/SERPINA6/MGMT/ARL6IP1/OPRPN/NLRP6/BOK/SIAH2/PROS1/SERPINA11/SERPINA5/SERPINA1/LPA/C4B/C4A/GRIN2B	61
LIHC-1	BP	GO:0003071	renal system process involved in regulation of systemic arterial blood pressure	8/1839	22/14729	0.00368053	0.0337235	AGT/REN/AGTR1/SERPINF2/CYP4F2/CYP4F12/CYP4A11/EMP2	8
LIHC-1	BP	GO:0006817	phosphate ion transport	8/1839	22/14729	0.00368053	0.0337235	CRY2/SLC17A3/SLC17A1/SLC34A1/SLC37A4/ANKH/SLC20A2/SLC25A30	8
LIHC-1	BP	GO:0072530	purine-containing compound transmembrane transport	8/1839	22/14729	0.00368053	0.0337235	AQP9/SLC22A2/SLC28A2/SLC22A3/SLC25A4/SLC28A1/SLC22A1/SLC25A42	8
LIHC-1	MF	GO:0016407	acetyltransferase activity	18/1839	74/14729	0.00369365	0.0337986	ACAA1/ACAT1/HADHA/CRAT/GCAT/GNPNAT1/ACAT2/ELP3/DBT/NAT8/NAT2/PAFAH2/NAGS/MOGAT2/ACAA2/FASN/NAT1/LCAT	18
LIHC-1	BP	GO:0009611	response to wounding	82/1839	493/14729	0.00378197	0.0345608	TFPI/ADIPOR2/SYT7/IGF1/F7/SCARB1/CEACAM1/CPB2/F11/APOH/EPB41L4B/SERPIND1/HNF4A/F9/SYTL4/SLC1A1/VTN/HGFAC/SLC1A2/WNT5B/HMGCR/KNG1/HRG/GGCX/PROC/SDC1/SERPINC1/APOA1/ARG1/PLG/LRP1/C4BPB/SDC4/FOXA2/F10/PROZ/APOE/F12/RAF1/APCS/TOR1A/PRCP/SERPINA10/CYP1A1/SOD1/F13B/AK3/SERPING1/MIA3/PAFAH2/GRHL3/SCUBE1/ARHGAP35/VAV2/CLDN1/KLKB1/SHH/SMPD1/VKORC1/SERPINF2/FGG/FGA/FGB/PTEN/CYP4F11/SAA1/NMNAT1/NLRP6/BNIP3/…	82
LIHC-1	MF	GO:0004879	nuclear receptor activity	13/1839	47/14729	0.00398983	0.0362824	NR1H4/RORA/ESR1/HNF4A/NR5A2/NR1D1/NR1I3/RORC/NR1I2/THRB/AR/RXRA/PPARA	13
LIHC-1	MF	GO:0098531	ligand-activated transcription factor activity	13/1839	47/14729	0.00398983	0.0362824	NR1H4/RORA/ESR1/HNF4A/NR5A2/NR1D1/NR1I3/RORC/NR1I2/THRB/AR/RXRA/PPARA	13
LIHC-1	MF	GO:1901682	sulfur compound transmembrane transporter activity	13/1839	47/14729	0.00398983	0.0362824	SLC6A13/SLC7A9/ABCC2/ABCC6/SLC1A1/ABCC3/SLC1A2/SLC19A2/ABCG2/ABCC11/SLC19A3/SLC26A1/SLC25A30	13
LIHC-1	BP	GO:0008643	carbohydrate transport	28/1839	134/14729	0.00399148	0.0362824	ADIPOR2/IGF1/SLC23A2/AQP9/AKT2/FGF21/PRKAG2/SLC2A9/SLC1A2/SLC35D1/C3/SLC37A4/SLC2A12/SLC25A27/PID1/SLC2A2/KLF15/AQP7/MFSD2A/IRS1/SLC23A1/INSR/AQP11/SLC35C1/IRS2/SLC2A10/ENPP1/SLC35B4	28
LIHC-1	BP	GO:0006921	cellular component disassembly involved in execution phase of apoptosis	9/1839	27/14729	0.00411906	0.0373432	CECR2/ACVR1C/AIFM1/DNASE1L3/GPER1/BLCAP/ENDOG/NMNAT1/BOK	9
LIHC-1	BP	GO:0019674	NAD metabolic process	9/1839	27/14729	0.00411906	0.0373432	NADK/PCK2/QPRT/GCK/NMRK1/KMO/ALDOB/NADK2/GPD1	9
LIHC-1	BP	GO:0006144	purine nucleobase metabolic process	7/1839	18/14729	0.00425003	0.0384799	TTR/GDA/PAICS/PRPS1/XDH/SHMT1/SHMT2	7
LIHC-1	MF	GO:0005501	retinoid binding	10/1839	32/14729	0.00430165	0.0385913	CYP26A1/RBP4/RBP5/C8G/RXRA/SERPINA5/ADH7/ADH4/UGT1A9/UGT1A1	10
LIHC-1	BP	GO:0008207	C21-steroid hormone metabolic process	10/1839	32/14729	0.00430165	0.0385913	CYP46A1/HSD17B10/PPARGC1A/AKR1D1/CYP11A1/SRD5A1/STAT5B/AKR1C4/HSD3B1/HSD3B2	10
LIHC-1	BP	GO:0009309	amine biosynthetic process	10/1839	32/14729	0.00430165	0.0385913	DAO/AGMAT/DBH/GCH1/DDC/HDC/PAOX/NNMT/PAH/SULT1A2	10
LIHC-1	MF	GO:0019840	isoprenoid binding	10/1839	32/14729	0.00430165	0.0385913	CYP26A1/RBP4/RBP5/C8G/RXRA/SERPINA5/ADH7/ADH4/UGT1A9/UGT1A1	10
LIHC-1	BP	GO:0032885	regulation of polysaccharide biosynthetic process	10/1839	32/14729	0.00430165	0.0385913	IGF1/AKT2/GCK/PPP1R3C/IRS1/INSR/PPP1R3B/IRS2/ENPP1/PPP1R3G	10
LIHC-1	BP	GO:0045981	positive regulation of nucleotide metabolic process	10/1839	32/14729	0.00430165	0.0385913	MLXIPL/IGF1/PPARGC1A/PID1/PINK1/GPD1/INSR/PPARA/ENTPD5/COX2	10
LIHC-1	BP	GO:1900544	positive regulation of purine nucleotide metabolic process	10/1839	32/14729	0.00430165	0.0385913	MLXIPL/IGF1/PPARGC1A/PID1/PINK1/GPD1/INSR/PPARA/ENTPD5/COX2	10
LIHC-1	MF	GO:0008201	heparin binding	29/1839	141/14729	0.00435736	0.0390402	CFH/TGFBR3/COL5A3/APOB/F11/APOH/SERPIND1/LIPG/ECM2/VTN/APOA5/KNG1/HRG/SERPINC1/FGFRL1/APOE/ANGPTL3/SERPINA10/FBLN7/HSD17B12/LIPC/SAA1/F2/GREM2/SERPINA5/LPA/SMOC1/ANG/CCL15	29
LIHC-1	BP	GO:0009235	cobalamin metabolic process	5/1839	10/14729	0.00441647	0.0390604	ABCD4/CLYBL/MMACHC/MMAA/MMADHC	5
LIHC-1	BP	GO:0015886	heme transport	5/1839	10/14729	0.00441647	0.0390604	HPX/HRG/FLVCR2/ABCB7/PGRMC2	5
LIHC-1	BP	GO:0015911	long-chain fatty acid import across plasma membrane	5/1839	10/14729	0.00441647	0.0390604	SLC27A5/AKT2/ACSL1/IRS2/ACSL5	5
LIHC-1	BP	GO:0015937	coenzyme A biosynthetic process	5/1839	10/14729	0.00441647	0.0390604	ACAT1/SLC25A16/PPCS/PANK1/PANK4	5
LIHC-1	BP	GO:0019336	phenol-containing compound catabolic process	5/1839	10/14729	0.00441647	0.0390604	MAOB/FAH/DBH/LRTOMT/MAOA	5
LIHC-1	BP	GO:0035999	tetrahydrofolate interconversion	5/1839	10/14729	0.00441647	0.0390604	MTHFD1/MTHFS/FTCD/SHMT1/SHMT2	5
LIHC-1	BP	GO:0042538	hyperosmotic salinity response	5/1839	10/14729	0.00441647	0.0390604	MICU1/EFHD1/SLC25A23/CLDN1/CYTB	5
LIHC-1	BP	GO:0052646	alditol phosphate metabolic process	5/1839	10/14729	0.00441647	0.0390604	GPAM/GPAT3/ABHD6/GPD1/GK	5
LIHC-1	BP	GO:0070471	uterine smooth muscle contraction	5/1839	10/14729	0.00441647	0.0390604	AGT/GPER1/ABAT/SETD3/ADRA2B	5
LIHC-1	BP	GO:1902224	ketone body metabolic process	5/1839	10/14729	0.00441647	0.0390604	ACAT1/SLC27A5/ACSS3/HMGCL/HMGCS2	5
LIHC-1	BP	GO:0060191	regulation of lipase activity	19/1839	81/14729	0.00446776	0.0394633	PRKCZ/APOH/ESR1/APOA5/APOC3/APOA1/ADRA1A/LRP1/POR/APOC1/ANGPTL3/AGT/AGTR1/APOA2/AVPR1A/ANGPTL4/ANG/PLIN5/APOC2	19
LIHC-1	BP	GO:0035435	phosphate ion transmembrane transport	6/1839	14/14729	0.00461869	0.0406397	SLC17A1/SLC34A1/SLC37A4/ANKH/SLC20A2/SLC25A30	6
LIHC-1	BP	GO:0046618	drug export	6/1839	14/14729	0.00461869	0.0406397	ABCC2/ABCB11/ABCB1/SLC17A3/SLC47A1/PDZK1	6
LIHC-1	BP	GO:0072350	tricarboxylic acid metabolic process	6/1839	14/14729	0.00461869	0.0406397	ACO1/ASS1/SLC34A1/IDH1/GLUD1/IDH2	6
LIHC-1	BP	GO:0043200	response to amino acid	22/1839	99/14729	0.00470104	0.0413114	GCLC/CPS1/F7/PNPLA3/DHODH/FGF21/CPEB3/PPARGC1A/SLC1A2/CDKN1B/ARG1/PCK1/CDO1/SH3BP4/ASS1/PEMT/TMBIM6/ALAD/AIFM1/BAIAP2/SLC38A9/SPAAR	22
LIHC-1	BP	GO:0006839	mitochondrial transport	42/1839	225/14729	0.00472791	0.0414945	GCLC/SLC25A13/MIPEP/MPC1/TMEM14A/FBXO7/SLC25A15/PMPCB/MICU1/UBE2D3/GRPEL1/CPT1A/RHOU/MFN2/SLC25A16/SLC25A23/TST/ABCB7/SLC39A8/SFXN5/SLC25A38/SLC25A37/SLC25A4/SFXN2/AIFM1/MPV17L/CPT2/PINK1/MAIP1/COX18/SFXN1/ACAA2/ABLIM3/SLC25A30/BNIP3/BOK/SLC25A20/SLC25A18/IMMP2L/ATP6/DNAJC19/ATP8	42
LIHC-1	BP	GO:0009164	nucleoside catabolic process	8/1839	23/14729	0.00503448	0.0439606	UPP2/DERA/UPB1/CDADC1/GDA/XDH/CDA/ADAL	8
LIHC-1	BP	GO:0030194	positive regulation of blood coagulation	8/1839	23/14729	0.00503448	0.0439606	F7/CPB2/APOH/HRG/PLG/F12/SERPINF2/F2	8
LIHC-1	BP	GO:0050820	positive regulation of coagulation	8/1839	23/14729	0.00503448	0.0439606	F7/CPB2/APOH/HRG/PLG/F12/SERPINF2/F2	8
LIHC-1	BP	GO:1900048	positive regulation of hemostasis	8/1839	23/14729	0.00503448	0.0439606	F7/CPB2/APOH/HRG/PLG/F12/SERPINF2/F2	8
LIHC-1	MF	GO:0016879	ligase activity, forming carbon-nitrogen bonds	12/1839	43/14729	0.00515838	0.0449853	GCLC/CPS1/GATB/MCCC1/MTHFD1/TTLL2/PPCS/PAICS/ASS1/MTHFS/CTPS1/ADSS1	12
LIHC-1	CC	GO:0098798	mitochondrial protein-containing complex	45/1839	246/14729	0.00521986	0.0454638	PDK2/HSD17B10/SDHA/MCCC1/BCKDHB/HADHA/MRPS31/BCKDK/PMPCB/MICU1/GRPEL1/FOXRED1/HSPA9/MRPL19/SDHB/NDUFA5/MRPL34/MCCC2/MRPL44/NDUFAF1/DBT/UQCRC2/SDHC/MRPL49/SLC25A4/MRPL39/COX6A2/CLPX/MRPL16/SUCLG2/MRPS22/IMMP2L/CYTB/ND2/ND5/COX1/ND3/ND4/ND1/ATP6/SDHD/DNAJC19/ND4L/ATP8/MRPL46	45
LIHC-1	BP	GO:0035773	insulin secretion involved in cellular response to glucose stimulus	16/1839	65/14729	0.00531014	0.0461331	BAIAP3/NADK/NR1H4/GPLD1/HMGCR/LRP1/FOXA2/NR1D1/ANO1/RAF1/CLTRN/SYBU/SIDT2/LRP5/VSNL1/SLC9B2	16
LIHC-1	BP	GO:1900542	regulation of purine nucleotide metabolic process	16/1839	65/14729	0.00531014	0.0461331	PDK4/PDK2/MLXIPL/IGF1/PRKAG2/GCK/PPARGC1A/PID1/PINK1/AK4/FBP1/GPD1/INSR/PPARA/ENTPD5/COX2	16
LIHC-1	BP	GO:0034656	nucleobase-containing small molecule catabolic process	9/1839	28/14729	0.00540859	0.0468699	UPP2/DERA/UPB1/CDADC1/GDA/XDH/CDA/ADAL/GALT	9
LIHC-1	BP	GO:0070723	response to cholesterol	9/1839	28/14729	0.00540859	0.0468699	F7/GPLD1/HMGCS1/HMGCR/SMO/CYP7A1/GRAMD1C/CYP8B1/CES1	9
LIHC-1	BP	GO:1903578	regulation of ATP metabolic process	17/1839	71/14729	0.00558025	0.0482966	MLXIPL/IGF1/PRKAG2/GCK/PPARGC1A/SLC25A23/PID1/PINK1/AK4/FBP1/GPD1/INSR/PDE12/SHMT2/PPARA/ENTPD5/COX2	17
LIHC-1	CC	GO:0019867	outer membrane	40/1839	214/14729	0.00560046	0.0484105	MGST1/RETSAT/MAOB/SLC44A1/ACACB/PGRMC1/CPT1A/DAO/HSPA9/MFN2/KMO/MTARC2/ARG1/GPAM/AKAP1/FAM210B/ASS1/RAF1/LPIN1/USP30/BPHL/RMDN3/BCL2L10/HADHB/RNF185/SIGMAR1/ACSL1/ANKH/PINK1/CLMN/CYB5A/UBB/DHCR7/BNIP3/BOK/MTARC1/MAOA/ACSL5/GK/NEU4	40
LIHC-1	BP	GO:0016064	immunoglobulin mediated immune response	26/1839	125/14729	0.00575064	0.0496462	MASP2/C8B/C6/C5/HPX/CD81/C9/CLU/SHLD2/C4BPA/C4BPB/C3/NDFIP1/APCS/C1RL/SERPING1/C8A/C1R/MBL2/C2/STAT6/C8G/C1S/CFI/C4B/C4A	26
LIHC-2	CC	GO:0005743	mitochondrial inner membrane	217/2092	456/14729	8.37652e-68	5.58965e-64	NDUFAB1/HCCS/SLC25A5/UQCRC1/SLC25A39/MCUR1/MRPL43/MRPS24/ADCK1/NDUFB4/MRPS34/TIMM21/SLC25A3/MRPL22/MRPL28/COQ9/CRLS1/SIRT4/MRPS33/NDUFB2/MRPS18A/ATP5F1D/NDUFB7/TIMM13/SLC25A1/SAMM50/UQCC1/RAB5IF/MTG2/NDUFAF5/CDS2/SLC25A14/TAFAZZIN/NME4/TIMM44/MRPL4/CHCHD3/MRPL32/MRPL27/NDUFC1/PTPMT1/NDUFS8/ATP5F1B/MRPL51/COX6A1/MRPL2/COX7A2/MRPS30/NDUFS7/COX7A2L/MRPL37/ATP5PB/MRPS15/NDUFB3/NDUFA8/DNAJC15/MRPS2/ND…	217
LIHC-2	CC	GO:0098798	mitochondrial protein-containing complex	142/2092	246/14729	6.90573e-58	2.3041e-54	NDUFAB1/SLC25A5/UQCRC1/MRPL43/MRPS24/NDUFB4/MRPS34/TIMM21/MRPL22/MRPL28/MRPS33/NDUFB2/MRPS18A/ATP5F1D/NDUFB7/TIMM13/POLRMT/SAMM50/MRPL4/CHCHD3/MRPL32/PPIF/MRPL27/NDUFC1/NDUFS8/ATP5F1B/MRPL51/COX6A1/MRPL2/COX7A2/MRPS30/NDUFS7/COX7A2L/MRPL37/ATP5PB/MRPS15/NSUN4/NDUFB3/NDUFA8/DNAJC15/MRPS2/ATP5F1E/NDUFA1/MRPS7/MRPS26/ROMO1/TIMM17B/COX7C/UQCR11/MRPS12/NDUFA10/COX4I2/COX4I1/NDUFA2/MRPS36/TIMM17A/TIMM1…	142
LIHC-2	CC	GO:0098800	inner mitochondrial membrane protein complex	88/2092	137/14729	1.84802e-41	4.11061e-38	NDUFAB1/UQCRC1/NDUFB4/TIMM21/NDUFB2/ATP5F1D/NDUFB7/SAMM50/CHCHD3/NDUFC1/NDUFS8/ATP5F1B/COX6A1/COX7A2/NDUFS7/COX7A2L/ATP5PB/NDUFB3/NDUFA8/DNAJC15/ATP5F1E/NDUFA1/ROMO1/TIMM17B/COX7C/UQCR11/NDUFA10/COX4I2/COX4I1/NDUFA2/TIMM17A/TIMM10/COX5B/NDUFB5/NDUFA9/NDUFB10/TIMM29/NDUFS6/NDUFB11/IMMP1L/NDUFC2/ATP5F1A/ATP5MC3/ATP5PF/ATP5MJ/NDUFS2/ATP5MC1/CHCHD6/NDUFV3/NDUFS4/UQCRQ/NDUFB6/ATP5F1C/NDUFB8/PHB/ATP5MG…	88
LIHC-2	BP	GO:0006119	oxidative phosphorylation	79/2092	128/14729	1.68225e-35	2.80641e-32	NDUFAB1/UQCRC1/BID/NDUFB4/COQ9/NDUFB2/ATP5F1D/NDUFB7/TAFAZZIN/ANTKMT/CHCHD2/PPIF/NDUFC1/NDUFS8/ATP5F1B/COX6A1/COX7A2/NDUFS7/COX7A2L/PARK7/ATP5PB/NDUFB3/NDUFA8/DNAJC15/ATP5F1E/NDUFA1/COX6B1/COX7C/UQCR11/NDUFA10/COX4I2/COX4I1/COX7B/NDUFA2/COX5B/ISCU/NDUFB5/UQCC2/NDUFA9/NDUFB10/NDUFS6/ATPSCKMT/NDUFC2/ATP5F1A/ATP5PF/NDUFS2/NDUFV3/NDUFS4/UQCRQ/NDUFB6/ATP5F1C/NDUFB8/ATP5MG/NDUFV1/ATP5PD/SDHAF2/NDUFS5/A…	79
LIHC-2	BP	GO:0009060	aerobic respiration	92/2092	173/14729	7.10723e-34	9.48531e-31	NDUFAB1/UQCRC1/MDH1/BID/NDUFB4/IDH3G/COQ9/NDUFB2/ATP5F1D/NDUFB7/IDH3B/SLC25A14/TAFAZZIN/ANTKMT/CHCHD2/PPIF/NDUFC1/NDUFS8/ATP5F1B/COX6A1/COX7A2/NDUFS7/COX7A2L/PARK7/ATP5PB/MTFR1L/NDUFB3/NDUFA8/DNAJC15/ATP5F1E/NDUFA1/COX6B1/COX7C/UQCR11/NDUFA10/COX4I2/COX4I1/COX7B/NDUFA2/PDHA1/BLOC1S1/COX5B/ISCU/NDUFB5/UQCC2/NDUFA9/NDUFB10/NDUFS6/MDH2/SURF1/ATPSCKMT/NDUFC2/ATP5F1A/ATP5PF/OXA1L/NDUFS2/NDUFV3/SUCLG1/…	92
LIHC-2	BP	GO:0045333	cellular respiration	100/2092	212/14729	4.84487e-31	5.3883e-28	NDUFAB1/UQCRC1/MDH1/BID/AIFM2/NDUFB4/IDH3G/COQ9/NDUFB2/ATP5F1D/NDUFB7/IDH3B/SLC25A14/TAFAZZIN/ANTKMT/CHCHD2/PPIF/NDUFC1/NDUFS8/ATP5F1B/COX6A1/COX7A2/NDUFS7/COX7A2L/PARK7/ATP5PB/MTFR1L/NDUFB3/NDUFA8/DNAJC15/CISD1/ATP5F1E/NDUFA1/COX6B1/COX7C/UQCR11/NDUFA10/COX4I2/COX4I1/COX7B/NDUFA2/PDHA1/BLOC1S1/COX5B/ISCU/NDUFB5/UQCC2/NDUFA9/NDUFB10/NDUFS6/MDH2/SURF1/ATPSCKMT/NDUFC2/ATP5F1A/SDHAF4/ATP5PF/OXA1L/ND…	100
LIHC-2	BP	GO:0033108	mitochondrial respiratory chain complex assembly	59/2092	89/14729	2.66422e-29	2.53976e-26	NDUFAB1/NDUFB4/TIMM21/NDUFB2/NDUFB7/SAMM50/UQCC1/NDUFAF5/TAFAZZIN/NDUFC1/NDUFS8/NDUFS7/NDUFB3/NDUFA8/NDUFAF4/NDUFA1/NDUFA10/NDUFA2/COX16/TACO1/NDUFB5/DMAC1/UQCC2/COX17/NDUFA9/NDUFB10/NDUFB11/SURF1/NDUFC2/SDHAF4/OXA1L/NDUFS2/CHCHD4/NDUFS4/NDUFB6/NDUFB8/SDHAF2/NDUFS5/UQCRFS1/NDUFA3/TMEM126A/TMEM126B/SLC25A33/NDUFA11/NDUFAF3/COX14/COA4/COA5/NDUFB1/COA3/NDUFA12/NDUFA6/NDUFA13/UQCC3/NDUFS3/NDUFAF8/PET…	59
LIHC-2	BP	GO:0007005	mitochondrion organization	156/2092	460/14729	1.66503e-27	1.31041e-24	BAD/NDUFAB1/SLC25A5/BID/GABARAPL2/AIFM2/HEBP2/ADCK1/NDUFB4/CAMK2A/SREBF1/TIMM21/SIRT4/NDUFB2/MUL1/ATP5F1D/NDUFB7/TIMM13/TSPO/SAMM50/UQCC1/RAB5IF/NDUFAF5/MAP1LC3A/TAFAZZIN/TSC2/TIMM44/CDC37/RAB3A/SSBP1/CHCHD2/CHCHD3/PPIF/NDUFC1/AIP/NDUFS8/COX7A2/FAM162A/NDUFS7/COX7A2L/PARK7/MTFR1L/RAB32/NDUFB3/NDUFA8/SLIRP/DNAJC15/ZNF205/OPTN/NDUFAF4/NDUFA1/ALKBH7/ROMO1/TIMM17B/TIMM8A/NDUFA10/SESN2/ATP5IF1/HIGD1B/…	156
LIHC-2	CC	GO:0005759	mitochondrial matrix	153/2092	447/14729	1.76737e-27	1.31041e-24	NDUFAB1/SLC25A5/GLRX2/MRPL43/MRPS24/KARS1/IDH3G/COASY/MRPS34/REXO2/ARG2/MRPL22/MRPL28/SIRT4/MRPS33/MRPS18A/ATP5F1D/POLRMT/MCAT/TXN2/DHRS2/MTG2/IDH3B/PIN4/MPG/NME4/EARS2/SARS2/TIMM44/MRPL4/ETFB/BCAT2/SSBP1/PTCD1/MRPL32/PPIF/MRPL27/NDUFS8/ATP5F1B/MRPL51/MRPL2/MRPS30/OGG1/NDUFS7/HSPE1/MRPL37/PARK7/MECR/ATP5PB/ADPRS/MRPS15/NSUN4/DNAJC15/LIAS/MRPS2/ACOT9/TSFM/CHPF/ATP5F1E/MRPS7/ALKBH7/CLPP/MRPS26/PRDX…	153
LIHC-2	BP	GO:0042773	ATP synthesis coupled electron transport	57/2092	89/14729	3.5611e-27	2.16029e-24	NDUFAB1/UQCRC1/BID/NDUFB4/COQ9/NDUFB2/NDUFB7/TAFAZZIN/CHCHD2/NDUFC1/NDUFS8/COX6A1/COX7A2/NDUFS7/COX7A2L/PARK7/NDUFB3/NDUFA8/DNAJC15/NDUFA1/COX7C/UQCR11/NDUFA10/COX4I2/COX4I1/NDUFA2/COX5B/ISCU/NDUFB5/NDUFA9/NDUFB10/NDUFS6/NDUFC2/NDUFS2/NDUFV3/NDUFS4/UQCRQ/NDUFB6/NDUFB8/NDUFV1/SDHAF2/NDUFS5/NDUFA3/CYCS/UQCRH/COX8A/NDUFV2/COX5A/NDUFB1/UQCR10/NDUFA12/NDUFA6/NDUFA4/UQCC3/NDUFS3/UQCRHL/NDUFA7	57
LIHC-2	BP	GO:0042775	mitochondrial ATP synthesis coupled electron transport	57/2092	89/14729	3.5611e-27	2.16029e-24	NDUFAB1/UQCRC1/BID/NDUFB4/COQ9/NDUFB2/NDUFB7/TAFAZZIN/CHCHD2/NDUFC1/NDUFS8/COX6A1/COX7A2/NDUFS7/COX7A2L/PARK7/NDUFB3/NDUFA8/DNAJC15/NDUFA1/COX7C/UQCR11/NDUFA10/COX4I2/COX4I1/NDUFA2/COX5B/ISCU/NDUFB5/NDUFA9/NDUFB10/NDUFS6/NDUFC2/NDUFS2/NDUFV3/NDUFS4/UQCRQ/NDUFB6/NDUFB8/NDUFV1/SDHAF2/NDUFS5/NDUFA3/CYCS/UQCRH/COX8A/NDUFV2/COX5A/NDUFB1/UQCR10/NDUFA12/NDUFA6/NDUFA4/UQCC3/NDUFS3/UQCRHL/NDUFA7	57
LIHC-2	CC	GO:0005746	mitochondrial respirasome	55/2092	84/14729	5.46965e-27	3.04158e-24	NDUFAB1/UQCRC1/NDUFB4/NDUFB2/NDUFB7/RAB5IF/NDUFC1/NDUFS8/COX6A1/COX7A2/NDUFS7/COX7A2L/NDUFB3/NDUFA8/NDUFA1/COX7C/UQCR11/NDUFA10/COX4I2/COX4I1/COX7B/NDUFA2/COX5B/NDUFB5/NDUFA9/NDUFB10/NDUFS6/NDUFB11/SURF1/NDUFC2/NDUFS2/NDUFV3/NDUFS4/UQCRQ/NDUFB6/NDUFB8/NDUFV1/NDUFS5/UQCRFS1/NDUFA3/UQCRH/NDUFA11/COX8A/NDUFV2/COX5A/NDUFB1/UQCR10/NDUFA12/NDUFA6/NDUFA13/NDUFA4/NDUFS3/UQCRHL/STMP1/NDUFA7	55
LIHC-2	CC	GO:0070469	respirasome	58/2092	93/14729	9.79326e-27	5.02695e-24	NDUFAB1/UQCRC1/NDUFB4/NDUFB2/NDUFB7/RAB5IF/NDUFC1/NDUFS8/COX6A1/COX7A2/NDUFS7/COX7A2L/NDUFB3/NDUFA8/NDUFA1/COX6B1/COX7C/UQCR11/NDUFA10/COX4I2/COX4I1/COX7B/NDUFA2/COX5B/NDUFB5/NDUFA9/NDUFB10/NDUFS6/HIGD2A/NDUFB11/SURF1/NDUFC2/NDUFS2/NDUFV3/NDUFS4/UQCRQ/NDUFB6/NDUFB8/NDUFV1/NDUFS5/UQCRFS1/NDUFA3/CYCS/UQCRH/NDUFA11/COX8A/NDUFV2/COX5A/NDUFB1/UQCR10/NDUFA12/NDUFA6/NDUFA13/NDUFA4/NDUFS3/UQCRHL/STMP1/ND…	58
LIHC-2	BP	GO:0019646	aerobic electron transport chain	53/2092	81/14729	4.94272e-26	2.35591e-23	NDUFAB1/UQCRC1/NDUFB4/COQ9/NDUFB2/NDUFB7/NDUFC1/NDUFS8/COX6A1/COX7A2/NDUFS7/COX7A2L/PARK7/NDUFB3/NDUFA8/DNAJC15/NDUFA1/COX7C/UQCR11/NDUFA10/COX4I2/COX4I1/NDUFA2/COX5B/ISCU/NDUFB5/NDUFA9/NDUFB10/NDUFS6/NDUFC2/NDUFS2/NDUFV3/NDUFS4/UQCRQ/NDUFB6/NDUFB8/NDUFV1/SDHAF2/NDUFS5/NDUFA3/CYCS/UQCRH/COX8A/NDUFV2/COX5A/NDUFB1/UQCR10/NDUFA6/NDUFA4/UQCC3/NDUFS3/UQCRHL/NDUFA7	53
LIHC-2	BP	GO:0046034	ATP metabolic process	101/2092	244/14729	1.091e-25	4.85351e-23	BAD/AK2/NDUFAB1/UQCRC1/BID/CTNS/NDUFB4/ENO1/VPS9D1/COQ9/NDUFB2/ATP5F1D/NDUFB7/TSPO/TAFAZZIN/ANTKMT/GPI/CHCHD2/AK1/PPIF/GALK1/NDUFC1/NDUFS8/ATP5F1B/GAPDH/TPI1/COX6A1/COX7A2/NDUFS7/COX7A2L/PARK7/ATP5PB/NDUFB3/NDUFA8/DNAJC15/ATP5F1E/NDUFA1/COX6B1/COX7C/UQCR11/NDUFA10/ATP5IF1/COX4I2/COX4I1/COX7B/NDUFA2/COX5B/ISCU/NDUFB5/UQCC2/NDUFA9/NDUFB10/PFKL/GUK1/NDUFS6/ATPSCKMT/NDUFC2/ATP5F1A/ATP5MC3/ATP5PF/NDUF…	101
LIHC-2	CC	GO:0098803	respiratory chain complex	53/2092	83/14729	2.88384e-25	1.20274e-22	NDUFAB1/UQCRC1/NDUFB4/NDUFB2/NDUFB7/NDUFC1/NDUFS8/COX6A1/COX7A2/NDUFS7/COX7A2L/NDUFB3/NDUFA8/NDUFA1/COX6B1/COX7C/UQCR11/NDUFA10/COX4I2/COX4I1/COX7B/NDUFA2/COX5B/NDUFB5/NDUFA9/NDUFB10/NDUFS6/NDUFB11/NDUFC2/NDUFS2/NDUFV3/NDUFS4/UQCRQ/NDUFB6/NDUFB8/NDUFV1/NDUFS5/UQCRFS1/NDUFA3/UQCRH/NDUFA11/COX8A/NDUFV2/COX5A/NDUFB1/UQCR10/NDUFA12/NDUFA6/NDUFA13/NDUFA4/NDUFS3/UQCRHL/NDUFA7	53
LIHC-2	BP	GO:0015980	energy derivation by oxidation of organic compounds	110/2092	288/14729	2.11269e-24	8.29294e-22	NDUFAB1/UQCRC1/MDH1/BID/AIFM2/PHKA2/PPP1R3F/GYG2/NDUFB4/IDH3G/MT3/COQ9/NDUFB2/ATP5F1D/NDUFB7/IDH3B/SLC25A14/TAFAZZIN/ANTKMT/CHCHD2/PPIF/NDUFC1/NDUFS8/ATP5F1B/COX6A1/COX7A2/NDUFS7/COX7A2L/PARK7/ATP5PB/MTFR1L/NDUFB3/NDUFA8/DNAJC15/CISD1/ATP5F1E/NDUFA1/COX6B1/COX7C/UQCR11/NDUFA10/COX4I2/COX4I1/COX7B/NDUFA2/PDHA1/SELENOS/BLOC1S1/COX5B/ISCU/NDUFB5/UQCC2/NDUFA9/NDUFB10/NDUFS6/MDH2/SURF1/ATPSCKMT/NDUFC2…	110
LIHC-2	BP	GO:0022904	respiratory electron transport chain	60/2092	107/14729	3.8819e-24	1.43911e-21	NDUFAB1/UQCRC1/BID/AIFM2/NDUFB4/COQ9/NDUFB2/NDUFB7/TAFAZZIN/CHCHD2/NDUFC1/NDUFS8/COX6A1/COX7A2/NDUFS7/COX7A2L/PARK7/NDUFB3/NDUFA8/DNAJC15/NDUFA1/COX7C/UQCR11/NDUFA10/COX4I2/COX4I1/NDUFA2/COX5B/ISCU/NDUFB5/NDUFA9/NDUFB10/NDUFS6/NDUFC2/NDUFS2/NDUFV3/NDUFS4/UQCRQ/NDUFB6/NDUFB8/NDUFV1/SDHAF2/NDUFS5/UQCRFS1/NDUFA3/CYCS/UQCRH/COX8A/SLC25A22/NDUFV2/COX5A/NDUFB1/UQCR10/NDUFA12/NDUFA6/NDUFA4/UQCC3/NDUFS3/…	60
LIHC-2	MF	GO:0015453	oxidoreduction-driven active transmembrane transporter activity	47/2092	70/14729	5.71183e-24	2.00605e-21	UQCRC1/NDUFB4/NDUFB2/NDUFB7/NDUFC1/NDUFS8/COX6A1/CYB561D2/NDUFS7/COX7A2L/NDUFB3/NDUFA8/NDUFA1/COX6B1/NDUFA10/COX4I2/COX4I1/COX7B/NDUFA2/COX5B/NDUFB5/NDUFA9/NDUFB10/NDUFS6/SURF1/NDUFC2/NDUFS2/NDUFV3/NDUFS4/NDUFB6/NDUFB8/NDUFV1/NDUFS5/UQCRFS1/NDUFA3/UQCRH/COX8A/NDUFV2/COX5A/NDUFB1/UQCR10/NDUFA12/NDUFA6/NDUFA13/NDUFA4/NDUFS3/NDUFA7	47
LIHC-2	CC	GO:0000313	organellar ribosome	48/2092	78/14729	5.47152e-22	1.73864e-19	MRPL43/MRPS24/MRPS34/MRPL22/MRPL28/MRPS33/MRPS18A/MTG2/MRPL4/MRPL32/MRPL27/MRPL51/MRPL2/MRPS30/MRPL37/MRPS15/NSUN4/MRPS2/MRPS7/MRPS26/MRPS12/MRPS36/MRPS9/MRPL47/MRPS5/MRPS18C/MRPL58/MRPL36/CHCHD1/MRPL52/MRPL57/MRPL48/MRPL14/MRPS11/MRPL41/MRPS16/MRPL54/MRPL40/MRPL21/MRPL38/MRPS18B/MRPL23/MRPS17/MRPL20/MRPS6/MPV17L2/MRPL12/NDUFA7	48
LIHC-2	CC	GO:0005761	mitochondrial ribosome	48/2092	78/14729	5.47152e-22	1.73864e-19	MRPL43/MRPS24/MRPS34/MRPL22/MRPL28/MRPS33/MRPS18A/MTG2/MRPL4/MRPL32/MRPL27/MRPL51/MRPL2/MRPS30/MRPL37/MRPS15/NSUN4/MRPS2/MRPS7/MRPS26/MRPS12/MRPS36/MRPS9/MRPL47/MRPS5/MRPS18C/MRPL58/MRPL36/CHCHD1/MRPL52/MRPL57/MRPL48/MRPL14/MRPS11/MRPL41/MRPS16/MRPL54/MRPL40/MRPL21/MRPL38/MRPS18B/MRPL23/MRPS17/MRPL20/MRPS6/MPV17L2/MRPL12/NDUFA7	48
LIHC-2	BP	GO:0006091	generation of precursor metabolites and energy	141/2092	444/14729	7.65271e-22	2.32121e-19	NDUFAB1/CIAPIN1/UQCRC1/MDH1/BID/GLRX2/AIFM2/PHKA2/PPP1R3F/AKR7A2/GYG2/NDUFB4/IDH3G/ENO1/MT3/COQ9/NDUFB2/ATP5F1D/NDUFB7/DHRS2/IDH3B/ASIP/SLC25A14/TAFAZZIN/ANTKMT/GPI/ETFB/CHCHD2/PPIF/GALK1/NDUFC1/NDUFS8/ATP5F1B/GAPDH/TPI1/COX6A1/COX7A2/NDUFS7/COX7A2L/PARK7/ATP5PB/MTFR1L/NDUFB3/NDUFA8/DNAJC15/CISD1/ATP5F1E/NQO2/NDUFA1/COX6B1/COX7C/UQCR11/MCHR1/PGLS/NDUFA10/ATP5IF1/COX4I2/COX4I1/COX7B/NDUFA2/PDHA1/S…	141
LIHC-2	BP	GO:0010257	NADH dehydrogenase complex assembly	39/2092	55/14729	1.84556e-21	5.13141e-19	NDUFAB1/NDUFB4/TIMM21/NDUFB2/NDUFB7/NDUFAF5/TAFAZZIN/NDUFC1/NDUFS8/NDUFS7/NDUFB3/NDUFA8/NDUFAF4/NDUFA1/NDUFA10/NDUFA2/NDUFB5/DMAC1/NDUFA9/NDUFB10/NDUFB11/NDUFC2/OXA1L/NDUFS2/NDUFS4/NDUFB6/NDUFB8/NDUFS5/NDUFA3/TMEM126A/TMEM126B/NDUFA11/NDUFAF3/NDUFB1/NDUFA12/NDUFA6/NDUFA13/NDUFS3/NDUFAF8	39
LIHC-2	BP	GO:0032981	mitochondrial respiratory chain complex I assembly	39/2092	55/14729	1.84556e-21	5.13141e-19	NDUFAB1/NDUFB4/TIMM21/NDUFB2/NDUFB7/NDUFAF5/TAFAZZIN/NDUFC1/NDUFS8/NDUFS7/NDUFB3/NDUFA8/NDUFAF4/NDUFA1/NDUFA10/NDUFA2/NDUFB5/DMAC1/NDUFA9/NDUFB10/NDUFB11/NDUFC2/OXA1L/NDUFS2/NDUFS4/NDUFB6/NDUFB8/NDUFS5/NDUFA3/TMEM126A/TMEM126B/NDUFA11/NDUFAF3/NDUFB1/NDUFA12/NDUFA6/NDUFA13/NDUFS3/NDUFAF8	39
LIHC-2	CC	GO:0005747	mitochondrial respiratory chain complex I	35/2092	46/14729	4.50241e-21	1.11276e-18	NDUFAB1/NDUFB4/NDUFB2/NDUFB7/NDUFC1/NDUFS8/NDUFS7/NDUFB3/NDUFA8/NDUFA1/NDUFA10/NDUFA2/NDUFB5/NDUFA9/NDUFB10/NDUFS6/NDUFB11/NDUFC2/NDUFS2/NDUFV3/NDUFS4/NDUFB6/NDUFB8/NDUFV1/NDUFS5/NDUFA3/NDUFA11/NDUFV2/NDUFB1/NDUFA12/NDUFA6/NDUFA13/NDUFA4/NDUFS3/NDUFA7	35
LIHC-2	CC	GO:0030964	NADH dehydrogenase complex	35/2092	46/14729	4.50241e-21	1.11276e-18	NDUFAB1/NDUFB4/NDUFB2/NDUFB7/NDUFC1/NDUFS8/NDUFS7/NDUFB3/NDUFA8/NDUFA1/NDUFA10/NDUFA2/NDUFB5/NDUFA9/NDUFB10/NDUFS6/NDUFB11/NDUFC2/NDUFS2/NDUFV3/NDUFS4/NDUFB6/NDUFB8/NDUFV1/NDUFS5/NDUFA3/NDUFA11/NDUFV2/NDUFB1/NDUFA12/NDUFA6/NDUFA13/NDUFA4/NDUFS3/NDUFA7	35
LIHC-2	CC	GO:0045271	respiratory chain complex I	35/2092	46/14729	4.50241e-21	1.11276e-18	NDUFAB1/NDUFB4/NDUFB2/NDUFB7/NDUFC1/NDUFS8/NDUFS7/NDUFB3/NDUFA8/NDUFA1/NDUFA10/NDUFA2/NDUFB5/NDUFA9/NDUFB10/NDUFS6/NDUFB11/NDUFC2/NDUFS2/NDUFV3/NDUFS4/NDUFB6/NDUFB8/NDUFV1/NDUFS5/NDUFA3/NDUFA11/NDUFV2/NDUFB1/NDUFA12/NDUFA6/NDUFA13/NDUFA4/NDUFS3/NDUFA7	35
LIHC-2	BP	GO:0022900	electron transport chain	72/2092	166/14729	4.64986e-20	1.10816e-17	NDUFAB1/CIAPIN1/UQCRC1/BID/GLRX2/AIFM2/AKR7A2/NDUFB4/COQ9/NDUFB2/NDUFB7/DHRS2/IDH3B/TAFAZZIN/ETFB/CHCHD2/NDUFC1/NDUFS8/COX6A1/COX7A2/NDUFS7/COX7A2L/PARK7/NDUFB3/NDUFA8/DNAJC15/NQO2/NDUFA1/COX6B1/COX7C/UQCR11/NDUFA10/COX4I2/COX4I1/COX7B/NDUFA2/COX5B/ISCU/NDUFB5/NDUFA9/NDUFB10/NDUFS6/SURF1/NDUFC2/NDUFS2/NDUFV3/NDUFS4/UQCRQ/NDUFB6/NDUFB8/NDUFV1/SDHAF2/NDUFS5/UQCRFS1/NDUFA3/CYCS/UQCRH/COX8A/SLC25A22/…	72
LIHC-2	MF	GO:0016655	oxidoreductase activity, acting on NAD(P)H, quinone or similar compound as acceptor	38/2092	56/14729	7.0358e-20	1.61896e-17	AIFM2/NDUFB4/NDUFB2/NDUFB7/NDUFC1/NDUFS8/TP53I3/NDUFS7/NDUFB3/NDUFA8/NQO2/NDUFA1/NDUFA10/NDUFA2/NDUFB5/NDUFA9/NDUFB10/NDUFS6/NDUFC2/AKR1C2/NDUFS2/NDUFV3/NDUFS4/NDUFB6/NDUFB8/NDUFV1/NDUFS5/NDUFA3/NDUFV2/NDUFB1/NDUFA12/NDUFA6/NDUFA13/AKR1C1/NDUFA4/AKR1C3/NDUFS3/NDUFA7	38
LIHC-2	BP	GO:0006120	mitochondrial electron transport, NADH to ubiquinone	35/2092	49/14729	1.46984e-19	3.26941e-17	NDUFAB1/NDUFB4/COQ9/NDUFB2/NDUFB7/NDUFC1/NDUFS8/NDUFS7/PARK7/NDUFB3/NDUFA8/DNAJC15/NDUFA1/NDUFA10/NDUFA2/ISCU/NDUFB5/NDUFA9/NDUFB10/NDUFS6/NDUFC2/NDUFS2/NDUFV3/NDUFS4/NDUFB6/NDUFB8/NDUFV1/NDUFS5/NDUFA3/NDUFV2/NDUFB1/NDUFA6/NDUFA4/NDUFS3/NDUFA7	35
LIHC-2	MF	GO:0008137	NADH dehydrogenase (ubiquinone) activity	32/2092	42/14729	2.09472e-19	4.50905e-17	NDUFB4/NDUFB2/NDUFB7/NDUFC1/NDUFS8/NDUFS7/NDUFB3/NDUFA8/NDUFA1/NDUFA10/NDUFA2/NDUFB5/NDUFA9/NDUFB10/NDUFS6/NDUFC2/NDUFS2/NDUFV3/NDUFS4/NDUFB6/NDUFB8/NDUFV1/NDUFS5/NDUFA3/NDUFV2/NDUFB1/NDUFA12/NDUFA6/NDUFA13/NDUFA4/NDUFS3/NDUFA7	32
LIHC-2	MF	GO:0003955	NAD(P)H dehydrogenase (quinone) activity	33/2092	45/14729	4.28147e-19	8.9282e-17	NDUFB4/NDUFB2/NDUFB7/NDUFC1/NDUFS8/NDUFS7/NDUFB3/NDUFA8/NQO2/NDUFA1/NDUFA10/NDUFA2/NDUFB5/NDUFA9/NDUFB10/NDUFS6/NDUFC2/NDUFS2/NDUFV3/NDUFS4/NDUFB6/NDUFB8/NDUFV1/NDUFS5/NDUFA3/NDUFV2/NDUFB1/NDUFA12/NDUFA6/NDUFA13/NDUFA4/NDUFS3/NDUFA7	33
LIHC-2	MF	GO:0050136	NADH dehydrogenase (quinone) activity	32/2092	43/14729	7.07644e-19	1.43094e-16	NDUFB4/NDUFB2/NDUFB7/NDUFC1/NDUFS8/NDUFS7/NDUFB3/NDUFA8/NDUFA1/NDUFA10/NDUFA2/NDUFB5/NDUFA9/NDUFB10/NDUFS6/NDUFC2/NDUFS2/NDUFV3/NDUFS4/NDUFB6/NDUFB8/NDUFV1/NDUFS5/NDUFA3/NDUFV2/NDUFB1/NDUFA12/NDUFA6/NDUFA13/NDUFA4/NDUFS3/NDUFA7	32
LIHC-2	MF	GO:0003954	NADH dehydrogenase activity	32/2092	45/14729	6.70812e-18	1.31657e-15	NDUFB4/NDUFB2/NDUFB7/NDUFC1/NDUFS8/NDUFS7/NDUFB3/NDUFA8/NDUFA1/NDUFA10/NDUFA2/NDUFB5/NDUFA9/NDUFB10/NDUFS6/NDUFC2/NDUFS2/NDUFV3/NDUFS4/NDUFB6/NDUFB8/NDUFV1/NDUFS5/NDUFA3/NDUFV2/NDUFB1/NDUFA12/NDUFA6/NDUFA13/NDUFA4/NDUFS3/NDUFA7	32
LIHC-2	MF	GO:0009055	electron transfer activity	57/2092	123/14729	8.65766e-18	1.65064e-15	CIAPIN1/UQCRC1/GLRX2/AIFM2/AKR7A2/NDUFB4/NDUFB2/NDUFB7/IDH3B/ETFB/NDUFC1/NDUFS8/COX6A1/COX7A2/NDUFS7/COX7A2L/NDUFB3/NDUFA8/NQO2/NDUFA1/COX6B1/UQCR11/NDUFA10/COX4I2/COX4I1/COX7B/NDUFA2/COX5B/NDUFB5/NDUFA9/NDUFB10/NDUFS6/SURF1/NDUFC2/NDUFS2/NDUFV3/NDUFS4/NDUFB6/NDUFB8/NDUFV1/NDUFS5/UQCRFS1/NDUFA3/CYCS/UQCRH/COX8A/NDUFV2/COX5A/NDUFB1/UQCR10/NDUFA12/NDUFA6/NDUFA13/NDUFA4/NDUFS3/FDX2/NDUFA7	57
LIHC-2	BP	GO:0140053	mitochondrial gene expression	49/2092	96/14729	1.15497e-17	2.14086e-15	MRPL43/MRPS24/MRPS34/MRPS18A/POLRMT/MTG2/EARS2/SARS2/MRPL51/MRPL2/MRPS15/MTIF3/MRPS2/TSFM/MRPS7/MRPS12/MTRES1/TBRG4/TACO1/MRPL47/UQCC2/FASTKD1/TARS2/SUPV3L1/MALSU1/RPUSD3/FASTK/TRUB2/MRPL58/HARS1/SLC25A33/CHCHD1/MRPL52/MRPL57/TRMT10C/TUFM/MRPS11/MRPS16/COA3/MRPS18B/MRPL23/MRPS17/MRPS6/CHCHD10/MPV17L2/GATC/MRPL12/NDUFA7/RCC1L	49
LIHC-2	BP	GO:0032543	mitochondrial translation	40/2092	69/14729	3.06455e-17	5.52696e-15	MRPL43/MRPS24/MRPS34/MRPS18A/MTG2/EARS2/SARS2/MRPL51/MRPL2/MRPS15/MTIF3/MRPS2/TSFM/MRPS7/MRPS12/TACO1/MRPL47/UQCC2/TARS2/MALSU1/RPUSD3/TRUB2/MRPL58/HARS1/CHCHD1/MRPL52/MRPL57/TRMT10C/TUFM/MRPS11/MRPS16/COA3/MRPS18B/MRPL23/MRPS17/MRPS6/MPV17L2/GATC/NDUFA7/RCC1L	40
LIHC-2	CC	GO:1990204	oxidoreductase complex	50/2092	104/14729	1.3401e-16	2.35328e-14	NDUFAB1/NOX1/UQCRC1/NDUFB4/NDUFB2/NDUFB7/GMPR2/NDUFC1/NDUFS8/NDUFS7/NDUFB3/NDUFA8/P4HA1/NDUFA1/UQCR11/NDUFA10/NDUFA2/PDHA1/MRPS36/NDUFB5/NDUFA9/NDUFB10/NDUFS6/NDUFB11/NDUFC2/NDUFS2/NDUFV3/NDUFS4/UQCRQ/NDUFB6/NDUFB8/NDUFV1/PDHB/NDUFS5/UQCRFS1/NDUFA3/UQCRH/NDUFA11/NDUFV2/NDUFB1/UQCR10/NDUFA12/NDUFA6/P4HB/NDUFA13/NOXA1/NDUFA4/NDUFS3/UQCRHL/NDUFA7	50
LIHC-2	BP	GO:0006839	mitochondrial transport	78/2092	225/14729	6.5167e-15	1.11132e-12	BAD/SLC25A5/BID/MCUR1/HEBP2/CAMK2A/SREBF1/TIMM21/SLC25A3/SIRT4/MUL1/ATP5F1D/TIMM13/SLC25A1/TSPO/SAMM50/SLC25A14/ANTKMT/TIMM44/PPIF/AIP/ATP5F1B/ATP5PB/DNAJC15/ZNF205/ATP5F1E/MRS2/ALKBH7/ROMO1/TIMM17B/TIMM8A/ATP5IF1/TIMM17A/TIMM10/NMT1/NOL3/RHOT2/TIMM29/PSEN2/IMMP1L/ATPSCKMT/TIMM8B/ATP5F1A/ATP5PF/SLC25A28/OXA1L/UBE2J2/CHCHD4/BAP1/ATP5F1C/PMPCA/ATP5MG/ATP5PD/LETM1/ATP5ME/HSPA4/BCL2L1/SLC25A33/PARL/D…	78
LIHC-2	BP	GO:1902600	proton transmembrane transport	55/2092	131/14729	6.66162e-15	1.11132e-12	SLC25A5/UQCRC1/ATP6V0A1/CTNS/ATP6AP1/VPS9D1/SLC25A3/SLC46A1/ATP5F1D/ATP6V1D/ANTKMT/PPIF/SLC9A3R1/SLC22A18/ATP5F1B/COX6A1/ATP6V0E1/NDUFS7/COX7A2L/PARK7/ATP5PB/ATP6V0B/ATP5F1E/COX6B1/COX4I2/ATP6V1E1/COX4I1/COX7B/COX5B/TACO1/ATP6V1G1/COX17/SURF1/ATPSCKMT/ATP5F1A/ATP5MC3/ATP5PF/ATP5MC1/ATP6V0D1/ATP5F1C/ATP5MG/ATP5PD/ATP5ME/UQCRFS1/UQCRH/COX8A/DNAJC30/SLC25A22/COX5A/UQCR10/NDUFA4/PHB2/ATP5MF/ATP5PO/CO…	55
LIHC-2	MF	GO:0016651	oxidoreductase activity, acting on NAD(P)H	40/2092	84/14729	2.20018e-13	3.58093e-11	NOX1/AIFM2/NDUFB4/NDUFB2/NDUFB7/GMPR2/NDUFC1/NDUFS8/TP53I3/NDUFS7/NDUFB3/NDUFA8/NQO2/NDUFA1/NDUFA10/NDUFA2/NDUFB5/NDUFA9/NDUFB10/NDUFS6/NDUFC2/AKR1C2/NDUFS2/NDUFV3/NDUFS4/NDUFB6/NDUFB8/NDUFV1/NDUFS5/NDUFA3/NDUFV2/NDUFB1/NDUFA12/NDUFA6/NDUFA13/AKR1C1/NDUFA4/AKR1C3/NDUFS3/NDUFA7	40
LIHC-2	CC	GO:0000315	organellar large ribosomal subunit	28/2092	48/14729	1.44312e-12	2.23952e-10	MRPL43/MRPL22/MRPL28/MRPS18A/MRPL4/MRPL32/MRPL27/MRPL51/MRPL2/MRPS30/MRPL37/NSUN4/MRPL47/MRPL58/MRPL36/MRPL52/MRPL57/MRPL48/MRPL14/MRPL41/MRPL54/MRPL40/MRPL21/MRPL38/MRPL23/MRPL20/MPV17L2/MRPL12	28
LIHC-2	CC	GO:0005762	mitochondrial large ribosomal subunit	28/2092	48/14729	1.44312e-12	2.23952e-10	MRPL43/MRPL22/MRPL28/MRPS18A/MRPL4/MRPL32/MRPL27/MRPL51/MRPL2/MRPS30/MRPL37/NSUN4/MRPL47/MRPL58/MRPL36/MRPL52/MRPL57/MRPL48/MRPL14/MRPL41/MRPL54/MRPL40/MRPL21/MRPL38/MRPL23/MRPL20/MPV17L2/MRPL12	28
LIHC-2	CC	GO:1905368	peptidase complex	38/2092	85/14729	9.95074e-12	1.50912e-09	PSMB1/PSMC4/PSMA4/PSMC5/TXNL1/PSME1/PSMD8/PSMA3/PSMB5/PSME2/PSMA7/PSMD7/PSMA2/PSMD3/PSMD9/SPCS1/PSMD14/SPCS2/TAF12/PIGT/PSMF1/PSMB2/PSMA1/ADRM1/PSMB7/PSMA5/PSMC2/TAF6L/PSMC3/TAF10/SEC11C/TADA3/PAAF1/SGF29/ZFAND2A/PSMD13/SPG7/PSMB3	38
LIHC-2	CC	GO:0000502	proteasome complex	28/2092	51/14729	1.09771e-11	1.62778e-09	PSMB1/PSMC4/PSMA4/PSMC5/TXNL1/PSME1/PSMD8/PSMA3/PSMB5/PSME2/PSMA7/PSMD7/PSMA2/PSMD3/PSMD9/PSMD14/PSMF1/PSMB2/PSMA1/ADRM1/PSMB7/PSMA5/PSMC2/PSMC3/PAAF1/ZFAND2A/PSMD13/PSMB3	28
LIHC-2	CC	GO:0005753	mitochondrial proton-transporting ATP synthase complex	16/2092	19/14729	1.65028e-11	2.39398e-09	ATP5F1D/ATP5F1B/ATP5PB/ATP5F1E/ATP5F1A/ATP5MC3/ATP5PF/ATP5MJ/ATP5MC1/ATP5F1C/ATP5MG/ATP5PD/ATP5ME/ATP5MK/ATP5MF/ATP5PO	16
LIHC-2	BP	GO:0015985	energy coupled proton transport, down electrochemical gradient	18/2092	24/14729	2.9613e-11	4.11682e-09	VPS9D1/ATP5F1D/ANTKMT/ATP5F1B/ATP5PB/ATP5F1E/ATPSCKMT/ATP5F1A/ATP5MC3/ATP5PF/ATP5MC1/ATP5F1C/ATP5MG/ATP5PD/ATP5ME/DNAJC30/ATP5MF/ATP5PO	18
LIHC-2	BP	GO:0015986	ATP synthesis coupled proton transport	18/2092	24/14729	2.9613e-11	4.11682e-09	VPS9D1/ATP5F1D/ANTKMT/ATP5F1B/ATP5PB/ATP5F1E/ATPSCKMT/ATP5F1A/ATP5MC3/ATP5PF/ATP5MC1/ATP5F1C/ATP5MG/ATP5PD/ATP5ME/DNAJC30/ATP5MF/ATP5PO	18
LIHC-2	MF	GO:0015078	proton transmembrane transporter activity	43/2092	108/14729	4.80166e-11	6.53907e-09	SLC25A5/UQCRC1/SLC11A1/ATP6V0A1/CTNS/SLC25A3/SLC46A1/ATP5F1D/ATP6V1D/SLC22A18/ATP5F1B/COX6A1/ATP6V0E1/COX7A2L/ATP5PB/ATP6V0B/ATP5F1E/COX6B1/COX4I2/ATP6V1E1/COX4I1/COX7B/COX5B/ATP6V1G1/SURF1/ATP5F1A/ATP5MC3/ATP5PF/ATP5MC1/ATP6V0D1/ATP5F1C/ATP5MG/ATP5PD/LETM1/ATP5ME/UQCRFS1/UQCRH/COX8A/SLC25A22/COX5A/UQCR10/ATP5MF/ATP5PO	43
LIHC-2	CC	GO:0016469	proton-transporting two-sector ATPase complex	25/2092	44/14729	5.11348e-11	6.82445e-09	ATP6V0A1/ATP6AP1/ATP5F1D/ATP6V1D/ATP5F1B/ATP6V0E1/ATP5PB/ATP6V0B/ATP5F1E/ATP6V1E1/ATP6V1G1/ATP5F1A/ATP5MC3/ATP5PF/ATP5MJ/ATP5MC1/ATP6V0D1/ATP5F1C/ATP5MG/ATP5PD/ATP5ME/ATP5MK/ATP5MF/ATP5PO/TMEM199	25
LIHC-2	CC	GO:1905369	endopeptidase complex	29/2092	57/14729	5.67549e-11	7.42598e-09	PSMB1/PSMC4/PSMA4/PSMC5/TXNL1/PSME1/PSMD8/PSMA3/PSMB5/PSME2/PSMA7/PSMD7/PSMA2/PSMD3/PSMD9/PSMD14/PIGT/PSMF1/PSMB2/PSMA1/ADRM1/PSMB7/PSMA5/PSMC2/PSMC3/PAAF1/ZFAND2A/PSMD13/PSMB3	29
LIHC-2	CC	GO:0045259	proton-transporting ATP synthase complex	16/2092	20/14729	7.15717e-11	9.18457e-09	ATP5F1D/ATP5F1B/ATP5PB/ATP5F1E/ATP5F1A/ATP5MC3/ATP5PF/ATP5MJ/ATP5MC1/ATP5F1C/ATP5MG/ATP5PD/ATP5ME/ATP5MK/ATP5MF/ATP5PO	16
LIHC-2	BP	GO:0042776	mitochondrial ATP synthesis coupled proton transport	15/2092	18/14729	9.86114e-11	1.24157e-08	ATP5F1D/ANTKMT/ATP5F1B/ATP5PB/ATP5F1E/ATPSCKMT/ATP5F1A/ATP5PF/ATP5F1C/ATP5MG/ATP5PD/ATP5ME/DNAJC30/ATP5MF/ATP5PO	15
LIHC-2	BP	GO:1990542	mitochondrial transmembrane transport	38/2092	92/14729	1.77189e-10	2.1896e-08	SLC25A5/MCUR1/TIMM21/SLC25A3/ATP5F1D/SLC25A1/ANTKMT/TIMM44/ATP5F1B/ATP5PB/DNAJC15/ATP5F1E/MRS2/ROMO1/TIMM17B/TIMM17A/PSEN2/ATPSCKMT/ATP5F1A/ATP5PF/SLC25A28/CHCHD4/ATP5F1C/ATP5MG/ATP5PD/LETM1/ATP5ME/SLC25A33/DNAJC30/SLC25A22/SLC25A41/SMDT1/SFXN4/VDAC1/PAM16/ATP5MF/ATP5PO/TIMM23	38
LIHC-2	MF	GO:0015399	primary active transmembrane transporter activity	56/2092	167/14729	1.85436e-10	2.24985e-08	UQCRC1/NDUFB4/NDUFB2/NDUFB7/ATP6V1D/NDUFC1/NDUFS8/ATP5F1B/COX6A1/ATP6V0E1/CYB561D2/NDUFS7/ABCB6/COX7A2L/NDUFB3/NDUFA8/NDUFA1/COX6B1/NDUFA10/COX4I2/ATP6V1E1/COX4I1/COX7B/NDUFA2/COX5B/NDUFB5/ATP6V1G1/NDUFA9/NDUFB10/NDUFS6/SURF1/NDUFC2/NDUFS2/ATP6V0D1/NDUFV3/NDUFS4/NDUFB6/NDUFB8/NDUFV1/NDUFS5/UQCRFS1/NDUFA3/UQCRH/COX8A/NDUFV2/COX5A/NDUFB1/UQCR10/NDUFA12/NDUFA6/NDUFA13/NDUFA4/ABCB8/ABCA4/NDUFS3/NDUFA7	56
LIHC-2	CC	GO:0005840	ribosome	64/2092	206/14729	3.6688e-10	4.37177e-08	RPL26L1/MRPL43/MRPS24/MRPS34/MRPL22/MRPL28/MT3/MRPS33/MRPS18A/MTG2/MRPL4/MRPL32/MRPL27/MRPL51/MRPL2/MRPS30/MRPL37/MRPS15/NSUN4/SERP1/MRPS2/MRPS7/RRBP1/MRPS26/MRPS12/RPS4Y1/MRPS25/MRPS36/MRPS9/MRPL47/RPL3L/MRPS5/MRPS18C/RPL36AL/MRPL58/SRP68/MRPL1/MRPL36/CHCHD1/MRPL52/MRPL57/MRPL48/AURKAIP1/MRPL14/MRPS11/MRPL41/MRPS16/MRPL54/RPS27L/MRPL40/HBA2/MRPL21/RPS26/RPS6KL1/MRPL38/MRPS18B/HBA1/MRPL23/MRPS17/…	64
LIHC-2	CC	GO:0000314	organellar small ribosomal subunit	18/2092	27/14729	6.7155e-10	7.7263e-08	MRPS24/MRPS34/MRPS33/MRPS18A/MRPS15/MRPS2/MRPS7/MRPS26/MRPS12/MRPS36/MRPS9/MRPS5/MRPS18C/MRPS11/MRPS16/MRPS18B/MRPS17/MRPS6	18
LIHC-2	CC	GO:0005763	mitochondrial small ribosomal subunit	18/2092	27/14729	6.7155e-10	7.7263e-08	MRPS24/MRPS34/MRPS33/MRPS18A/MRPS15/MRPS2/MRPS7/MRPS26/MRPS12/MRPS36/MRPS9/MRPS5/MRPS18C/MRPS11/MRPS16/MRPS18B/MRPS17/MRPS6	18
LIHC-2	BP	GO:0007006	mitochondrial membrane organization	39/2092	102/14729	1.53186e-09	1.73256e-07	BAD/SLC25A5/BID/HEBP2/ADCK1/CAMK2A/MUL1/TIMM13/SAMM50/TAFAZZIN/CHCHD3/PPIF/ZNF205/ALKBH7/ROMO1/TIMM8A/ATP5IF1/TIMM10/NMT1/NOL3/RHOT2/TIMM29/TIMM8B/OXA1L/CHCHD6/LETM1/HSPA4/BCL2L1/MICOS10/MICOS13/TMEM11/APOO/NDUFA13/BLOC1S2/SPG7/UQCC3/SLC35F6/CHCHD10/RCC1L	39
LIHC-2	CC	GO:0044391	ribosomal subunit	54/2092	170/14729	3.57831e-09	3.97967e-07	RPL26L1/MRPL43/MRPS24/MRPS34/MRPL22/MRPL28/MRPS33/MRPS18A/MRPL4/MRPL32/MRPL27/MRPL51/MRPL2/MRPS30/MRPL37/MRPS15/NSUN4/MRPS2/MRPS7/MRPS26/MRPS12/RPS4Y1/MRPS36/MRPS9/MRPL47/RPL3L/MRPS5/MRPS18C/RPL36AL/MRPL58/MRPL1/MRPL36/MRPL52/MRPL57/MRPL48/MRPL14/MRPS11/MRPL41/MRPS16/MRPL54/RPS27L/MRPL40/HBA2/MRPL21/RPS26/MRPL38/MRPS18B/HBA1/MRPL23/MRPS17/MRPL20/MRPS6/MPV17L2/MRPL12	54
LIHC-2	CC	GO:0031304	intrinsic component of mitochondrial inner membrane	25/2092	52/14729	5.45437e-09	5.87049e-07	MCUR1/SLC25A3/SAMM50/CHCHD3/TIMM17B/COX16/TIMM17A/TMEM177/OXA1L/CHCHD6/CCDC51/COQ2/MICOS10/MICOS13/MTLN/TMEM11/SMDT1/SFXN4/COA3/APOO/SPG7/UQCC3/PET100/CHCHD10/TIMM23	25
LIHC-2	CC	GO:0031305	integral component of mitochondrial inner membrane	25/2092	52/14729	5.45437e-09	5.87049e-07	MCUR1/SLC25A3/SAMM50/CHCHD3/TIMM17B/COX16/TIMM17A/TMEM177/OXA1L/CHCHD6/CCDC51/COQ2/MICOS10/MICOS13/MTLN/TMEM11/SMDT1/SFXN4/COA3/APOO/SPG7/UQCC3/PET100/CHCHD10/TIMM23	25
LIHC-2	CC	GO:0032592	integral component of mitochondrial membrane	32/2092	80/14729	1.23238e-08	1.30534e-06	BID/MCUR1/ADCK1/SLC25A3/MUL1/SAMM50/CHCHD3/ABCB6/TIMM17B/COX16/TIMM17A/RHOT2/TMEM177/OXA1L/CHCHD6/CCDC51/COQ2/MICOS10/MICOS13/MTLN/TMEM11/SMDT1/SFXN4/COA3/APOO/SPG7/UQCC3/FIS1/PIGBOS1/PET100/CHCHD10/TIMM23	32
LIHC-2	BP	GO:0007007	inner mitochondrial membrane organization	19/2092	34/14729	1.58315e-08	1.62528e-06	ADCK1/TIMM13/SAMM50/TAFAZZIN/CHCHD3/ROMO1/TIMM8A/TIMM10/TIMM29/TIMM8B/CHCHD6/LETM1/MICOS10/MICOS13/TMEM11/APOO/NDUFA13/UQCC3/CHCHD10	19
LIHC-2	BP	GO:0017004	cytochrome complex assembly	19/2092	34/14729	1.58315e-08	1.62528e-06	HCCS/TIMM21/UQCC1/COX16/TACO1/UQCC2/COX17/SURF1/OXA1L/UQCRFS1/SLC25A33/COX14/COA4/COA5/COA3/UQCC3/PET100/SMIM20/COA8	19
LIHC-2	CC	GO:0098573	intrinsic component of mitochondrial membrane	32/2092	81/14729	1.76186e-08	1.78134e-06	BID/MCUR1/ADCK1/SLC25A3/MUL1/SAMM50/CHCHD3/ABCB6/TIMM17B/COX16/TIMM17A/RHOT2/TMEM177/OXA1L/CHCHD6/CCDC51/COQ2/MICOS10/MICOS13/MTLN/TMEM11/SMDT1/SFXN4/COA3/APOO/SPG7/UQCC3/FIS1/PIGBOS1/PET100/CHCHD10/TIMM23	32
LIHC-2	CC	GO:0140534	endoplasmic reticulum protein-containing complex	40/2092	115/14729	2.25101e-08	2.24193e-06	RHBDD2/PIGQ/HSPA5/SEC61A1/UFD1/PIGH/EMC9/SEC61B/SPCS1/AUP1/SPCS2/P4HA1/ORMDL2/PIGT/EMC3/EMC1/SDF2L1/EMC4/DAD1/PRKCSH/EMC8/SELENOS/EMC7/SRPRB/PYURF/NBAS/EMC10/RPN1/SEC11C/HSP90B1/PPIB/PDIA3/ALG14/CALR/SSR4/GET1/FAF1/P4HB/GET3/OST4	40
LIHC-2	BP	GO:0010498	proteasomal protein catabolic process	104/2092	437/14729	3.8561e-08	3.78409e-06	RHBDD2/PSMB1/PSMC4/NUB1/RNF14/GABARAPL2/PSMA4/HSPA5/NEDD4L/PITHD1/SIRT2/UFD1/RNF126/ARAF/KEAP1/PSMC5/EDEM2/NSFL1C/PSME1/PSMD8/CDC34/ASCC2/DESI1/PSMA3/PSMB5/PSME2/PSMA7/PSMD7/STUB1/ELOB/SGTA/FZR1/PSMA2/SEC61B/DVL1/FBXW4/FBXL15/WFS1/USP5/SKP1/PSMD14/AUP1/SUMO1/PARK7/FBXO2/FBXO6/UBE2B/GIPC1/PSMF1/PSMB2/HECTD3/SDF2L1/PSMA1/CDC16/DDA1/SELENOS/FBXO44/AGAP3/UBAC2/FBXL8/DNAJB2/PSMB7/RNF121/ANAPC11/PSMA5/…	104
LIHC-2	BP	GO:0006605	protein targeting	73/2092	276/14729	5.22076e-08	5.04901e-06	BID/HSPA5/SEC61A1/SREBF1/TIMM21/SIRT4/TIMM13/RNF215/TSPO/SAMM50/MON1B/NAGPA/NUCB1/SGTA/TIMM44/CDC37/SEC61B/AIP/SPCS1/SPCS2/DNAJC15/SIL1/PEX16/GIPC1/PEX6/ROMO1/TIMM17B/TIMM8A/ATP5IF1/VPS4A/AP4B1/TIMM17A/TIMM10/ZDHHC4/SRP14/KATNB1/TIMM29/SRPRB/IMMP1L/TIMM8B/SRP19/RABGEF1/ZFAND2B/UBE2J2/ZDHHC12/CHCHD4/BAP1/ZDHHC19/MON1A/CDK5/PMPCA/YIF1B/SRP68/HSPA4/ZDHHC24/HRAS/ZDHHC14/PARL/VPS37D/MIEF2/ZFAND2A/CIB1…	73
LIHC-2	MF	GO:0046933	proton-transporting ATP synthase activity, rotational mechanism	12/2092	16/14729	6.83025e-08	6.51118e-06	ATP5F1D/ATP5F1B/ATP5PB/ATP5F1E/ATP5F1A/ATP5PF/ATP5F1C/ATP5MG/ATP5PD/ATP5ME/ATP5MF/ATP5PO	12
LIHC-2	CC	GO:0070069	cytochrome complex	19/2092	37/14729	9.82128e-08	9.23062e-06	UQCRC1/COX6A1/COX7A2/COX7A2L/COX6B1/COX7C/UQCR11/COX4I2/COX4I1/COX7B/COX5B/UQCRQ/UQCRFS1/UQCRH/COX8A/COX5A/UQCR10/NDUFA4/UQCRHL	19
LIHC-2	CC	GO:0022624	proteasome accessory complex	13/2092	19/14729	1.08366e-07	1.00434e-05	PSMC4/PSMC5/PSME1/PSMD8/PSME2/PSMD7/PSMD3/PSMD9/PSMD14/ADRM1/PSMC2/PSMC3/PSMD13	13
LIHC-2	MF	GO:0003735	structural constituent of ribosome	47/2092	154/14729	1.41801e-07	1.29622e-05	RPL26L1/MRPL43/MRPS24/MRPS34/MRPL22/MRPL28/MRPS33/MRPS18A/MRPL4/MRPL32/MRPL27/MRPL51/MRPL2/MRPS30/MRPL37/MRPS15/MRPS2/MRPS7/MRPS12/RPS4Y1/MRPS25/MRPS36/MRPS9/MRPL47/RPL3L/MRPS5/MRPS18C/RPL36AL/MRPL1/MRPL36/MRPL52/MRPL57/MRPL14/MRPS11/MRPL41/MRPS16/MRPL54/RPS27L/MRPL21/RPS26/MRPS18B/MRPL23/MRPS17/MRPL20/MRPS6/MRPL12/NDUFA7	47
LIHC-2	BP	GO:0051205	protein insertion into membrane	23/2092	52/14729	1.54811e-07	1.39602e-05	TIMM13/SAMM50/EMC9/UBL4A/SGTA/WDR83OS/EMC3/ROMO1/TIMM8A/EMC1/EMC4/EMC8/EMC7/TIMM10/NMT1/TIMM29/TIMM8B/OXA1L/EMC10/HSPA4/GET1/NDUFA13/GET3	23
LIHC-2	BP	GO:0033617	mitochondrial cytochrome c oxidase assembly	13/2092	20/14729	2.69182e-07	2.395e-05	TIMM21/COX16/TACO1/COX17/SURF1/OXA1L/COX14/COA4/COA5/COA3/PET100/SMIM20/COA8	13
LIHC-2	BP	GO:0006754	ATP biosynthetic process	22/2092	50/14729	3.21969e-07	2.82697e-05	ENO1/VPS9D1/ATP5F1D/TAFAZZIN/ANTKMT/ATP5F1B/ATP5PB/ATP5F1E/ATPSCKMT/ATP5F1A/ATP5MC3/ATP5PF/ATP5MC1/ATP5F1C/LDHC/ATP5MG/ATP5PD/ATP5ME/DNAJC30/UQCC3/ATP5MF/ATP5PO	22
LIHC-2	CC	GO:0005838	proteasome regulatory particle	11/2092	15/14729	3.63775e-07	3.15256e-05	PSMC4/PSMC5/PSMD8/PSMD7/PSMD3/PSMD9/PSMD14/ADRM1/PSMC2/PSMC3/PSMD13	11
LIHC-2	CC	GO:0005839	proteasome core complex	12/2092	18/14729	5.27375e-07	4.45465e-05	PSMB1/PSMA4/PSMA3/PSMB5/PSMA7/PSMA2/PSMF1/PSMB2/PSMA1/PSMB7/PSMA5/PSMB3	12
LIHC-2	MF	GO:0015252	proton channel activity	12/2092	18/14729	5.27375e-07	4.45465e-05	ATP5F1D/ATP5F1B/ATP5PB/ATP5F1E/ATP5F1A/ATP5PF/ATP5F1C/ATP5MG/ATP5PD/ATP5ME/ATP5MF/ATP5PO	12
LIHC-2	BP	GO:0009206	purine ribonucleoside triphosphate biosynthetic process	24/2092	59/14729	5.58955e-07	4.66238e-05	ENO1/VPS9D1/ATP5F1D/TAFAZZIN/NME3/NME4/ANTKMT/ATP5F1B/ATP5PB/ATP5F1E/ATPSCKMT/ATP5F1A/ATP5MC3/ATP5PF/ATP5MC1/ATP5F1C/LDHC/ATP5MG/ATP5PD/ATP5ME/DNAJC30/UQCC3/ATP5MF/ATP5PO	24
LIHC-2	CC	GO:0033177	proton-transporting two-sector ATPase complex, proton-transporting domain	13/2092	21/14729	6.14397e-07	5.06157e-05	ATP6V0A1/ATP6V0E1/ATP5PB/ATP6V0B/ATP5MC3/ATP5PF/ATP5MC1/ATP6V0D1/ATP5MG/ATP5PD/ATP5ME/ATP5MF/ATP5PO	13
LIHC-2	BP	GO:0009145	purine nucleoside triphosphate biosynthetic process	24/2092	60/14729	8.0689e-07	6.56631e-05	ENO1/VPS9D1/ATP5F1D/TAFAZZIN/NME3/NME4/ANTKMT/ATP5F1B/ATP5PB/ATP5F1E/ATPSCKMT/ATP5F1A/ATP5MC3/ATP5PF/ATP5MC1/ATP5F1C/LDHC/ATP5MG/ATP5PD/ATP5ME/DNAJC30/UQCC3/ATP5MF/ATP5PO	24
LIHC-2	CC	GO:0005758	mitochondrial intermembrane space	29/2092	81/14729	9.48578e-07	7.62634e-05	AK2/CIAPIN1/REXO2/NDUFB7/TIMM13/NME4/CHCHD2/PARK7/NDUFA8/CHCHD5/TIMM8A/GFER/TIMM10/BLOC1S1/UQCC2/COX17/TIMM29/TIMM8B/MIX23/CHCHD4/NDUFS5/PRELID1/TRIAP1/THOP1/CYCS/COA4/STMP1/CHCHD10/TIMM23	29
LIHC-2	CC	GO:0000276	mitochondrial proton-transporting ATP synthase complex, coupling factor F(o)	9/2092	11/14729	9.70955e-07	7.71331e-05	ATP5PB/ATP5MC3/ATP5PF/ATP5MC1/ATP5MG/ATP5PD/ATP5ME/ATP5MF/ATP5PO	9
LIHC-2	BP	GO:0006626	protein targeting to mitochondrion	31/2092	90/14729	1.06852e-06	8.38848e-05	BID/SREBF1/TIMM21/SIRT4/TIMM13/TSPO/SAMM50/TIMM44/AIP/DNAJC15/ROMO1/TIMM17B/TIMM8A/ATP5IF1/TIMM17A/TIMM10/TIMM29/IMMP1L/TIMM8B/UBE2J2/CHCHD4/BAP1/PMPCA/HSPA4/PARL/BCAP31/NDUFA13/UBL5/FIS1/PAM16/TIMM23	31
LIHC-2	BP	GO:0009201	ribonucleoside triphosphate biosynthetic process	25/2092	65/14729	1.14328e-06	8.87102e-05	ENO1/VPS9D1/ATP5F1D/TAFAZZIN/NME3/NME4/ANTKMT/ATP5F1B/ATP5PB/ATP5F1E/UCK1/ATPSCKMT/ATP5F1A/ATP5MC3/ATP5PF/ATP5MC1/ATP5F1C/LDHC/ATP5MG/ATP5PD/ATP5ME/DNAJC30/UQCC3/ATP5MF/ATP5PO	25
LIHC-2	BP	GO:0062125	regulation of mitochondrial gene expression	13/2092	22/14729	1.30604e-06	0.000100175	MTG2/TSFM/MTRES1/TACO1/UQCC2/MALSU1/RPUSD3/TRUB2/TRMT10C/COA3/CHCHD10/MPV17L2/RCC1L	13
LIHC-2	BP	GO:0072655	establishment of protein localization to mitochondrion	35/2092	109/14729	1.46872e-06	0.000111373	BID/SREBF1/TIMM21/DNAJA1/SIRT4/TIMM13/TSPO/SAMM50/TIMM44/AIP/DNAJC15/ROMO1/TIMM17B/TIMM8A/ATP5IF1/TIMM17A/TIMM10/NMT1/TIMM29/IMMP1L/TIMM8B/OXA1L/UBE2J2/CHCHD4/BAP1/PMPCA/HSPA4/PARL/DDIT3/BCAP31/NDUFA13/UBL5/FIS1/PAM16/TIMM23	35
LIHC-2	BP	GO:0071816	tail-anchored membrane protein insertion into ER membrane	11/2092	17/14729	2.50208e-06	0.0001876	EMC9/UBL4A/SGTA/EMC3/EMC1/EMC4/EMC8/EMC7/EMC10/GET1/GET3	11
LIHC-2	BP	GO:0043161	proteasome-mediated ubiquitin-dependent protein catabolic process	85/2092	372/14729	3.89763e-06	0.000288067	RHBDD2/PSMC4/NUB1/RNF14/HSPA5/NEDD4L/SIRT2/UFD1/RNF126/ARAF/KEAP1/PSMC5/EDEM2/NSFL1C/PSMD8/CDC34/ASCC2/DESI1/PSMB5/PSMD7/STUB1/ELOB/SGTA/FZR1/PSMA2/SEC61B/DVL1/FBXW4/FBXL15/WFS1/USP5/SKP1/PSMD14/AUP1/SUMO1/PARK7/FBXO2/FBXO6/UBE2B/GIPC1/PSMF1/HECTD3/CDC16/DDA1/SELENOS/FBXO44/AGAP3/FBXL8/DNAJB2/RNF121/ANAPC11/PSMA5/RMND5B/DNAJB12/FBXO4/ANKRD9/ZFAND2B/FBXW5/UBE2J2/PSMC2/FBXO27/TMUB1/PSMC3/HSP90B1/FB…	85
LIHC-2	BP	GO:0090150	establishment of protein localization to membrane	58/2092	227/14729	3.92838e-06	0.000288067	BID/HSPA5/SEC61A1/TIMM13/SAMM50/EMC9/ARFRP1/UBL4A/SGTA/WDR83OS/SEC61B/KRT18/SIL1/PEX16/OPTN/EMC3/ROMO1/TIMM8A/EMC1/EMC4/EMC8/EMC7/TIMM10/ZDHHC4/NMT1/SRP14/TIMM29/TIMM8B/SRP19/RABGEF1/OXA1L/ZFAND2B/ZDHHC12/EMC10/ZDHHC19/CDK5/RAPSN/YIF1B/SRP68/VAMP5/CPLX1/HSPA4/ZDHHC24/HRAS/ZDHHC14/VPS37D/MIEF2/GET1/CIB1/RAB11B/NDUFA13/SLC51B/CLN3/ZDHHC11/GET3/GDI1/FIS1/CHMP4A	58
LIHC-2	BP	GO:0070585	protein localization to mitochondrion	35/2092	114/14729	4.6335e-06	0.000335455	BID/SREBF1/TIMM21/DNAJA1/SIRT4/TIMM13/TSPO/SAMM50/TIMM44/AIP/DNAJC15/ROMO1/TIMM17B/TIMM8A/ATP5IF1/TIMM17A/TIMM10/NMT1/TIMM29/IMMP1L/TIMM8B/OXA1L/UBE2J2/CHCHD4/BAP1/PMPCA/HSPA4/PARL/DDIT3/BCAP31/NDUFA13/UBL5/FIS1/PAM16/TIMM23	35
LIHC-2	BP	GO:0030433	ubiquitin-dependent ERAD pathway	27/2092	78/14729	4.67516e-06	0.000335455	RHBDD2/HSPA5/UFD1/EDEM2/STUB1/SGTA/SEC61B/WFS1/AUP1/FBXO2/FBXO6/SELENOS/FBXO44/DNAJB2/RNF121/DNAJB12/UBE2J2/FBXO27/TMUB1/HSP90B1/TMUB2/TMEM129/MAN1B1/CALR/BCAP31/SVIP/RNF5	27
LIHC-2	BP	GO:0042407	cristae formation	10/2092	15/14729	4.95777e-06	0.000344644	ADCK1/SAMM50/TAFAZZIN/CHCHD3/CHCHD6/LETM1/MICOS13/APOO/UQCC3/CHCHD10	10
LIHC-2	BP	GO:0008535	respiratory chain complex IV assembly	13/2092	24/14729	4.95817e-06	0.000344644	TIMM21/COX16/TACO1/COX17/SURF1/OXA1L/COX14/COA4/COA5/COA3/PET100/SMIM20/COA8	13
LIHC-2	CC	GO:0045277	respiratory chain complex IV	13/2092	24/14729	4.95817e-06	0.000344644	COX6A1/COX7A2/COX7A2L/COX6B1/COX7C/COX4I2/COX4I1/COX7B/COX5B/UQCRFS1/COX8A/COX5A/NDUFA4	13
LIHC-2	CC	GO:0005751	mitochondrial respiratory chain complex IV	11/2092	18/14729	5.60519e-06	0.000385602	COX6A1/COX7A2/COX7A2L/COX7C/COX4I2/COX4I1/COX5B/UQCRFS1/COX8A/COX5A/NDUFA4	11
LIHC-2	CC	GO:0031300	intrinsic component of organelle membrane	86/2092	383/14729	7.08794e-06	0.000482631	SPPL2B/RHBDD2/BID/SLC66A1/HSPA5/MCUR1/SEC61A1/SPAG4/ADCK1/SLC25A3/POMGNT1/MUL1/TECR/P2RX6/SAMM50/EMC9/STX10/WDR83OS/RAB3A/FKBP8/BET1/CHCHD3/WFS1/BNIP1/SPCS1/PCSK4/AUP1/ABCB6/SLC35B1/PEX16/PIGT/EMC3/RTN2/RRBP1/TIMM17B/EMC1/EMC4/EMC8/SELENOS/COX16/IER3IP1/EMC7/TIMM17A/DNAJB2/RHOT2/TMEM177/DNAJB12/RAB3C/ZFYVE27/OXA1L/RER1/CHCHD6/EMC10/CCDC51/PDIA3/DOLPP1/YIF1B/RAB4A/VAMP5/RFNG/COQ2/MICOS10/B4GAT1/YI…	86
LIHC-2	BP	GO:0036503	ERAD pathway	31/2092	98/14729	8.11023e-06	0.000546662	RHBDD2/HSPA5/UFD1/EDEM2/STUB1/SGTA/SEC61B/WFS1/AUP1/FBXO2/FBXO6/SDF2L1/SELENOS/FBXO44/UBAC2/DNAJB2/RNF121/DNAJB12/UBE2J2/FBXO27/TMUB1/HSP90B1/UBXN6/TMUB2/TMEM129/MAN1B1/CALR/TMEM259/BCAP31/SVIP/RNF5	31
LIHC-2	CC	GO:0031301	integral component of organelle membrane	81/2092	357/14729	8.64546e-06	0.000576912	SPPL2B/RHBDD2/BID/SLC66A1/HSPA5/MCUR1/SEC61A1/SPAG4/ADCK1/SLC25A3/POMGNT1/MUL1/TECR/P2RX6/SAMM50/EMC9/STX10/WDR83OS/FKBP8/BET1/CHCHD3/WFS1/BNIP1/SPCS1/PCSK4/AUP1/ABCB6/SLC35B1/PEX16/PIGT/EMC3/RTN2/RRBP1/TIMM17B/EMC1/EMC4/EMC8/SELENOS/COX16/IER3IP1/EMC7/TIMM17A/RHOT2/TMEM177/DNAJB12/ZFYVE27/OXA1L/RER1/CHCHD6/EMC10/CCDC51/PDIA3/DOLPP1/YIF1B/VAMP5/RFNG/COQ2/MICOS10/B4GAT1/YIF1A/MICOS13/DOLK/MTLN/SLC…	81
LIHC-2	BP	GO:0009142	nucleoside triphosphate biosynthetic process	26/2092	76/14729	8.90844e-06	0.000588574	ENO1/VPS9D1/ATP5F1D/TAFAZZIN/NME3/NME4/ANTKMT/AK1/ATP5F1B/ATP5PB/ATP5F1E/UCK1/ATPSCKMT/ATP5F1A/ATP5MC3/ATP5PF/ATP5MC1/ATP5F1C/LDHC/ATP5MG/ATP5PD/ATP5ME/DNAJC30/UQCC3/ATP5MF/ATP5PO	26
LIHC-2	CC	GO:0005774	vacuolar membrane	91/2092	414/14729	9.61222e-06	0.000623383	SPPL2B/SLC7A14/GRN/ATP6V0A1/GABARAPL2/CLEC16A/SLC66A1/CTNS/AP2S1/CTSA/AP1M1/GNB1/CDIP1/MCOLN1/MARCHF2/SNAP29/AP1B1/TOM1/ATP6V1D/MAP1LC3A/VAPA/VAC14/NPRL3/VPS18/PLD3/AP1S1/RHEB/RAB5C/ATP6V0E1/NPRL2/ABCB6/ATP6V0B/TSPAN1/CTSD/VAMP8/AP5S1/WDR24/PGAP6/GFAP/ATP6V1E1/VPS4A/LAMTOR5/ACP2/BLOC1S1/TMBIM1/SLC2A8/ATP6V1G1/ATRAID/IFITM3/PSEN2/ARL8A/LAMTOR1/TMEM138/NDUFC2/PI4K2A/SEC13/ATP6V0D1/MFSD12/AP2M1/TEX2…	91
LIHC-2	CC	GO:0045263	proton-transporting ATP synthase complex, coupling factor F(o)	9/2092	13/14729	9.62213e-06	0.000623383	ATP5PB/ATP5MC3/ATP5PF/ATP5MC1/ATP5MG/ATP5PD/ATP5ME/ATP5MF/ATP5PO	9
LIHC-2	CC	GO:0031970	organelle envelope lumen	29/2092	90/14729	1.05427e-05	0.000670096	AK2/CIAPIN1/REXO2/NDUFB7/TIMM13/NME4/CHCHD2/PARK7/NDUFA8/CHCHD5/TIMM8A/GFER/TIMM10/BLOC1S1/UQCC2/COX17/TIMM29/TIMM8B/MIX23/CHCHD4/NDUFS5/PRELID1/TRIAP1/THOP1/CYCS/COA4/STMP1/CHCHD10/TIMM23	29
LIHC-2	BP	GO:0045048	protein insertion into ER membrane	12/2092	22/14729	1.0544e-05	0.000670096	EMC9/UBL4A/SGTA/WDR83OS/EMC3/EMC1/EMC4/EMC8/EMC7/EMC10/GET1/GET3	12
LIHC-2	BP	GO:0070129	regulation of mitochondrial translation	11/2092	19/14729	1.15995e-05	0.000730222	MTG2/TSFM/TACO1/UQCC2/MALSU1/RPUSD3/TRUB2/TRMT10C/COA3/MPV17L2/RCC1L	11
LIHC-2	CC	GO:0005765	lysosomal membrane	83/2092	372/14729	1.31006e-05	0.00080945	SPPL2B/SLC7A14/GRN/ATP6V0A1/CLEC16A/SLC66A1/CTNS/AP2S1/CTSA/AP1M1/GNB1/CDIP1/MCOLN1/MARCHF2/SNAP29/AP1B1/TOM1/ATP6V1D/VAPA/NPRL3/VPS18/PLD3/AP1S1/RHEB/RAB5C/ATP6V0E1/NPRL2/ABCB6/ATP6V0B/TSPAN1/CTSD/VAMP8/AP5S1/WDR24/PGAP6/GFAP/ATP6V1E1/LAMTOR5/ACP2/BLOC1S1/TMBIM1/SLC2A8/ATP6V1G1/ATRAID/IFITM3/PSEN2/ARL8A/LAMTOR1/NDUFC2/PI4K2A/SEC13/ATP6V0D1/MFSD12/AP2M1/WDR41/DAGLB/BRI3/TMEM74/BORCS5/HPS6/PLEKHF1…	83
LIHC-2	CC	GO:0098852	lytic vacuole membrane	83/2092	372/14729	1.31006e-05	0.00080945	SPPL2B/SLC7A14/GRN/ATP6V0A1/CLEC16A/SLC66A1/CTNS/AP2S1/CTSA/AP1M1/GNB1/CDIP1/MCOLN1/MARCHF2/SNAP29/AP1B1/TOM1/ATP6V1D/VAPA/NPRL3/VPS18/PLD3/AP1S1/RHEB/RAB5C/ATP6V0E1/NPRL2/ABCB6/ATP6V0B/TSPAN1/CTSD/VAMP8/AP5S1/WDR24/PGAP6/GFAP/ATP6V1E1/LAMTOR5/ACP2/BLOC1S1/TMBIM1/SLC2A8/ATP6V1G1/ATRAID/IFITM3/PSEN2/ARL8A/LAMTOR1/NDUFC2/PI4K2A/SEC13/ATP6V0D1/MFSD12/AP2M1/WDR41/DAGLB/BRI3/TMEM74/BORCS5/HPS6/PLEKHF1…	83
LIHC-2	CC	GO:0015934	large ribosomal subunit	32/2092	105/14729	1.38301e-05	0.000846679	RPL26L1/MRPL43/MRPL22/MRPL28/MRPS18A/MRPL4/MRPL32/MRPL27/MRPL51/MRPL2/MRPS30/MRPL37/NSUN4/MRPL47/RPL3L/RPL36AL/MRPL58/MRPL1/MRPL36/MRPL52/MRPL57/MRPL48/MRPL14/MRPL41/MRPL54/MRPL40/MRPL21/MRPL38/MRPL23/MRPL20/MPV17L2/MRPL12	32
LIHC-2	BP	GO:0034660	ncRNA metabolic process	88/2092	401/14729	1.43266e-05	0.000869103	LAS1L/RPUSD1/TSR3/SARS1/WDR18/KARS1/BUD23/NOP14/METTL2A/AARS1/OSGEP/RTCB/RBFA/SUV39H1/PIN4/EARS2/SARS2/POP4/DDX49/DUS4L/PTCD1/FRG1/CARS1/RPF1/EBNA1BP2/ERI3/NSUN4/WDR55/TRIR/RNF113A/INTS11/LRRC47/RRP8/TOE1/WDR74/YARS1/CARS2/DDX56/IMP4/VARS2/DUS3L/METTL25B/TARS2/FARS2/MEPCE/TUT1/TRPT1/RPP38/PELO/DPH3/RPUSD3/TSR2/SLX9/POLR3K/PARS2/NOL9/ELP6/INTS1/RPP25L/RPUSD2/DUS2/POP5/MRPL1/DUS1L/PUSL1/HARS1/EXOSC…	88
LIHC-2	BP	GO:1903008	organelle disassembly	31/2092	101/14729	1.60122e-05	0.000962605	SLC25A5/GABARAPL2/SREBF1/KIF9/MUL1/TSPO/MAP1LC3A/TAFAZZIN/TSC2/CDC37/PARK7/MTIF3/OPTN/ATP5IF1/RETREG3/CISD2/ATG12/PELO/WIPI2/STX5/TEX264/PLAAT3/PLK5/WDR45/HTT/DDRGK1/ATG9A/VDAC1/FIS1/PHB2/MCTS1	31
LIHC-2	BP	GO:0006122	mitochondrial electron transport, ubiquinol to cytochrome c	8/2092	11/14729	1.80594e-05	0.00107599	UQCRC1/UQCR11/UQCRQ/CYCS/UQCRH/UQCR10/UQCC3/UQCRHL	8
LIHC-2	BP	GO:0009205	purine ribonucleoside triphosphate metabolic process	24/2092	70/14729	1.87126e-05	0.00110504	ENO1/VPS9D1/ATP5F1D/TAFAZZIN/NME3/NME4/ANTKMT/ATP5F1B/ATP5PB/ATP5F1E/ATPSCKMT/ATP5F1A/ATP5MC3/ATP5PF/ATP5MC1/ATP5F1C/LDHC/ATP5MG/ATP5PD/ATP5ME/DNAJC30/UQCC3/ATP5MF/ATP5PO	24
LIHC-2	BP	GO:0006457	protein folding	45/2092	171/14729	2.07923e-05	0.00121708	NUDCD3/ERP44/GRN/HSPA5/NFYC/PPIE/DNAJA1/ERP29/NUDC/DNAJB11/SGTA/CDC37/WDR83OS/FKBP8/BAG1/PPIF/WFS1/DNAJC4/AIP/TTC1/HSPE1/SIL1/PRDX4/SDF2L1/DNAJB1/DNAJB2/DNAJC1/UNC45A/TBCD/DNAJB12/PDIA4/DFFA/TOR2A/CHCHD4/HSP90B1/PPIB/PDIA3/PPIC/TBCA/FKBP2/GAK/CALR/SELENOF/P4HB/PPIL3	45
LIHC-2	BP	GO:0070972	protein localization to endoplasmic reticulum	22/2092	62/14729	2.23729e-05	0.00129821	GABARAPL2/HSPA5/SEC61A1/BCAP29/VAPA/SGTA/SEC61B/SPCS1/SPCS2/UBAC2/KDELR2/SRP14/SRPRB/SRP19/RER1/ZFAND2B/SRP68/ZFAND2A/BCAP31/DDRGK1/GET3/CHMP4A	22
LIHC-2	MF	GO:0032977	membrane insertase activity	9/2092	14/14729	2.35308e-05	0.00135363	EMC9/EMC3/EMC1/EMC4/EMC8/EMC7/TIMM10/OXA1L/EMC10	9
LIHC-2	BP	GO:0006123	mitochondrial electron transport, cytochrome c to oxygen	10/2092	17/14729	2.44295e-05	0.00139332	COX6A1/COX7A2/COX7A2L/COX7C/COX4I2/COX4I1/COX5B/CYCS/COX8A/COX5A	10
LIHC-2	BP	GO:0009144	purine nucleoside triphosphate metabolic process	25/2092	76/14729	2.83455e-05	0.00160296	ENO1/VPS9D1/ATP5F1D/TAFAZZIN/NME3/NME4/ANTKMT/ATP5F1B/ATP5PB/ATP5F1E/GUK1/ATPSCKMT/ATP5F1A/ATP5MC3/ATP5PF/ATP5MC1/ATP5F1C/LDHC/ATP5MG/ATP5PD/ATP5ME/DNAJC30/UQCC3/ATP5MF/ATP5PO	25
LIHC-2	BP	GO:0006399	tRNA metabolic process	41/2092	153/14729	3.01487e-05	0.00169061	SARS1/KARS1/METTL2A/AARS1/OSGEP/RTCB/EARS2/SARS2/POP4/DUS4L/PTCD1/CARS1/LRRC47/YARS1/CARS2/VARS2/DUS3L/TARS2/FARS2/TRPT1/RPP38/DPH3/POLR3K/PARS2/ELP6/RPP25L/DUS2/POP5/DUS1L/PUSL1/HARS1/EXOSC10/POP7/TRMT10C/CTU2/ZBTB8OS/PSTK/TARS3/LAGE3/ADAT3/GATC	41
LIHC-2	CC	GO:0015935	small ribosomal subunit	23/2092	68/14729	3.55544e-05	0.00197712	MRPS24/MRPS34/MRPS33/MRPS18A/MRPS15/MRPS2/MRPS7/MRPS26/MRPS12/RPS4Y1/MRPS36/MRPS9/MRPS5/MRPS18C/MRPS11/MRPS16/RPS27L/HBA2/RPS26/MRPS18B/HBA1/MRPS17/MRPS6	23
LIHC-2	BP	GO:0009199	ribonucleoside triphosphate metabolic process	25/2092	77/14729	3.6372e-05	0.00200587	ENO1/VPS9D1/ATP5F1D/TAFAZZIN/NME3/NME4/ANTKMT/ATP5F1B/ATP5PB/ATP5F1E/UCK1/ATPSCKMT/ATP5F1A/ATP5MC3/ATP5PF/ATP5MC1/ATP5F1C/LDHC/ATP5MG/ATP5PD/ATP5ME/DNAJC30/UQCC3/ATP5MF/ATP5PO	25
LIHC-2	BP	GO:1901661	quinone metabolic process	16/2092	39/14729	3.79256e-05	0.00206919	AIFM2/AKR7A2/COQ9/COQ8B/NQO2/COQ3/NDUFA9/AKR1C2/CBR3/FDXR/COQ8A/COQ4/COQ7/COQ2/AKR1C1/AKR1C3	16
LIHC-2	BP	GO:0018208	peptidyl-proline modification	18/2092	47/14729	3.81403e-05	0.00206919	PPIE/FKBP3/PIN4/FKBP8/PPIF/AIP/PTPA/P4HA1/PRDX4/PIN1/NTMT1/PPIB/PPIC/FKBP2/P4HTM/P4HB/PPIL3/EGLN2	18
LIHC-2	BP	GO:0007029	endoplasmic reticulum organization	26/2092	82/14729	4.06096e-05	0.00218539	STEEP1/SEC61A1/TMEM38A/EMC9/UBL4A/TLE6/SGTA/WDR83OS/MOSPD3/BNIP1/VAPB/EMC3/EMC1/EMC4/REEP5/EMC8/RTN3/EMC7/ZFYVE27/EMC10/LMAN2/TOR1AIP2/JAGN1/GAK/GET1/GET3	26
LIHC-2	BP	GO:0010155	regulation of proton transport	11/2092	21/14729	4.11187e-05	0.00219508	ANTKMT/PPIF/SLC9A3R1/PARK7/TACO1/COX17/ATPSCKMT/DNAJC30/NDUFA4/PHB2/COA8	11
LIHC-2	BP	GO:0034976	response to endoplasmic reticulum stress	56/2092	234/14729	4.38748e-05	0.00232362	RHBDD2/BID/ERP44/NR1H3/HSPA5/UFD1/EDEM2/ERP29/STUB1/SGTA/SEC61B/CREB3/CDK5RAP3/WFS1/SELENOK/AUP1/PARK7/FBXO2/FBXO6/TXNDC12/SERP1/VAPB/SDF2L1/CHAC1/SESN2/NR1H2/SELENOS/FBXO44/UBAC2/DNAJB2/RNF121/MANF/DNAJB12/ATG10/PDIA4/UBE2J2/FBXO27/TMUB1/HSP90B1/PDIA3/UBXN6/TMUB2/TMEM129/BCL2L1/CEBPB/DDIT3/NUPR1/MAN1B1/CALR/TMEM259/P4HB/BCAP31/SVIP/DDRGK1/RNF5/PIGBOS1	56
LIHC-2	MF	GO:0004129	cytochrome-c oxidase activity	10/2092	18/14729	4.79599e-05	0.00251997	COX6A1/COX7A2L/COX6B1/COX4I2/COX4I1/COX7B/COX5B/SURF1/COX8A/COX5A	10
LIHC-2	BP	GO:0045047	protein targeting to ER	14/2092	32/14729	4.9273e-05	0.00256874	HSPA5/SEC61A1/SGTA/SEC61B/SPCS1/SPCS2/SRP14/SRPRB/SRP19/ZFAND2B/SRP68/ZFAND2A/GET3/CHMP4A	14
LIHC-2	MF	GO:0016853	isomerase activity	37/2092	136/14729	5.08175e-05	0.00262872	RPUSD1/ERP44/GLRX2/PPIE/PMM1/FKBP3/ITPK1/PIN4/GPI/FKBP8/PPIF/AIP/TPI1/GALE/PTPA/PIN1/EBP/PDIA4/RPUSD3/LSS/CRELD1/RPUSD2/PPIB/PDIA3/TRUB2/KATNAL2/ECI1/PPIC/PUSL1/BPGM/FKBP2/THAP4/MPI/HYI/CRELD2/P4HB/PPIL3	37
LIHC-2	BP	GO:0006914	autophagy	97/2092	468/14729	5.92225e-05	0.00301673	BAD/SLC25A5/BID/RRAGD/ATP6V0A1/GABARAPL2/DAPK2/CLEC16A/CTSA/SIRT2/SREBF1/KEAP1/MT3/NSFL1C/MUL1/MCOLN1/SNAP29/TSPO/ATP6V1D/MAP1LC3A/TAFAZZIN/NPRL3/TSC2/STUB1/KAT8/VPS18/TBC1D17/CDC37/RHEB/GAPDH/DAP/ATP6V0E1/NPRL2/AUP1/PARK7/RRAGC/ATP6V0B/STK11/VAMP8/CISD1/OPTN/ATG101/KIF25/CAPNS1/WDR24/CHMP2A/ATG4D/SESN2/ATP5IF1/GFAP/ATP6V1E1/VPS25/EXOC4/VPS4A/ATP6V1G1/RETREG3/MVB12A/CISD2/ATG12/LRSAM1/VPS51/ATG10…	97
LIHC-2	BP	GO:0061919	process utilizing autophagic mechanism	97/2092	468/14729	5.92225e-05	0.00301673	BAD/SLC25A5/BID/RRAGD/ATP6V0A1/GABARAPL2/DAPK2/CLEC16A/CTSA/SIRT2/SREBF1/KEAP1/MT3/NSFL1C/MUL1/MCOLN1/SNAP29/TSPO/ATP6V1D/MAP1LC3A/TAFAZZIN/NPRL3/TSC2/STUB1/KAT8/VPS18/TBC1D17/CDC37/RHEB/GAPDH/DAP/ATP6V0E1/NPRL2/AUP1/PARK7/RRAGC/ATP6V0B/STK11/VAMP8/CISD1/OPTN/ATG101/KIF25/CAPNS1/WDR24/CHMP2A/ATG4D/SESN2/ATP5IF1/GFAP/ATP6V1E1/VPS25/EXOC4/VPS4A/ATP6V1G1/RETREG3/MVB12A/CISD2/ATG12/LRSAM1/VPS51/ATG10…	97
LIHC-2	BP	GO:0016236	macroautophagy	59/2092	253/14729	6.14147e-05	0.0031047	SLC25A5/ATP6V0A1/GABARAPL2/CLEC16A/NSFL1C/MCOLN1/SNAP29/ATP6V1D/MAP1LC3A/TAFAZZIN/NPRL3/TSC2/CDC37/RHEB/GAPDH/ATP6V0E1/NPRL2/AUP1/ATP6V0B/VAMP8/OPTN/ATG101/CAPNS1/CHMP2A/SESN2/ATP6V1E1/VPS25/EXOC4/VPS4A/ATP6V1G1/RETREG3/MVB12A/ATG12/LRSAM1/ATG10/WIPI2/SNF8/ATP6V0D1/MTMR14/TEX264/TMEM74/CDK5/TMEM41B/UBXN6/NUPR1/CHMP6/VPS37D/CLN3/WDR45/HTT/DDRGK1/ATG9A/RNF5/PJVK/TECPR1/VDAC1/PHB2/PGAM5/CHMP4A	59
LIHC-2	MF	GO:0016874	ligase activity	39/2092	148/14729	6.9596e-05	0.00349184	SARS1/KARS1/AARS1/ATP5F1D/RTCB/GSS/EARS2/SARS2/CARS1/ATP5F1B/ATP5PB/ATP5F1E/LRRC47/YARS1/CARS2/FPGS/VARS2/RTCA/TPGS1/TARS2/SLC27A3/FARS2/ATP5F1A/ATP5PF/PARS2/SUCLG1/ATP5F1C/SLC27A4/ATP5MG/ATP5PD/GHDC/ATP5ME/HARS1/NADSYN1/ACSF3/TARS3/ATP5MF/ATP5PO/GATC	39
LIHC-2	CC	GO:0000786	nucleosome	18/2092	49/14729	7.27203e-05	0.00362136	H2BC11/H3-3B/H2BC5/H2AC6/H2BC4/H2BC21/H1-10/H1-2/H2AC11/H4C11/H2BC12/H2BC15/H2AJ/H4C14/H3C8/H4C9/H2AC8/H3C10	18
LIHC-2	BP	GO:0045454	cell redox homeostasis	14/2092	33/14729	7.44467e-05	0.00367987	SLC11A1/ERP44/GLRX2/TXN2/PRDX1/PRDX4/PRDX5/SELENOS/TXN/PRDX2/DDIT3/TXNRD2/GPX1/EGLN2	14
LIHC-2	BP	GO:0006743	ubiquinone metabolic process	10/2092	19/14729	8.83604e-05	0.00430386	AIFM2/COQ9/COQ8B/COQ3/NDUFA9/FDXR/COQ8A/COQ4/COQ7/COQ2	10
LIHC-2	MF	GO:0016675	oxidoreductase activity, acting on a heme group of donors	10/2092	19/14729	8.83604e-05	0.00430386	COX6A1/COX7A2L/COX6B1/COX4I2/COX4I1/COX7B/COX5B/SURF1/COX8A/COX5A	10
LIHC-2	BP	GO:0045039	protein insertion into mitochondrial inner membrane	7/2092	10/14729	9.33663e-05	0.00445024	TIMM13/ROMO1/TIMM8A/TIMM10/TIMM29/TIMM8B/NDUFA13	7
LIHC-2	BP	GO:0045050	protein insertion into ER membrane by stop-transfer membrane-anchor sequence	7/2092	10/14729	9.33663e-05	0.00445024	EMC9/EMC3/EMC1/EMC4/EMC8/EMC7/EMC10	7
LIHC-2	CC	GO:0072546	EMC complex	7/2092	10/14729	9.33663e-05	0.00445024	EMC9/EMC3/EMC1/EMC4/EMC8/EMC7/EMC10	7
LIHC-2	MF	GO:0140101	catalytic activity, acting on a tRNA	30/2092	105/14729	9.66207e-05	0.0045727	SARS1/KARS1/METTL2A/AARS1/EARS2/SARS2/POP4/DUS4L/CARS1/LRRC47/YARS1/CARS2/VARS2/DUS3L/TARS2/FARS2/TRPT1/RPP38/PARS2/DUS2/POP5/MRPL58/DUS1L/HARS1/POP7/TRMT10C/PSTK/PTRHD1/TARS3/GATC	30
LIHC-2	CC	GO:0031314	extrinsic component of mitochondrial inner membrane	8/2092	13/14729	0.000107837	0.00506757	NDUFAF5/COQ8B/COQ3/COQ8A/ATP23/COQ4/COQ7/PAM16	8
LIHC-2	MF	GO:0140098	catalytic activity, acting on RNA	70/2092	320/14729	0.000115681	0.00539819	POLR2J/SARS1/KARS1/BUD23/REXO2/METTL2A/AARS1/ALKBH5/POLR2E/POLRMT/RTCB/POLR3H/POLR2C/EARS2/SARS2/POP4/POLR2I/DDX49/DUS4L/DCPS/CARS1/TDP2/POLR3G/ERI3/NSUN4/INTS11/LRRC47/TOE1/YARS1/CARS2/DDX56/POLR1E/VARS2/RTCA/DUS3L/METTL25B/TARS2/FARS2/MEPCE/TUT1/TRPT1/RPP38/MOV10/SUPV3L1/DDX19B/POLR3K/PARS2/ALKBH3/DUS2/POP5/MRPL58/POLR2J3/DDX19A/DUS1L/HARS1/EXOSC10/RNASEH1/POP7/ENDOV/TRMT10C/POLR2L/PSTK/YBEY/DD…	70
LIHC-2	BP	GO:0090559	regulation of membrane permeability	21/2092	64/14729	0.000126093	0.00584316	BAD/SLC25A5/BID/HEBP2/CAMK2A/MT3/MUL1/PPIF/ZNF205/ALKBH7/ATP5IF1/NMT1/NOL3/RHOT2/F11R/CLDN3/BCL2L1/BLOC1S2/SPG7/SLC35F6/CHCHD10	21
LIHC-2	BP	GO:0034470	ncRNA processing	71/2092	327/14729	0.000132011	0.00607523	LAS1L/RPUSD1/TSR3/SARS1/WDR18/KARS1/BUD23/NOP14/METTL2A/AARS1/OSGEP/RTCB/RBFA/SUV39H1/PIN4/POP4/DDX49/DUS4L/PTCD1/FRG1/RPF1/EBNA1BP2/ERI3/NSUN4/WDR55/RNF113A/INTS11/RRP8/TOE1/WDR74/DDX56/IMP4/DUS3L/METTL25B/FARS2/TUT1/TRPT1/RPP38/DPH3/RPUSD3/TSR2/SLX9/POLR3K/NOL9/ELP6/INTS1/RPP25L/RPUSD2/DUS2/POP5/MRPL1/DUS1L/PUSL1/EXOSC10/POP7/TRMT10C/CTU2/SART1/ZBTB8OS/IMP3/MRPS11/NOP10/YBEY/TBL3/NOC4L/INTS5/LA…	71
LIHC-2	CC	GO:0016591	RNA polymerase II, holoenzyme	20/2092	60/14729	0.00014206	0.00649293	POLR2J/PAF1/POLR2E/TAF7L/POLR2C/POLR2I/RECQL5/TAF12/CCNH/GTF2B/GTF2A2/TAF6L/TAF10/LEO1/POLR2J3/TADA3/POLR2L/GTF2E2/TAF13/GTF2H5	20
LIHC-2	CC	GO:0000428	DNA-directed RNA polymerase complex	25/2092	83/14729	0.000143794	0.00652745	POLR2J/PAF1/POLR2E/POLRMT/POLR3H/TAF7L/POLR2C/POLR2I/RECQL5/POLR3G/TAF12/CCNH/POLR1E/GTF2B/GTF2A2/POLR3K/TAF6L/TAF10/LEO1/POLR2J3/TADA3/POLR2L/GTF2E2/TAF13/GTF2H5	25
LIHC-2	BP	GO:0043039	tRNA aminoacylation	16/2092	43/14729	0.000152146	0.00685994	SARS1/KARS1/AARS1/EARS2/SARS2/CARS1/LRRC47/YARS1/CARS2/VARS2/TARS2/FARS2/PARS2/HARS1/TARS3/GATC	16
LIHC-2	BP	GO:0072599	establishment of protein localization to endoplasmic reticulum	14/2092	35/14729	0.000159686	0.00715156	HSPA5/SEC61A1/SGTA/SEC61B/SPCS1/SPCS2/SRP14/SRPRB/SRP19/ZFAND2B/SRP68/ZFAND2A/GET3/CHMP4A	14
LIHC-2	BP	GO:0006744	ubiquinone biosynthetic process	9/2092	17/14729	0.000190622	0.00836857	COQ9/COQ8B/COQ3/NDUFA9/FDXR/COQ8A/COQ4/COQ7/COQ2	9
LIHC-2	CC	GO:0033178	proton-transporting two-sector ATPase complex, catalytic domain	9/2092	17/14729	0.000190622	0.00836857	ATP6AP1/ATP5F1D/ATP5F1B/ATP5F1E/ATP6V1E1/ATP6V1G1/ATP5F1A/ATP5F1C/ATP5PO	9
LIHC-2	BP	GO:1901663	quinone biosynthetic process	9/2092	17/14729	0.000190622	0.00836857	COQ9/COQ8B/COQ3/NDUFA9/FDXR/COQ8A/COQ4/COQ7/COQ2	9
LIHC-2	BP	GO:0009141	nucleoside triphosphate metabolic process	28/2092	99/14729	0.000196649	0.00857673	ENO1/VPS9D1/ATP5F1D/TAFAZZIN/NME3/NME4/ANTKMT/AK1/ATP5F1B/ATP5PB/ATP5F1E/DUT/UCK1/GUK1/ATPSCKMT/ATP5F1A/ATP5MC3/ATP5PF/ATP5MC1/ATP5F1C/LDHC/ATP5MG/ATP5PD/ATP5ME/DNAJC30/UQCC3/ATP5MF/ATP5PO	28
LIHC-2	BP	GO:0043038	amino acid activation	16/2092	44/14729	0.000207845	0.00900617	SARS1/KARS1/AARS1/EARS2/SARS2/CARS1/LRRC47/YARS1/CARS2/VARS2/TARS2/FARS2/PARS2/HARS1/TARS3/GATC	16
LIHC-2	MF	GO:0003755	peptidyl-prolyl cis-trans isomerase activity	12/2092	28/14729	0.000216683	0.00918559	PPIE/FKBP3/PIN4/FKBP8/PPIF/AIP/PTPA/PIN1/PPIB/PPIC/FKBP2/PPIL3	12
LIHC-2	CC	GO:0030880	RNA polymerase complex	25/2092	85/14729	0.000217979	0.00918559	POLR2J/PAF1/POLR2E/POLRMT/POLR3H/TAF7L/POLR2C/POLR2I/RECQL5/POLR3G/TAF12/CCNH/POLR1E/GTF2B/GTF2A2/POLR3K/TAF6L/TAF10/LEO1/POLR2J3/TADA3/POLR2L/GTF2E2/TAF13/GTF2H5	25
LIHC-2	MF	GO:0004812	aminoacyl-tRNA ligase activity	15/2092	40/14729	0.000220102	0.00918559	SARS1/KARS1/AARS1/EARS2/SARS2/CARS1/LRRC47/YARS1/CARS2/VARS2/TARS2/FARS2/PARS2/HARS1/TARS3	15
LIHC-2	BP	GO:0006418	tRNA aminoacylation for protein translation	15/2092	40/14729	0.000220102	0.00918559	SARS1/KARS1/AARS1/EARS2/SARS2/CARS1/LRRC47/YARS1/CARS2/VARS2/TARS2/FARS2/PARS2/HARS1/TARS3	15
LIHC-2	MF	GO:0016875	ligase activity, forming carbon-oxygen bonds	15/2092	40/14729	0.000220102	0.00918559	SARS1/KARS1/AARS1/EARS2/SARS2/CARS1/LRRC47/YARS1/CARS2/VARS2/TARS2/FARS2/PARS2/HARS1/TARS3	15
LIHC-2	CC	GO:0005744	TIM23 mitochondrial import inner membrane translocase complex	8/2092	14/14729	0.000220245	0.00918559	TIMM21/DNAJC15/ROMO1/TIMM17B/TIMM17A/TIMM10/PAM16/TIMM23	8
LIHC-2	MF	GO:0051537	2 iron, 2 sulfur cluster binding	10/2092	21/14729	0.00025711	0.0106565	CIAPIN1/GLRX2/CISD1/ISCU/CISD2/ISCA2/UQCRFS1/NDUFV2/FDX2/CISD3	10
LIHC-2	BP	GO:0046902	regulation of mitochondrial membrane permeability	18/2092	54/14729	0.000301556	0.0124215	BAD/SLC25A5/BID/HEBP2/CAMK2A/MUL1/PPIF/ZNF205/ALKBH7/ATP5IF1/NMT1/NOL3/RHOT2/BCL2L1/BLOC1S2/SPG7/SLC35F6/CHCHD10	18
LIHC-2	CC	GO:0055029	nuclear DNA-directed RNA polymerase complex	24/2092	82/14729	0.00031337	0.012829	POLR2J/PAF1/POLR2E/POLR3H/TAF7L/POLR2C/POLR2I/RECQL5/POLR3G/TAF12/CCNH/POLR1E/GTF2B/GTF2A2/POLR3K/TAF6L/TAF10/LEO1/POLR2J3/TADA3/POLR2L/GTF2E2/TAF13/GTF2H5	24
LIHC-2	BP	GO:0032509	endosome transport via multivesicular body sorting pathway	12/2092	29/14729	0.00032216	0.0130361	DENND10/CHMP2A/CHMP1A/VPS25/MVB12A/TMEM50B/SNF8/UBXN6/RILP/CHMP6/TMEM50A/CHMP4A	12
LIHC-2	BP	GO:0042254	ribosome biogenesis	59/2092	268/14729	0.000322338	0.0130361	LAS1L/RPUSD1/TSR3/RPL26L1/WDR18/BUD23/MRPL22/NOP14/MTG2/RBFA/SUV39H1/PIN4/POP4/DDX49/FRG1/RPF1/EBNA1BP2/ERI3/NSUN4/WDR55/GTF3A/MRPS2/MRPS7/RRP8/ERAL1/WDR74/DDX56/IMP4/RPL3L/METTL25B/RPP38/HEATR3/MALSU1/RPUSD3/TSR2/SLX9/NOL9/RPUSD2/POP5/MRPL1/MRPL36/EXOSC10/POP7/ZNF622/SART1/IMP3/MRPS11/NOP10/YBEY/DDX28/TBL3/NOC4L/RPS27L/NOC2L/EXOSC6/MRPL20/MPV17L2/GTF2H5/MRM1	59
LIHC-2	MF	GO:0140597	#N/A	9/2092	18/14729	0.000333284	0.0133976	EMC9/EMC3/EMC1/EMC4/EMC8/EMC7/TIMM10/OXA1L/EMC10	9
LIHC-2	BP	GO:0046390	ribose phosphate biosynthetic process	41/2092	170/14729	0.000368612	0.014729	AK2/COASY/ENO1/VPS9D1/ACOT7/ATP5F1D/TECR/SLC25A1/TAFAZZIN/NME3/NME4/ANTKMT/AK1/ATP5F1B/ATP5PB/ATP5F1E/UCK1/PDHA1/PRPSAP2/GUK1/ATPSCKMT/ATP5F1A/ATP5MC3/ATP5PF/ATP5MC1/PRPSAP1/ATP5F1C/HPRT1/LDHC/ATP5MG/ATP5PD/PDHB/ATP5ME/DCAKD/DNAJC30/ACSF3/UPP1/APRT/UQCC3/ATP5MF/ATP5PO	41
LIHC-2	BP	GO:0006164	purine nucleotide biosynthetic process	40/2092	165/14729	0.000385992	0.0153317	AK2/GUCA2B/COASY/ENO1/VPS9D1/ACOT7/ATP5F1D/TECR/SLC25A1/TAFAZZIN/NME3/NME4/ANTKMT/AK1/ATP5F1B/ATP5PB/ATP5F1E/PDHA1/PRPSAP2/GUK1/ATPSCKMT/ATP5F1A/ATP5MC3/ATP5PF/ATP5MC1/PRPSAP1/ATP5F1C/HPRT1/LDHC/ATP5MG/ATP5PD/PDHB/ATP5ME/DCAKD/DNAJC30/ACSF3/APRT/UQCC3/ATP5MF/ATP5PO	40
LIHC-2	BP	GO:0009152	purine ribonucleotide biosynthetic process	37/2092	150/14729	0.000439065	0.0173366	AK2/COASY/ENO1/VPS9D1/ACOT7/ATP5F1D/TECR/SLC25A1/TAFAZZIN/NME3/NME4/ANTKMT/AK1/ATP5F1B/ATP5PB/ATP5F1E/PDHA1/GUK1/ATPSCKMT/ATP5F1A/ATP5MC3/ATP5PF/ATP5MC1/ATP5F1C/HPRT1/LDHC/ATP5MG/ATP5PD/PDHB/ATP5ME/DCAKD/DNAJC30/ACSF3/APRT/UQCC3/ATP5MF/ATP5PO	37
LIHC-2	MF	GO:0016859	cis-trans isomerase activity	12/2092	30/14729	0.000468049	0.0183723	PPIE/FKBP3/PIN4/FKBP8/PPIF/AIP/PTPA/PIN1/PPIB/PPIC/FKBP2/PPIL3	12
LIHC-2	BP	GO:0070131	positive regulation of mitochondrial translation	7/2092	12/14729	0.000474012	0.0184976	UQCC2/RPUSD3/TRUB2/TRMT10C/COA3/MPV17L2/RCC1L	7
LIHC-2	BP	GO:0065002	intracellular protein transmembrane transport	16/2092	47/14729	0.000492931	0.019124	HSPA5/SEC61A1/TIMM21/TIMM44/SEC61B/DNAJC15/PEX16/PEX6/RTN2/ROMO1/TIMM17B/TIMM17A/ZFAND2B/CHCHD4/PAM16/TIMM23	16
LIHC-2	BP	GO:0061136	regulation of proteasomal protein catabolic process	40/2092	168/14729	0.000568959	0.021946	PSMC4/NUB1/RNF14/GABARAPL2/PITHD1/SIRT2/ARAF/KEAP1/PSMC5/PSME1/DESI1/PSME2/STUB1/ELOB/SGTA/FZR1/DVL1/USP5/PSMD14/SUMO1/PARK7/GIPC1/PSMF1/DDA1/DNAJB2/KCNE2/PSMC2/PSMC3/FBXO22/PSME3IP1/COMMD1/NUPR1/ZFAND2A/TMEM259/BCAP31/FHIT/SVIP/DDRGK1/GPX1/CEBPA	40
LIHC-2	BP	GO:0009260	ribonucleotide biosynthetic process	39/2092	163/14729	0.000597967	0.0229324	AK2/COASY/ENO1/VPS9D1/ACOT7/ATP5F1D/TECR/SLC25A1/TAFAZZIN/NME3/NME4/ANTKMT/AK1/ATP5F1B/ATP5PB/ATP5F1E/UCK1/PDHA1/GUK1/ATPSCKMT/ATP5F1A/ATP5MC3/ATP5PF/ATP5MC1/ATP5F1C/HPRT1/LDHC/ATP5MG/ATP5PD/PDHB/ATP5ME/DCAKD/DNAJC30/ACSF3/UPP1/APRT/UQCC3/ATP5MF/ATP5PO	39
LIHC-2	CC	GO:0044815	DNA packaging complex	18/2092	57/14729	0.000633395	0.0241172	H2BC11/H3-3B/H2BC5/H2AC6/H2BC4/H2BC21/H1-10/H1-2/H2AC11/H4C11/H2BC12/H2BC15/H2AJ/H4C14/H3C8/H4C9/H2AC8/H3C10	18
LIHC-2	BP	GO:0051204	protein insertion into mitochondrial membrane	10/2092	23/14729	0.00063609	0.0241172	TIMM13/SAMM50/ROMO1/TIMM8A/TIMM10/NMT1/TIMM29/TIMM8B/HSPA4/NDUFA13	10
LIHC-2	BP	GO:0000413	protein peptidyl-prolyl isomerization	12/2092	31/14729	0.000665805	0.0249744	PPIE/FKBP3/PIN4/FKBP8/PPIF/AIP/PTPA/PIN1/PPIB/PPIC/FKBP2/PPIL3	12
LIHC-2	MF	GO:0016779	nucleotidyltransferase activity	28/2092	106/14729	0.000666182	0.0249744	POLR2J/KARS1/COASY/POLB/NANS/POLR2E/POLRMT/POLR3H/CDS2/POLR2C/POLR2I/POLR3G/POLE4/POLR1E/GMPPA/TUT1/POLR3K/NMNAT3/NUDT5/POLR2J3/GMPPB/CTU2/POLD4/POLR2L/GDPGP1/PCYT2/FHIT/YRDC	28
LIHC-2	MF	GO:0051536	iron-sulfur cluster binding	19/2092	62/14729	0.000687402	0.0254835	CIAPIN1/GLRX2/NTHL1/NUBP2/CIAO3/NDUFS8/NDUFS7/LIAS/CISD1/ISCU/RSAD1/CISD2/NDUFS2/ISCA2/NDUFV1/UQCRFS1/NDUFV2/FDX2/CISD3	19
LIHC-2	MF	GO:0051540	metal cluster binding	19/2092	62/14729	0.000687402	0.0254835	CIAPIN1/GLRX2/NTHL1/NUBP2/CIAO3/NDUFS8/NDUFS7/LIAS/CISD1/ISCU/RSAD1/CISD2/NDUFS2/ISCA2/NDUFV1/UQCRFS1/NDUFV2/FDX2/CISD3	19
LIHC-2	MF	GO:0016667	oxidoreductase activity, acting on a sulfur group of donors	17/2092	53/14729	0.000727515	0.0268216	GLRX2/TXNL1/TXN2/TXNDC12/GFER/TXNDC17/SESN2/TXN/SQOR/SUMF1/MSRB2/PDIA4/CHCHD4/PDIA3/TXNRD2/P4HB/TMX2	17
LIHC-2	BP	GO:0000959	mitochondrial RNA metabolic process	14/2092	40/14729	0.000798471	0.0292758	POLRMT/EARS2/SARS2/SLIRP/MTRES1/TBRG4/FASTKD1/TARS2/SUPV3L1/FASTK/SLC25A33/TRMT10C/CHCHD10/MRPL12	14
LIHC-2	MF	GO:0022804	active transmembrane transporter activity	73/2092	359/14729	0.0008188	0.0298571	SLC25A5/UQCRC1/SLC11A1/CTNS/NDUFB4/SLC25A3/SLC35C2/NDUFB2/NDUFB7/SLC25A1/ATP6V1D/SLC25A14/NDUFC1/SLC22A18/NDUFS8/ATP5F1B/COX6A1/ATP6V0E1/CYB561D2/NDUFS7/ABCB6/COX7A2L/NDUFB3/NDUFA8/NDUFA1/COX6B1/NDUFA10/COX4I2/ATP6V1E1/COX4I1/COX7B/NDUFA2/COX5B/NDUFB5/ATP6V1G1/NDUFA9/SLC5A2/NDUFB10/NDUFS6/SURF1/NDUFC2/NDUFS2/SLC5A11/ATP6V0D1/NDUFV3/MFSD12/NDUFS4/NDUFB6/NDUFB8/NDUFV1/SLC3A2/NDUFS5/LETM1/UQCRFS1/ND…	73
LIHC-2	BP	GO:0072594	establishment of protein localization to organelle	74/2092	366/14729	0.00089483	0.0321595	BID/HSPA5/TSPAN17/SEC61A1/SREBF1/TIMM21/DNAJA1/SIRT4/TIMM13/RNF215/TSPO/SAMM50/MON1B/NAGPA/TSC2/SGTA/TIMM44/SEC61B/ZPR1/AIP/SPCS1/SUMO1/IPO13/SPCS2/DNAJC15/PEX16/PEX6/ROMO1/TIMM17B/TIMM8A/ATP5IF1/VPS25/VPS4A/TIMM17A/TIMM10/NMT1/SRP14/TIMM29/SRPRB/LRSAM1/IMMP1L/TIMM8B/SRP19/HEATR3/OXA1L/SEC13/ZFAND2B/SNF8/UBE2J2/LRWD1/CHCHD4/BAP1/MON1A/SPIDR/PMPCA/SRP68/PKIG/HSPA4/FAM53A/PARL/DDIT3/VPS37D/SGF29/DM…	74
LIHC-2	CC	GO:0005750	mitochondrial respiratory chain complex III	7/2092	13/14729	0.000901217	0.0321595	UQCRC1/UQCR11/UQCRQ/UQCRFS1/UQCRH/UQCR10/UQCRHL	7
LIHC-2	CC	GO:0045275	respiratory chain complex III	7/2092	13/14729	0.000901217	0.0321595	UQCRC1/UQCR11/UQCRQ/UQCRFS1/UQCRH/UQCR10/UQCRHL	7
LIHC-2	MF	GO:0072582	17-beta-hydroxysteroid dehydrogenase (NADP+) activity	7/2092	13/14729	0.000901217	0.0321595	HSD17B1/HSD17B3/HSD17B7/AKR1C2/AKR1C1/AKR1C3/DHRS11	7
LIHC-2	BP	GO:0008033	tRNA processing	27/2092	103/14729	0.000934975	0.0331867	SARS1/KARS1/METTL2A/AARS1/OSGEP/RTCB/POP4/DUS4L/PTCD1/DUS3L/FARS2/TRPT1/RPP38/DPH3/POLR3K/ELP6/RPP25L/DUS2/POP5/DUS1L/PUSL1/POP7/TRMT10C/CTU2/ZBTB8OS/LAGE3/ADAT3	27
LIHC-2	BP	GO:0090151	establishment of protein localization to mitochondrial membrane	11/2092	28/14729	0.000961811	0.0339586	TIMM13/SAMM50/ROMO1/TIMM8A/TIMM10/NMT1/TIMM29/TIMM8B/OXA1L/HSPA4/NDUFA13	11
LIHC-2	BP	GO:0006612	protein targeting to membrane	28/2092	109/14729	0.00106799	0.0375089	HSPA5/SEC61A1/SGTA/SEC61B/SIL1/PEX16/ZDHHC4/SRP14/SRP19/RABGEF1/ZFAND2B/ZDHHC12/ZDHHC19/CDK5/YIF1B/SRP68/ZDHHC24/HRAS/ZDHHC14/VPS37D/MIEF2/CIB1/SLC51B/ZDHHC11/GET3/GDI1/FIS1/CHMP4A	28
LIHC-2	CC	GO:0032993	protein-DNA complex	31/2092	125/14729	0.00111786	0.0390094	WDR18/NFYC/RPA3/POLD2/STN1/ZBTB17/RPA2/H2BC11/JUND/H3-3B/GTF2B/H2BC5/DDIT3/POLD4/NUPR1/H2AC6/H2BC4/H2BC21/H1-10/BRF1/H1-2/H2AC11/H4C11/H2BC12/H2BC15/H2AJ/H4C14/H3C8/H4C9/H2AC8/H3C10	31
LIHC-2	BP	GO:0000422	autophagy of mitochondrion	21/2092	74/14729	0.00112825	0.0390094	SLC25A5/GABARAPL2/SREBF1/MUL1/TSPO/MAP1LC3A/TAFAZZIN/TSC2/CDC37/PARK7/OPTN/ATP5IF1/CISD2/ATG12/WIPI2/WDR45/HTT/ATG9A/VDAC1/FIS1/PHB2	21
LIHC-2	BP	GO:0061726	mitochondrion disassembly	21/2092	74/14729	0.00112825	0.0390094	SLC25A5/GABARAPL2/SREBF1/MUL1/TSPO/MAP1LC3A/TAFAZZIN/TSC2/CDC37/PARK7/OPTN/ATP5IF1/CISD2/ATG12/WIPI2/WDR45/HTT/ATG9A/VDAC1/FIS1/PHB2	21
LIHC-2	MF	GO:0140223	general transcription initiation factor activity	13/2092	37/14729	0.00116961	0.040231	TAF7L/SNAPC2/TAF12/CCNH/GTF2B/GTF2A2/TAF6L/TAF10/SNAPC5/DRAP1/BRF1/GTF2E2/TAF13	13
LIHC-2	BP	GO:0072522	purine-containing compound biosynthetic process	40/2092	174/14729	0.00117799	0.0403114	AK2/GUCA2B/COASY/ENO1/VPS9D1/ACOT7/ATP5F1D/TECR/SLC25A1/TAFAZZIN/NME3/NME4/ANTKMT/AK1/ATP5F1B/ATP5PB/ATP5F1E/PDHA1/PRPSAP2/GUK1/ATPSCKMT/ATP5F1A/ATP5MC3/ATP5PF/ATP5MC1/PRPSAP1/ATP5F1C/HPRT1/LDHC/ATP5MG/ATP5PD/PDHB/ATP5ME/DCAKD/DNAJC30/ACSF3/APRT/UQCC3/ATP5MF/ATP5PO	40
LIHC-2	BP	GO:0006488	dolichol-linked oligosaccharide biosynthetic process	8/2092	17/14729	0.00119775	0.0405714	ALG1/DHDDS/SRD5A3/ALG8/DOLPP1/ALG14/DOLK/ALG3	8
LIHC-2	BP	GO:0030150	protein import into mitochondrial matrix	8/2092	17/14729	0.00119775	0.0405714	TIMM21/TIMM44/DNAJC15/ROMO1/TIMM17B/TIMM17A/PAM16/TIMM23	8
LIHC-2	MF	GO:0016251	RNA polymerase II general transcription initiation factor activity	12/2092	33/14729	0.00127318	0.0429087	TAF7L/SNAPC2/TAF12/CCNH/GTF2B/GTF2A2/TAF6L/TAF10/SNAPC5/DRAP1/GTF2E2/TAF13	12
LIHC-2	BP	GO:1905710	positive regulation of membrane permeability	14/2092	42/14729	0.00137961	0.0460614	SLC25A5/BID/HEBP2/MT3/MUL1/PPIF/ZNF205/ATP5IF1/NMT1/RHOT2/BLOC1S2/SPG7/SLC35F6/CHCHD10	14
LIHC-2	BP	GO:0030970	retrograde protein transport, ER to cytosol	10/2092	25/14729	0.00138743	0.0460614	UFD1/EDEM2/SEC61B/AUP1/SELENOS/UBAC2/HSP90B1/TMEM129/BCAP31/SVIP	10
LIHC-2	BP	GO:1903513	endoplasmic reticulum to cytosol transport	10/2092	25/14729	0.00138743	0.0460614	UFD1/EDEM2/SEC61B/AUP1/SELENOS/UBAC2/HSP90B1/TMEM129/BCAP31/SVIP	10
LIHC-4	BP	GO:0000280	nuclear division	140/1462	366/14729	8.06371e-49	5.02208e-45	NCAPD2/ANLN/TACC3/MRE11/TUBG2/SPDL1/CUL7/RAD51/ANAPC4/NDC1/ASPM/KIF2A/TRIP13/CHFR/NDE1/SPAG5/SMC1B/NDC80/RAD54L/AURKA/TPX2/KIF4A/CDC6/CDC23/DMC1/MYBL2/CDC25B/CCNE1/HOXA13/UBE2S/RAD51C/KPNB1/NCAPG/RAD51AP1/FBXO5/TTK/RAD1/MACROH2A1/CDC20/NEK2/CENPF/KIF14/NCAPH/MND1/KIF18A/ZWINT/CENPK/CKS2/XRCC3/DLGAP5/PKMYT1/KNSTRN/SGO1/CEP85/TUBG1/PSMC3IP/TOP2A/BRME1/RAN/FIGNL1/SLF1/CCNB1/PSRC1/CDCA8/ESPL1/BORA/BR…	140
LIHC-4	BP	GO:0007059	chromosome segregation	121/1462	291/14729	9.89307e-47	3.0807e-43	NCAPD2/BRCA1/DDX11/TACC3/MRE11/CENPQ/TUBG2/SPDL1/ANAPC4/NDC1/RAD18/TRIP13/CHFR/NDE1/NUP37/SPAG5/SMC1B/NDC80/BIRC5/KIF4A/CDC6/CDC23/SRPK1/DMC1/CSNK2A1/FAM83D/OIP5/CCNE1/RAD51C/KPNB1/NCAPG/FBXO5/TTK/MACROH2A1/ECT2/SFPQ/CDC20/NEK2/CENPF/KIF14/NUP43/NCAPH/KIF18A/ZWINT/CENPK/HJURP/XRCC3/DLGAP5/KNSTRN/SGO1/CEP85/TUBG1/PSMC3IP/TOP2A/RAN/SLF1/CCNB1/PSRC1/CDCA8/ESPL1/BRIP1/SMC2/CDK5RAP2/DSCC1/NUSAP1/KIF23…	121
LIHC-4	BP	GO:0048285	organelle fission	144/1462	411/14729	7.90729e-45	1.64155e-41	NCAPD2/ANLN/TACC3/MRE11/TUBG2/SPDL1/CUL7/RAD51/ANAPC4/NDC1/ASPM/KIF2A/TRIP13/CHFR/NDE1/SPAG5/SMC1B/NDC80/RAD54L/DNM1L/AURKA/TPX2/KIF4A/CDC6/CDC23/DMC1/MYBL2/CDC25B/GDAP1/CCNE1/HOXA13/UBE2S/RAD51C/KPNB1/NCAPG/RAD51AP1/FBXO5/TTK/RAD1/MACROH2A1/CDC20/NEK2/CENPF/KIF14/NCAPH/MND1/KIF18A/ZWINT/CENPK/CKS2/XRCC3/DLGAP5/PKMYT1/KNSTRN/SGO1/CEP85/TUBG1/PSMC3IP/TOP2A/BRME1/RAN/FIGNL1/SLF1/CCNB1/PSRC1/CDCA8/E…	144
LIHC-4	CC	GO:0098687	chromosomal region	120/1462	302/14729	7.03565e-44	1.09545e-40	NCAPD2/MRE11/CENPQ/SPDL1/RAD51/POLD1/NDE1/XRCC1/MCM2/NUP37/MCM6/SPAG5/SMC1B/THOC1/NDC80/XPO1/ORC1/BIRC5/CBX5/MSH2/CENPM/DMC1/MCM5/CENPI/OIP5/MCM4/DOT1L/EZH2/CBX1/NCAPG/RAD51AP1/NUP107/MCM3/RNF8/TTK/MACROH2A1/CENPA/ORC2/NEK2/CENPF/DCLRE1B/DNMT3A/HELLS/NUP43/CENPL/KIF18A/CBX3/ZWINT/CENPK/HJURP/NUP85/XRCC3/HAT1/KNSTRN/SGO1/DNMT1/TOP2A/RPA1/PCNA/KMT5C/CCNB1/CDCA8/DSCC1/KNL1/CENPO/DNA2/CENPE/BRCA2/PIF…	120
LIHC-4	BP	GO:0006281	DNA repair	147/1462	454/14729	4.59731e-41	5.72642e-38	LIG3/BRCA1/DDX11/MRE11/TDP1/RFC2/RAD51/POLQ/POLD1/RAD18/TRIP13/XRCC1/MCM2/MCM6/UNG/UBE2T/POLD3/TP73/PALB2/RAD54L/FUS/SUPT16H/CLSPN/CDC45/MSH2/CDC7/DMC1/MCM5/POLE2/RBBP8/POLA1/EYA1/MCM4/DOT1L/RNASEH2A/LIG1/RAD51C/NEIL3/NSD2/CEP164/FOXM1/RAD51AP1/RFC5/TIMELESS/FANCE/MCM3/RNF8/EYA4/RAD1/FANCL/MSH6/SFPQ/DCLRE1B/CDK2/DEK/HROB/MGME1/MCM8/XRCC3/AUNIP/PARP2/GINS2/CHD1L/FAAP24/BRME1/RPA1/FIGNL1/PCNA/RFC3/…	147
LIHC-4	BP	GO:0006260	DNA replication	103/1462	242/14729	5.87853e-41	6.10192e-38	LIG3/DBF4/DDX11/POLA2/MRE11/RFC2/RAD51/POLQ/POLD1/MCM10/MCM2/TIPIN/MCM6/POLD3/THOC1/ORC1/ORC6/SUPT16H/CDC45/CDC6/CDC7/MCM5/POLE2/GINS1/POLA1/RBBP7/MCM4/RNASEH2A/CCNE1/LIG1/GTPBP4/RFC5/TIMELESS/FBXO5/MCM3/GMNN/CCDC88A/ORC2/SET/CDK2/MGME1/CHTF18/E2F8/GINS2/RPA1/PCNA/NASP/RFC3/DSCC1/HMGA1/DNA2/ZGRF1/EGF/BRCA2/CDAN1/PIF1/TICRR/DTL/CCNA2/PRIM2/MMS22L/GINS4/POLE3/CIZ1/SSRP1/CHEK1/EME1/DONSON/CHAF1B/TON…	103
LIHC-4	BP	GO:0098813	nuclear chromosome segregation	98/1462	233/14729	1.83079e-38	1.62888e-35	NCAPD2/DDX11/TACC3/MRE11/CENPQ/TUBG2/SPDL1/ANAPC4/NDC1/TRIP13/CHFR/SPAG5/SMC1B/NDC80/KIF4A/CDC6/CDC23/DMC1/FAM83D/CCNE1/RAD51C/KPNB1/NCAPG/FBXO5/TTK/MACROH2A1/ECT2/SFPQ/CDC20/NEK2/CENPF/KIF14/NCAPH/KIF18A/ZWINT/CENPK/XRCC3/DLGAP5/KNSTRN/SGO1/TUBG1/PSMC3IP/TOP2A/RAN/SLF1/CCNB1/PSRC1/CDCA8/ESPL1/BRIP1/SMC2/CDK5RAP2/DSCC1/NUSAP1/KIF23/KNL1/CENPE/P3H4/KIF2C/MAEL/NUF2/FANCD2/CDCA5/NCAPG2/INCENP/DSN1/B…	98
LIHC-4	BP	GO:0006261	DNA-dependent DNA replication	72/1462	140/14729	1.30015e-35	1.01217e-32	LIG3/DBF4/DDX11/POLA2/MRE11/RFC2/RAD51/POLQ/POLD1/MCM10/MCM2/TIPIN/MCM6/POLD3/THOC1/ORC1/ORC6/CDC45/CDC6/CDC7/MCM5/POLE2/GINS1/POLA1/MCM4/CCNE1/LIG1/RFC5/TIMELESS/FBXO5/MCM3/GMNN/ORC2/MGME1/CHTF18/E2F8/RPA1/PCNA/RFC3/DSCC1/HMGA1/DNA2/ZGRF1/BRCA2/TICRR/PRIM2/MMS22L/GINS4/POLE3/CIZ1/EME1/DONSON/TONSL/RECQL4/DBF4B/TOPBP1/RFC4/PRIMPOL/E2F7/MCM7/FAM111A/CDT1/RFWD3/FEN1/CCNE2/POLE/GINS3/TRAIP/BLM/PRIM1…	72
LIHC-4	BP	GO:0140014	mitotic nuclear division	98/1462	254/14729	1.15054e-34	7.96171e-32	NCAPD2/ANLN/TACC3/TUBG2/SPDL1/CUL7/ANAPC4/KIF2A/TRIP13/NDE1/SPAG5/SMC1B/NDC80/AURKA/TPX2/KIF4A/CDC6/CDC23/MYBL2/HOXA13/UBE2S/KPNB1/NCAPG/FBXO5/TTK/MACROH2A1/CDC20/NEK2/CENPF/KIF14/NCAPH/KIF18A/ZWINT/CENPK/XRCC3/DLGAP5/PKMYT1/KNSTRN/SGO1/CEP85/TUBG1/RAN/SLF1/CCNB1/PSRC1/CDCA8/ESPL1/BORA/SMC2/CDK5RAP2/DSCC1/NUSAP1/KIF23/KIF11/KIF20B/CENPE/EGF/KIF2C/NUF2/CDCA5/NCAPG2/MKI67/INCENP/CHEK1/DSN1/CCSAP/BU…	98
LIHC-4	CC	GO:0000775	chromosome, centromeric region	79/1462	182/14729	2.4451e-32	1.52281e-29	NCAPD2/CENPQ/SPDL1/NDE1/NUP37/SPAG5/SMC1B/NDC80/XPO1/BIRC5/CBX5/CENPM/CENPI/OIP5/CBX1/NCAPG/NUP107/TTK/MACROH2A1/CENPA/ORC2/NEK2/CENPF/DNMT3A/HELLS/NUP43/CENPL/KIF18A/CBX3/ZWINT/CENPK/HJURP/NUP85/KNSTRN/SGO1/DNMT1/TOP2A/KMT5C/CCNB1/CDCA8/DSCC1/KNL1/CENPO/CENPE/ITGB3BP/KIF2C/NUF2/CDCA5/INCENP/DSN1/CENPU/SPC25/SUV39H2/CENPH/BUB3/SKA1/BUB1B/ZNF618/MIS18A/SPC24/SGO2/MAD2L1/SKA3/CENPN/PLK1/CDT1/BUB1/E…	79
LIHC-4	BP	GO:0000819	sister chromatid segregation	77/1462	174/14729	3.01466e-32	1.70685e-29	NCAPD2/DDX11/TACC3/MRE11/TUBG2/SPDL1/ANAPC4/TRIP13/CHFR/SPAG5/SMC1B/NDC80/KIF4A/CDC6/CDC23/RAD51C/KPNB1/NCAPG/FBXO5/TTK/MACROH2A1/SFPQ/CDC20/NEK2/CENPF/KIF14/NCAPH/KIF18A/ZWINT/CENPK/XRCC3/DLGAP5/KNSTRN/SGO1/TUBG1/TOP2A/RAN/SLF1/CCNB1/PSRC1/CDCA8/ESPL1/SMC2/CDK5RAP2/DSCC1/NUSAP1/KIF23/CENPE/KIF2C/NUF2/CDCA5/NCAPG2/INCENP/DSN1/BUB3/BUB1B/RACGAP1/SGO2/MAD2L1/PTTG1/PLK1/CDT1/FEN1/BUB1/ESCO2/ZWILCH/U…	77
LIHC-4	CC	GO:0000793	condensed chromosome	84/1462	210/14729	3.51883e-31	1.82627e-28	NCAPD2/BRCA1/CENPQ/SPDL1/RAD51/NDE1/NUP37/SPAG5/SMC1B/NDC80/XPO1/BIRC5/CENPM/DMC1/CENPI/NCAPG/NUP107/TTK/RAD1/MACROH2A1/CENPA/ORC2/NEK2/CENPF/NUP43/KIF18A/CBX3/ZWINT/CENPK/HJURP/NUP85/KNSTRN/SGO1/TUBG1/PSMC3IP/TOP2A/KMT5C/CCNB1/SMC2/KNL1/CENPO/CENPE/BRCA2/P3H4/ITGB3BP/KIF2C/NUF2/FANCD2/MKI67/INCENP/CHEK1/DSN1/CENPU/SPC25/CENPH/BUB3/SKA1/BUB1B/KASH5/SPC24/SGO2/TOPBP1/HMGB2/MAD2L1/SKA3/CDX2/CENPN/P…	84
LIHC-4	BP	GO:0044770	cell cycle phase transition	126/1462	428/14729	1.23497e-30	5.91646e-28	DBF4/PKD1/ANLN/BRCA1/TACC3/MRE11/SPDL1/ANAPC4/MTA3/TRIP13/CHFR/TIPIN/GTSE1/THOC1/RBL1/NDC80/ORC1/AURKA/TFAP4/WDR76/CLSPN/CDC45/CDC6/CDC23/MSH2/CDC7/CDKN3/CDC25B/E2F1/FAM83D/RBBP8/CDK16/DOT1L/CCNE1/CASP2/EZH2/UBE2S/RAD51C/FOXM1/TIMELESS/FBXO5/E2F3/TTK/RAD1/MACROH2A1/CENPF/KIF14/MASTL/ZWINT/CDKN2C/CDK2/CKS2/XRCC3/DLGAP5/PKMYT1/PSME3/NASP/CCNB1/CDK4/ESPL1/BRIP1/CDK5RAP2/MDC1/DNA2/CENPE/KCNH5/TICRR/R…	126
LIHC-4	BP	GO:0000070	mitotic sister chromatid segregation	68/1462	150/14729	2.16574e-29	9.63446e-27	NCAPD2/TACC3/TUBG2/SPDL1/ANAPC4/TRIP13/SPAG5/SMC1B/NDC80/KIF4A/CDC6/CDC23/KPNB1/NCAPG/FBXO5/TTK/MACROH2A1/CDC20/NEK2/CENPF/KIF14/NCAPH/KIF18A/ZWINT/CENPK/XRCC3/DLGAP5/KNSTRN/SGO1/TUBG1/RAN/SLF1/CCNB1/PSRC1/CDCA8/ESPL1/SMC2/CDK5RAP2/DSCC1/NUSAP1/KIF23/CENPE/KIF2C/NUF2/CDCA5/NCAPG2/INCENP/DSN1/BUB3/BUB1B/RACGAP1/SGO2/MAD2L1/PTTG1/PLK1/CDT1/BUB1/ZWILCH/UBE2C/HASPIN/AURKB/KMT5A/KNTC1/KIF18B/ANAPC7/PR…	68
LIHC-4	CC	GO:0000228	nuclear chromosome	75/1462	181/14729	3.81978e-29	1.58597e-26	NCAPD2/BRCA1/POLA2/RAD51/POLD1/MCM10/MCM2/SMARCE1/ACTR6/TIPIN/MCM6/POLD3/SMC1B/ORC1/BIRC5/ORC6/DMC1/MCM5/POLE2/GINS1/CSNK2A1/POLA1/MCM4/TIMELESS/CPSF6/MCM3/BRD8/RAD1/MACROH2A1/ORC2/HDAC1/NEK2/ZMIZ2/TRIM24/GINS2/TUBG1/PSMC3IP/TOP2A/RPA1/FIGNL1/PCNA/ACTL6A/SAP130/SMC2/BRCA2/P3H4/ANP32E/PRIM2/MMS22L/GINS4/POLE3/INCENP/CHEK1/HMGA2/SFR1/H4C8/TONSL/KASH5/RBBP4/TOPBP1/CDX2/MCM7/PLK1/NFRKB/RAD9A/POLE/RCC…	75
LIHC-4	BP	GO:0051321	meiotic cell cycle	78/1462	198/14729	1.69127e-28	6.58328e-26	NCAPD2/MRE11/TUBG2/RAD51/NDC1/ASPM/TRIP13/CHFR/SMC1B/RAD54L/AURKA/DMC1/CDC25B/RBBP8/CCNE1/RAD51C/RAD51AP1/FBXO5/TTK/RAD1/MSH6/CDC20/NEK2/MND1/KIF18A/CDK2/CKS2/STK35/PKMYT1/SGO1/TUBG1/PSMC3IP/TOP2A/BRME1/RPA1/FIGNL1/ESPL1/BRIP1/SMC2/MNS1/BRCA2/P3H4/MAEL/NUF2/FANCD2/INCENP/BUB3/EME1/FMN2/FBXO43/BUB1B/CCNB2/CDC25C/HSF2BP/KASH5/SGO2/CDC25A/PTTG1/METTL3/PLK1/BUB1/C11orf80/EXO1/CCNE2/RMI1/TDRKH/RAD51B/…	78
LIHC-4	MF	GO:0140097	catalytic activity, acting on DNA	77/1462	197/14729	7.00853e-28	2.5676e-25	LIG3/DDX11/MRE11/TDP1/RFC2/RAD51/POLQ/POLD1/XRCC1/MCM2/MCM6/UNG/POLD3/RAD54L/DNMT3B/MSH2/DMC1/MCM5/POLE2/RBBP8/POLA1/MCM4/LIG1/RAD51C/NEIL3/RFC5/MCM3/RAD1/MSH6/TTF2/DCLRE1B/DNMT3A/HELLS/MGME1/MCM8/XRCC3/CHTF18/SMARCA4/DNMT1/DKC1/TOP2A/CHD1L/PCNA/RFC3/BRIP1/DSCC1/DNA2/ZGRF1/TDG/PIF1/DQX1/POLE3/HMGA2/DCLRE1C/EXOG/RECQL4/RBBP4/RFC4/EXO5/PRIMPOL/TERT/MCM7/FEN1/RAD9A/EXO1/ATAD5/POLE/RAD51B/RAD51D/ERCC…	77
LIHC-4	BP	GO:1901987	regulation of cell cycle phase transition	100/1462	315/14729	2.56107e-27	8.86131e-25	DBF4/PKD1/ANLN/BRCA1/MRE11/SPDL1/ANAPC4/MTA3/TRIP13/CHFR/TIPIN/GTSE1/THOC1/RBL1/NDC80/ORC1/AURKA/TFAP4/WDR76/CLSPN/CDC45/CDC6/CDC23/MSH2/CDC7/CDC25B/E2F1/FAM83D/DOT1L/CASP2/EZH2/RAD51C/TIMELESS/FBXO5/TTK/RAD1/MACROH2A1/CENPF/KIF14/ZWINT/CDK2/XRCC3/DLGAP5/PSME3/CCNB1/CDK4/ESPL1/BRIP1/CDK5RAP2/MDC1/DNA2/CENPE/KCNH5/TICRR/RPTOR/DTL/INTS7/FANCD2/CDCA5/CDKN2B/CHEK1/TAOK2/HMGA2/BUB3/EME1/LSM11/BUB1B/CD…	100
LIHC-4	BP	GO:0006310	DNA recombination	87/1462	253/14729	1.18863e-26	3.89621e-24	LIG3/BRCA1/MRE11/RAD51/POLQ/TRIP13/TCF3/TFRC/XRCC1/MCM2/MCM6/UNG/THOC1/PALB2/RAD54L/FUS/CDC45/MSH2/CDC7/DMC1/MCM5/RBBP8/MCM4/RAD51C/NSD2/RAD51AP1/TIMELESS/MCM3/RNF8/MSH6/SFPQ/TNFSF4/MND1/HROB/MCM8/XRCC3/AUNIP/GINS2/PSMC3IP/TOP2A/BRME1/RPA1/FIGNL1/KMT5C/BRIP1/ACTL6A/BRCA2/PIF1/PARP1/FANCD2/MMS22L/NONO/RADX/GINS4/CHEK1/DCLRE1C/EME1/SFR1/ANKLE1/HSF2BP/TONSL/RECQL4/KASH5/HMGB2/MCM7/H1-4/RFWD3/FEN1/NF…	87
LIHC-4	BP	GO:0006302	double-strand break repair	80/1462	220/14729	1.92987e-26	6.00961e-24	LIG3/BRCA1/DDX11/MRE11/TDP1/RAD51/POLQ/TRIP13/XRCC1/MCM2/MCM6/PALB2/RAD54L/FUS/CDC45/MSH2/CDC7/DMC1/MCM5/RBBP8/POLA1/EYA1/MCM4/RAD51C/NSD2/FOXM1/RAD51AP1/TIMELESS/MCM3/RNF8/SFPQ/DCLRE1B/DEK/MCM8/XRCC3/AUNIP/PARP2/GINS2/BRME1/RPA1/FIGNL1/KMT5C/SLF1/BRIP1/DNA2/BRCA2/PARP1/FANCD2/MMS22L/CDCA5/RADX/GINS4/CHEK1/HMGA2/DCLRE1C/EME1/FMN2/SFR1/HSF2BP/TONSL/RECQL4/KASH5/HMGB2/MCM7/RFWD3/FEN1/ESCO2/RMI2/RMI…	80
LIHC-4	BP	GO:0044772	mitotic cell cycle phase transition	105/1462	352/14729	3.71376e-26	1.1014e-23	DBF4/PKD1/ANLN/BRCA1/TACC3/MRE11/SPDL1/ANAPC4/MTA3/TRIP13/CHFR/GTSE1/RBL1/NDC80/ORC1/AURKA/TFAP4/CLSPN/CDC6/CDC23/CDC7/CDKN3/CDC25B/E2F1/RBBP8/CDK16/CCNE1/CASP2/EZH2/UBE2S/RAD51C/FOXM1/FBXO5/E2F3/TTK/CENPF/KIF14/MASTL/ZWINT/CDKN2C/CDK2/CKS2/XRCC3/DLGAP5/PKMYT1/PSME3/NASP/CCNB1/CDK4/ESPL1/CDK5RAP2/CENPE/KCNH5/TICRR/RPTOR/DTL/CCNA2/SKP2/CDCA5/CDKN2B/CDKN2A/CHEK1/TAOK2/HMGA2/BUB3/LSM11/BUB1B/CCNB2/C…	105
LIHC-4	BP	GO:1903046	meiotic cell cycle process	65/1462	154/14729	5.82351e-26	1.64858e-23	NCAPD2/MRE11/TUBG2/RAD51/NDC1/ASPM/TRIP13/CHFR/RAD54L/AURKA/DMC1/CDC25B/CCNE1/RAD51C/RAD51AP1/FBXO5/TTK/RAD1/MSH6/CDC20/MND1/KIF18A/CKS2/SGO1/TUBG1/PSMC3IP/TOP2A/BRME1/FIGNL1/ESPL1/BRIP1/SMC2/BRCA2/P3H4/MAEL/NUF2/FANCD2/INCENP/EME1/FMN2/FBXO43/BUB1B/CCNB2/CDC25C/HSF2BP/KASH5/SGO2/CDC25A/PTTG1/PLK1/BUB1/C11orf80/CCNE2/RMI1/TDRKH/RAD51B/TEX19/PLCB1/RAD51D/MYBL1/FANCA/SLX4/RAD54B/EHMT2/MSH5	65
LIHC-4	CC	GO:0000779	condensed chromosome, centromeric region	60/1462	133/14729	6.21215e-26	1.68214e-23	NCAPD2/CENPQ/SPDL1/NDE1/NUP37/SPAG5/NDC80/XPO1/BIRC5/CENPM/CENPI/NCAPG/NUP107/TTK/CENPA/ORC2/NEK2/CENPF/NUP43/KIF18A/CBX3/ZWINT/CENPK/HJURP/NUP85/KNSTRN/SGO1/KMT5C/CCNB1/KNL1/CENPO/CENPE/ITGB3BP/KIF2C/NUF2/INCENP/DSN1/CENPU/SPC25/CENPH/BUB3/SKA1/BUB1B/SPC24/SGO2/MAD2L1/SKA3/CENPN/PLK1/CDT1/BUB1/MTBP/ZWILCH/CKAP5/AURKB/SKA2/KNTC1/PPP1CC/ERCC6L/CENPW	60
LIHC-4	CC	GO:0005819	spindle	103/1462	354/14729	9.96704e-25	2.58645e-22	PLEKHG6/DDX11/TACC3/TUBG2/SPDL1/ASPM/KIF2A/NDE1/WDR62/SPAG5/AGBL5/AURKA/TPX2/BIRC5/KIF4A/CDC6/EFHC1/CDC7/CEP128/VRK1/RAE1/CDC25B/FAM83D/GIT1/CBX1/FBXO5/TTK/KIF20A/ECT2/ARHGEF2/CDC20/NEK2/CENPF/KIF14/KIF18A/GPSM2/CBX3/NUP85/FAM110A/DLGAP5/AUNIP/KNSTRN/SGO1/CEP85/RAB11FIP4/TUBG1/CCNB1/PSRC1/CDCA8/CEP162/ESPL1/CKAP2/BORA/CDK5RAP2/ATAT1/NUSAP1/KIF23/KIF11/KIF20B/CENPE/CSNK1D/PLK4/KIF2C/HAUS6/INCENP/H…	103
LIHC-4	CC	GO:0000776	kinetochore	56/1462	124/14729	2.56925e-24	6.40051e-22	CENPQ/SPDL1/NDE1/NUP37/SPAG5/NDC80/XPO1/BIRC5/CENPM/CENPI/NUP107/TTK/CENPA/ORC2/NEK2/CENPF/NUP43/KIF18A/ZWINT/CENPK/HJURP/NUP85/KNSTRN/SGO1/CCNB1/KNL1/CENPO/CENPE/ITGB3BP/KIF2C/NUF2/INCENP/DSN1/CENPU/SPC25/CENPH/BUB3/SKA1/BUB1B/SPC24/SGO2/MAD2L1/SKA3/CENPN/PLK1/CDT1/BUB1/MTBP/ZWILCH/CKAP5/AURKB/SKA2/KNTC1/PPP1CC/ERCC6L/CENPW	56
LIHC-4	BP	GO:0007346	regulation of mitotic cell cycle	106/1462	382/14729	1.30432e-23	3.12434e-21	PKD1/ANLN/BRCA1/MRE11/SPDL1/CUL7/ANAPC4/MTA3/TRIP13/CHFR/TIPIN/GTSE1/TP73/RBL1/NDC80/ORC1/AURKA/TFAP4/CLSPN/CDC6/CDC23/MSH2/CDC7/CDC25B/E2F1/HOXA13/CASP2/EZH2/RAD51C/FBXO5/TTK/NEK2/CENPF/KIF14/ZWINT/CDK2/CKS2/USP22/XRCC3/DLGAP5/PKMYT1/PSME3/CCNB1/CDK4/ESPL1/BORA/CDK5RAP2/MDC1/NUSAP1/KIF20B/CENPE/EGF/BRCA2/KCNH5/TICRR/RPTOR/DTL/FANCD2/CDCA5/CDKN2B/MKI67/CHEK1/TAOK2/HMGA2/BUB3/BTG3/EME1/LSM11/FBXO4…	106
LIHC-4	BP	GO:0140013	meiotic nuclear division	59/1462	141/14729	1.91351e-23	4.41382e-21	MRE11/RAD51/NDC1/ASPM/TRIP13/CHFR/RAD54L/AURKA/DMC1/CDC25B/CCNE1/RAD51C/RAD51AP1/FBXO5/TTK/RAD1/CDC20/MND1/KIF18A/CKS2/SGO1/PSMC3IP/TOP2A/BRME1/FIGNL1/ESPL1/BRIP1/SMC2/BRCA2/P3H4/MAEL/NUF2/FANCD2/INCENP/EME1/FMN2/FBXO43/BUB1B/CCNB2/HSF2BP/KASH5/SGO2/PTTG1/PLK1/BUB1/C11orf80/CCNE2/RMI1/TDRKH/RAD51B/TEX19/PLCB1/RAD51D/MYBL1/FANCA/SLX4/RAD54B/EHMT2/MSH5	59
LIHC-4	BP	GO:0007051	spindle organization	64/1462	165/14729	3.71118e-23	8.25474e-21	PKD1/TACC3/TUBG2/ASPM/KIF2A/WDR62/SPAG5/NDC80/AURKA/TPX2/KIF4A/EFHC1/MYBL2/RAE1/LZTS2/KPNB1/FBXO5/TTK/CEP72/CDC20/STMN1/NEK2/GPSM2/STIL/DLGAP5/AUNIP/KNSTRN/TUBG1/RAN/CCNB1/PSRC1/ESPL1/BORA/KIF23/KIF11/CENPE/CSNK1D/NUF2/HAUS6/INCENP/CENPJ/HAUS1/SPC25/CENPH/CCSAP/CCNB2/KASH5/RACGAP1/KIF15/PLK1/KIFC2/CKAP5/AURKB/RCC1/EFHC2/CHEK2/TUBB/DYNC1H1/PRC1/MZT1/NUP62/HAUS3/KIFC1/HAUS5	64
LIHC-4	CC	GO:0005657	replication fork	36/1462	57/14729	1.37446e-22	2.95176e-20	POLA2/MRE11/RFC2/POLD1/MCM10/RAD18/TIPIN/POLD3/POLA1/RAD51C/RFC5/TIMELESS/MCM3/ZMIZ2/XRCC3/DNMT1/RPA1/PCNA/RFC3/PIF1/PRIM2/MMS22L/RADX/CHEK1/DONSON/TONSL/RFC4/PRIMPOL/RAD51B/RAD51D/H2AX/XRCC2/BLM/PRIM1/WDHD1/UHRF1	36
LIHC-4	BP	GO:0000725	recombinational repair	54/1462	124/14729	1.45501e-22	3.0206e-20	LIG3/BRCA1/MRE11/RAD51/POLQ/XRCC1/MCM2/MCM6/PALB2/RAD54L/FUS/CDC45/CDC7/DMC1/MCM5/RBBP8/MCM4/RAD51C/RAD51AP1/TIMELESS/MCM3/SFPQ/HROB/MCM8/XRCC3/AUNIP/GINS2/RPA1/FIGNL1/BRCA2/PARP1/MMS22L/RADX/GINS4/CHEK1/SFR1/TONSL/RECQL4/KASH5/MCM7/RFWD3/FEN1/RHNO1/RMI2/RMI1/FANCB/RAD51B/RAD51D/PARPBP/H2AX/SLX4/XRCC2/RAD54B/BLM	54
LIHC-4	BP	GO:1901990	regulation of mitotic cell cycle phase transition	78/1462	242/14729	5.38114e-22	1.08109e-19	PKD1/ANLN/BRCA1/MRE11/SPDL1/ANAPC4/MTA3/TRIP13/CHFR/GTSE1/RBL1/NDC80/ORC1/AURKA/TFAP4/CLSPN/CDC6/CDC23/CDC7/CDC25B/E2F1/CASP2/EZH2/RAD51C/FBXO5/TTK/CENPF/KIF14/ZWINT/CDK2/XRCC3/DLGAP5/PSME3/CCNB1/CDK4/ESPL1/CDK5RAP2/CENPE/KCNH5/TICRR/RPTOR/DTL/CDCA5/CDKN2B/CHEK1/TAOK2/HMGA2/BUB3/LSM11/BUB1B/CDC25C/DONSON/DBF4B/TOPBP1/CDC25A/MAD2L1/TERT/STOX1/E2F7/PLK1/CDT1/RFWD3/BUB1/CDK1/MTBP/ZWILCH/UBE2C/PIDD1/…	78
LIHC-4	BP	GO:0071103	DNA conformation change	71/1462	209/14729	1.31668e-21	2.56259e-19	NCAPD2/DDX11/MRE11/RFC2/RAD51/POLQ/MCM2/MCM6/RAD54L/SRPK1/CABIN1/MCM5/OIP5/MCM4/ASF1B/NCAPG/RFC5/MCM3/RNF8/MACROH2A1/SET/HELLS/NCAPH/HJURP/MCM8/CHTF18/HAT1/TOP2A/CHD1L/RPA1/NASP/RFC3/CCNB1/BRIP1/SMC2/DSCC1/HMGA1/NUSAP1/DNA2/CDAN1/PIF1/ITGB3BP/DQX1/CDCA5/NCAPG2/INCENP/HMGA2/H4C8/MIS18A/CHAF1B/RECQL4/RBBP4/RFC4/HMGB2/MCM7/PLK1/CHAF1A/H1-4/CDK1/BEND3/KMT5A/ERCC6L/CENPP/H2AX/RAD54B/BLM/CENPW/H2BC18/D…	71
LIHC-4	BP	GO:0090068	positive regulation of cell cycle process	66/1462	185/14729	1.71483e-21	3.23636e-19	DBF4/DDX11/ANAPC4/MTA3/SPAG5/THOC1/NDC80/AURKA/CDC6/CDC23/CDC7/CDC25B/FAM83D/HOXA13/EZH2/RAD51C/RAD51AP1/FBXO5/MACROH2A1/ECT2/SFPQ/KIF14/GPSM2/CIT/XRCC3/DLGAP5/E2F8/SLF1/CCNB1/CDK4/ESPL1/NUSAP1/KIF23/KIF20B/EGF/RPTOR/PLK4/DTL/CDCA5/CENPJ/LSM11/CDC25C/DBF4B/RACGAP1/CDC25A/MAD2L1/TERT/STOX1/E2F7/STXBP4/CDT1/FEN1/CDK1/RHNO1/MTBP/UBE2C/ATAD5/AURKB/RCC2/RAD51B/PLCB1/CHEK2/ANAPC7/DYNC1H1/TFDP1/NUP62	66
LIHC-4	BP	GO:1902850	microtubule cytoskeleton organization involved in mitosis	55/1462	134/14729	1.84633e-21	3.38204e-19	PKD1/TACC3/TUBG2/SPDL1/KIF2A/NDE1/WDR62/NDC80/AURKA/TPX2/KIF4A/EFHC1/MYBL2/RAE1/KPNB1/TTK/CENPA/CDC20/STMN1/NEK2/GPSM2/STIL/DLGAP5/TUBG1/RAN/CCNB1/PSRC1/ESPL1/BORA/CDK5RAP2/NUSAP1/KIF23/KIF11/CENPE/NUF2/SPC25/CENPH/CCSAP/RACGAP1/KIF15/MAD2L1/PLK1/KIFC2/CKAP5/AURKB/RCC1/EFHC2/CHEK2/SAPCD2/INSC/DYNC1H1/PRC1/MZT1/NUP62/KIFC1	55
LIHC-4	BP	GO:0000724	double-strand break repair via homologous recombination	52/1462	122/14729	2.94996e-21	5.24923e-19	LIG3/BRCA1/MRE11/RAD51/POLQ/XRCC1/MCM2/MCM6/PALB2/RAD54L/FUS/CDC45/CDC7/DMC1/MCM5/RBBP8/MCM4/RAD51C/RAD51AP1/TIMELESS/MCM3/SFPQ/MCM8/XRCC3/AUNIP/GINS2/RPA1/FIGNL1/BRCA2/PARP1/MMS22L/RADX/GINS4/CHEK1/SFR1/TONSL/RECQL4/KASH5/MCM7/RFWD3/FEN1/RMI2/RMI1/FANCB/RAD51B/RAD51D/PARPBP/H2AX/SLX4/XRCC2/RAD54B/BLM	52
LIHC-4	BP	GO:0000075	cell cycle checkpoint	58/1462	150/14729	5.02488e-21	8.69305e-19	BRCA1/MRE11/SPDL1/TRIP13/CHFR/TIPIN/GTSE1/THOC1/NDC80/ORC1/WDR76/CLSPN/CDC45/CDC6/MSH2/E2F1/DOT1L/CASP2/TIMELESS/TTK/RAD1/CENPF/ZWINT/CDK2/XRCC3/CCNB1/BRIP1/CDK5RAP2/MDC1/DNA2/TICRR/DTL/INTS7/FANCD2/CHEK1/TAOK2/HMGA2/BUB3/EME1/BUB1B/DONSON/TOPBP1/MAD2L1/PLK1/CDT1/RFWD3/BUB1/CDK1/RHNO1/RAD9A/ZWILCH/PIDD1/AURKB/CHEK2/KNTC1/H2AX/BLM/PRKDC	58
LIHC-4	BP	GO:0061982	meiosis I cell cycle process	46/1462	101/14729	2.14969e-20	3.61845e-18	MRE11/RAD51/NDC1/TRIP13/RAD54L/AURKA/DMC1/CDC25B/CCNE1/RAD51C/RAD51AP1/FBXO5/MSH6/MND1/CKS2/SGO1/PSMC3IP/TOP2A/BRME1/ESPL1/BRIP1/BRCA2/P3H4/MAEL/FANCD2/EME1/FMN2/CCNB2/CDC25C/HSF2BP/KASH5/SGO2/CDC25A/PTTG1/PLK1/C11orf80/CCNE2/RMI1/RAD51B/TEX19/RAD51D/MYBL1/SLX4/RAD54B/EHMT2/MSH5	46
LIHC-4	BP	GO:0045787	positive regulation of cell cycle	76/1462	251/14729	1.20111e-19	1.96855e-17	DBF4/PKD1/DDX11/ANAPC4/MTA3/SPAG5/THOC1/NDC80/AURKA/CDC6/CDC23/CDC7/CDC25B/FAM83D/PSMD10/HOXA13/EZH2/RAD51C/RAD51AP1/FBXO5/MACROH2A1/ECT2/SFPQ/KIF14/GPSM2/CIT/CKS2/USP22/XRCC3/DLGAP5/E2F8/SLF1/CCNB1/PSRC1/CDK4/ESPL1/NUSAP1/KIF23/KIF20B/EGF/BRCA2/RPTOR/PLK4/DTL/CDCA5/CHEK1/CENPJ/LSM11/CDC25C/DBF4B/RACGAP1/CDC25A/MAD2L1/TERT/STOX1/E2F7/STXBP4/CDT1/FEN1/CDK1/RHNO1/MTBP/HCFC1/CKS1B/UBE2C/ATAD5/CDK5R1…	76
LIHC-4	BP	GO:0007127	meiosis I	43/1462	96/14729	8.27601e-19	1.32161e-16	MRE11/RAD51/NDC1/TRIP13/RAD54L/AURKA/DMC1/CDC25B/CCNE1/RAD51C/RAD51AP1/FBXO5/MND1/CKS2/SGO1/PSMC3IP/TOP2A/BRME1/ESPL1/BRIP1/BRCA2/P3H4/MAEL/FANCD2/EME1/FMN2/CCNB2/HSF2BP/KASH5/SGO2/PTTG1/PLK1/C11orf80/CCNE2/RMI1/RAD51B/TEX19/RAD51D/MYBL1/SLX4/RAD54B/EHMT2/MSH5	43
LIHC-4	BP	GO:0007052	mitotic spindle organization	46/1462	109/14729	9.5345e-19	1.48452e-16	PKD1/TACC3/TUBG2/KIF2A/WDR62/NDC80/AURKA/TPX2/KIF4A/EFHC1/MYBL2/RAE1/KPNB1/TTK/CDC20/STMN1/NEK2/GPSM2/STIL/DLGAP5/TUBG1/RAN/CCNB1/PSRC1/BORA/KIF23/KIF11/CENPE/NUF2/SPC25/CENPH/CCSAP/RACGAP1/KIF15/PLK1/KIFC2/CKAP5/AURKB/RCC1/EFHC2/CHEK2/DYNC1H1/PRC1/MZT1/NUP62/KIFC1	46
LIHC-4	BP	GO:0051983	regulation of chromosome segregation	37/1462	74/14729	2.23434e-18	3.39402e-16	TACC3/SPDL1/ANAPC4/RAD18/TRIP13/CHFR/NDC80/CDC6/CDC23/CSNK2A1/FBXO5/TTK/CENPF/ZWINT/XRCC3/DLGAP5/CCNB1/ESPL1/CDK5RAP2/CENPE/KIF2C/MKI67/BUB3/BUB1B/MAD2L1/PTTG1/PLK1/CDT1/BUB1/ZWILCH/UBE2C/RMI2/AURKB/RCC2/KNTC1/CDCA2/ANAPC7	37
LIHC-4	BP	GO:0010948	negative regulation of cell cycle process	72/1462	241/14729	2.5668e-18	3.8062e-16	BRCA1/MRE11/SPDL1/TRIP13/CHFR/TIPIN/GTSE1/THOC1/RBL1/NDC80/ORC1/WDR76/CLSPN/CDC45/CDC6/MSH2/E2F1/DOT1L/CASP2/EZH2/TRIM37/TIMELESS/FBXO5/TTK/RAD1/MACROH2A1/NEK2/CENPF/ZWINT/CDK2/XRCC3/E2F8/CCNB1/ESPL1/BRIP1/CDK5RAP2/MDC1/DNA2/TICRR/DTL/INTS7/FANCD2/CDKN2B/CHEK1/TAOK2/HMGA2/BUB3/EME1/FBXO43/BUB1B/DONSON/CCNF/TOPBP1/MAD2L1/PTTG1/E2F7/PLK1/CDT1/RFWD3/BUB1/CDK1/RHNO1/MTBP/RAD9A/ZWILCH/PIDD1/AURKB/CHEK…	72
LIHC-4	BP	GO:0007088	regulation of mitotic nuclear division	42/1462	96/14729	6.17175e-18	8.93899e-16	SPDL1/CUL7/ANAPC4/TRIP13/NDC80/AURKA/CDC23/HOXA13/FBXO5/TTK/NEK2/CENPF/ZWINT/XRCC3/DLGAP5/PKMYT1/CCNB1/ESPL1/BORA/CDK5RAP2/NUSAP1/KIF20B/EGF/MKI67/CHEK1/BUB3/FBXO43/BUB1B/CDC25C/MAD2L1/PLK1/CDT1/BUB1/MTBP/ZWILCH/AURKB/RCC1/KNTC1/CDCA2/L3MBTL1/ANAPC7/NUP62	42
LIHC-4	MF	GO:0008094	DNA-dependent ATPase activity	42/1462	97/14729	9.85671e-18	1.39517e-15	DDX11/MRE11/RFC2/RAD51/POLQ/MCM2/MCM6/RAD54L/MSH2/DMC1/MCM5/MCM4/RAD51C/RFC5/MCM3/MSH6/TTF2/HELLS/MCM8/XRCC3/CHTF18/SMARCA4/TOP2A/CHD1L/RFC3/BRIP1/DSCC1/DNA2/PIF1/DQX1/RECQL4/RBBP4/RFC4/MCM7/ATAD5/RAD51B/RAD51D/ERCC6L/XRCC2/RAD54B/BLM/MSH5	42
LIHC-4	BP	GO:1901988	negative regulation of cell cycle phase transition	64/1462	204/14729	1.33597e-17	1.84898e-15	BRCA1/MRE11/SPDL1/TRIP13/CHFR/TIPIN/GTSE1/THOC1/RBL1/NDC80/ORC1/WDR76/CLSPN/CDC45/CDC6/MSH2/E2F1/DOT1L/CASP2/EZH2/TIMELESS/FBXO5/TTK/RAD1/MACROH2A1/CENPF/ZWINT/CDK2/XRCC3/CCNB1/BRIP1/CDK5RAP2/MDC1/DNA2/TICRR/DTL/INTS7/FANCD2/CDKN2B/CHEK1/TAOK2/HMGA2/BUB3/EME1/BUB1B/DONSON/TOPBP1/MAD2L1/E2F7/PLK1/CDT1/RFWD3/BUB1/CDK1/RHNO1/RAD9A/ZWILCH/PIDD1/AURKB/CHEK2/KNTC1/H2AX/BLM/PRKDC	64
LIHC-4	BP	GO:0007093	mitotic cell cycle checkpoint	46/1462	116/14729	1.85167e-17	2.50699e-15	BRCA1/MRE11/SPDL1/TRIP13/CHFR/TIPIN/GTSE1/NDC80/ORC1/CLSPN/CDC6/MSH2/CASP2/TTK/CENPF/ZWINT/CDK2/XRCC3/CCNB1/CDK5RAP2/MDC1/TICRR/DTL/FANCD2/CHEK1/TAOK2/HMGA2/BUB3/EME1/BUB1B/DONSON/TOPBP1/MAD2L1/PLK1/CDT1/RFWD3/BUB1/CDK1/RAD9A/ZWILCH/PIDD1/AURKB/CHEK2/KNTC1/BLM/PRKDC	46
LIHC-4	BP	GO:0044786	cell cycle DNA replication	25/1462	37/14729	3.91134e-17	5.18295e-15	DBF4/RAD51/MCM2/TIPIN/MCM6/CDC45/CDC7/GINS1/POLA1/MCM4/LIG1/FBXO5/MCM3/GMNN/E2F8/PCNA/DNA2/BRCA2/DONSON/DBF4B/E2F7/CDT1/FEN1/GINS3/BLM	25
LIHC-4	BP	GO:0051783	regulation of nuclear division	46/1462	118/14729	4.10068e-17	5.32063e-15	SPDL1/CUL7/ANAPC4/TRIP13/NDC80/AURKA/CDC23/HOXA13/RAD51AP1/FBXO5/TTK/RAD1/CDC20/NEK2/CENPF/ZWINT/XRCC3/DLGAP5/PKMYT1/CCNB1/ESPL1/BORA/CDK5RAP2/NUSAP1/KIF20B/EGF/MKI67/CHEK1/BUB3/FBXO43/BUB1B/CDC25C/MAD2L1/PLK1/CDT1/BUB1/MTBP/ZWILCH/AURKB/RCC1/PLCB1/KNTC1/CDCA2/L3MBTL1/ANAPC7/NUP62	46
LIHC-4	BP	GO:0033045	regulation of sister chromatid segregation	31/1462	60/14729	3.85749e-16	4.90294e-14	TACC3/SPDL1/ANAPC4/TRIP13/CHFR/NDC80/CDC6/CDC23/FBXO5/TTK/CENPF/ZWINT/XRCC3/DLGAP5/CCNB1/ESPL1/CDK5RAP2/CENPE/BUB3/BUB1B/MAD2L1/PTTG1/PLK1/CDT1/BUB1/ZWILCH/UBE2C/RMI2/AURKB/KNTC1/ANAPC7	31
LIHC-4	CC	GO:0000922	spindle pole	52/1462	154/14729	4.80947e-16	5.99068e-14	PLEKHG6/DDX11/TACC3/SPDL1/ASPM/KIF2A/NDE1/WDR62/SPAG5/AURKA/TPX2/CDC6/EFHC1/CEP128/RAE1/CDC25B/FAM83D/GIT1/CDC20/NEK2/CENPF/GPSM2/FAM110A/DLGAP5/AUNIP/KNSTRN/SGO1/CEP85/TUBG1/CCNB1/PSRC1/CKAP2/CDK5RAP2/KIF11/KIF20B/PLK4/HAUS1/KASH5/TOPBP1/POC1A/MAD2L1/PLK1/CKAP2L/CEP19/CKAP5/AURKB/KNTC1/TMEM201/FBF1/PRC1/NUP62/CEP95	52
LIHC-4	BP	GO:1905818	regulation of chromosome separation	31/1462	61/14729	7.10475e-16	8.67615e-14	TACC3/SPDL1/ANAPC4/TRIP13/CHFR/NDC80/CDC6/CDC23/CSNK2A1/FBXO5/TTK/CENPF/ZWINT/XRCC3/DLGAP5/CCNB1/ESPL1/CDK5RAP2/CENPE/BUB3/BUB1B/MAD2L1/PTTG1/PLK1/CDT1/BUB1/ZWILCH/UBE2C/AURKB/KNTC1/ANAPC7	31
LIHC-4	BP	GO:0051304	chromosome separation	35/1462	77/14729	8.28536e-16	9.92332e-14	TACC3/SPDL1/ANAPC4/TRIP13/CHFR/NDC80/CDC6/CDC23/CSNK2A1/FBXO5/TTK/CENPF/ZWINT/XRCC3/DLGAP5/TOP2A/CCNB1/ESPL1/CDK5RAP2/CENPE/BUB3/EME1/BUB1B/MAD2L1/PTTG1/PLK1/CDT1/BUB1/ZWILCH/UBE2C/RMI1/AURKB/KNTC1/SLX4/ANAPC7	35
LIHC-4	CC	GO:0000781	chromosome, telomeric region	47/1462	132/14729	1.20283e-15	1.41344e-13	MRE11/RAD51/POLD1/XRCC1/MCM2/MCM6/THOC1/ORC1/CBX5/MSH2/DMC1/MCM5/MCM4/DOT1L/EZH2/CBX1/RAD51AP1/MCM3/RNF8/MACROH2A1/ORC2/DCLRE1B/CBX3/XRCC3/HAT1/RPA1/PCNA/DNA2/BRCA2/PIF1/PARP1/CHEK1/H4C8/RECQL4/KASH5/TERT/MCM7/FEN1/CDK1/CHEK2/RAD51D/PPP1CC/H2AX/SLX4/BLM/PRKDC/H4C5	47
LIHC-4	BP	GO:0033044	regulation of chromosome organization	52/1462	158/14729	1.62698e-15	1.87645e-13	DDX11/TACC3/MRE11/SPDL1/ANAPC4/TRIP13/CHFR/XRCC1/MCM2/NDC80/CDC6/CDC23/FBXO5/TTK/MACROH2A1/SFPQ/NEK2/CENPF/ZWINT/XRCC3/DLGAP5/DNMT1/DKC1/TOP2A/SLF1/CCNB1/ESPL1/HNRNPA1/CDK5RAP2/CENPE/PIF1/PARP1/CDCA5/CCT6A/CCT5/BUB3/BUB1B/MAD2L1/PTTG1/CCT2/PLK1/CDT1/FEN1/BUB1/DCP2/ZWILCH/UBE2C/RMI2/AURKB/KNTC1/SLX4/ANAPC7	52
LIHC-4	BP	GO:0044839	cell cycle G2/M phase transition	47/1462	133/14729	1.68448e-15	1.89657e-13	BRCA1/MRE11/MTA3/CHFR/ORC1/AURKA/CLSPN/CDC6/CDC7/CDC25B/RAD51C/FOXM1/FBXO5/MACROH2A1/CENPF/KIF14/MASTL/CDK2/PKMYT1/CCNB1/CDK4/KCNH5/TICRR/DTL/CCNA2/SKP2/CDKN2B/CHEK1/TAOK2/HMGA2/CCNB2/CDC25C/DONSON/DBF4B/TOPBP1/CDC25A/MELK/STOX1/PLK1/CDK1/ATAD5/AURKB/RCC2/RAD51B/PLCB1/CHEK2/BLM	47
LIHC-4	BP	GO:0010965	regulation of mitotic sister chromatid separation	29/1462	55/14729	1.70533e-15	1.89657e-13	TACC3/SPDL1/ANAPC4/TRIP13/NDC80/CDC6/CDC23/FBXO5/TTK/CENPF/ZWINT/XRCC3/DLGAP5/CCNB1/ESPL1/CDK5RAP2/CENPE/BUB3/BUB1B/MAD2L1/PTTG1/PLK1/CDT1/BUB1/ZWILCH/UBE2C/AURKB/KNTC1/ANAPC7	29
LIHC-4	BP	GO:0045786	negative regulation of cell cycle	80/1462	320/14729	3.05372e-15	3.33659e-13	BRCA1/MRE11/SPDL1/TRIP13/CHFR/TIPIN/GTSE1/THOC1/RBL1/NDC80/ORC1/TFAP4/WDR76/CLSPN/CDC45/CDC6/MSH2/E2F1/DOT1L/CASP2/EZH2/TRIM37/TIMELESS/FBXO5/GMNN/TTK/RAD1/MACROH2A1/NEK2/CENPF/ZWINT/CDKN2C/CDK2/XRCC3/E2F8/CCNB1/ESPL1/BRIP1/CDK5RAP2/MDC1/DNA2/TICRR/DTL/INTS7/FANCD2/CDKN2B/CDKN2A/CHEK1/TAOK2/HMGA2/BUB3/BTG3/EME1/FBXO43/BUB1B/DONSON/CCNF/BRINP3/TOPBP1/MAD2L1/CASP3/PTTG1/E2F7/PLK1/CDT1/RFWD3/BUB1/CD…	80
LIHC-4	BP	GO:0044784	metaphase/anaphase transition of cell cycle	29/1462	56/14729	3.2042e-15	3.38233e-13	TACC3/SPDL1/ANAPC4/TRIP13/CHFR/NDC80/CDC6/CDC23/FBXO5/TTK/CENPF/ZWINT/XRCC3/DLGAP5/CCNB1/ESPL1/CDK5RAP2/CENPE/BUB3/BUB1B/MAD2L1/PLK1/CDT1/BUB1/ZWILCH/UBE2C/AURKB/KNTC1/ANAPC7	29
LIHC-4	BP	GO:0051306	mitotic sister chromatid separation	29/1462	56/14729	3.2042e-15	3.38233e-13	TACC3/SPDL1/ANAPC4/TRIP13/NDC80/CDC6/CDC23/FBXO5/TTK/CENPF/ZWINT/XRCC3/DLGAP5/CCNB1/ESPL1/CDK5RAP2/CENPE/BUB3/BUB1B/MAD2L1/PTTG1/PLK1/CDT1/BUB1/ZWILCH/UBE2C/AURKB/KNTC1/ANAPC7	29
LIHC-4	BP	GO:0033260	nuclear DNA replication	22/1462	33/14729	4.83294e-15	5.01659e-13	DBF4/RAD51/MCM2/TIPIN/MCM6/CDC45/CDC7/GINS1/POLA1/MCM4/LIG1/MCM3/GMNN/PCNA/DNA2/BRCA2/DONSON/DBF4B/CDT1/FEN1/GINS3/BLM	22
LIHC-4	BP	GO:0031570	DNA integrity checkpoint	41/1462	109/14729	9.05754e-15	9.12925e-13	BRCA1/MRE11/TIPIN/GTSE1/THOC1/ORC1/WDR76/CLSPN/CDC45/CDC6/MSH2/E2F1/DOT1L/CASP2/TIMELESS/RAD1/CDK2/BRIP1/MDC1/DNA2/TICRR/DTL/INTS7/FANCD2/CHEK1/TAOK2/HMGA2/EME1/DONSON/TOPBP1/PLK1/CDT1/RFWD3/CDK1/RHNO1/RAD9A/PIDD1/CHEK2/H2AX/BLM/PRKDC	41
LIHC-4	BP	GO:0007091	metaphase/anaphase transition of mitotic cell cycle	28/1462	54/14729	9.23479e-15	9.12925e-13	TACC3/SPDL1/ANAPC4/TRIP13/NDC80/CDC6/CDC23/FBXO5/TTK/CENPF/ZWINT/XRCC3/DLGAP5/CCNB1/ESPL1/CDK5RAP2/CENPE/BUB3/BUB1B/MAD2L1/PLK1/CDT1/BUB1/ZWILCH/UBE2C/AURKB/KNTC1/ANAPC7	28
LIHC-4	BP	GO:1902099	regulation of metaphase/anaphase transition of cell cycle	28/1462	54/14729	9.23479e-15	9.12925e-13	SPDL1/ANAPC4/TRIP13/CHFR/NDC80/CDC6/CDC23/FBXO5/TTK/CENPF/ZWINT/XRCC3/DLGAP5/CCNB1/ESPL1/CDK5RAP2/CENPE/BUB3/BUB1B/MAD2L1/PLK1/CDT1/BUB1/ZWILCH/UBE2C/AURKB/KNTC1/ANAPC7	28
LIHC-4	BP	GO:0000086	G2/M transition of mitotic cell cycle	44/1462	124/14729	1.13206e-14	1.10163e-12	BRCA1/MRE11/MTA3/CHFR/ORC1/AURKA/CLSPN/CDC6/CDC7/CDC25B/RAD51C/FOXM1/FBXO5/CENPF/KIF14/MASTL/CDK2/PKMYT1/CCNB1/CDK4/KCNH5/TICRR/DTL/CCNA2/SKP2/CDKN2B/CHEK1/TAOK2/HMGA2/CDC25C/DONSON/DBF4B/TOPBP1/CDC25A/MELK/STOX1/PLK1/CDK1/AURKB/RCC2/RAD51B/PLCB1/CHEK2/BLM	44
LIHC-4	BP	GO:1902749	regulation of cell cycle G2/M phase transition	37/1462	93/14729	2.30031e-14	2.20406e-12	BRCA1/MRE11/MTA3/CHFR/ORC1/AURKA/CLSPN/CDC6/CDC7/CDC25B/RAD51C/FBXO5/MACROH2A1/CENPF/KIF14/CDK2/CCNB1/CDK4/KCNH5/TICRR/DTL/CHEK1/TAOK2/HMGA2/CDC25C/DONSON/DBF4B/TOPBP1/CDC25A/STOX1/PLK1/CDK1/ATAD5/AURKB/RCC2/RAD51B/BLM	37
LIHC-4	BP	GO:0030071	regulation of mitotic metaphase/anaphase transition	27/1462	52/14729	2.66168e-14	2.51165e-12	SPDL1/ANAPC4/TRIP13/NDC80/CDC6/CDC23/FBXO5/TTK/CENPF/ZWINT/XRCC3/DLGAP5/CCNB1/ESPL1/CDK5RAP2/CENPE/BUB3/BUB1B/MAD2L1/PLK1/CDT1/BUB1/ZWILCH/UBE2C/AURKB/KNTC1/ANAPC7	27
LIHC-4	BP	GO:0006270	DNA replication initiation	21/1462	32/14729	3.29432e-14	3.06225e-12	POLA2/MCM10/MCM2/MCM6/ORC1/ORC6/CDC45/CDC6/MCM5/POLA1/MCM4/CCNE1/MCM3/ORC2/TICRR/CIZ1/TOPBP1/MCM7/CDT1/CCNE2/GINS3	21
LIHC-4	BP	GO:0071824	protein-DNA complex subunit organization	52/1462	169/14729	3.63295e-14	3.32735e-12	RAD51/SMARCD1/MCM2/SMARCE1/ACTR6/SUPT16H/CDC45/CABIN1/DMC1/CENPI/OIP5/ASF1B/RAD51C/RNF8/GMNN/MACROH2A1/CENPA/TAF1B/CENPF/SET/HELLS/CENPK/HJURP/DLGAP5/SMARCA4/HAT1/NASP/HMGA1/CENPO/CENPE/ITGB3BP/ANP32E/POLE3/CENPH/H4C8/MIS18A/CHAF1B/RBBP4/HMGB2/CENPN/CDT1/CHAF1A/H1-4/SMARCC1/KNTC1/CENPP/H2AX/CENPW/H2BC18/DNAJC9/H2BC9/H4C5	52
LIHC-4	BP	GO:0090329	regulation of DNA-dependent DNA replication	24/1462	42/14729	4.23666e-14	3.82405e-12	LIG3/DBF4/RFC2/TIPIN/CDC7/RFC5/TIMELESS/FBXO5/GMNN/CHTF18/E2F8/PCNA/RFC3/DSCC1/BRCA2/TICRR/CIZ1/DONSON/DBF4B/RFC4/E2F7/CDT1/BLM/POLG2	24
LIHC-4	BP	GO:0010389	regulation of G2/M transition of mitotic cell cycle	35/1462	86/14729	5.13538e-14	4.56902e-12	BRCA1/MRE11/MTA3/CHFR/ORC1/AURKA/CLSPN/CDC6/CDC7/CDC25B/RAD51C/FBXO5/CENPF/KIF14/CDK2/CCNB1/CDK4/KCNH5/TICRR/DTL/CHEK1/TAOK2/HMGA2/CDC25C/DONSON/DBF4B/TOPBP1/CDC25A/STOX1/PLK1/CDK1/AURKB/RCC2/RAD51B/BLM	35
LIHC-4	BP	GO:0006271	DNA strand elongation involved in DNA replication	14/1462	15/14729	1.16054e-13	1.018e-11	LIG3/POLD3/GINS1/POLA1/MCM4/LIG1/MCM3/PCNA/RFC3/DNA2/POLE3/RFC4/MCM7/POLE	14
LIHC-4	MF	GO:0017116	single-stranded DNA helicase activity	17/1462	22/14729	1.31176e-13	1.11913e-11	RFC2/RAD51/POLQ/MCM2/MCM6/MCM5/MCM4/RFC5/MCM3/MCM8/CHTF18/RFC3/DSCC1/DNA2/PIF1/RFC4/MCM7	17
LIHC-4	BP	GO:0022616	DNA strand elongation	17/1462	22/14729	1.31176e-13	1.11913e-11	LIG3/MRE11/POLD3/GINS1/POLA1/MCM4/LIG1/MCM3/DCLRE1B/PCNA/RFC3/DNA2/POLE3/RFC4/TERT/MCM7/POLE	17
LIHC-4	BP	GO:1901989	positive regulation of cell cycle phase transition	36/1462	93/14729	1.39527e-13	1.17429e-11	ANAPC4/MTA3/THOC1/CDC6/CDC23/CDC7/CDC25B/FAM83D/EZH2/RAD51C/FBXO5/DLGAP5/CCNB1/CDK4/ESPL1/RPTOR/DTL/CDCA5/LSM11/CDC25C/DBF4B/CDC25A/TERT/STOX1/STXBP4/CDT1/CDK1/MTBP/UBE2C/ATAD5/RCC2/RAD51B/PLCB1/CHEK2/ANAPC7/TFDP1	36
LIHC-4	CC	GO:0072686	mitotic spindle	47/1462	149/14729	2.22222e-13	1.84533e-11	TACC3/ASPM/SPAG5/AGBL5/AURKA/TPX2/CDC6/EFHC1/CDC7/RAE1/FAM83D/GIT1/ECT2/KIF18A/GPSM2/KNSTRN/TUBG1/ESPL1/CDK5RAP2/ATAT1/NUSAP1/KIF23/KIF11/KIF20B/CENPE/HAUS6/HAUS1/CCSAP/SKA1/RACGAP1/YEATS2/MAD2L1/SKA3/PLK1/KIFC2/CKAP2L/CDK1/IQCB1/AURKB/RCC2/EFHC2/KIF18B/PRC1/NUP62/HAUS3/KIFC1/HAUS5	47
LIHC-4	BP	GO:0036297	interstrand cross-link repair	22/1462	38/14729	3.39985e-13	2.78609e-11	RAD51/NEIL3/RAD51AP1/FANCE/RNF8/FANCL/MSH6/DCLRE1B/HROB/MCM8/XRCC3/FAAP24/FANCD2/DCLRE1C/EXO5/RFWD3/FANCB/FANCF/RAD51D/FANCA/SLX4/FANCG	22
LIHC-4	BP	GO:0006323	DNA packaging	43/1462	130/14729	3.7534e-13	3.03587e-11	NCAPD2/MCM2/SRPK1/CABIN1/OIP5/ASF1B/NCAPG/RNF8/MACROH2A1/SET/HELLS/NCAPH/HJURP/HAT1/TOP2A/NASP/CCNB1/SMC2/NUSAP1/CDAN1/ITGB3BP/CDCA5/NCAPG2/INCENP/HMGA2/H4C8/MIS18A/CHAF1B/RBBP4/HMGB2/PLK1/CHAF1A/H1-4/CDK1/BEND3/KMT5A/CENPP/H2AX/CENPW/H2BC18/DNAJC9/H2BC9/H4C5	43
LIHC-4	MF	GO:0003682	chromatin binding	99/1462	475/14729	4.20009e-13	3.35361e-11	CRAMP1/NCAPD2/SCMH1/DDX11/ZIC2/RAD51/POLQ/MTA3/POLD1/SMARCD1/HDAC4/POLR1A/SMARCE1/EED/ACTR6/UBE2T/RBL1/ORC1/DNMT3B/FUS/SUPT16H/CDC45/MSH2/CABIN1/VRK1/POLA1/SCML2/EZH2/TRIM37/CBX1/NSD2/RNF8/GMNN/MACROH2A1/CENPA/ARID3A/MSH6/HDAC1/SFPQ/CENPF/SET/PHF19/DNMT3A/HELLS/NCAPH/RNF2/TRIM24/CKS2/NCOA5/MCM8/SIX1/SMARCA4/PARP2/DNMT1/TOP2A/FAAP24/RAN/PCNA/KMT5C/BRIP1/ACTL6A/SMC2/HMGA1/FOXN4/TICRR/CBX4/MTF2/CDCA…	99
LIHC-4	BP	GO:0006275	regulation of DNA replication	36/1462	97/14729	6.23355e-13	4.91424e-11	LIG3/DBF4/RFC2/TIPIN/CDC6/CDC7/GTPBP4/RFC5/TIMELESS/FBXO5/GMNN/CCDC88A/CHTF18/E2F8/PCNA/RFC3/DSCC1/DNA2/EGF/BRCA2/CDAN1/TICRR/CCNA2/CIZ1/DONSON/DBF4B/RFC4/E2F7/CDT1/CDK1/ESCO2/ATAD5/BLM/EHMT2/MCIDAS/POLG2	36
LIHC-4	BP	GO:0045132	meiotic chromosome segregation	30/1462	70/14729	6.46672e-13	5.03434e-11	MRE11/NDC1/TRIP13/CHFR/DMC1/CCNE1/RAD51C/TTK/SGO1/PSMC3IP/TOP2A/ESPL1/BRIP1/SMC2/P3H4/MAEL/NUF2/FANCD2/EME1/FMN2/BUB1B/KASH5/SGO2/PTTG1/PLK1/BUB1/CCNE2/RMI1/SLX4/EHMT2	30
LIHC-4	BP	GO:0045930	negative regulation of mitotic cell cycle	54/1462	196/14729	1.72529e-12	1.32656e-10	BRCA1/MRE11/SPDL1/TRIP13/CHFR/TIPIN/GTSE1/RBL1/NDC80/ORC1/CLSPN/CDC6/MSH2/CASP2/EZH2/FBXO5/TTK/CENPF/ZWINT/CDK2/XRCC3/CCNB1/CDK5RAP2/MDC1/TICRR/DTL/FANCD2/CDKN2B/CHEK1/TAOK2/HMGA2/BUB3/BTG3/EME1/BUB1B/DONSON/BRINP3/TOPBP1/MAD2L1/E2F7/PLK1/CDT1/RFWD3/BUB1/CDK1/MTBP/RAD9A/ZWILCH/PIDD1/AURKB/CHEK2/KNTC1/BLM/PRKDC	54
LIHC-4	BP	GO:0007131	reciprocal meiotic recombination	23/1462	44/14729	1.83919e-12	1.38006e-10	MRE11/RAD51/TRIP13/RAD54L/DMC1/RAD51C/RAD51AP1/MND1/PSMC3IP/TOP2A/BRME1/BRIP1/FANCD2/EME1/HSF2BP/C11orf80/RMI1/RAD51B/TEX19/RAD51D/SLX4/RAD54B/MSH5	23
LIHC-4	BP	GO:0140527	reciprocal homologous recombination	23/1462	44/14729	1.83919e-12	1.38006e-10	MRE11/RAD51/TRIP13/RAD54L/DMC1/RAD51C/RAD51AP1/MND1/PSMC3IP/TOP2A/BRME1/BRIP1/FANCD2/EME1/HSF2BP/C11orf80/RMI1/RAD51B/TEX19/RAD51D/SLX4/RAD54B/MSH5	23
LIHC-4	BP	GO:0006325	chromatin organization	73/1462	313/14729	2.09229e-12	1.55128e-10	SCMH1/DDX11/BRD9/SMARCD1/HDAC4/MCM2/SMARCE1/ACTR6/RBL1/BCORL1/SUPT16H/SRPK1/CABIN1/RBBP7/OIP5/ASF1B/EZH2/RNF8/MACROH2A1/HDAC1/MYB/SET/PHF19/DNMT3A/HELLS/CBX3/HJURP/DEK/SMARCA4/HAT1/DNMT1/CHD1L/NASP/DPF2/ACTL6A/HMGA1/TET1/TDG/CDAN1/CBX4/ITGB3BP/MTF2/ANP32E/POLE3/MKI67/SSRP1/PAK1/HMGA2/TCF7L1/SUV39H2/ATAD2/H4C8/MIS18A/CHAF1B/RBBP4/HMGB2/RCCD1/CHAF1A/H1-4/HCFC1/SMARCC1/CBX2/BEND3/L3MBTL1/CENPP/H2AX/…	73
LIHC-4	BP	GO:1901991	negative regulation of mitotic cell cycle phase transition	45/1462	147/14729	2.33892e-12	1.71374e-10	BRCA1/MRE11/SPDL1/TRIP13/CHFR/GTSE1/RBL1/NDC80/ORC1/CLSPN/CDC6/CASP2/EZH2/FBXO5/TTK/CENPF/ZWINT/CDK2/XRCC3/CCNB1/CDK5RAP2/TICRR/DTL/CDKN2B/CHEK1/TAOK2/HMGA2/BUB3/BUB1B/DONSON/TOPBP1/MAD2L1/E2F7/PLK1/CDT1/RFWD3/BUB1/CDK1/ZWILCH/PIDD1/AURKB/CHEK2/KNTC1/BLM/PRKDC	45
LIHC-4	BP	GO:0032508	DNA duplex unwinding	30/1462	73/14729	2.42329e-12	1.75491e-10	DDX11/MRE11/RFC2/RAD51/POLQ/MCM2/MCM6/RAD54L/MCM5/MCM4/RFC5/MCM3/MCM8/CHTF18/TOP2A/CHD1L/RPA1/RFC3/BRIP1/DSCC1/HMGA1/DNA2/PIF1/DQX1/RECQL4/RFC4/MCM7/ERCC6L/RAD54B/BLM	30
LIHC-4	BP	GO:0032392	DNA geometric change	31/1462	78/14729	3.02747e-12	2.16725e-10	DDX11/MRE11/RFC2/RAD51/POLQ/MCM2/MCM6/RAD54L/MCM5/MCM4/RFC5/MCM3/MCM8/CHTF18/TOP2A/CHD1L/RPA1/RFC3/BRIP1/DSCC1/HMGA1/DNA2/PIF1/DQX1/RECQL4/RFC4/HMGB2/MCM7/ERCC6L/RAD54B/BLM	31
LIHC-4	BP	GO:0051225	spindle assembly	36/1462	102/14729	3.54097e-12	2.50604e-10	ASPM/KIF2A/SPAG5/AURKA/TPX2/KIF4A/MYBL2/LZTS2/KPNB1/FBXO5/CDC20/NEK2/GPSM2/KIF23/KIF11/CSNK1D/HAUS6/INCENP/HAUS1/CCSAP/CCNB2/KASH5/RACGAP1/KIF15/PLK1/KIFC2/AURKB/RCC1/CHEK2/TUBB/DYNC1H1/PRC1/MZT1/HAUS3/KIFC1/HAUS5	36
LIHC-4	BP	GO:1901992	positive regulation of mitotic cell cycle phase transition	30/1462	74/14729	3.69227e-12	2.58376e-10	ANAPC4/MTA3/CDC6/CDC23/CDC7/CDC25B/RAD51C/FBXO5/DLGAP5/CCNB1/CDK4/ESPL1/RPTOR/DTL/CDCA5/LSM11/CDC25C/DBF4B/CDC25A/TERT/STOX1/CDT1/CDK1/MTBP/UBE2C/RCC2/RAD51B/PLCB1/ANAPC7/TFDP1	30
LIHC-4	BP	GO:0051985	negative regulation of chromosome segregation	21/1462	38/14729	4.08258e-12	2.7941e-10	SPDL1/TRIP13/CHFR/NDC80/FBXO5/TTK/CENPF/ZWINT/XRCC3/CCNB1/CDK5RAP2/BUB3/BUB1B/MAD2L1/PTTG1/PLK1/CDT1/BUB1/ZWILCH/AURKB/KNTC1	21
LIHC-4	BP	GO:1905819	negative regulation of chromosome separation	21/1462	38/14729	4.08258e-12	2.7941e-10	SPDL1/TRIP13/CHFR/NDC80/FBXO5/TTK/CENPF/ZWINT/XRCC3/CCNB1/CDK5RAP2/BUB3/BUB1B/MAD2L1/PTTG1/PLK1/CDT1/BUB1/ZWILCH/AURKB/KNTC1	21
LIHC-4	CC	GO:0005874	microtubule	83/1462	384/14729	4.84346e-12	3.25387e-10	TUBG2/ASPM/KIF2A/NDE1/GTSE1/SPAG5/DNM1L/AURKA/TPX2/BIRC5/KIF4A/NDRG1/TUBB4A/LZTS2/TUBD1/KIF20A/ARHGEF2/STMN1/NEK2/KIF14/TTLL5/KIF18A/TUBA1B/DNAH8/KNSTRN/TUBG1/PSRC1/TPGS2/CEP162/TTLL4/CKAP2/CDK5RAP2/ATAT1/NUSAP1/KIF23/KIF11/KIF20B/CENPE/GAS2L3/CSNK1D/KIF2C/CCT6A/HAUS6/INCENP/CCT5/CENPJ/TUBA3E/HAUS1/RASSF3/CCSAP/SKA1/KIF5A/DNAH3/RUSC1/RACGAP1/KIF15/SKA3/CCT2/KIF7/PLK1/TUBA1C/KIFC2/REEP4/CDK1/TTLL6…	83
LIHC-4	BP	GO:0065004	protein-DNA complex assembly	43/1462	139/14729	4.85886e-12	3.25387e-10	RAD51/MCM2/CDC45/CABIN1/DMC1/CENPI/OIP5/ASF1B/RAD51C/GMNN/MACROH2A1/CENPA/TAF1B/CENPF/SET/HELLS/CENPK/HJURP/DLGAP5/SMARCA4/HAT1/NASP/CENPO/CENPE/ITGB3BP/CENPH/H4C8/MIS18A/CHAF1B/RBBP4/HMGB2/CENPN/CDT1/CHAF1A/H1-4/KNTC1/CENPP/H2AX/CENPW/H2BC18/DNAJC9/H2BC9/H4C5	43
LIHC-4	BP	GO:0035825	homologous recombination	23/1462	46/14729	6.18261e-12	4.09631e-10	MRE11/RAD51/TRIP13/RAD54L/DMC1/RAD51C/RAD51AP1/MND1/PSMC3IP/TOP2A/BRME1/BRIP1/FANCD2/EME1/HSF2BP/C11orf80/RMI1/RAD51B/TEX19/RAD51D/SLX4/RAD54B/MSH5	23
LIHC-4	BP	GO:0007098	centrosome cycle	39/1462	119/14729	6.46087e-12	4.23561e-10	MARK4/BRCA1/CROCC/NDE1/WDR62/NDC80/XPO1/AURKA/CEP152/TRIM37/CEP72/NEK2/CDK2/STIL/CEP250/XRCC3/SGO1/CEP85/KIAA1614/CDK5RAP2/KIF11/BRCA2/CEP131/PLK4/HAUS6/CHEK1/CENPJ/HAUS1/SASS6/CCNF/PCLAF/PLK1/CDK1/CKAP5/PARD6G/XRCC2/NUP62/HAUS3/HAUS5	39
LIHC-4	BP	GO:2001251	negative regulation of chromosome organization	29/1462	71/14729	6.75373e-12	4.38148e-10	SPDL1/TRIP13/XRCC1/MCM2/NDC80/FBXO5/TTK/CENPF/ZWINT/XRCC3/TOP2A/CCNB1/ESPL1/HNRNPA1/CDK5RAP2/PIF1/PARP1/BUB3/BUB1B/MAD2L1/PTTG1/PLK1/CDT1/BUB1/DCP2/ZWILCH/AURKB/KNTC1/SLX4	29
LIHC-4	CC	GO:0032993	protein-DNA complex	40/1462	125/14729	8.16876e-12	5.24485e-10	NFYA/HOXA11/POLA2/POLD1/MCM2/MCM6/POLD3/CDC45/MCM5/GINS1/POLA1/EYA1/MCM4/H2AZ2/MCM3/MACROH2A1/CENPA/GINS2/RPA1/PCNA/SLF1/PARP1/PRIM2/GINS4/HMGA2/H4C8/DONSON/H2AZ1/TERT/MCM7/H1-4/SOX12/GINS3/H2AX/H2AC13/PRIM1/H2BC18/PRKDC/H2BC9/H4C5	40
LIHC-4	MF	GO:0003678	DNA helicase activity	27/1462	63/14729	9.22266e-12	5.8611e-10	DDX11/MRE11/RFC2/RAD51/POLQ/MCM2/MCM6/RAD54L/MCM5/MCM4/RFC5/MCM3/MCM8/CHTF18/CHD1L/RFC3/BRIP1/DSCC1/DNA2/PIF1/DQX1/RECQL4/RFC4/MCM7/ERCC6L/RAD54B/BLM	27
LIHC-4	BP	GO:0034508	centromere complex assembly	18/1462	29/14729	9.42198e-12	5.92728e-10	CENPI/OIP5/CENPA/CENPF/HELLS/CENPK/HJURP/DLGAP5/NASP/CENPO/CENPE/ITGB3BP/CENPH/MIS18A/CENPN/KNTC1/CENPP/CENPW	18
LIHC-4	BP	GO:0071459	protein localization to chromosome, centromeric region	16/1462	23/14729	1.02518e-11	6.38483e-10	CENPQ/SPDL1/NDC80/TTK/CENPA/KNL1/BUB3/BUB1B/CDT1/CDK1/MTBP/ZWILCH/HASPIN/AURKB/RCC2/KNTC1	16
LIHC-4	BP	GO:0000077	DNA damage checkpoint	35/1462	101/14729	1.28962e-11	7.95223e-10	BRCA1/MRE11/TIPIN/GTSE1/THOC1/WDR76/CLSPN/MSH2/E2F1/DOT1L/CASP2/RAD1/CDK2/BRIP1/MDC1/TICRR/DTL/INTS7/FANCD2/CHEK1/TAOK2/HMGA2/EME1/DONSON/TOPBP1/PLK1/RFWD3/CDK1/RHNO1/RAD9A/PIDD1/CHEK2/H2AX/BLM/PRKDC	35
LIHC-4	BP	GO:0031023	microtubule organizing center organization	41/1462	132/14729	1.3156e-11	8.03289e-10	MARK4/BRCA1/CROCC/NDE1/WDR62/NDC80/XPO1/AURKA/CEP152/TRIM37/CEP72/NEK2/CDK2/STIL/CEP250/XRCC3/FOXJ1/SGO1/CEP85/KIAA1614/CDK5RAP2/KIF11/BRCA2/CEP131/PLK4/HAUS6/CHEK1/CENPJ/HAUS1/SASS6/CCNF/PCLAF/PLK1/CDK1/CKAP5/PARD6G/XRCC2/NUP62/HAUS3/MCIDAS/HAUS5	41
LIHC-4	BP	GO:0034501	protein localization to kinetochore	14/1462	18/14729	1.77368e-11	1.06216e-09	CENPQ/SPDL1/NDC80/TTK/KNL1/BUB3/CDT1/CDK1/MTBP/ZWILCH/HASPIN/AURKB/RCC2/KNTC1	14
LIHC-4	BP	GO:1903083	protein localization to condensed chromosome	14/1462	18/14729	1.77368e-11	1.06216e-09	CENPQ/SPDL1/NDC80/TTK/KNL1/BUB3/CDT1/CDK1/MTBP/ZWILCH/HASPIN/AURKB/RCC2/KNTC1	14
LIHC-4	BP	GO:0034502	protein localization to chromosome	31/1462	83/14729	2.0638e-11	1.22413e-09	CENPQ/SPDL1/NDC80/MSH2/EZH2/TTK/MACROH2A1/CENPA/MCM8/DKC1/RPA1/SLF1/KNL1/BRCA2/CDCA5/CCT6A/CCT5/BUB3/BUB1B/TERT/CCT2/PLK1/CDT1/CDK1/ESCO2/MTBP/ZWILCH/HASPIN/AURKB/RCC2/KNTC1	31
LIHC-4	BP	GO:0033046	negative regulation of sister chromatid segregation	20/1462	37/14729	2.30872e-11	1.31915e-09	SPDL1/TRIP13/NDC80/FBXO5/TTK/CENPF/ZWINT/XRCC3/CCNB1/CDK5RAP2/BUB3/BUB1B/MAD2L1/PTTG1/PLK1/CDT1/BUB1/ZWILCH/AURKB/KNTC1	20
LIHC-4	BP	GO:0033048	negative regulation of mitotic sister chromatid segregation	20/1462	37/14729	2.30872e-11	1.31915e-09	SPDL1/TRIP13/NDC80/FBXO5/TTK/CENPF/ZWINT/XRCC3/CCNB1/CDK5RAP2/BUB3/BUB1B/MAD2L1/PTTG1/PLK1/CDT1/BUB1/ZWILCH/AURKB/KNTC1	20
LIHC-4	BP	GO:1902100	negative regulation of metaphase/anaphase transition of cell cycle	20/1462	37/14729	2.30872e-11	1.31915e-09	SPDL1/TRIP13/CHFR/NDC80/FBXO5/TTK/CENPF/ZWINT/XRCC3/CCNB1/CDK5RAP2/BUB3/BUB1B/MAD2L1/PLK1/CDT1/BUB1/ZWILCH/AURKB/KNTC1	20
LIHC-4	BP	GO:2000816	negative regulation of mitotic sister chromatid separation	20/1462	37/14729	2.30872e-11	1.31915e-09	SPDL1/TRIP13/NDC80/FBXO5/TTK/CENPF/ZWINT/XRCC3/CCNB1/CDK5RAP2/BUB3/BUB1B/MAD2L1/PTTG1/PLK1/CDT1/BUB1/ZWILCH/AURKB/KNTC1	20
LIHC-4	BP	GO:0051052	regulation of DNA metabolic process	70/1462	310/14729	2.92943e-11	1.65859e-09	BRCA1/DDX11/MRE11/RFC2/RAD51/POLQ/TFRC/XRCC1/THOC1/FUS/MSH2/EYA1/NSD2/FOXM1/RAD51AP1/RFC5/TIMELESS/RNF8/EYA4/MSH6/TNFSF4/NEK2/DEK/AUNIP/CHTF18/DKC1/FIGNL1/PCNA/RFC3/KMT5C/SLF1/HNRNPA1/DSCC1/PIF1/TICRR/NVL/PARP1/PRIM2/CCT6A/RADX/CIZ1/CHEK1/HMGA2/CCT5/FMN2/MIS18A/ANKLE1/USP1/RFC4/PRKCD/STOX1/CCT2/CDT1/H1-4/NPAS2/DCP2/RMI2/AURKB/FANCB/KPNA2/ZNF93/PARPBP/H2AX/SLX4/BLM/TFDP1/EHMT2/CERS1/PRKDC/POLG2	70
LIHC-4	BP	GO:0051784	negative regulation of nuclear division	23/1462	49/14729	3.26378e-11	1.83125e-09	SPDL1/TRIP13/NDC80/FBXO5/TTK/RAD1/CENPF/ZWINT/XRCC3/CCNB1/CDK5RAP2/CHEK1/BUB3/FBXO43/BUB1B/MAD2L1/PLK1/CDT1/BUB1/MTBP/ZWILCH/AURKB/KNTC1	23
LIHC-4	MF	GO:0140640	#N/A	97/1462	497/14729	3.93543e-11	2.18838e-09	LIG3/DDX11/MRE11/TDP1/RFC2/RAD51/POLQ/POLD1/POLR1A/XRCC1/MCM2/MCM6/UNG/POLD3/RAD54L/DNMT3B/MSH2/DMC1/MCM5/POLE2/RBBP8/POLA1/RPAP1/POP1/MCM4/RNASEH2A/LIG1/RAD51C/NEIL3/DDX55/RFC5/MCM3/CNOT6/DROSHA/RAD1/MSH6/TTF2/DARS2/DCLRE1B/DNMT3A/HELLS/AGO2/AARS2/MED20/MGME1/MCM8/XRCC3/CHTF18/SMARCA4/DNMT1/DKC1/TOP2A/CHD1L/PCNA/RFC3/DHX34/BRIP1/DSCC1/DNA2/ZGRF1/TDG/PIF1/DQX1/CDKAL1/POLE3/HMGA2/DHX37/DCLRE1C/EXO…	97
LIHC-4	BP	GO:0031577	spindle checkpoint	19/1462	35/14729	6.64664e-11	3.6633e-09	SPDL1/TRIP13/CHFR/NDC80/TTK/CENPF/ZWINT/XRCC3/CCNB1/CDK5RAP2/BUB3/BUB1B/MAD2L1/PLK1/CDT1/BUB1/ZWILCH/AURKB/KNTC1	19
LIHC-4	BP	GO:0033047	regulation of mitotic sister chromatid segregation	20/1462	39/14729	8.22905e-11	4.49566e-09	SPDL1/TRIP13/NDC80/FBXO5/TTK/CENPF/ZWINT/XRCC3/CCNB1/CDK5RAP2/BUB3/BUB1B/MAD2L1/PTTG1/PLK1/CDT1/BUB1/ZWILCH/AURKB/KNTC1	20
LIHC-4	CC	GO:0071162	CMG complex	10/1462	10/14729	9.02967e-11	4.89015e-09	MCM2/MCM6/MCM5/GINS1/MCM4/MCM3/GINS2/GINS4/MCM7/GINS3	10
LIHC-4	CC	GO:0031261	DNA replication preinitiation complex	11/1462	12/14729	9.72312e-11	5.22031e-09	MCM2/MCM6/CDC45/MCM5/GINS1/MCM4/MCM3/GINS2/GINS4/MCM7/GINS3	11
LIHC-4	BP	GO:0034728	nucleosome organization	34/1462	103/14729	1.15675e-10	6.15747e-09	SMARCD1/MCM2/SMARCE1/ACTR6/SUPT16H/CABIN1/OIP5/ASF1B/RNF8/MACROH2A1/SET/HJURP/SMARCA4/HAT1/NASP/HMGA1/ITGB3BP/ANP32E/POLE3/H4C8/MIS18A/CHAF1B/RBBP4/HMGB2/CHAF1A/H1-4/SMARCC1/CENPP/H2AX/CENPW/H2BC18/DNAJC9/H2BC9/H4C5	34
LIHC-4	BP	GO:0045841	negative regulation of mitotic metaphase/anaphase transition	19/1462	36/14729	1.2768e-10	6.7389e-09	SPDL1/TRIP13/NDC80/FBXO5/TTK/CENPF/ZWINT/XRCC3/CCNB1/CDK5RAP2/BUB3/BUB1B/MAD2L1/PLK1/CDT1/BUB1/ZWILCH/AURKB/KNTC1	19
LIHC-4	BP	GO:0045839	negative regulation of mitotic nuclear division	21/1462	44/14729	1.58712e-10	8.30639e-09	SPDL1/TRIP13/NDC80/FBXO5/TTK/CENPF/ZWINT/XRCC3/CCNB1/CDK5RAP2/CHEK1/BUB3/BUB1B/MAD2L1/PLK1/CDT1/BUB1/MTBP/ZWILCH/AURKB/KNTC1	21
LIHC-4	CC	GO:0043596	nuclear replication fork	16/1462	26/14729	1.66133e-10	8.62231e-09	POLA2/POLD1/MCM10/TIPIN/POLD3/POLA1/TIMELESS/MCM3/ZMIZ2/RPA1/PCNA/PRIM2/MMS22L/TONSL/PRIM1/WDHD1	16
LIHC-4	MF	GO:0003697	single-stranded DNA binding	34/1462	106/14729	2.78143e-10	1.42852e-08	DDX11/TDP1/RAD51/MCM10/RAD18/MCM2/MCM6/RAD54L/CDC45/MSH2/DMC1/MCM5/RBBP8/POLA1/MYEF2/MCM4/NEIL3/RAD51AP1/MCM3/HROB/MCM8/RPA1/HNRNPA1/SMC2/BRCA2/RADX/RECQL4/FUBP1/HMGB2/MCM7/FAM111A/RAD51B/RAD51D/BLM	34
LIHC-4	BP	GO:0044774	mitotic DNA integrity checkpoint	28/1462	76/14729	2.79832e-10	1.42852e-08	BRCA1/MRE11/TIPIN/GTSE1/ORC1/CLSPN/CDC6/MSH2/CASP2/CDK2/MDC1/TICRR/DTL/FANCD2/CHEK1/TAOK2/HMGA2/EME1/DONSON/TOPBP1/PLK1/RFWD3/CDK1/RAD9A/PIDD1/CHEK2/BLM/PRKDC	28
LIHC-4	BP	GO:0051303	establishment of chromosome localization	27/1462	72/14729	3.65092e-10	1.80965e-08	CENPQ/SPDL1/NDE1/SPAG5/NDC80/CDC23/FAM83D/KPNB1/CENPF/KIF14/KIF18A/DLGAP5/CCNB1/PSRC1/CDCA8/CENPE/KIF2C/NUF2/CDCA5/INCENP/FMN2/KASH5/CDT1/AURKB/DYNC1H1/NUP62/KIFC1	27
LIHC-4	MF	GO:0000217	DNA secondary structure binding	18/1462	34/14729	3.69019e-10	1.80965e-08	RAD18/CLSPN/MSH2/RBBP8/RAD51C/NEIL3/RAD51AP1/MSH6/XRCC3/HMGA1/HMGA2/RECQL4/HMGB2/NR0B1/RAD51B/RAD51D/XRCC2/BLM	18
LIHC-4	BP	GO:0007094	mitotic spindle assembly checkpoint	18/1462	34/14729	3.69019e-10	1.80965e-08	SPDL1/TRIP13/NDC80/TTK/CENPF/ZWINT/XRCC3/CCNB1/CDK5RAP2/BUB3/BUB1B/MAD2L1/PLK1/CDT1/BUB1/ZWILCH/AURKB/KNTC1	18
LIHC-4	BP	GO:0071173	spindle assembly checkpoint	18/1462	34/14729	3.69019e-10	1.80965e-08	SPDL1/TRIP13/NDC80/TTK/CENPF/ZWINT/XRCC3/CCNB1/CDK5RAP2/BUB3/BUB1B/MAD2L1/PLK1/CDT1/BUB1/ZWILCH/AURKB/KNTC1	18
LIHC-4	BP	GO:0071174	mitotic spindle checkpoint	18/1462	34/14729	3.69019e-10	1.80965e-08	SPDL1/TRIP13/NDC80/TTK/CENPF/ZWINT/XRCC3/CCNB1/CDK5RAP2/BUB3/BUB1B/MAD2L1/PLK1/CDT1/BUB1/ZWILCH/AURKB/KNTC1	18
LIHC-4	BP	GO:0045005	DNA-dependent DNA replication maintenance of fidelity	21/1462	46/14729	4.50304e-10	2.19101e-08	DDX11/MRE11/RAD51/POLD1/TIPIN/THOC1/TIMELESS/PCNA/DNA2/ZGRF1/BRCA2/MMS22L/EME1/DONSON/TONSL/PRIMPOL/FAM111A/RFWD3/POLE/TRAIP/BLM	21
LIHC-4	CC	GO:0000792	heterochromatin	26/1462	68/14729	4.69606e-10	2.26722e-08	WDR76/CBX5/SALL4/CBX1/MACROH2A1/CENPA/ORC2/HDAC1/DNMT3A/HELLS/RNF2/CBX3/DNMT1/KMT5C/HMGA1/CDKN2A/INCENP/HMGA2/EME1/ZNF618/H2AZ1/H1-4/ESCO2/CBX2/BEND3/UHRF1	26
LIHC-4	BP	GO:1902969	mitotic DNA replication	11/1462	13/14729	5.74924e-10	2.75433e-08	RAD51/MCM2/MCM6/CDC45/GINS1/POLA1/MCM4/LIG1/MCM3/BRCA2/GINS3	11
LIHC-4	BP	GO:0050000	chromosome localization	27/1462	74/14729	7.49234e-10	3.562e-08	CENPQ/SPDL1/NDE1/SPAG5/NDC80/CDC23/FAM83D/KPNB1/CENPF/KIF14/KIF18A/DLGAP5/CCNB1/PSRC1/CDCA8/CENPE/KIF2C/NUF2/CDCA5/INCENP/FMN2/KASH5/CDT1/AURKB/DYNC1H1/NUP62/KIFC1	27
LIHC-4	BP	GO:1902751	positive regulation of cell cycle G2/M phase transition	16/1462	28/14729	7.84124e-10	3.69964e-08	MTA3/CDC7/CDC25B/RAD51C/FBXO5/CCNB1/CDK4/DTL/CDC25C/DBF4B/CDC25A/STOX1/CDK1/ATAD5/RCC2/RAD51B	16
LIHC-4	BP	GO:0000727	double-strand break repair via break-induced replication	10/1462	11/14729	9.04187e-10	4.23404e-08	MCM2/MCM6/CDC45/CDC7/MCM5/MCM4/MCM3/GINS2/GINS4/MCM7	10
LIHC-4	BP	GO:0010971	positive regulation of G2/M transition of mitotic cell cycle	15/1462	25/14729	1.0433e-09	4.84901e-08	MTA3/CDC7/CDC25B/RAD51C/FBXO5/CCNB1/CDK4/DTL/CDC25C/DBF4B/CDC25A/STOX1/CDK1/RCC2/RAD51B	15
LIHC-4	BP	GO:0042770	signal transduction in response to DNA damage	42/1462	156/14729	1.10024e-09	5.07576e-08	BRCA1/MRE11/TIPIN/GTSE1/THOC1/TFAP4/WDR76/CLSPN/MSH2/E2F1/PSMD10/NDRG1/DOT1L/CASP2/FOXM1/RAD1/CDK2/BRIP1/MDC1/BRCA2/TICRR/DTL/INTS7/FANCD2/CHEK1/TAOK2/HMGA2/EME1/DONSON/TOPBP1/E2F7/PLK1/RFWD3/CDK1/RHNO1/RAD9A/PIDD1/CHEK2/KMT5A/H2AX/BLM/PRKDC	42
LIHC-4	MF	GO:0140657	#N/A	84/1462	434/14729	1.26975e-09	5.8041e-08	DDX11/MRE11/RFC2/RAD51/POLQ/KIF2A/MCM2/MCM6/RAD54L/KIF4A/MSH2/DMC1/MCM5/CLCN7/MCM4/RAD51C/DDX55/RFC5/MCM3/KIF20A/ABCC5/MSH6/TTF2/KIF14/HELLS/KIF18A/ABCC10/DNAH8/MCM8/XRCC3/CHTF18/SMARCA4/TOP2A/CHD1L/FIGNL1/RFC3/DHX34/BRIP1/DSCC1/KIF23/KIF11/KIF20B/DNA2/ZGRF1/CENPE/PIF1/KIF2C/NVL/ATP6V1C2/DQX1/ABCB9/DHX37/SLC26A2/KIF5A/ATAD2/DNAH3/RECQL4/RBBP4/DHX57/ATP1A1/KIF15/RFC4/MCM7/KIF7/MYO1A/KIFC2/RNF213/A…	84
LIHC-4	CC	GO:0005876	spindle microtubule	25/1462	66/14729	1.27675e-09	5.8041e-08	TUBG2/KIF2A/AURKA/BIRC5/KIF4A/KIF18A/TUBG1/PSRC1/KIF11/CENPE/CSNK1D/HAUS6/HAUS1/CCSAP/SKA1/SKA3/PLK1/CDK1/AURKB/SKA2/KNTC1/KIF18B/PRC1/HAUS3/HAUS5	25
LIHC-4	CC	GO:0005814	centriole	38/1462	134/14729	1.37806e-09	6.21922e-08	OFD1/CROCC/KIF2A/WDR62/AURKA/CEP128/IFT52/CEP152/CEP41/TUBD1/CEP164/CCDC88A/STIL/CEP250/TUBG1/TOP2A/RAN/CEP162/CEP55/CEP131/PLK4/CEP78/CENPJ/POC5/CCSAP/SASS6/WDR90/TEDC2/CCNF/POC1A/PLK1/IQCB1/CEP83/CEP19/KIF24/FBF1/SFI1/HYLS1	38
LIHC-4	BP	GO:0070192	chromosome organization involved in meiotic cell cycle	22/1462	53/14729	1.62628e-09	7.28667e-08	NCAPD2/MRE11/RAD51/NDC1/TRIP13/DMC1/CCNE1/RAD51C/SGO1/PSMC3IP/BRIP1/SMC2/P3H4/MAEL/FANCD2/INCENP/BUB1B/KASH5/SGO2/BUB1/CCNE2/EHMT2	22
LIHC-4	BP	GO:0045931	positive regulation of mitotic cell cycle	32/1462	102/14729	1.73582e-09	7.72193e-08	ANAPC4/MTA3/CDC6/CDC23/CDC7/CDC25B/RAD51C/FBXO5/USP22/DLGAP5/CCNB1/CDK4/ESPL1/BRCA2/RPTOR/DTL/CDCA5/LSM11/CDC25C/DBF4B/CDC25A/TERT/STOX1/CDT1/CDK1/MTBP/UBE2C/RCC2/RAD51B/PLCB1/ANAPC7/TFDP1	32
LIHC-4	BP	GO:0044773	mitotic DNA damage checkpoint	26/1462	72/14729	1.99803e-09	8.82532e-08	BRCA1/MRE11/TIPIN/GTSE1/CLSPN/MSH2/CASP2/CDK2/MDC1/TICRR/DTL/FANCD2/CHEK1/TAOK2/HMGA2/EME1/DONSON/TOPBP1/PLK1/RFWD3/CDK1/RAD9A/PIDD1/CHEK2/BLM/PRKDC	26
LIHC-4	BP	GO:0140694	#N/A	67/1462	319/14729	2.01696e-09	8.8462e-08	ANLN/BRCA1/ASPM/KIF2A/WDR62/SPAG5/AURKA/TPX2/KIF4A/SIX4/MYBL2/CEP152/LZTS2/TRIM37/KPNB1/FBXO5/CEP72/CNOT6/CENPA/CDC20/NEK2/CENPF/GPSM2/CENPK/CDK2/STIL/DLGAP5/VIL1/CDK5RAP2/KIF23/KIF11/CENPE/CSNK1D/PLK4/UBAP2L/HAUS6/INCENP/DHX37/CENPJ/HAUS1/CENPH/CCSAP/SASS6/CCNB2/KASH5/RACGAP1/KIF15/CENPN/PLK1/KIFC2/AURKB/EDC3/RCC1/NEB/CHEK2/KNTC1/TUBB/DYNC1H1/PRC1/CENPW/MZT1/NUP62/HAUS3/MCIDAS/KIFC1/HAUS5/PRKDC	67
LIHC-4	MF	GO:0031491	nucleosome binding	23/1462	58/14729	2.03694e-09	8.87137e-08	SMARCE1/EED/ACTR6/SUPT16H/CABIN1/VRK1/MACROH2A1/HDAC1/SMARCA4/PARP2/ACTL6A/SSRP1/HMGA2/RBBP4/H2AZ1/H1-4/SMARCC1/RCC1/L3MBTL1/HMGN2/HMGN1/MLLT6/UHRF1	23
LIHC-4	BP	GO:0000076	DNA replication checkpoint	11/1462	14/14729	2.44082e-09	1.05566e-07	TIPIN/ORC1/CLSPN/CDC45/CDC6/TIMELESS/DNA2/TICRR/TOPBP1/CDT1/RAD9A	11
LIHC-4	BP	GO:0051310	metaphase plate congression	23/1462	59/14729	3.02683e-09	1.30008e-07	CENPQ/SPDL1/SPAG5/NDC80/CDC23/FAM83D/KPNB1/CENPF/KIF14/KIF18A/CCNB1/PSRC1/CDCA8/CENPE/KIF2C/NUF2/CDCA5/INCENP/CDT1/AURKB/DYNC1H1/NUP62/KIFC1	23
LIHC-4	BP	GO:0006338	chromatin remodeling	45/1462	179/14729	3.05301e-09	1.30234e-07	SCMH1/SMARCD1/HDAC4/MCM2/SMARCE1/ACTR6/SUPT16H/CABIN1/OIP5/ASF1B/RNF8/MACROH2A1/HDAC1/MYB/SET/HELLS/CBX3/HJURP/SMARCA4/HAT1/CHD1L/NASP/ACTL6A/HMGA1/ITGB3BP/ANP32E/POLE3/PAK1/SUV39H2/H4C8/MIS18A/CHAF1B/RBBP4/HMGB2/CHAF1A/H1-4/HCFC1/SMARCC1/CENPP/H2AX/CENPW/H2BC18/DNAJC9/H2BC9/H4C5	45
LIHC-4	BP	GO:0000910	cytokinesis	39/1462	144/14729	3.58019e-09	1.51683e-07	ANLN/CUL7/AURKA/KIF4A/CDC6/EFHC1/SEPTIN3/CDC25B/LZTS2/GIT1/KIF20A/ECT2/CENPA/STMN1/KIF14/CIT/E2F8/RAB11FIP4/ESPL1/CKAP2/NUSAP1/KIF23/CEP55/KIF20B/BRCA2/PLK4/INCENP/FMN2/MITD1/RACGAP1/SEPTIN8/E2F7/PLK1/AURKB/EFHC2/SEPTIN9/PRC1/NUP62/MYO19	39
LIHC-4	BP	GO:0008608	attachment of spindle microtubules to kinetochore	16/1462	31/14729	5.79675e-09	2.43934e-07	SPAG5/NDC80/ECT2/NEK2/KNSTRN/SGO1/CCNB1/KNL1/CENPE/KIF2C/NUF2/BUB3/RACGAP1/CDT1/AURKB/RCC2	16
LIHC-4	BP	GO:0006333	chromatin assembly or disassembly	34/1462	118/14729	6.4164e-09	2.68197e-07	SMARCD1/MCM2/SMARCE1/SUPT16H/CABIN1/OIP5/ASF1B/MACROH2A1/SET/HELLS/HJURP/SMARCA4/HAT1/NASP/HMGA1/CDAN1/ITGB3BP/SUV39H2/H4C8/MIS18A/CHAF1B/RBBP4/HMGB2/CHAF1A/H1-4/SMARCC1/BEND3/CENPP/H2AX/CENPW/H2BC18/DNAJC9/H2BC9/H4C5	34
LIHC-4	BP	GO:0071897	DNA biosynthetic process	40/1462	154/14729	8.39877e-09	3.48717e-07	LIG3/MRE11/RFC2/POLQ/POLD1/POLD3/POLE2/POLA1/LIG1/RFC5/NEK2/CENPF/HROB/CHTF18/DKC1/RPA1/PCNA/RFC3/HNRNPA1/DSCC1/PIF1/DTL/NVL/CCT6A/POLE3/CCT5/RFC4/PRIMPOL/TERT/CCT2/PCLAF/TK1/DCP2/TYMS/POLE/AURKB/LIN9/TFDP1/CERS1/POLG2	40
LIHC-4	MF	GO:0003684	damaged DNA binding	23/1462	62/14729	9.3377e-09	3.85134e-07	BRCA1/POLQ/POLD1/RAD18/XRCC1/UNG/MSH2/RBBP8/NEIL3/RAD1/MSH6/DCLRE1B/AUNIP/RPA1/PCNA/TDG/DCLRE1C/RECQL4/HMGB2/FEN1/H2AX/BLM/FANCG	23
LIHC-4	BP	GO:0032200	telomere organization	35/1462	126/14729	1.10307e-08	4.51368e-07	MRE11/RAD51/XRCC1/DOT1L/CCNE1/RAD51C/NEK2/DCLRE1B/XRCC3/DKC1/RPA1/PCNA/HNRNPA1/DNA2/BRCA2/PIF1/PARP1/CCT6A/LTO1/CCT5/DCLRE1C/H4C8/RECQL4/TERT/CCT2/FEN1/DCP2/EXO1/CCNE2/AURKB/RAD51D/SLX4/BLM/PRKDC/H4C5	35
LIHC-4	MF	GO:0015631	tubulin binding	68/1462	339/14729	1.10885e-08	4.51368e-07	MARK4/BRCA1/OFD1/KIF2A/MAP4K4/NDE1/GTSE1/SPAG5/AGBL5/MAST2/DNM1L/TPX2/BIRC5/KIF4A/EFHC1/RAE1/FAM83D/NDRG1/GIT1/KIF20A/CCDC88A/ARHGEF2/STMN1/CENPF/KIF14/TTLL5/KIF18A/DLGAP5/KNSTRN/PSRC1/TTLL4/CDK5RAP2/NUSAP1/KIF23/KIF11/KIF20B/CENPE/GAS2L3/BRCA2/KIF2C/VASH2/HAUS6/PAK1/CCT5/CENPJ/CCSAP/SKA1/KIF5A/RACGAP1/SPC24/KIF15/STRBP/KIF7/PLK1/KIFC2/REEP4/TTLL6/CKAP5/CDK5R1/RCC2/SKA2/EFHC2/RAD51D/KIF18B/KIF24/…	68
LIHC-4	BP	GO:0051054	positive regulation of DNA metabolic process	44/1462	180/14729	1.14521e-08	4.6314e-07	BRCA1/DDX11/MRE11/RFC2/RAD51/TFRC/XRCC1/FUS/MSH2/EYA1/NSD2/FOXM1/RAD51AP1/RFC5/TIMELESS/RNF8/EYA4/TNFSF4/NEK2/CHTF18/DKC1/PCNA/RFC3/KMT5C/SLF1/HNRNPA1/DSCC1/NVL/PARP1/PRIM2/CCT6A/CIZ1/CCT5/FMN2/RFC4/PRKCD/CCT2/NPAS2/AURKB/FANCB/H2AX/SLX4/PRKDC/POLG2	44
LIHC-4	BP	GO:1904029	regulation of cyclin-dependent protein kinase activity	28/1462	88/14729	1.26025e-08	5.06378e-07	PKD1/TFAP4/CDC6/CDKN3/PSMD10/CCNE1/GTPBP4/CDKN2C/CKS2/PKMYT1/CCNB1/PSRC1/CCNA2/CDKN2B/CDKN2A/CCNB2/CDC25C/CCNF/CDC25A/CASP3/STOX1/PLK1/CKS1B/CCNE2/SFN/CDK5R1/BLM/CCNI2	28
LIHC-4	BP	GO:0034724	DNA replication-independent nucleosome organization	14/1462	25/14729	1.31897e-08	5.26573e-07	SUPT16H/CABIN1/OIP5/ASF1B/HJURP/HAT1/NASP/ITGB3BP/H4C8/MIS18A/RBBP4/CENPP/CENPW/H4C5	14
LIHC-4	BP	GO:0045143	homologous chromosome segregation	19/1462	45/14729	1.50777e-08	5.98116e-07	MRE11/NDC1/TRIP13/DMC1/CCNE1/SGO1/PSMC3IP/ESPL1/BRIP1/P3H4/MAEL/FANCD2/FMN2/KASH5/SGO2/PTTG1/PLK1/CCNE2/EHMT2	19
LIHC-4	BP	GO:0000079	regulation of cyclin-dependent protein serine/threonine kinase activity	27/1462	84/14729	1.7918e-08	7.06288e-07	PKD1/TFAP4/CDC6/CDKN3/PSMD10/CCNE1/GTPBP4/CDKN2C/CKS2/PKMYT1/CCNB1/PSRC1/CCNA2/CDKN2B/CDKN2A/CCNB2/CDC25C/CCNF/CDC25A/CASP3/PLK1/CKS1B/CCNE2/SFN/CDK5R1/BLM/CCNI2	27
LIHC-4	BP	GO:0000723	telomere maintenance	32/1462	114/14729	3.54213e-08	1.38745e-06	MRE11/RAD51/XRCC1/CCNE1/RAD51C/NEK2/DCLRE1B/XRCC3/DKC1/RPA1/PCNA/HNRNPA1/DNA2/BRCA2/PIF1/PARP1/CCT6A/LTO1/CCT5/DCLRE1C/RECQL4/TERT/CCT2/FEN1/DCP2/EXO1/CCNE2/AURKB/RAD51D/SLX4/BLM/PRKDC	32
LIHC-4	BP	GO:0000082	G1/S transition of mitotic cell cycle	41/1462	168/14729	3.77097e-08	1.46785e-06	DBF4/PKD1/GTSE1/RBL1/CDC6/CDC7/CDKN3/E2F1/RBBP8/CDK16/CCNE1/CASP2/EZH2/E2F3/KIF14/CDKN2C/CDK2/PSME3/NASP/CDK4/RPTOR/SKP2/CDKN2B/CDKN2A/LSM11/CDC25A/TERT/E2F7/RFWD3/E2F6/MTBP/CCNE2/POLE/PIDD1/RCC1/PLCB1/CHEK2/IQGAP3/TFDP1/TRIM71/PRKDC	41
LIHC-4	BP	GO:0051383	kinetochore organization	13/1462	23/14729	3.8026e-08	1.47097e-06	NDC80/CENPA/CENPF/CENPK/DLGAP5/SMC2/CENPE/NUF2/CENPH/CENPN/CDT1/KNTC1/CENPW	13
LIHC-4	BP	GO:0010212	response to ionizing radiation	36/1462	138/14729	4.09932e-08	1.57596e-06	BRCA1/BAK1/RAD51/RAD54L/DNMT3B/MSH2/EYA1/RAD51AP1/RNF8/RAD1/ECT2/DNMT3A/FIGNL1/BRCA2/TICRR/INTS7/PARP1/FANCD2/STAR/HMGA2/DCLRE1C/TOPBP1/CASP3/IKBIP/RRM1/RFWD3/RHNO1/RAD9A/CLK2/CHEK2/CYP2R1/H2AX/XRCC2/RAD54B/BLM/PRKDC	36
LIHC-4	CC	GO:0000940	condensed chromosome outer kinetochore	9/1462	11/14729	4.17741e-08	1.59613e-06	SPDL1/NDC80/CENPF/CCNB1/SKA1/BUB1B/SKA3/PLK1/SKA2	9
LIHC-4	MF	GO:0004536	deoxyribonuclease activity	20/1462	52/14729	4.23463e-08	1.60813e-06	MRE11/POLD1/XRCC1/RBBP8/RAD51C/RAD1/DCLRE1B/MGME1/XRCC3/DNA2/ZGRF1/DCLRE1C/EXOG/EXO5/FEN1/RAD9A/EXO1/POLE/SLX4/DNASE1	20
LIHC-4	BP	GO:0061640	cytoskeleton-dependent cytokinesis	27/1462	88/14729	5.40484e-08	2.03146e-06	ANLN/CUL7/KIF4A/EFHC1/SEPTIN3/LZTS2/KIF20A/ECT2/CENPA/STMN1/CIT/ESPL1/CKAP2/NUSAP1/KIF23/CEP55/KIF20B/INCENP/FMN2/MITD1/RACGAP1/SEPTIN8/PLK1/AURKB/EFHC2/SEPTIN9/NUP62	27
LIHC-4	BP	GO:0044843	cell cycle G1/S phase transition	44/1462	189/14729	5.41463e-08	2.03146e-06	DBF4/PKD1/GTSE1/RBL1/CDC6/CDC7/CDKN3/E2F1/FAM83D/RBBP8/CDK16/CCNE1/CASP2/EZH2/E2F3/KIF14/CDKN2C/CDK2/PSME3/NASP/CDK4/RPTOR/CCNA2/SKP2/CDKN2B/CDKN2A/LSM11/CDC25A/TERT/E2F7/STXBP4/RFWD3/E2F6/MTBP/CCNE2/POLE/PIDD1/RCC1/PLCB1/CHEK2/IQGAP3/TFDP1/TRIM71/PRKDC	44
LIHC-4	MF	GO:0004386	helicase activity	35/1462	134/14729	6.09253e-08	2.27211e-06	DDX11/MRE11/RFC2/RAD51/POLQ/MCM2/MCM6/RAD54L/MCM5/MCM4/DDX55/RFC5/MCM3/TTF2/HELLS/MCM8/CHTF18/SMARCA4/CHD1L/RFC3/DHX34/BRIP1/DSCC1/DNA2/ZGRF1/PIF1/DQX1/DHX37/RECQL4/DHX57/RFC4/MCM7/ERCC6L/RAD54B/BLM	35
LIHC-4	CC	GO:0030894	replisome	10/1462	14/14729	6.20982e-08	2.30207e-06	POLA2/POLD1/POLD3/POLA1/MCM3/RPA1/PCNA/PRIM2/DONSON/PRIM1	10
LIHC-4	BP	GO:0006336	DNA replication-independent nucleosome assembly	13/1462	24/14729	7.54168e-08	2.77926e-06	CABIN1/OIP5/ASF1B/HJURP/HAT1/NASP/ITGB3BP/H4C8/MIS18A/RBBP4/CENPP/CENPW/H4C5	13
LIHC-4	BP	GO:0007276	gamete generation	85/1462	485/14729	1.18982e-07	4.35893e-06	HOXA11/SCMH1/HSF2/NDC1/ASPM/TRIP13/AFP/MAST2/AURKA/GOLGA3/ANGPT2/MSH2/SRPK1/DMC1/SBF1/NDRG3/CDC25B/E2F1/CELF4/CDK16/AMH/ASF1B/TTC26/TESK1/RAD51C/MDK/FBXO5/RNF8/TTK/FANCL/DNMT3A/RNF2/KIF18A/HROB/MCM8/GAL3ST1/FOXJ1/TOP2A/SNRPA1/BRME1/FIGNL1/TESMIN/CCNB1/GJA10/BRIP1/CTSV/ATAT1/KNL1/MNS1/BRCA2/CEP131/MAEL/NR6A1/SPEF2/FMN2/CCNB2/CDC25C/HSF2BP/SPATC1L/KASH5/RACGAP1/TDRD5/HMGB2/PTTG1/STRBP/METTL3/PLK1/N…	85
LIHC-4	BP	GO:0006334	nucleosome assembly	24/1462	75/14729	1.2112e-07	4.41131e-06	MCM2/CABIN1/OIP5/ASF1B/MACROH2A1/SET/HJURP/HAT1/NASP/ITGB3BP/H4C8/MIS18A/CHAF1B/RBBP4/HMGB2/CHAF1A/H1-4/CENPP/H2AX/CENPW/H2BC18/DNAJC9/H2BC9/H4C5	24
LIHC-4	MF	GO:0042393	histone binding	45/1462	201/14729	1.30798e-07	4.7361e-06	NCAPD2/SCMH1/DPF1/BRD9/MCM2/CBX5/VRK1/ZMYND8/RBBP7/SCML2/ASF1B/RNF8/MSH6/SET/PHF19/TRIM24/HJURP/CKS2/DEK/SMARCA4/HAT1/NASP/KMT5C/DPF2/CBX4/MTF2/ANP32E/NCAPG2/SSRP1/ATAD2/CHAF1B/TONSL/RBBP4/YEATS2/USP49/CKS1B/SMARCC1/CBX2/RCC1/L3MBTL1/H2AX/IPO9/DNAJC9/MLLT6/UHRF1	45
LIHC-4	BP	GO:0000281	mitotic cytokinesis	22/1462	65/14729	1.32195e-07	4.75901e-06	ANLN/CUL7/KIF4A/EFHC1/LZTS2/KIF20A/ECT2/CENPA/STMN1/CIT/ESPL1/CKAP2/NUSAP1/KIF23/CEP55/KIF20B/INCENP/MITD1/RACGAP1/PLK1/EFHC2/NUP62	22
LIHC-4	BP	GO:0007062	sister chromatid cohesion	19/1462	51/14729	1.67287e-07	5.98771e-06	DDX11/MRE11/SMC1B/RAD51C/MACROH2A1/SFPQ/CDC20/SGO1/SLF1/ESPL1/DSCC1/CDCA5/BUB1B/SGO2/PLK1/FEN1/BUB1/ESCO2/HASPIN	19
LIHC-4	BP	GO:0043486	histone exchange	10/1462	15/14729	1.6964e-07	6.03723e-06	ACTR6/OIP5/RNF8/HJURP/NASP/ITGB3BP/ANP32E/MIS18A/CENPP/CENPW	10
LIHC-4	BP	GO:0031297	replication fork processing	16/1462	38/14729	2.1835e-07	7.7266e-06	DDX11/MRE11/RAD51/THOC1/PCNA/DNA2/ZGRF1/BRCA2/MMS22L/EME1/TONSL/PRIMPOL/FAM111A/RFWD3/TRAIP/BLM	16
LIHC-4	BP	GO:0051653	spindle localization	19/1462	52/14729	2.39222e-07	8.41737e-06	SPDL1/ASPM/NDE1/SPAG5/NDC80/KPNB1/CENPA/GPSM2/LLGL1/ESPL1/CDK5RAP2/NUSAP1/FMN2/KASH5/MAD2L1/PLK1/SAPCD2/INSC/DYNC1H1	19
LIHC-4	BP	GO:0006282	regulation of DNA repair	31/1462	117/14729	2.41841e-07	8.4617e-06	BRCA1/DDX11/RAD51/POLQ/XRCC1/FUS/EYA1/NSD2/FOXM1/RAD51AP1/TIMELESS/RNF8/EYA4/DEK/AUNIP/FIGNL1/PCNA/KMT5C/SLF1/PARP1/RADX/CHEK1/HMGA2/FMN2/USP1/NPAS2/RMI2/FANCB/PARPBP/H2AX/PRKDC	31
LIHC-4	MF	GO:0008017	microtubule binding	51/1462	246/14729	2.60164e-07	9.05195e-06	MARK4/KIF2A/MAP4K4/NDE1/GTSE1/SPAG5/MAST2/DNM1L/TPX2/BIRC5/KIF4A/RAE1/FAM83D/NDRG1/KIF20A/CCDC88A/ARHGEF2/CENPF/KIF14/KIF18A/DLGAP5/KNSTRN/PSRC1/CDK5RAP2/NUSAP1/KIF23/KIF11/KIF20B/CENPE/GAS2L3/KIF2C/VASH2/HAUS6/CCSAP/SKA1/KIF5A/RACGAP1/SPC24/KIF15/STRBP/KIF7/PLK1/KIFC2/REEP4/CKAP5/RCC2/SKA2/KIF18B/KIF24/PRC1/KIFC1	51
LIHC-4	BP	GO:0031497	chromatin assembly	27/1462	95/14729	3.09893e-07	1.07223e-05	MCM2/CABIN1/OIP5/ASF1B/MACROH2A1/SET/HELLS/HJURP/HAT1/NASP/CDAN1/ITGB3BP/H4C8/MIS18A/CHAF1B/RBBP4/HMGB2/CHAF1A/H1-4/BEND3/CENPP/H2AX/CENPW/H2BC18/DNAJC9/H2BC9/H4C5	27
LIHC-4	CC	GO:0042575	DNA polymerase complex	11/1462	19/14729	3.16139e-07	1.0878e-05	POLA2/POLD1/POLD3/POLE2/POLA1/MCM3/PRIM2/POLE3/POLE/PRIM1/POLG2	11
LIHC-4	CC	GO:0000794	condensed nuclear chromosome	20/1462	58/14729	3.46349e-07	1.1852e-05	BRCA1/RAD51/SMC1B/DMC1/RAD1/NEK2/TUBG1/PSMC3IP/BRCA2/P3H4/INCENP/CHEK1/KASH5/TOPBP1/CDX2/PLK1/RAD9A/RCC1/H2AX/BLM	20
LIHC-4	BP	GO:0030261	chromosome condensation	15/1462	35/14729	3.96191e-07	1.34835e-05	NCAPD2/NCAPG/NCAPH/TOP2A/CCNB1/SMC2/NUSAP1/CDCA5/NCAPG2/INCENP/HMGA2/PLK1/H1-4/CDK1/KMT5A	15
LIHC-4	BP	GO:0007143	female meiotic nuclear division	12/1462	23/14729	4.17246e-07	1.41229e-05	TRIP13/AURKA/CDC25B/RAD51C/FBXO5/TTK/TOP2A/BRME1/FMN2/CCNB2/HSF2BP/PLK1	12
LIHC-4	BP	GO:0050657	nucleic acid transport	33/1462	132/14729	4.35291e-07	1.45752e-05	NDC1/IGF2BP2/NUP37/THOC1/XPO1/KHSRP/NUP188/RAE1/NUP93/CASC3/NUP107/CPSF6/NUP155/NCBP2/NUP43/XPO5/UPF3B/NUP85/NUP210/RAN/HNRNPA1/IGF2BP3/NUP42/NUP205/IGF2BP1/SLBP/TSC1/UPF3A/CKAP5/NPIPA1/XPOT/NUP62CL/NUP62	33
LIHC-4	BP	GO:0050658	RNA transport	33/1462	132/14729	4.35291e-07	1.45752e-05	NDC1/IGF2BP2/NUP37/THOC1/XPO1/KHSRP/NUP188/RAE1/NUP93/CASC3/NUP107/CPSF6/NUP155/NCBP2/NUP43/XPO5/UPF3B/NUP85/NUP210/RAN/HNRNPA1/IGF2BP3/NUP42/NUP205/IGF2BP1/SLBP/TSC1/UPF3A/CKAP5/NPIPA1/XPOT/NUP62CL/NUP62	33
LIHC-4	BP	GO:0006403	RNA localization	38/1462	165/14729	5.7605e-07	1.91852e-05	NDC1/IGF2BP2/NUP37/THOC1/XPO1/KHSRP/NUP188/RAE1/NUP93/CASC3/NUP107/CPSF6/NUP155/NCBP2/NUP43/XPO5/UPF3B/NUP85/DKC1/NUP210/RAN/HNRNPA1/IGF2BP3/NUP42/CCT6A/CCT5/NUP205/IGF2BP1/SLBP/TSC1/CCT2/UPF3A/DCP2/CKAP5/NPIPA1/XPOT/NUP62CL/NUP62	38
LIHC-4	BP	GO:0022412	cellular process involved in reproduction in multicellular organism	51/1462	253/14729	6.42096e-07	2.12711e-05	ASPM/TRIP13/MAST2/AURKA/ANGPT2/MSH2/SRPK1/DMC1/SBF1/CDC25B/CELF4/AMH/TTC26/RAD51C/MDK/FBXO5/RNF8/TTK/DNMT3A/RNF2/KIF18A/TOP2A/BRME1/FIGNL1/CCNB1/BRIP1/KNL1/MNS1/BRCA2/CEP131/MAEL/SPEF2/FMN2/CCNB2/HSF2BP/KASH5/TDRD5/HMGB2/STRBP/METTL3/PLK1/TDRKH/TEX19/OSBP2/MYBL1/FANCA/NANOS1/CFAP43/EHMT2/FANCG/SLC26A6	51
LIHC-4	CC	GO:0051233	spindle midzone	14/1462	32/14729	7.13721e-07	2.35188e-05	AURKA/CDC6/KIF14/KIF18A/CDCA8/KIF20B/CENPE/INCENP/RACGAP1/PLK1/AURKB/RCC2/KIF18B/PRC1	14
LIHC-4	BP	GO:0051236	establishment of RNA localization	33/1462	135/14729	7.56493e-07	2.4797e-05	NDC1/IGF2BP2/NUP37/THOC1/XPO1/KHSRP/NUP188/RAE1/NUP93/CASC3/NUP107/CPSF6/NUP155/NCBP2/NUP43/XPO5/UPF3B/NUP85/NUP210/RAN/HNRNPA1/IGF2BP3/NUP42/NUP205/IGF2BP1/SLBP/TSC1/UPF3A/CKAP5/NPIPA1/XPOT/NUP62CL/NUP62	33
LIHC-4	BP	GO:0009314	response to radiation	68/1462	381/14729	1.12827e-06	3.67899e-05	BRCA1/BAK1/RAD51/POLD1/TIPIN/POLD3/RAD54L/DNMT3B/ANGPT2/MSH2/BMF/EYA1/RAD51AP1/RNF8/RAD1/ECT2/MSH6/DNMT3A/CEP250/GNGT1/OPN1SW/KCNC1/FIGNL1/PCNA/GJA10/BRCA2/TICRR/DTL/INTS7/PARP1/FANCD2/STAR/CHEK1/HMGA2/DCLRE1C/CHRNB2/USP1/TOPBP1/PRKCD/CDC25A/CASP3/PRIMPOL/METTL3/IKBIP/PCLAF/RRM1/SCARA3/PBK/RFWD3/FEN1/IL12A/RHNO1/RAD9A/CLK2/AURKB/CHEK2/CYP2R1/PPP1CC/H2AX/XRCC2/MMP1/RAD54B/BLM/CHML/HMGN1/FANCG/CERS…	68
LIHC-4	BP	GO:0051988	regulation of attachment of spindle microtubules to kinetochore	8/1462	11/14729	1.16035e-06	3.7639e-05	SPAG5/ECT2/NEK2/KNSTRN/CCNB1/RACGAP1/AURKB/RCC2	8
LIHC-4	MF	GO:0003777	microtubule motor activity	20/1462	62/14729	1.17039e-06	3.77679e-05	KIF2A/KIF4A/KIF20A/KIF14/KIF18A/DNAH8/KIF23/KIF11/KIF20B/CENPE/KIF2C/KIF5A/DNAH3/KIF15/KIF7/KIFC2/KIF18B/KIF24/DYNC1H1/KIFC1	20
LIHC-4	BP	GO:0007080	mitotic metaphase plate congression	17/1462	47/14729	1.21251e-06	3.84403e-05	SPDL1/NDC80/CDC23/KPNB1/KIF14/KIF18A/CCNB1/PSRC1/CDCA8/CENPE/KIF2C/NUF2/CDCA5/CDT1/AURKB/NUP62/KIFC1	17
LIHC-4	BP	GO:0051293	establishment of spindle localization	17/1462	47/14729	1.21251e-06	3.84403e-05	SPDL1/NDE1/SPAG5/NDC80/KPNB1/CENPA/GPSM2/LLGL1/ESPL1/CDK5RAP2/NUSAP1/FMN2/MAD2L1/PLK1/SAPCD2/INSC/DYNC1H1	17
LIHC-4	MF	GO:0004529	exodeoxyribonuclease activity	11/1462	21/14729	1.22209e-06	3.84403e-05	MRE11/POLD1/RAD1/DCLRE1B/MGME1/DCLRE1C/EXO5/FEN1/RAD9A/EXO1/POLE	11
LIHC-4	CC	GO:0005721	pericentric heterochromatin	11/1462	21/14729	1.22209e-06	3.84403e-05	CBX5/CBX1/MACROH2A1/CENPA/HELLS/CBX3/DNMT1/KMT5C/INCENP/ZNF618/ESCO2	11
LIHC-4	MF	GO:0016895	exodeoxyribonuclease activity, producing 5'-phosphomonoesters	11/1462	21/14729	1.22209e-06	3.84403e-05	MRE11/POLD1/RAD1/DCLRE1B/MGME1/DCLRE1C/EXO5/FEN1/RAD9A/EXO1/POLE	11
LIHC-4	BP	GO:0090307	mitotic spindle assembly	19/1462	57/14729	1.22887e-06	3.84594e-05	KIF2A/TPX2/KIF4A/MYBL2/KPNB1/CDC20/NEK2/KIF23/KIF11/CCSAP/RACGAP1/KIF15/PLK1/KIFC2/AURKB/CHEK2/PRC1/MZT1/KIFC1	19
LIHC-4	MF	GO:0031492	nucleosomal DNA binding	13/1462	29/14729	1.27358e-06	3.96382e-05	SMARCE1/MACROH2A1/HDAC1/SMARCA4/ACTL6A/HMGA2/RBBP4/H2AZ1/H1-4/SMARCC1/RCC1/HMGN2/HMGN1	13
LIHC-4	BP	GO:0032465	regulation of cytokinesis	22/1462	73/14729	1.27927e-06	3.96382e-05	AURKA/CDC6/CDC25B/GIT1/KIF20A/ECT2/KIF14/CIT/E2F8/RAB11FIP4/KIF23/KIF20B/BRCA2/PLK4/INCENP/RACGAP1/E2F7/PLK1/AURKB/PRC1/NUP62/MYO19	22
LIHC-4	BP	GO:0044818	mitotic G2/M transition checkpoint	16/1462	43/14729	1.60911e-06	4.96117e-05	BRCA1/MRE11/CHFR/ORC1/CLSPN/CDC6/TICRR/DTL/CHEK1/TAOK2/HMGA2/DONSON/TOPBP1/PLK1/CDK1/BLM	16
LIHC-4	BP	GO:0032886	regulation of microtubule-based process	44/1462	213/14729	1.87839e-06	5.76287e-05	MARK4/PKD1/BRCA1/TACC3/SPAG5/XPO1/AURKA/TPX2/RAE1/TUBB4A/GIT1/TRIM37/ARHGEF2/STMN1/KIF18A/GPSM2/STIL/XRCC3/PSRC1/CKAP2/BORA/CDK5RAP2/ATAT1/CCDC40/CEP131/PLK4/PAK1/CENPJ/CCSAP/SKA1/CCNF/KIF15/SKA3/PLK1/TTLL6/CNIH2/CKAP5/CDK5R1/SKA2/DYNC1H1/CFAP43/NUP62/CFAP45/STMND1	44
LIHC-4	MF	GO:0003688	DNA replication origin binding	9/1462	15/14729	2.62355e-06	7.97048e-05	DDX11/MCM10/MCM2/ORC1/CDC45/CDC6/MCM5/POLA1/ORC2	9
LIHC-4	BP	GO:0006268	DNA unwinding involved in DNA replication	9/1462	15/14729	2.62355e-06	7.97048e-05	RAD51/MCM2/MCM6/MCM4/RPA1/HMGA1/RECQL4/MCM7/BLM	9
LIHC-4	BP	GO:0051298	centrosome duplication	20/1462	65/14729	2.69278e-06	8.14108e-05	BRCA1/NDE1/WDR62/NDC80/XPO1/CEP152/TRIM37/CEP72/CDK2/STIL/XRCC3/CDK5RAP2/BRCA2/CEP131/PLK4/CENPJ/SASS6/CCNF/CKAP5/NUP62	20
LIHC-4	CC	GO:0043601	nuclear replisome	8/1462	12/14729	3.17651e-06	9.55714e-05	POLA2/POLD1/POLD3/POLA1/MCM3/RPA1/PRIM2/PRIM1	8
LIHC-4	BP	GO:0048232	male gamete generation	66/1462	377/14729	3.20981e-06	9.61092e-05	HOXA11/SCMH1/HSF2/NDC1/ASPM/TRIP13/MAST2/GOLGA3/SRPK1/DMC1/SBF1/NDRG3/E2F1/CDK16/ASF1B/TTC26/TESK1/RAD51C/RNF8/DNMT3A/KIF18A/HROB/MCM8/GAL3ST1/FOXJ1/SNRPA1/BRME1/FIGNL1/TESMIN/CCNB1/BRIP1/CTSV/ATAT1/KNL1/MNS1/BRCA2/CEP131/MAEL/SPEF2/CDC25C/HSF2BP/SPATC1L/KASH5/RACGAP1/TDRD5/HMGB2/PTTG1/STRBP/METTL3/NR0B1/ZNF35/ZNF296/TDRKH/TEX19/OSBP2/MYBL1/FANCA/H2AX/CFAP43/EHMT2/NUP62/FANCG/SLC26A6/KIFC1/HOXA10…	66
LIHC-4	CC	GO:0030496	midbody	37/1462	170/14729	3.40255e-06	0.000101393	MARK4/ANLN/DDX11/ASPM/SPAG5/AGBL5/AURKA/BIRC5/KIF4A/LZTS2/RNF8/KIF20A/ECT2/NEK2/CENPF/KIF14/RAP2A/RAB11FIP4/RAN/PSRC1/CDCA8/KIF23/CEP55/KIF20B/EXOC6/CENPE/INCENP/MITD1/RACGAP1/PLK1/CDK1/SHCBP1/AURKB/RCC2/PPP1CC/PRC1/NUP62	37
LIHC-4	MF	GO:0017056	structural constituent of nuclear pore	11/1462	23/14729	3.88171e-06	0.00011512	NDC1/NUP188/NUP93/NUP107/NUP155/UPF3B/NUP85/NUP205/UPF3A/NUP62CL/NUP62	11
LIHC-4	BP	GO:1902750	negative regulation of cell cycle G2/M phase transition	18/1462	56/14729	4.21789e-06	0.000124498	BRCA1/MRE11/CHFR/ORC1/CLSPN/CDC6/MACROH2A1/TICRR/DTL/CHEK1/TAOK2/HMGA2/DONSON/TOPBP1/PLK1/CDK1/AURKB/BLM	18
LIHC-4	BP	GO:0010639	negative regulation of organelle organization	56/1462	306/14729	4.51995e-06	0.000132784	BRCA1/SPDL1/TRIP13/TFRC/XRCC1/MCM2/NDC80/DNM1L/TPX2/PSMD10/TUBB4A/ANKRD27/TESK1/TRIM37/FBXO5/TTK/RAD1/ARHGEF2/STMN1/CENPF/ZWINT/XRCC3/VIL1/TOP2A/CCNB1/ESPL1/HNRNPA1/CKAP2/CDK5RAP2/TCHP/PIF1/SSH2/PARP1/CHEK1/BUB3/FBXO43/BUB1B/WASF2/CCNF/PRKCD/MAD2L1/PTTG1/PLK1/PRRT2/CDT1/BUB1/MTBP/WASHC2C/DCP2/ZWILCH/AURKB/KNTC1/SLX4/SPTAN1/EHMT2/ARPIN	56
LIHC-4	BP	GO:0031109	microtubule polymerization or depolymerization	28/1462	114/14729	4.62172e-06	0.000135136	TUBG2/KIF2A/NDE1/TPX2/TUBB4A/GIT1/FBXO5/ARHGEF2/STMN1/KIF18A/TUBG1/PSRC1/CKAP2/CDK5RAP2/CSNK1D/KIF2C/PAK1/CENPJ/CCSAP/SKA1/SKA3/CKAP5/CDK5R1/SKA2/KIF18B/KIF24/MZT1/STMND1	28
LIHC-4	BP	GO:2000779	regulation of double-strand break repair	22/1462	79/14729	5.46475e-06	0.000158366	DDX11/RAD51/POLQ/FUS/NSD2/FOXM1/RAD51AP1/TIMELESS/DEK/AUNIP/FIGNL1/KMT5C/SLF1/PARP1/RADX/CHEK1/HMGA2/FMN2/RMI2/FANCB/PARPBP/PRKDC	22
LIHC-4	MF	GO:0000400	four-way junction DNA binding	9/1462	16/14729	5.46702e-06	0.000158366	MSH2/RAD51C/MSH6/XRCC3/HMGB2/RAD51B/RAD51D/XRCC2/BLM	9
LIHC-4	BP	GO:0008156	negative regulation of DNA replication	12/1462	28/14729	5.85007e-06	0.000168677	LIG3/TIPIN/CDC6/GTPBP4/TIMELESS/FBXO5/GMNN/BRCA2/CDAN1/DONSON/BLM/MCIDAS	12
LIHC-4	BP	GO:0006284	base-excision repair	15/1462	42/14729	6.15446e-06	0.000176636	LIG3/POLQ/POLD1/XRCC1/UNG/LIG1/NEIL3/PARP2/RPA1/PCNA/DNA2/TDG/HMGA2/FEN1/POLE	15
LIHC-4	CC	GO:0005871	kinesin complex	16/1462	47/14729	6.21166e-06	0.00017746	KIF2A/NDE1/KIF20A/KIF14/KIF18A/KIF23/KIF11/KIF20B/KIF2C/KIF5A/KIF15/KIF7/KIFC2/KLC2/KIF18B/KIFC1	16
LIHC-4	BP	GO:2001020	regulation of response to DNA damage stimulus	41/1462	202/14729	6.58283e-06	0.000186492	BRCA1/DDX11/RAD51/POLQ/XRCC1/THOC1/FUS/WDR76/PSMD10/EYA1/NSD2/FOXM1/RAD51AP1/TIMELESS/FBXO5/RNF8/EYA4/DEK/AUNIP/FIGNL1/PCNA/KMT5C/SLF1/PARP1/RADX/CHEK1/HMGA2/FMN2/ANKLE1/USP1/PRKCD/DDIAS/RFWD3/NPAS2/RMI2/FANCB/CHEK2/KMT5A/PARPBP/H2AX/PRKDC	41
LIHC-4	CC	GO:0070603	SWI/SNF superfamily-type complex	19/1462	63/14729	6.61766e-06	0.000186492	DPF1/BRD9/MTA3/BICRA/SMARCD1/SMARCE1/ACTR6/CSNK2A1/RBBP7/BRD8/HDAC1/SMARCA4/DPF2/ACTL6A/ANP32E/POLE3/RBBP4/NFRKB/SMARCC1	19
LIHC-4	CC	GO:1904949	ATPase complex	19/1462	63/14729	6.61766e-06	0.000186492	DPF1/BRD9/MTA3/BICRA/SMARCD1/SMARCE1/ACTR6/CSNK2A1/RBBP7/BRD8/HDAC1/SMARCA4/DPF2/ACTL6A/ANP32E/POLE3/RBBP4/NFRKB/SMARCC1	19
LIHC-4	BP	GO:0016458	gene silencing	30/1462	129/14729	7.03233e-06	0.000197285	SCMH1/CNOT3/AGO1/CNOT6/DROSHA/NCBP2/HDAC1/DNMT3A/HELLS/CDK2/AGO2/XPO5/DNMT1/RAN/MYCN/TET1/MAEL/CNOT9/POLE3/HMGA2/CNOT11/TERT/METTL3/BEND3/TDRKH/CNOT10/LIN28B/NCOR2/POU5F1/TRIM71	30
LIHC-4	BP	GO:0000018	regulation of DNA recombination	24/1462	92/14729	7.21706e-06	0.00020156	MRE11/RAD51/POLQ/TFRC/THOC1/FUS/MSH2/NSD2/RAD51AP1/TIMELESS/MSH6/TNFSF4/FIGNL1/KMT5C/PARP1/RADX/CHEK1/ANKLE1/H1-4/RMI2/FANCB/KPNA2/PARPBP/BLM	24
LIHC-4	BP	GO:0007095	mitotic G2 DNA damage checkpoint	13/1462	33/14729	7.35618e-06	0.000203619	BRCA1/MRE11/CLSPN/TICRR/DTL/CHEK1/TAOK2/HMGA2/DONSON/TOPBP1/PLK1/CDK1/BLM	13
LIHC-4	BP	GO:0040001	establishment of mitotic spindle localization	13/1462	33/14729	7.35618e-06	0.000203619	SPDL1/NDE1/NDC80/KPNB1/CENPA/GPSM2/ESPL1/CDK5RAP2/NUSAP1/MAD2L1/PLK1/SAPCD2/INSC	13
LIHC-4	BP	GO:0031573	intra-S DNA damage checkpoint	8/1462	13/14729	7.53721e-06	0.000207707	MRE11/TIPIN/MSH2/MDC1/FANCD2/EME1/RAD9A/CHEK2	8
LIHC-4	BP	GO:0051445	regulation of meiotic cell cycle	14/1462	38/14729	8.25795e-06	0.000226566	ASPM/TRIP13/CHFR/CDC25B/RAD51AP1/FBXO5/TTK/RAD1/CDC20/FBXO43/CDC25C/CDC25A/METTL3/PLCB1	14
LIHC-4	BP	GO:0051255	spindle midzone assembly	7/1462	10/14729	8.57646e-06	0.000234273	KIF4A/LZTS2/KIF23/INCENP/RACGAP1/AURKB/PRC1	7
LIHC-4	BP	GO:0006298	mismatch repair	11/1462	25/14729	1.06065e-05	0.000287812	POLD3/TP73/MSH2/RNASEH2A/LIG1/MSH6/RPA1/PCNA/TDG/EXO1/MSH5	11
LIHC-4	BP	GO:0010972	negative regulation of G2/M transition of mitotic cell cycle	17/1462	54/14729	1.06289e-05	0.000287812	BRCA1/MRE11/CHFR/ORC1/CLSPN/CDC6/TICRR/DTL/CHEK1/TAOK2/HMGA2/DONSON/TOPBP1/PLK1/CDK1/AURKB/BLM	17
LIHC-4	BP	GO:0045739	positive regulation of DNA repair	19/1462	65/14729	1.09615e-05	0.000295533	BRCA1/DDX11/XRCC1/FUS/EYA1/FOXM1/RAD51AP1/TIMELESS/RNF8/EYA4/PCNA/KMT5C/SLF1/PARP1/FMN2/NPAS2/FANCB/H2AX/PRKDC	19
LIHC-4	BP	GO:0051028	mRNA transport	26/1462	107/14729	1.2304e-05	0.000330299	NDC1/IGF2BP2/NUP37/THOC1/XPO1/KHSRP/NUP188/RAE1/NUP93/CASC3/NUP107/NUP155/NCBP2/NUP43/UPF3B/NUP85/NUP210/HNRNPA1/IGF2BP3/NUP42/NUP205/IGF2BP1/SLBP/UPF3A/NPIPA1/NUP62	26
LIHC-4	BP	GO:0051302	regulation of cell division	32/1462	146/14729	1.31167e-05	0.000350605	ASPM/RBL1/AURKA/ORC6/CDC6/EFHC1/CDC25B/GIT1/MDK/KIF20A/ECT2/KIF14/CIT/E2F8/RAB11FIP4/KIF23/KIF20B/BRCA2/PLK4/INCENP/RACGAP1/E2F7/PLK1/SFN/AURKB/KIF18B/INSC/BLM/PRC1/POU5F1/NUP62/MYO19	32
LIHC-4	BP	GO:0009411	response to UV	30/1462	134/14729	1.56352e-05	0.000415415	BAK1/POLD1/TIPIN/POLD3/MSH2/BMF/MSH6/OPN1SW/PCNA/BRCA2/DTL/PARP1/CHEK1/USP1/PRKCD/CDC25A/CASP3/PRIMPOL/METTL3/PCLAF/SCARA3/PBK/FEN1/IL12A/RHNO1/AURKB/MMP1/CHML/HMGN1/CERS1	30
LIHC-4	MF	GO:0004520	endodeoxyribonuclease activity	13/1462	35/14729	1.56748e-05	0.000415415	MRE11/XRCC1/RBBP8/RAD51C/XRCC3/DNA2/ZGRF1/DCLRE1C/EXOG/FEN1/EXO1/SLX4/DNASE1	13
LIHC-4	BP	GO:2000104	negative regulation of DNA-dependent DNA replication	8/1462	14/14729	1.60519e-05	0.000423607	LIG3/TIPIN/TIMELESS/FBXO5/GMNN/BRCA2/DONSON/BLM	8
LIHC-4	MF	GO:0016538	cyclin-dependent protein serine/threonine kinase regulator activity	15/1462	45/14729	1.61476e-05	0.000424333	CCNE1/CDKN2C/CKS2/CCNB1/CDK4/CCNA2/CDKN2B/CDKN2A/CCNB2/CCNF/CASP3/CKS1B/CCNE2/CDK5R1/CCNI2	15
LIHC-4	BP	GO:0006312	mitotic recombination	10/1462	22/14729	1.90073e-05	0.000497386	MRE11/RAD51/XRCC1/DMC1/RAD51C/XRCC3/BRCA2/ANKLE1/RAD51D/RAD54B	10
LIHC-4	BP	GO:0051382	kinetochore assembly	9/1462	18/14729	1.93174e-05	0.000503383	CENPA/CENPF/CENPK/DLGAP5/CENPE/CENPH/CENPN/KNTC1/CENPW	9
LIHC-4	CC	GO:0000800	lateral element	7/1462	11/14729	2.15547e-05	0.000557022	BRCA1/RAD51/SMC1B/BRCA2/INCENP/KASH5/BLM	7
LIHC-4	BP	GO:2000105	positive regulation of DNA-dependent DNA replication	7/1462	11/14729	2.15547e-05	0.000557022	DBF4/CDC7/E2F8/CIZ1/DBF4B/E2F7/CDT1	7
LIHC-4	CC	GO:0005643	nuclear pore	19/1462	68/14729	2.23171e-05	0.000571979	NDC1/NUP37/NUP188/RAE1/NUP93/KPNB1/NUP107/NUP155/NUP43/NUP85/NUP210/RAN/NUP42/NUP205/MAD2L1/NPIPA1/XPOT/NUP62CL/NUP62	19
LIHC-4	BP	GO:0016572	histone phosphorylation	13/1462	36/14729	2.23171e-05	0.000571979	AURKA/VRK1/MACROH2A1/CDK2/CCNB1/CCNA2/INCENP/CHEK1/HMGA2/PRKCD/CDK1/HASPIN/AURKB	13
LIHC-4	CC	GO:0044815	DNA packaging complex	17/1462	57/14729	2.35935e-05	0.000602214	NCAPD2/H2AZ2/NCAPG/MACROH2A1/CENPA/NCAPH/SLF1/SMC2/NCAPG2/H4C8/H2AZ1/H1-4/H2AX/H2AC13/H2BC18/H2BC9/H4C5	17
LIHC-4	BP	GO:0007283	spermatogenesis	61/1462	363/14729	2.73312e-05	0.000694771	HOXA11/SCMH1/HSF2/NDC1/ASPM/TRIP13/MAST2/GOLGA3/SRPK1/DMC1/SBF1/NDRG3/E2F1/CDK16/ASF1B/TTC26/TESK1/RAD51C/RNF8/DNMT3A/GAL3ST1/FOXJ1/SNRPA1/BRME1/TESMIN/CCNB1/BRIP1/CTSV/ATAT1/KNL1/MNS1/BRCA2/CEP131/MAEL/SPEF2/CDC25C/HSF2BP/SPATC1L/KASH5/RACGAP1/TDRD5/HMGB2/PTTG1/STRBP/METTL3/NR0B1/ZNF35/ZNF296/TDRKH/TEX19/OSBP2/MYBL1/H2AX/CFAP43/EHMT2/NUP62/FANCG/SLC26A6/KIFC1/HOXA10/SSTR3	61
LIHC-4	BP	GO:0007140	male meiotic nuclear division	12/1462	32/14729	2.9776e-05	0.000753842	TRIP13/DMC1/RAD51C/KIF18A/FIGNL1/BRCA2/MAEL/HSF2BP/TDRKH/TEX19/MYBL1/FANCA	12
LIHC-4	BP	GO:0007292	female gamete generation	25/1462	106/14729	3.0968e-05	0.000780845	ASPM/TRIP13/AFP/AURKA/DMC1/CDC25B/AMH/RAD51C/MDK/FBXO5/TTK/HROB/MCM8/TOP2A/BRME1/CCNB1/BRCA2/FMN2/CCNB2/HSF2BP/KASH5/TDRD5/METTL3/PLK1/NANOS1	25
LIHC-4	BP	GO:0007129	homologous chromosome pairing at meiosis	13/1462	37/14729	3.1298e-05	0.000785984	MRE11/NDC1/TRIP13/DMC1/CCNE1/PSMC3IP/BRIP1/P3H4/MAEL/FANCD2/KASH5/CCNE2/EHMT2	13
LIHC-4	CC	GO:0005875	microtubule associated complex	30/1462	140/14729	3.80452e-05	0.000951588	KIF2A/NDE1/AURKA/BIRC5/KIF20A/KIF14/KIF18A/DNAH8/CDCA8/KIF23/KIF11/KIF20B/KIF2C/HAUS6/INCENP/HAUS1/KIF5A/DNAH3/PEA15/KIF15/KIF7/KIFC2/KLC2/AURKB/DYNLT2/KIF18B/DYNC1H1/HAUS3/KIFC1/HAUS5	30
LIHC-4	MF	GO:0034061	DNA polymerase activity	11/1462	28/14729	3.85799e-05	0.000961103	POLQ/POLD1/POLD3/POLE2/POLA1/DKC1/POLE3/PRIMPOL/TERT/POLE/POLG2	11
LIHC-4	CC	GO:0000152	nuclear ubiquitin ligase complex	13/1462	38/14729	4.32789e-05	0.00106961	BRCA1/CUL7/ANAPC4/CDC23/UBE2S/CDC20/RNF2/BARD1/CBX4/BUB1B/CBX2/UBE2C/ANAPC7	13
LIHC-4	BP	GO:0090224	regulation of spindle organization	13/1462	38/14729	4.32789e-05	0.00106961	PKD1/TACC3/SPAG5/TPX2/RAE1/GPSM2/PSRC1/BORA/CCSAP/KIF15/PLK1/DYNC1H1/NUP62	13
LIHC-4	BP	GO:0000212	meiotic spindle organization	7/1462	12/14729	4.72841e-05	0.00114678	TUBG2/ASPM/AURKA/FBXO5/TUBG1/ESPL1/CCNB2	7
LIHC-4	BP	GO:0001833	inner cell mass cell proliferation	7/1462	12/14729	4.72841e-05	0.00114678	PALB2/GINS1/SALL4/BRCA2/NCAPG2/GINS4/CHEK1	7
LIHC-4	CC	GO:0010369	chromocenter	7/1462	12/14729	4.72841e-05	0.00114678	SCMH1/OIP5/CBX1/CDCA8/INCENP/ESCO2/AURKB	7
LIHC-4	CC	GO:1990023	mitotic spindle midzone	7/1462	12/14729	4.72841e-05	0.00114678	KIF18A/KIF20B/CENPE/AURKB/RCC2/KIF18B/PRC1	7
LIHC-4	BP	GO:0015931	nucleobase-containing compound transport	36/1462	183/14729	4.73221e-05	0.00114678	NDC1/IGF2BP2/NUP37/THOC1/XPO1/KHSRP/NUP188/RAE1/NUP93/CASC3/NUP107/CPSF6/NUP155/NCBP2/ABCC5/NUP43/XPO5/UPF3B/NUP85/SLC25A19/NUP210/RAN/HNRNPA1/IGF2BP3/NUP42/NUP205/IGF2BP1/SLBP/TSC1/UPF3A/CKAP5/SLC35E3/NPIPA1/XPOT/NUP62CL/NUP62	36
LIHC-4	MF	GO:0016887	ATPase activity	42/1462	227/14729	5.24684e-05	0.00126656	DDX11/KIF2A/MCM2/MCM6/RAD54L/MCM5/MCM4/DDX55/MCM3/KIF20A/KIF14/KIF18A/MCM8/CHD1L/FIGNL1/DHX34/BRIP1/KIF23/KIF20B/DNA2/PIF1/KIF2C/NVL/DQX1/DHX37/KIF5A/ATAD2/RECQL4/DHX57/ATP1A1/KIF15/MCM7/KIF7/KIFC2/RNF213/KIF18B/TOR3A/ERCC6L/HSPA14/BLM/KIFC1/MYO19	42
LIHC-4	BP	GO:0000731	DNA synthesis involved in DNA repair	11/1462	29/14729	5.66073e-05	0.0013612	POLD1/POLD3/POLE2/POLA1/HROB/PCNA/RFC3/DTL/PRIMPOL/PCLAF/POLE	11
LIHC-4	BP	GO:0007076	mitotic chromosome condensation	8/1462	16/14729	5.73301e-05	0.00137328	NCAPD2/NCAPG/NCAPH/SMC2/NUSAP1/CDCA5/PLK1/KMT5A	8
LIHC-4	CC	GO:0000307	cyclin-dependent protein kinase holoenzyme complex	13/1462	39/14729	5.90622e-05	0.00140935	CCNE1/CDK2/CKS2/PCNA/CCNB1/CDK4/CCNA2/CCNB2/CCNF/CDK1/CKS1B/CCNE2/CCNI2	13
LIHC-4	BP	GO:0051294	establishment of spindle orientation	12/1462	34/14729	5.99084e-05	0.00141867	SPDL1/NDE1/SPAG5/NDC80/CENPA/GPSM2/LLGL1/CDK5RAP2/MAD2L1/PLK1/SAPCD2/INSC	12
LIHC-4	BP	GO:0060236	regulation of mitotic spindle organization	12/1462	34/14729	5.99084e-05	0.00141867	PKD1/TACC3/TPX2/RAE1/GPSM2/PSRC1/BORA/CCSAP/KIF15/PLK1/DYNC1H1/NUP62	12
LIHC-4	BP	GO:0007281	germ cell development	35/1462	180/14729	7.67523e-05	0.00181066	ASPM/TRIP13/AURKA/ANGPT2/MSH2/SRPK1/DMC1/SBF1/CDC25B/CELF4/AMH/TTC26/MDK/FBXO5/RNF8/RNF2/CCNB1/BRIP1/KNL1/MNS1/BRCA2/CEP131/SPEF2/FMN2/KASH5/TDRD5/HMGB2/STRBP/METTL3/OSBP2/NANOS1/CFAP43/EHMT2/FANCG/SLC26A6	35
LIHC-4	BP	GO:0098534	centriole assembly	13/1462	40/14729	7.96116e-05	0.00187102	BRCA1/WDR62/CEP152/TRIM37/CEP72/CDK2/STIL/CDK5RAP2/PLK4/CENPJ/SASS6/NUP62/MCIDAS	13
LIHC-4	BP	GO:0032042	mitochondrial DNA metabolic process	7/1462	13/14729	9.36554e-05	0.00218459	LIG3/MGME1/DNA2/PARP1/PRIMPOL/STOX1/POLG2	7
LIHC-4	CC	GO:0043240	Fanconi anaemia nuclear complex	7/1462	13/14729	9.36554e-05	0.00218459	FANCE/FANCL/FAAP24/FANCB/FANCF/FANCA/FANCG	7
LIHC-4	CC	GO:0005680	anaphase-promoting complex	8/1462	17/14729	9.88747e-05	0.00226394	CUL7/ANAPC4/CDC23/UBE2S/CDC20/BUB1B/UBE2C/ANAPC7	8
LIHC-4	BP	GO:0006335	DNA replication-dependent nucleosome assembly	8/1462	17/14729	9.88747e-05	0.00226394	ASF1B/HAT1/NASP/H4C8/CHAF1B/RBBP4/CHAF1A/H4C5	8
LIHC-4	BP	GO:0031145	anaphase-promoting complex-dependent catabolic process	8/1462	17/14729	9.88747e-05	0.00226394	ANAPC4/CDC23/UBE2S/CDC20/CDK2/PLK1/UBE2C/ANAPC7	8
LIHC-4	BP	GO:0034723	DNA replication-dependent nucleosome organization	8/1462	17/14729	9.88747e-05	0.00226394	ASF1B/HAT1/NASP/H4C8/CHAF1B/RBBP4/CHAF1A/H4C5	8
LIHC-4	BP	GO:0070734	histone H3-K27 methylation	8/1462	17/14729	9.88747e-05	0.00226394	EED/EZH2/MACROH2A1/PHF19/MTF2/BEND3/KPNA7/EHMT2	8
LIHC-4	BP	GO:0032467	positive regulation of cytokinesis	10/1462	26/14729	0.000107695	0.00244791	CDC6/CDC25B/ECT2/KIF14/CIT/KIF23/KIF20B/RACGAP1/AURKB/NUP62	10
LIHC-4	MF	GO:0140142	nucleocytoplasmic carrier activity	10/1462	26/14729	0.000107695	0.00244791	XPO1/TNPO2/KPNB1/CSE1L/XPO5/RAN/NUP42/KPNA2/KPNA7/IPO9	10
LIHC-4	BP	GO:0007099	centriole replication	12/1462	36/14729	0.000113322	0.00256642	BRCA1/WDR62/CEP152/TRIM37/CEP72/CDK2/STIL/CDK5RAP2/PLK4/CENPJ/SASS6/NUP62	12
LIHC-4	BP	GO:2001022	positive regulation of response to DNA damage stimulus	22/1462	95/14729	0.000121132	0.00273337	BRCA1/DDX11/XRCC1/FUS/EYA1/FOXM1/RAD51AP1/TIMELESS/RNF8/EYA4/PCNA/KMT5C/SLF1/PARP1/HMGA2/FMN2/ANKLE1/PRKCD/NPAS2/FANCB/H2AX/PRKDC	22
LIHC-4	CC	GO:0005635	nuclear envelope	64/1462	408/14729	0.000144323	0.00324492	UTP18/NDC1/OSBPL3/NUP37/XPO1/CBX5/TMEM38B/NUP188/RAE1/POLA1/NUP93/STX1A/GTPBP4/CASC3/KPNB1/LRRC59/NUP107/LMNB1/NUP155/FANCL/CENPF/NUP43/TMPO/CBX3/CSE1L/NUP85/GNAZ/QRICH2/NUP210/RAN/P2RX4/CDK4/NUP42/BRIP1/SMPD4/NRM/MNS1/NPC1/DTL/PARP1/LBR/PAK1/DHX37/NUP205/KASH5/MAD2L1/QSOX2/NEMP1/RRM1/LMNB2/ARL6IP6/RCC1/PLCB1/NPIPA1/XPOT/TOR3A/TMEM120B/TMEM201/NEMP2/TUBB/NUP62CL/IPO9/NUP62/DNASE1	64
LIHC-4	BP	GO:0045740	positive regulation of DNA replication	12/1462	37/14729	0.000152693	0.00342076	DBF4/CDC7/E2F8/PCNA/DNA2/EGF/CIZ1/DBF4B/E2F7/CDT1/CDK1/ATAD5	12
LIHC-4	BP	GO:0016570	histone modification	63/1462	401/14729	0.000155061	0.00346136	MED24/BRCA1/JADE2/MTA3/HDAC4/EED/ATXN7L3/AURKA/DNMT3B/FBXL19/VRK1/EYA1/DOT1L/EZH2/TRIM37/NSD2/NAA40/RNF8/EYA4/BRD8/MACROH2A1/HDAC1/SFPQ/MYB/SET/PHF19/RNF2/CDK2/USP22/HAT1/PARP2/DNMT1/KMT5C/CCNB1/ACTL6A/TET1/BRCA2/MTF2/USP21/CCNA2/NCAPG2/POLE3/INCENP/CHEK1/HMGA2/SUV39H2/YEATS2/PRKCD/USP49/UBE2E1/CDK1/ASXL1/HCFC1/HASPIN/BEND3/AURKB/KMT5A/KPNA7/ZNF335/EHMT2/KMT2B/MLLT6/UHRF1	63
LIHC-4	BP	GO:0001832	blastocyst growth	8/1462	18/14729	0.000162521	0.00360206	PALB2/GINS1/SALL4/BRCA2/NCAPG2/GINS4/CHEK1/RAD51B	8
LIHC-4	MF	GO:0008409	5'-3' exonuclease activity	8/1462	18/14729	0.000162521	0.00360206	MRE11/DCLRE1B/DCLRE1C/EXOG/EXO5/FEN1/DCP2/EXO1	8
LIHC-4	BP	GO:0007100	mitotic centrosome separation	7/1462	14/14729	0.000171259	0.00378227	NDE1/AURKA/NEK2/CEP85/KIF11/CHEK1/NUP62	7
LIHC-4	BP	GO:0031047	gene silencing by RNA	20/1462	85/14729	0.000192953	0.00424633	CNOT3/AGO1/CNOT6/DROSHA/NCBP2/AGO2/XPO5/RAN/MYCN/MAEL/CNOT9/CNOT11/TERT/METTL3/TDRKH/CNOT10/LIN28B/NCOR2/POU5F1/TRIM71	20
LIHC-4	MF	GO:0003887	DNA-directed DNA polymerase activity	9/1462	23/14729	0.000205004	0.00449566	POLQ/POLD1/POLD3/POLE2/POLA1/POLE3/PRIMPOL/POLE/POLG2	9
LIHC-4	BP	GO:0070507	regulation of microtubule cytoskeleton organization	28/1462	139/14729	0.000208569	0.00455777	PKD1/TACC3/SPAG5/TPX2/RAE1/TUBB4A/GIT1/ARHGEF2/STMN1/KIF18A/GPSM2/PSRC1/CKAP2/BORA/CDK5RAP2/ATAT1/PAK1/CCSAP/SKA1/KIF15/SKA3/PLK1/CKAP5/CDK5R1/SKA2/DYNC1H1/NUP62/STMND1	28
LIHC-4	BP	GO:0000132	establishment of mitotic spindle orientation	10/1462	28/14729	0.000221101	0.00481475	SPDL1/NDE1/NDC80/CENPA/GPSM2/CDK5RAP2/MAD2L1/PLK1/SAPCD2/INSC	10
LIHC-4	BP	GO:0046605	regulation of centrosome cycle	13/1462	44/14729	0.000235537	0.00511124	MARK4/BRCA1/XPO1/AURKA/TRIM37/STIL/XRCC3/CDK5RAP2/CEP131/PLK4/CENPJ/CCNF/NUP62	13
LIHC-4	BP	GO:0045840	positive regulation of mitotic nuclear division	11/1462	34/14729	0.000293635	0.00628443	ANAPC4/AURKA/CDC23/HOXA13/DLGAP5/ESPL1/NUSAP1/EGF/CDT1/ANAPC7/NUP62	11
LIHC-4	CC	GO:0097431	mitotic spindle pole	11/1462	34/14729	0.000293635	0.00628443	ASPM/SPAG5/AURKA/RAE1/FAM83D/GIT1/GPSM2/CDK5RAP2/KIF20B/PLK1/AURKB	11
LIHC-4	MF	GO:0035173	histone kinase activity	7/1462	15/14729	0.000293637	0.00628443	AURKA/VRK1/CDK2/CHEK1/CDK1/HASPIN/AURKB	7
LIHC-4	BP	GO:0051299	centrosome separation	7/1462	15/14729	0.000293637	0.00628443	NDE1/AURKA/NEK2/CEP85/KIF11/CHEK1/NUP62	7
LIHC-4	MF	GO:0003774	motor activity	22/1462	101/14729	0.000309186	0.00659456	KIF2A/KIF4A/KIF20A/KIF14/KIF18A/DNAH8/KIF23/KIF11/KIF20B/CENPE/KIF2C/KIF5A/DNAH3/KIF15/KIF7/MYO1A/KIFC2/KIF18B/KIF24/DYNC1H1/KIFC1/MYO19	22
LIHC-4	CC	GO:0090734	site of DNA damage	20/1462	88/14729	0.000316518	0.00672789	MRE11/RAD51/RAD18/WDR76/CBX5/RBBP8/CBX1/TIMELESS/RNF8/CBX3/HROB/AUNIP/PARP2/RPA1/SLF1/PARP1/RFWD3/ESCO2/TRAIP/H2AX	20
LIHC-4	BP	GO:2000573	positive regulation of DNA biosynthetic process	16/1462	63/14729	0.000327984	0.0069479	RFC2/RFC5/NEK2/CHTF18/DKC1/PCNA/RFC3/HNRNPA1/DSCC1/NVL/CCT6A/CCT5/RFC4/CCT2/AURKB/POLG2	16
LIHC-4	CC	GO:0034399	nuclear periphery	24/1462	115/14729	0.000332866	0.00702742	ANAPC4/THOC1/CAD/KIF4A/SRPK1/POLA1/NUP93/NUP107/LMNB1/SFPQ/CENPF/MYB/DNMT3A/PSPC1/HAT1/PCNA/NONO/NUP205/PRKCD/XPOT/NCOR2/BLM/CENPW/UHRF1	24
LIHC-4	MF	GO:0004518	nuclease activity	33/1462	180/14729	0.000379117	0.00797682	REXO5/MRE11/TDP1/POLD1/XRCC1/RBBP8/POP1/RNASEH2A/RAD51C/NEIL3/CNOT6/DROSHA/RAD1/DCLRE1B/AGO2/MGME1/XRCC3/DNA2/ZGRF1/HMGA2/DCLRE1C/EME1/EXOG/ANKLE1/EXO5/FEN1/RAD9A/DCP2/EXO1/POLE/EDC3/SLX4/DNASE1	33
LIHC-4	BP	GO:0045910	negative regulation of DNA recombination	11/1462	35/14729	0.000390182	0.00815677	POLQ/THOC1/MSH2/MSH6/RADX/ANKLE1/H1-4/RMI2/FANCB/PARPBP/BLM	11
LIHC-4	BP	GO:0007063	regulation of sister chromatid cohesion	8/1462	20/14729	0.000390289	0.00815677	DDX11/MACROH2A1/SFPQ/SLF1/ESPL1/CDCA5/FEN1/BUB1	8
LIHC-4	BP	GO:0006405	RNA export from nucleus	16/1462	64/14729	0.00039761	0.008282	THOC1/NUP188/RAE1/NUP93/NUP107/CPSF6/NUP155/NCBP2/XPO5/NUP85/RAN/HNRNPA1/TSC1/XPOT/NUP62CL/NUP62	16
LIHC-4	BP	GO:0006913	nucleocytoplasmic transport	43/1462	256/14729	0.000403182	0.00834225	PKD1/NDC1/THOC1/XPO1/MAVS/NUP188/RAE1/NUP93/TNPO2/LZTS2/KPNB1/NUP107/CPSF6/E2F3/NUP155/ECT2/NCBP2/CSE1L/XPO5/UPF3B/NUP85/RAN/HNRNPA1/NUP42/BARD1/NUP205/ANKLE1/PRKCD/TSC1/CHP2/UPF3A/CDK1/SIX2/RSRC1/SFN/KPNA2/XPOT/KPNA7/PPP1CC/NUP62CL/IPO9/EFCAB7/NUP62	43
LIHC-4	BP	GO:0051169	nuclear transport	43/1462	256/14729	0.000403182	0.00834225	PKD1/NDC1/THOC1/XPO1/MAVS/NUP188/RAE1/NUP93/TNPO2/LZTS2/KPNB1/NUP107/CPSF6/E2F3/NUP155/ECT2/NCBP2/CSE1L/XPO5/UPF3B/NUP85/RAN/HNRNPA1/NUP42/BARD1/NUP205/ANKLE1/PRKCD/TSC1/CHP2/UPF3A/CDK1/SIX2/RSRC1/SFN/KPNA2/XPOT/KPNA7/PPP1CC/NUP62CL/IPO9/EFCAB7/NUP62	43
LIHC-4	BP	GO:0006337	nucleosome disassembly	7/1462	16/14729	0.000477431	0.00984582	SMARCD1/SMARCE1/SUPT16H/SET/SMARCA4/HMGA1/SMARCC1	7
LIHC-4	BP	GO:0051785	positive regulation of nuclear division	13/1462	47/14729	0.000481307	0.00989301	ANAPC4/AURKA/CDC23/HOXA13/RAD51AP1/DLGAP5/ESPL1/NUSAP1/EGF/CDT1/PLCB1/ANAPC7/NUP62	13
LIHC-4	BP	GO:0006303	double-strand break repair via nonhomologous end joining	15/1462	59/14729	0.000493036	0.0101007	LIG3/MRE11/POLQ/XRCC1/POLA1/NSD2/RNF8/DCLRE1B/DEK/AUNIP/KMT5C/HMGA2/DCLRE1C/HMGB2/PRKDC	15
LIHC-4	BP	GO:0040029	regulation of gene expression, epigenetic	20/1462	91/14729	0.000504189	0.0102954	BRCA1/SMARCD1/HDAC4/EZH2/MACROH2A1/HDAC1/DNMT3A/HELLS/ZMIZ2/DNMT1/TET1/TDG/POLE3/CHEK1/HMGA2/METTL3/CDCA4/GLMN/BEND3/ZNF335	20
LIHC-4	MF	GO:0016893	endonuclease activity, active with either ribo- or deoxyribonucleic acids and producing 5'-phosphomonoesters	11/1462	36/14729	0.000512	0.0103868	POP1/RNASEH2A/DROSHA/AGO2/DNA2/ZGRF1/FEN1/EXO1/EDC3/SLX4/DNASE1	11
LIHC-4	BP	GO:2000781	positive regulation of double-strand break repair	11/1462	36/14729	0.000512	0.0103868	DDX11/FUS/FOXM1/RAD51AP1/TIMELESS/KMT5C/SLF1/PARP1/FMN2/FANCB/PRKDC	11
LIHC-4	CC	GO:0001741	XY body	6/1462	12/14729	0.000515998	0.0104339	DNMT3A/PLK4/MAEL/ESCO2/SMARCC1/H2AX	6
LIHC-4	BP	GO:0051656	establishment of organelle localization	54/1462	347/14729	0.000561964	0.0113266	CENPQ/SPDL1/CROCC/NDE1/SPAG5/NDC80/XPO1/CDC23/CHGA/FAM83D/TESK1/KPNB1/C17orf75/WASF1/CENPA/CENPF/KIF14/KIF18A/GPSM2/DLGAP5/LLGL1/RAN/CCNB1/PSRC1/CDCA8/BICDL1/ESPL1/CDK5RAP2/NUSAP1/EXOC6/CENPE/CSNK1D/KIF2C/NUF2/CDCA5/INCENP/FMN2/KIF5A/KASH5/MAD2L1/PLK1/MYO1A/CDT1/CEP83/CEP19/CNIH2/AURKB/SAPCD2/INSC/TMEM201/DYNC1H1/NUP62/KIFC1/MYO19	54
LIHC-4	MF	GO:0043015	gamma-tubulin binding	10/1462	31/14729	0.000566468	0.0113805	MARK4/OFD1/NDRG1/GIT1/CDK5RAP2/BRCA2/PAK1/CENPJ/RACGAP1/RAD51D	10
LIHC-4	BP	GO:0000002	mitochondrial genome maintenance	8/1462	21/14729	0.000575944	0.0115337	LIG3/MGME1/DNA2/PIF1/PARP1/PRIMPOL/STOX1/POLG2	8
LIHC-4	BP	GO:2000045	regulation of G1/S transition of mitotic cell cycle	22/1462	106/14729	0.00062646	0.0125051	PKD1/GTSE1/RBL1/CDC6/E2F1/CASP2/EZH2/KIF14/CDK2/PSME3/RPTOR/CDKN2B/LSM11/TERT/E2F7/RFWD3/MTBP/PIDD1/PLCB1/CHEK2/TFDP1/PRKDC	22
LIHC-4	BP	GO:2000278	regulation of DNA biosynthetic process	20/1462	93/14729	0.0006773	0.0134767	RFC2/RFC5/NEK2/CHTF18/DKC1/PCNA/RFC3/HNRNPA1/DSCC1/PIF1/NVL/CCT6A/CCT5/RFC4/CCT2/DCP2/AURKB/TFDP1/CERS1/POLG2	20
LIHC-4	BP	GO:0010833	telomere maintenance via telomere lengthening	16/1462	67/14729	0.000687693	0.01364	MRE11/RAD51/NEK2/DCLRE1B/DKC1/RPA1/HNRNPA1/PIF1/PARP1/CCT6A/CCT5/TERT/CCT2/DCP2/AURKB/SLX4	16
LIHC-4	CC	GO:0036064	ciliary basal body	27/1462	142/14729	0.00069639	0.0137686	MARK4/OFD1/IFT80/PTPN23/SPAG5/CDC45/WHRN/IFT52/TTC26/CEP41/CCDC88A/CENPF/CEP250/TUBG1/TTLL4/IFT172/CSNK1D/CEP131/CEP78/CCSAP/POC1A/IQCD/KIF7/TTLL6/CEP19/EFHC2/FBF1	27
LIHC-4	BP	GO:0051053	negative regulation of DNA metabolic process	21/1462	100/14729	0.000701066	0.0138172	POLQ/XRCC1/THOC1/MSH2/MSH6/AUNIP/HNRNPA1/PIF1/PARP1/RADX/HMGA2/ANKLE1/H1-4/DCP2/RMI2/FANCB/ZNF93/PARPBP/SLX4/BLM/CERS1	21
LIHC-4	BP	GO:0007019	microtubule depolymerization	12/1462	43/14729	0.000721133	0.0141679	KIF2A/TPX2/ARHGEF2/STMN1/KIF18A/CKAP2/KIF2C/CCSAP/CKAP5/KIF18B/KIF24/STMND1	12
LIHC-4	MF	GO:0008574	ATP-dependent microtubule motor activity, plus-end-directed	7/1462	17/14729	0.00074242	0.0144946	KIF14/KIF18A/KIF11/KIF20B/CENPE/KIF5A/KIF18B	7
LIHC-4	BP	GO:0051307	meiotic chromosome separation	7/1462	17/14729	0.00074242	0.0144946	CHFR/TTK/TOP2A/ESPL1/EME1/RMI1/SLX4	7
LIHC-4	CC	GO:0031519	PcG protein complex	10/1462	32/14729	0.000751435	0.014534	EED/RBBP7/SCML2/EZH2/RNF2/CBX4/UBAP2L/RBBP4/ASXL1/CBX2	10
LIHC-4	BP	GO:0071539	protein localization to centrosome	10/1462	32/14729	0.000751435	0.014534	MARK4/SPAG5/AURKA/CEP72/STIL/CEP250/CSNK1D/CEP131/CEP83/NUP62	10
LIHC-4	BP	GO:1901976	regulation of cell cycle checkpoint	10/1462	32/14729	0.000751435	0.014534	THOC1/NDC80/WDR76/XRCC3/CCNB1/CDK5RAP2/MAD2L1/CDT1/RFWD3/CHEK2	10
LIHC-4	BP	GO:0006301	postreplication repair	9/1462	27/14729	0.000815493	0.0157241	BRCA1/POLD1/RAD18/MSH2/POLE2/PCNA/DTL/PRIMPOL/PCLAF	9
LIHC-4	BP	GO:0006287	base-excision repair, gap-filling	6/1462	13/14729	0.000878005	0.0166207	LIG3/POLD1/LIG1/PCNA/FEN1/POLE	6
LIHC-4	BP	GO:0045842	positive regulation of mitotic metaphase/anaphase transition	6/1462	13/14729	0.000878005	0.0166207	ANAPC4/CDC23/DLGAP5/ESPL1/CDT1/ANAPC7	6
LIHC-4	BP	GO:0051447	negative regulation of meiotic cell cycle	6/1462	13/14729	0.000878005	0.0166207	TRIP13/CHFR/FBXO5/TTK/RAD1/FBXO43	6
LIHC-4	BP	GO:0051984	positive regulation of chromosome segregation	6/1462	13/14729	0.000878005	0.0166207	RAD18/CDC6/CCNB1/CDT1/AURKB/RCC2	6
LIHC-4	CC	GO:0072687	meiotic spindle	6/1462	13/14729	0.000878005	0.0166207	ASPM/AURKA/FBXO5/BORA/INCENP/KASH5	6
LIHC-4	BP	GO:1901970	positive regulation of mitotic sister chromatid separation	6/1462	13/14729	0.000878005	0.0166207	ANAPC4/CDC23/DLGAP5/ESPL1/CDT1/ANAPC7	6
LIHC-4	BP	GO:0001824	blastocyst development	20/1462	95/14729	0.000899464	0.0169753	PALB2/CNOT3/GINS1/SALL4/RBBP8/ASF1B/NEK2/NASP/TTLL4/ACTL6A/TET1/BRCA2/NCAPG2/GINS4/CHEK1/CDX2/RRM2/RAD51B/KPNA7/POU5F1	20
LIHC-4	BP	GO:0071478	cellular response to radiation	28/1462	153/14729	0.00104365	0.019637	BAK1/RAD51/POLD1/POLD3/BMF/RAD51AP1/RAD1/ECT2/OPN1SW/FIGNL1/PCNA/INTS7/PARP1/CHEK1/HMGA2/PRKCD/CDC25A/METTL3/PBK/RHNO1/RAD9A/AURKB/CHEK2/H2AX/MMP1/BLM/CHML/CERS1	28
LIHC-4	BP	GO:0060271	cilium assembly	45/1462	284/14729	0.00107213	0.0201122	ZMYND10/MARK4/OFD1/CROCC/IFT80/PTPN23/IFT52/TTC26/CEP41/TESK1/CEP164/CCDC88A/DNAH8/CEP250/FOXJ1/CEP162/ATAT1/IFT172/MNS1/TCHP/CCDC40/CSNK1D/CEP131/PLK4/CENPJ/SPEF2/TMEM237/PTPDC1/CCDC28B/WDR90/DNAAF5/TCTN2/IQCB1/CEP83/CEP19/UNC119B/TMEM107/MACIR/SEPTIN9/KIF24/DNAJB13/FBF1/CFAP43/HYLS1/MCIDAS	45
LIHC-4	CC	GO:0016514	SWI/SNF complex	7/1462	18/14729	0.00111145	0.020663	BRD9/BICRA/SMARCD1/SMARCE1/SMARCA4/ACTL6A/SMARCC1	7
LIHC-4	BP	GO:0031498	chromatin disassembly	7/1462	18/14729	0.00111145	0.020663	SMARCD1/SMARCE1/SUPT16H/SET/SMARCA4/HMGA1/SMARCC1	7
LIHC-4	BP	GO:0032986	protein-DNA complex disassembly	7/1462	18/14729	0.00111145	0.020663	SMARCD1/SMARCE1/SUPT16H/SET/SMARCA4/HMGA1/SMARCC1	7
LIHC-4	BP	GO:0072698	protein localization to microtubule cytoskeleton	13/1462	51/14729	0.0011196	0.0207364	MARK4/SPAG5/AURKA/FAM83D/TTK/CEP72/STIL/CEP250/KIF20B/CSNK1D/CEP131/CEP83/NUP62	13
LIHC-4	BP	GO:0010569	regulation of double-strand break repair via homologous recombination	12/1462	45/14729	0.00112205	0.0207364	RAD51/POLQ/FUS/RAD51AP1/TIMELESS/FIGNL1/PARP1/RADX/CHEK1/RMI2/FANCB/PARPBP	12
LIHC-4	BP	GO:0007018	microtubule-based movement	46/1462	293/14729	0.00115528	0.021285	ZMYND10/OFD1/KIF2A/NDE1/CFAP61/KIF4A/IFT52/TTC26/KPNB1/WASF1/KIF20A/SFPQ/KIF14/KIF18A/DNAH8/DLGAP5/QRICH2/BICDL1/KIF23/IFT172/KIF11/KIF20B/MNS1/CENPE/CCDC40/CEP131/KIF2C/SPEF2/CCSAP/FMN2/KIF5A/DNAH3/KIF15/DNAAF5/KIF7/KIFC2/TTLL6/CNIH2/DYNLT2/KIF18B/KIF24/TMEM201/DYNC1H1/CFAP43/CFAP45/KIFC1	46
LIHC-4	CC	GO:0000803	sex chromosome	8/1462	23/14729	0.00115857	0.021285	MACROH2A1/DNMT3A/RNF2/PLK4/MAEL/ESCO2/SMARCC1/H2AX	8
LIHC-4	MF	GO:0004519	endonuclease activity	22/1462	111/14729	0.00119504	0.0218903	MRE11/XRCC1/RBBP8/POP1/RNASEH2A/RAD51C/NEIL3/DROSHA/AGO2/XRCC3/DNA2/ZGRF1/HMGA2/DCLRE1C/EME1/EXOG/ANKLE1/FEN1/EXO1/EDC3/SLX4/DNASE1	22
LIHC-4	BP	GO:0007020	microtubule nucleation	10/1462	34/14729	0.00127074	0.0231408	TUBG2/NDE1/TPX2/GIT1/TUBG1/CSNK1D/PAK1/CENPJ/CKAP5/MZT1	10
LIHC-4	BP	GO:1905508	protein localization to microtubule organizing center	10/1462	34/14729	0.00127074	0.0231408	MARK4/SPAG5/AURKA/CEP72/STIL/CEP250/CSNK1D/CEP131/CEP83/NUP62	10
LIHC-4	BP	GO:0002562	somatic diversification of immune receptors via germline recombination within a single locus	14/1462	58/14729	0.00130388	0.0235378	TCF3/TFRC/UNG/THOC1/MSH2/NSD2/RNF8/MSH6/TNFSF4/KMT5C/DCLRE1C/HMGB2/EXO1/PRKDC	14
LIHC-4	BP	GO:0016444	somatic cell DNA recombination	14/1462	58/14729	0.00130388	0.0235378	TCF3/TFRC/UNG/THOC1/MSH2/NSD2/RNF8/MSH6/TNFSF4/KMT5C/DCLRE1C/HMGB2/EXO1/PRKDC	14
LIHC-4	BP	GO:1902117	positive regulation of organelle assembly	14/1462	58/14729	0.00130388	0.0235378	ZMYND10/MARK4/CROCC/SPAG5/CNOT6/CCDC88A/GPSM2/MNS1/PLK4/CENPJ/SEPTIN9/DYNC1H1/NUP62/PIP4K2B	14
LIHC-4	BP	GO:1902806	regulation of cell cycle G1/S phase transition	24/1462	126/14729	0.00131018	0.0235832	PKD1/GTSE1/RBL1/CDC6/E2F1/FAM83D/CASP2/EZH2/KIF14/CDK2/PSME3/RPTOR/CDKN2B/LSM11/TERT/E2F7/STXBP4/RFWD3/MTBP/PIDD1/PLCB1/CHEK2/TFDP1/PRKDC	24
LIHC-4	BP	GO:0010824	regulation of centrosome duplication	11/1462	40/14729	0.00135969	0.0244039	BRCA1/XPO1/TRIM37/STIL/XRCC3/CDK5RAP2/CEP131/PLK4/CENPJ/CCNF/NUP62	11
LIHC-4	BP	GO:0000722	telomere maintenance via recombination	6/1462	14/14729	0.00140806	0.0248426	RAD51/XRCC1/RAD51C/XRCC3/BRCA2/RAD51D	6
LIHC-4	BP	GO:0000729	DNA double-strand break processing	6/1462	14/14729	0.00140806	0.0248426	MRE11/RBBP8/BRIP1/DNA2/SLX4/BLM	6
LIHC-4	MF	GO:0016888	endodeoxyribonuclease activity, producing 5'-phosphomonoesters	6/1462	14/14729	0.00140806	0.0248426	DNA2/ZGRF1/FEN1/EXO1/SLX4/DNASE1	6
LIHC-4	BP	GO:0051315	attachment of mitotic spindle microtubules to kinetochore	6/1462	14/14729	0.00140806	0.0248426	NDC80/CENPE/KIF2C/NUF2/CDT1/AURKB	6
LIHC-4	CC	GO:0071565	nBAF complex	6/1462	14/14729	0.00140806	0.0248426	DPF1/SMARCD1/SMARCE1/SMARCA4/DPF2/SMARCC1	6
LIHC-4	BP	GO:1902101	positive regulation of metaphase/anaphase transition of cell cycle	6/1462	14/14729	0.00140806	0.0248426	ANAPC4/CDC23/DLGAP5/ESPL1/CDT1/ANAPC7	6
LIHC-4	CC	GO:0000795	synaptonemal complex	9/1462	29/14729	0.00145226	0.0253488	BRCA1/RAD51/SMC1B/BRCA2/P3H4/INCENP/KASH5/PLK1/BLM	9
LIHC-4	CC	GO:0099086	synaptonemal structure	9/1462	29/14729	0.00145226	0.0253488	BRCA1/RAD51/SMC1B/BRCA2/P3H4/INCENP/KASH5/PLK1/BLM	9
LIHC-4	BP	GO:1904031	positive regulation of cyclin-dependent protein kinase activity	9/1462	29/14729	0.00145226	0.0253488	PKD1/CDC6/PSMD10/CKS2/CCNB1/PSRC1/STOX1/CKS1B/CDK5R1	9
LIHC-4	BP	GO:0002200	somatic diversification of immune receptors	15/1462	65/14729	0.00145304	0.0253488	POLQ/TCF3/TFRC/UNG/THOC1/MSH2/NSD2/RNF8/MSH6/TNFSF4/KMT5C/DCLRE1C/HMGB2/EXO1/PRKDC	15
LIHC-4	BP	GO:0001578	microtubule bundle formation	18/1462	85/14729	0.00148306	0.0258002	ZMYND10/MARK4/TTC26/KIF20A/DNAH8/FOXJ1/PSRC1/CDK5RAP2/MNS1/CCDC40/CEP131/SPEF2/DNAAF5/PLK1/TTLL6/DNAJB13/CFAP43/PRC1	18
LIHC-4	BP	GO:0034968	histone lysine methylation	20/1462	99/14729	0.00153594	0.0266458	BRCA1/EED/DNMT3B/DOT1L/EZH2/NSD2/MACROH2A1/MYB/PHF19/DNMT1/KMT5C/MTF2/SUV39H2/BEND3/KMT5A/KPNA7/ZNF335/EHMT2/KMT2B/MLLT6	20
LIHC-4	MF	GO:0004527	exonuclease activity	16/1462	72/14729	0.00156775	0.026839	REXO5/MRE11/TDP1/POLD1/CNOT6/RAD1/DCLRE1B/MGME1/DCLRE1C/EXOG/EXO5/FEN1/RAD9A/DCP2/EXO1/POLE	16
LIHC-4	BP	GO:2001252	positive regulation of chromosome organization	16/1462	72/14729	0.00156775	0.026839	DDX11/MRE11/MACROH2A1/SFPQ/NEK2/DNMT1/DKC1/SLF1/HNRNPA1/CCT6A/CCT5/CCT2/CDT1/FEN1/AURKB/SLX4	16
LIHC-4	MF	GO:0000014	single-stranded DNA endodeoxyribonuclease activity	5/1462	10/14729	0.00157294	0.026839	MRE11/XRCC1/RBBP8/DCLRE1C/EXOG	5
LIHC-4	BP	GO:0016446	somatic hypermutation of immunoglobulin genes	5/1462	10/14729	0.00157294	0.026839	POLQ/UNG/MSH2/MSH6/EXO1	5
LIHC-4	MF	GO:0032356	oxidized DNA binding	5/1462	10/14729	0.00157294	0.026839	XRCC1/MSH2/MSH6/RECQL4/BLM	5
LIHC-4	BP	GO:0034770	histone H4-K20 methylation	5/1462	10/14729	0.00157294	0.026839	BRCA1/NSD2/KMT5C/BEND3/KMT5A	5
LIHC-4	BP	GO:0046599	regulation of centriole replication	7/1462	19/14729	0.00161024	0.0273258	BRCA1/TRIM37/STIL/CDK5RAP2/PLK4/CENPJ/NUP62	7
LIHC-4	MF	GO:0070182	DNA polymerase binding	7/1462	19/14729	0.00161024	0.0273258	RAD51/SMARCA4/PCNA/FANCI/FANCD2/CDT1/POLG2	7
LIHC-4	BP	GO:0051168	nuclear export	24/1462	128/14729	0.00163932	0.027685	PKD1/THOC1/XPO1/NUP188/RAE1/NUP93/LZTS2/NUP107/CPSF6/NUP155/NCBP2/CSE1L/XPO5/NUP85/RAN/HNRNPA1/NUP42/BARD1/ANKLE1/TSC1/SFN/XPOT/NUP62CL/NUP62	24
LIHC-4	MF	GO:0016796	exonuclease activity, active with either ribo- or deoxyribonucleic acids and producing 5'-phosphomonoesters	13/1462	53/14729	0.0016403	0.027685	MRE11/POLD1/CNOT6/RAD1/DCLRE1B/MGME1/DCLRE1C/EXO5/FEN1/RAD9A/DCP2/EXO1/POLE	13
LIHC-4	BP	GO:0048477	oogenesis	15/1462	66/14729	0.0017111	0.0288019	ASPM/TRIP13/AURKA/DMC1/CDC25B/AMH/MDK/FBXO5/CCNB1/BRCA2/FMN2/KASH5/TDRD5/METTL3/NANOS1	15
LIHC-4	BP	GO:0048515	spermatid differentiation	20/1462	100/14729	0.00174466	0.0292877	TRIP13/MAST2/SRPK1/DMC1/SBF1/TTC26/RNF8/BRIP1/KNL1/MNS1/CEP131/SPEF2/TDRD5/HMGB2/STRBP/OSBP2/CFAP43/EHMT2/FANCG/SLC26A6	20
LIHC-4	CC	GO:0032153	cell division site	14/1462	60/14729	0.00184775	0.030935	PLEKHG6/ANLN/NDE1/SEPTIN3/KIF20A/ECT2/MASTL/RAB11FIP4/CEP55/PLK4/RACGAP1/SEPTIN8/SEPTIN9/PPP1CC	14
LIHC-4	MF	GO:0017111	nucleoside-triphosphatase activity	70/1462	500/14729	0.00190917	0.0318774	DDX11/TUBG2/ENTPD2/KIF2A/MCM2/MCM6/RAD54L/DNM1L/RGS17/SEPTIN3/MCM5/MCM4/TUBB4A/GTPBP4/TUBD1/EFTUD2/DDX55/MCM3/KIF20A/KIF14/KIF18A/TUBA1B/RAP2A/MCM8/GNGT1/GNAZ/GTPBP3/TUBG1/CHD1L/RAN/FIGNL1/DHX34/BRIP1/KIF23/KIF20B/DNA2/RHOF/PIF1/KIF2C/RIT1/NVL/DQX1/DHX37/TUBA3E/KIF5A/ATAD2/AGAP1/RECQL4/DHX57/ATP1A1/KIF15/SEPTIN8/MCM7/KIF7/RHEBL1/TUBA1C/KIFC2/RAB3B/GTPBP2/RNF213/SEPTIN9/KIF18B/TOR3A/ERCC6L/HSPA14/…	70
LIHC-4	MF	GO:0106310	protein serine kinase activity	49/1462	325/14729	0.00196067	0.0326499	MAP3K9/MARK4/MAP4K4/NUAK1/MAST2/AURKA/SRPK1/CDC7/VRK1/CSNK2A1/CDK16/TESK1/TTK/PASK/NEK2/MASTL/CIT/CDK2/STK35/DYRK2/PKMYT1/PAK4/PNCK/STK26/CDK4/CSNK1D/PLK4/PAK1/CHEK1/TAOK2/BUB1B/PKN3/PRKCI/PRKCD/MELK/PLK1/PBK/CSNK1G1/BUB1/CDK1/CLK2/HASPIN/AURKB/MAP3K15/CHEK2/SBK1/STK31/CSNK1E/PRKDC	49
LIHC-4	BP	GO:0044380	protein localization to cytoskeleton	13/1462	54/14729	0.00196759	0.0326777	MARK4/SPAG5/AURKA/FAM83D/TTK/CEP72/STIL/CEP250/KIF20B/CSNK1D/CEP131/CEP83/NUP62	13
LIHC-4	BP	GO:0044782	cilium organization	47/1462	309/14729	0.00200069	0.0331391	ZMYND10/MARK4/OFD1/CROCC/IFT80/PTPN23/CFAP61/IFT52/TTC26/CEP41/TESK1/CEP164/CCDC88A/DNAH8/CEP250/FOXJ1/CEP162/ATAT1/IFT172/MNS1/TCHP/CCDC40/CSNK1D/CEP131/PLK4/CEP78/CENPJ/SPEF2/TMEM237/PTPDC1/CCDC28B/WDR90/DNAAF5/TCTN2/IQCB1/CEP83/CEP19/UNC119B/TMEM107/MACIR/SEPTIN9/KIF24/DNAJB13/FBF1/CFAP43/HYLS1/MCIDAS	47
LIHC-4	BP	GO:0045737	positive regulation of cyclin-dependent protein serine/threonine kinase activity	8/1462	25/14729	0.0021348	0.0351615	PKD1/CDC6/PSMD10/CKS2/CCNB1/PSRC1/CKS1B/CDK5R1	8
LIHC-4	BP	GO:0051782	negative regulation of cell division	6/1462	15/14729	0.00215102	0.0351615	ASPM/ORC6/E2F8/E2F7/AURKB/BLM	6
LIHC-4	BP	GO:0090231	regulation of spindle checkpoint	6/1462	15/14729	0.00215102	0.0351615	NDC80/XRCC3/CCNB1/CDK5RAP2/MAD2L1/CDT1	6
LIHC-4	BP	GO:0090266	regulation of mitotic cell cycle spindle assembly checkpoint	6/1462	15/14729	0.00215102	0.0351615	NDC80/XRCC3/CCNB1/CDK5RAP2/MAD2L1/CDT1	6
LIHC-4	BP	GO:1903504	regulation of mitotic spindle checkpoint	6/1462	15/14729	0.00215102	0.0351615	NDC80/XRCC3/CCNB1/CDK5RAP2/MAD2L1/CDT1	6
LIHC-4	BP	GO:0034504	protein localization to nucleus	41/1462	262/14729	0.00221048	0.0360389	TMEM98/CLDN18/POLR1A/TFRC/XPO1/MAVS/NUP188/SIX4/NUP93/TNPO2/TESK1/LZTS2/KPNB1/NUP107/E2F3/NUP155/ECT2/CSE1L/NUP85/SIX1/DKC1/RAN/BARD1/NVL/PARP1/CCT6A/CIZ1/CCT5/PRKCD/TERT/CCT2/PLK1/CHP2/CDK1/SIX2/KPNA2/KPNA7/NUP62CL/IPO9/EFCAB7/NUP62	41
LIHC-4	BP	GO:0007286	spermatid development	19/1462	95/14729	0.00224625	0.0365265	TRIP13/SRPK1/DMC1/SBF1/TTC26/RNF8/BRIP1/KNL1/MNS1/CEP131/SPEF2/TDRD5/HMGB2/STRBP/OSBP2/CFAP43/EHMT2/FANCG/SLC26A6	19
LIHC-4	BP	GO:0001556	oocyte maturation	7/1462	20/14729	0.00226714	0.0367701	TRIP13/AURKA/DMC1/CDC25B/FBXO5/CCNB1/BRCA2	7
LIHC-4	CC	GO:0045171	intercellular bridge	15/1462	68/14729	0.00234267	0.0378965	AGBL5/TPX2/CDC6/CDC7/FAM83D/KIF20A/TRIM45/CDCA8/CEP55/KIF20B/CEP131/PRKCI/IQCB1/PRC1/HAUS3	15
LIHC-4	CC	GO:0000786	nucleosome	12/1462	49/14729	0.00248136	0.0400361	H2AZ2/MACROH2A1/CENPA/SLF1/H4C8/H2AZ1/H1-4/H2AX/H2AC13/H2BC18/H2BC9/H4C5	12
LIHC-4	BP	GO:0006304	DNA modification	19/1462	96/14729	0.00254581	0.0409697	BRCA1/UNG/DNMT3B/EZH2/NEIL3/DNMT3A/HELLS/PARP2/DNMT1/TET1/TDG/MAEL/PARP1/MIS18A/TDRD5/BEND3/APOBEC3B/TDRKH/EHMT2	19
LIHC-4	BP	GO:0001325	formation of extrachromosomal circular DNA	5/1462	11/14729	0.00264901	0.0412451	XRCC3/DNA2/EXO1/SLX4/BLM	5
LIHC-4	BP	GO:0002566	somatic diversification of immune receptors via somatic mutation	5/1462	11/14729	0.00264901	0.0412451	POLQ/UNG/MSH2/MSH6/EXO1	5
LIHC-4	BP	GO:0006264	mitochondrial DNA replication	5/1462	11/14729	0.00264901	0.0412451	LIG3/MGME1/DNA2/PRIMPOL/POLG2	5
LIHC-4	CC	GO:0016581	NuRD complex	5/1462	11/14729	0.00264901	0.0412451	MTA3/CSNK2A1/RBBP7/HDAC1/RBBP4	5
LIHC-4	BP	GO:0018095	protein polyglutamylation	5/1462	11/14729	0.00264901	0.0412451	CEP41/TTLL5/TPGS2/TTLL4/TTLL6	5
LIHC-4	CC	GO:0030014	CCR4-NOT complex	5/1462	11/14729	0.00264901	0.0412451	CNOT3/CNOT6/CNOT9/CNOT11/CNOT10	5
LIHC-4	MF	GO:0030983	mismatched DNA binding	5/1462	11/14729	0.00264901	0.0412451	MSH2/MSH6/PCNA/TDG/MSH5	5
LIHC-4	BP	GO:0033262	regulation of nuclear cell cycle DNA replication	5/1462	11/14729	0.00264901	0.0412451	DBF4/TIPIN/CDC7/DBF4B/CDT1	5
LIHC-4	BP	GO:0035404	histone-serine phosphorylation	5/1462	11/14729	0.00264901	0.0412451	AURKA/VRK1/CCNB1/HMGA2/AURKB	5
LIHC-4	CC	GO:0090545	CHD-type complex	5/1462	11/14729	0.00264901	0.0412451	MTA3/CSNK2A1/RBBP7/HDAC1/RBBP4	5
LIHC-4	BP	GO:0090656	t-circle formation	5/1462	11/14729	0.00264901	0.0412451	XRCC3/DNA2/EXO1/SLX4/BLM	5
LIHC-4	BP	GO:0090737	telomere maintenance via telomere trimming	5/1462	11/14729	0.00264901	0.0412451	XRCC3/DNA2/EXO1/SLX4/BLM	5
LIHC-4	CC	GO:1990498	mitotic spindle microtubule	5/1462	11/14729	0.00264901	0.0412451	TUBG1/HAUS6/HAUS1/HAUS3/HAUS5	5
LIHC-4	BP	GO:0018022	peptidyl-lysine methylation	21/1462	111/14729	0.00277467	0.0430939	BRCA1/EED/DNMT3B/DOT1L/EZH2/NSD2/MACROH2A1/MYB/PHF19/DNMT1/KMT5C/MTF2/METTL21A/SUV39H2/BEND3/KMT5A/KPNA7/ZNF335/EHMT2/KMT2B/MLLT6	21
LIHC-4	BP	GO:0007064	mitotic sister chromatid cohesion	8/1462	26/14729	0.00281888	0.0435664	SMC1B/MACROH2A1/CDC20/SGO1/SLF1/DSCC1/CDCA5/HASPIN	8
LIHC-4	CC	GO:0005667	transcription regulator complex	50/1462	339/14729	0.00281908	0.0435664	NFYA/HOXA11/TEAD3/E2F2/DEPDC1/MTA3/HDAC4/PITX1/TCF3/RBL1/TFAP4/CBX5/SIX4/CSNK2A1/E2F1/RBBP8/RBBP7/CORO2A/E2F3/TAF1B/HDAC1/SFPQ/CBX3/SIX1/E2F8/CDK4/HMGA1/POU2F1/RFX5/PARP1/NONO/NR6A1/TCF7L1/HOXB13/FOXH1/RBBP4/PITX2/CDX2/E2F7/E2F6/NPAS2/SIX2/LIN9/POU3F2/NCOR2/TFDP1/PBX2/GTF2H4/HOXA10/PRKDC	50
LIHC-4	CC	GO:0016363	nuclear matrix	19/1462	97/14729	0.00287813	0.0443688	THOC1/CAD/KIF4A/SRPK1/POLA1/LMNB1/SFPQ/CENPF/MYB/DNMT3A/PSPC1/HAT1/NONO/PRKCD/XPOT/NCOR2/BLM/CENPW/UHRF1	19
LIHC-4	BP	GO:0006376	mRNA splice site selection	7/1462	21/14729	0.00311273	0.0478669	SFSWAP/CELF4/LUC7L3/SRSF9/KHDC4/SRSF12/PSIP1	7
LIHC-4	CC	GO:0000930	gamma-tubulin complex	6/1462	16/14729	0.00315517	0.0481627	MARK4/BRCA1/TUBG2/TUBG1/CENPJ/MZT1	6
LIHC-4	BP	GO:0070200	establishment of protein localization to telomere	6/1462	16/14729	0.00315517	0.0481627	DKC1/BRCA2/CCT6A/CCT5/TERT/CCT2	6
LIHC-4	BP	GO:1905820	positive regulation of chromosome separation	6/1462	16/14729	0.00315517	0.0481627	ANAPC4/CDC23/DLGAP5/ESPL1/CDT1/ANAPC7	6
LIHC-4	BP	GO:0034644	cellular response to UV	17/1462	84/14729	0.00328403	0.0499079	BAK1/POLD1/POLD3/BMF/OPN1SW/PCNA/PARP1/CHEK1/PRKCD/CDC25A/METTL3/PBK/RHNO1/AURKB/MMP1/CHML/CERS1	17
LIHC-4	BP	GO:0016445	somatic diversification of immunoglobulins	13/1462	57/14729	0.00328552	0.0499079	POLQ/TCF3/TFRC/UNG/THOC1/MSH2/NSD2/RNF8/MSH6/TNFSF4/KMT5C/EXO1/PRKDC	13
LIHC-5	BP	GO:0002250	adaptive immune response	190/1130	384/14729	7.92391e-111	4.75752e-107	CD79B/CD4/BTK/CD6/WAS/CD74/SLAMF7/TNFRSF1B/TNFRSF17/FOXP3/PRDM1/PRKCQ/CD84/FCGR2B/TBX21/TXK/PAG1/LAMP3/PTPRC/LAT2/LAG3/ICAM1/CD209/UNC13D/TREM2/JAK2/IL12RB1/CD40/SLA2/TLR8/CD40LG/TNFSF13B/CSK/FCER2/IL4I1/LILRB1/LILRA1/IL27RA/EBI3/CD79A/JAK3/PIK3CG/GATA3/CTSC/IFNG/PTPN6/CLEC4A/CCR6/ITK/CD86/ZAP70/LOXL3/RNF19B/PLA2G4A/SLAMF1/CD48/CD160/CR2/TNFAIP3/CD274/TNFSF18/PTK2B/ADCY7/CD80/CCR2/SASH3/LAX1/CD24…	190
LIHC-5	BP	GO:0042110	T cell activation	184/1130	428/14729	8.33771e-94	2.50298e-90	ITGAL/CD4/CD6/WAS/CD74/RUNX3/CD44/SLAMF7/TNFRSF1B/FOXP3/PRDM1/PRKCQ/CD84/SPI1/FCGR2B/TBX21/PAG1/PTPRC/SIRPG/LAG3/ICAM1/CD209/IL12RB1/SLA2/SIRPB1/CD40LG/TNFSF13B/CORO1A/CSK/IL7/IL4I1/LILRB1/IL27RA/RASAL3/EBI3/JAK3/PIK3CG/LFNG/TNFSF8/DOCK8/GATA3/VSIR/CCL2/CRTAM/CD5/IFNG/PTPN6/CLEC4A/RIPOR2/CD83/TREML2/CCR6/CCND3/ITK/CD86/ZAP70/LOXL3/CD2/SLAMF1/CD48/PLA2G2D/CD160/CD274/TNFSF18/CD80/CCR2/SASH3/LAX1/L…	184
LIHC-5	BP	GO:0002694	regulation of leukocyte activation	192/1130	471/14729	4.94012e-93	9.88682e-90	FGR/CD38/CD4/BTK/TYROBP/CD22/CD6/CD74/RUNX3/TNFRSF1B/STAP1/FOXP3/PRDM1/TSPAN32/PRKCQ/CD84/SPI1/FCGR2B/TBX21/PAG1/CST7/PTPRC/SIRPG/LAG3/CD209/UNC13D/TREM2/IL12RB1/HMOX1/CD40/NFATC2/SIRPB1/CD40LG/TNFSF13B/CORO1A/CSK/IL7/IL4I1/LILRB1/IL27RA/RASAL3/EBI3/CD33/JAK3/TNFSF8/DOCK8/GATA3/VSIR/CCL2/CTSC/CRTAM/CD5/IFNG/PTPN6/RIPOR2/CD83/CD86/ZAP70/LOXL3/PLA2G4A/CD2/SLAMF1/PLA2G2D/CD160/TNFAIP3/CD274/TNFSF18/…	192
LIHC-5	BP	GO:0050778	positive regulation of immune response	177/1130	432/14729	6.34978e-86	7.64194e-83	FGR/CD38/CD79B/CD4/BTK/TYROBP/CD22/CD74/PRKCH/STAP1/LCP2/FOXP3/CYBA/PRKCQ/SPI1/FCGR2B/TBX21/TXK/PTPRC/FYB1/FCN1/LAT2/LAG3/NLRC4/EZR/TREM2/IL12RB1/CD40/SLA2/NFATC2/HCK/TLR8/TNFSF13B/CSK/KCNN4/FCER2/LILRB1/IL27RA/CD79A/GATA3/CRTAM/LPXN/IFNG/PTPN6/ITK/PDE4D/CD86/ZAP70/IL18RAP/PLA2G4A/SLAMF1/GBP1/CD160/CR2/CD274/TASL/CD80/CCR2/SASH3/LAX1/NCKAP1L/NMI/ZBP1/IL1B/FFAR2/CCR7/THEMIS2/PRAM1/PTPN22/KLRD1/ANX…	177
LIHC-5	BP	GO:0051249	regulation of lymphocyte activation	169/1130	393/14729	6.36404e-86	7.64194e-83	FGR/CD38/CD4/BTK/TYROBP/CD22/CD6/CD74/RUNX3/TNFRSF1B/FOXP3/PRDM1/PRKCQ/FCGR2B/TBX21/PAG1/PTPRC/SIRPG/LAG3/CD209/IL12RB1/CD40/NFATC2/SIRPB1/CD40LG/TNFSF13B/CORO1A/CSK/IL7/IL4I1/LILRB1/IL27RA/RASAL3/EBI3/JAK3/TNFSF8/DOCK8/GATA3/VSIR/CCL2/CRTAM/CD5/IFNG/PTPN6/RIPOR2/CD83/CD86/ZAP70/LOXL3/CD2/SLAMF1/PLA2G2D/CD160/TNFAIP3/CD274/TNFSF18/CD80/CCR2/SASH3/LAX1/NCKAP1L/IRF1/IL1B/TNFSF9/CD70/CCR7/FGL2/RAC2/…	169
LIHC-5	BP	GO:0007159	leukocyte cell-cell adhesion	151/1130	330/14729	2.90798e-81	2.90992e-78	ITGAL/CD4/ALOX5/CD6/CD74/RUNX3/CD44/FOXP3/PRKCQ/FCGR2B/STK10/TBX21/ADD2/PAG1/PTPRC/SIRPG/LAG3/ICAM1/CD209/EZR/IL12RB1/SIRPB1/CD40LG/TNFSF13B/CORO1A/CSK/IL7/IL4I1/LILRB1/IL27RA/RASAL3/EBI3/JAK3/DOCK8/GATA3/VSIR/CCL2/CRTAM/CD5/SELPLG/IFNG/PTPN6/ADTRP/RIPOR2/CD83/CD86/ZAP70/ITGA4/LOXL3/SLAMF1/PLA2G2D/CD160/CD274/TNFSF18/CD80/CCR2/SASH3/LAX1/NCKAP1L/IRF1/IL1B/TNFSF9/CD70/CCR7/FGL2/RAC2/LILRB2/PTPN22/…	151
LIHC-5	BP	GO:0050867	positive regulation of cell activation	139/1130	309/14729	1.80094e-73	1.54469e-70	FGR/CD38/CD4/BTK/TYROBP/CD6/CD74/RUNX3/STAP1/FOXP3/PRKCQ/TBX21/PTPRC/SIRPG/CD209/TREM2/JAK2/IL12RB1/CD40/NFATC2/SIRPB1/CD40LG/TNFSF13B/CORO1A/CSK/IL7/IL4I1/LILRB1/IL27RA/RASAL3/EBI3/JAK3/DOCK8/GATA3/VSIR/CCL2/CTSC/CD5/IFNG/PTPN6/CD83/CD86/ZAP70/PLEK/PLA2G4A/CD2/SLAMF1/CD160/RPS6KA1/CD274/CD80/CCR2/SASH3/NCKAP1L/IL1B/TNFSF9/CD70/CCR7/LILRB2/PTPN22/IL2RA/IL15RA/ANXA1/HAVCR2/TESPA1/IL6/IL10/TLR4/CD2…	139
LIHC-5	BP	GO:0050863	regulation of T cell activation	136/1130	296/14729	2.505e-73	1.67111e-70	CD4/CD6/CD74/RUNX3/TNFRSF1B/FOXP3/PRDM1/PRKCQ/FCGR2B/TBX21/PAG1/PTPRC/SIRPG/LAG3/CD209/IL12RB1/SIRPB1/CD40LG/TNFSF13B/CORO1A/CSK/IL7/IL4I1/LILRB1/IL27RA/RASAL3/EBI3/JAK3/TNFSF8/DOCK8/GATA3/VSIR/CCL2/CRTAM/CD5/IFNG/PTPN6/RIPOR2/CD83/CD86/ZAP70/LOXL3/CD2/SLAMF1/PLA2G2D/CD160/CD274/TNFSF18/CD80/CCR2/SASH3/LAX1/NCKAP1L/IRF1/IL1B/TNFSF9/CD70/CCR7/FGL2/RAC2/RIPK3/LILRB2/PTPN22/IL2RA/ANXA1/HAVCR2/TESPA1…	136
LIHC-5	BP	GO:1903037	regulation of leukocyte cell-cell adhesion	136/1130	296/14729	2.505e-73	1.67111e-70	CD4/ALOX5/CD6/CD74/RUNX3/CD44/FOXP3/PRKCQ/FCGR2B/TBX21/PAG1/PTPRC/SIRPG/LAG3/ICAM1/CD209/IL12RB1/SIRPB1/CD40LG/TNFSF13B/CORO1A/CSK/IL7/IL4I1/LILRB1/IL27RA/RASAL3/EBI3/JAK3/DOCK8/GATA3/VSIR/CCL2/CRTAM/CD5/IFNG/PTPN6/ADTRP/RIPOR2/CD83/CD86/ZAP70/ITGA4/LOXL3/SLAMF1/PLA2G2D/CD160/CD274/TNFSF18/CD80/CCR2/SASH3/LAX1/NCKAP1L/IRF1/IL1B/TNFSF9/CD70/CCR7/FGL2/LILRB2/PTPN22/IL2RA/ETS1/ANXA1/HAVCR2/TESPA1/GP…	136
LIHC-5	BP	GO:0002443	leukocyte mediated immunity	139/1130	322/14729	1.34837e-70	8.09561e-68	FGR/BTK/TYROBP/WAS/CD74/SLAMF7/TNFRSF1B/STAP1/FOXP3/CD84/SPI1/FCGR2B/TBX21/PTPRC/LAT2/LAG3/ICAM1/UNC13D/TREM2/IL12RB1/HMOX1/GZMB/CD40/SLA2/TLR8/CD40LG/CORO1A/FCER2/IL4I1/LILRB1/IL27RA/JAK3/PIK3CG/GATA3/CTSC/CRTAM/PTPN6/CCR6/IL18RAP/RNF19B/SLAMF1/CD160/CR2/CCR2/SASH3/NCKAP1L/TREM1/IL1B/CD70/ADGRE2/RAC2/RIPK3/PRAM1/KLRD1/HAVCR2/IL6/MYO1G/BLK/IL10/TLR4/CD27/ARRB2/VAV1/XCL1/CD226/IL18/MR1/CD96/CD8A/B…	139
LIHC-5	BP	GO:0002696	positive regulation of leukocyte activation	134/1130	300/14729	2.63116e-70	1.43613e-67	FGR/CD38/CD4/BTK/TYROBP/CD6/CD74/RUNX3/STAP1/FOXP3/PRKCQ/TBX21/PTPRC/SIRPG/CD209/TREM2/IL12RB1/CD40/NFATC2/SIRPB1/CD40LG/TNFSF13B/CORO1A/CSK/IL7/IL4I1/LILRB1/IL27RA/RASAL3/EBI3/JAK3/DOCK8/GATA3/VSIR/CCL2/CTSC/CD5/IFNG/PTPN6/CD83/CD86/ZAP70/PLA2G4A/CD2/SLAMF1/CD160/CD274/CD80/CCR2/SASH3/NCKAP1L/IL1B/TNFSF9/CD70/CCR7/LILRB2/PTPN22/IL2RA/IL15RA/ANXA1/HAVCR2/TESPA1/IL6/IL10/TLR4/CD27/VAV1/XCL1/SH3KBP…	134
LIHC-5	BP	GO:0002521	leukocyte differentiation	166/1130	467/14729	2.18787e-69	1.09467e-66	CD79B/CD4/BTK/TYROBP/CD74/RUNX3/HDAC9/FOXP3/PRDM1/SPI1/FCGR2B/TBX21/ITM2A/PTPRC/LAG3/TREM2/IL12RB1/MFNG/MMP9/RASSF2/CD40LG/TNFSF13B/IL7/LYL1/IL4I1/LILRB1/CD79A/JAK3/LFNG/TNFSF8/GATA3/VSIR/CRTAM/POU2AF1/IFNG/PTPN6/CD83/CCR6/ITK/CD86/ZAP70/ITGA4/LOXL3/CD2/SLAMF1/PLA2G2D/CR2/GPR68/TNFSF18/PTK2B/CD80/CCR2/FLT3/SASH3/LY9/NCKAP1L/PDE1B/BATF3/PREX1/RUNX2/GPR18/IRF1/IL1B/TNFSF9/CCR7/BCL11B/FGL2/RIPK3/LIL…	166
LIHC-5	BP	GO:1903131	mononuclear cell differentiation	147/1130	369/14729	5.31999e-69	2.45702e-66	CD79B/CD4/BTK/CD74/RUNX3/HDAC9/FOXP3/PRDM1/SPI1/FCGR2B/TBX21/ITM2A/PTPRC/LAG3/TREM2/IL12RB1/MFNG/CD40LG/TNFSF13B/IL7/LYL1/IL4I1/LILRB1/CD79A/JAK3/LFNG/TNFSF8/GATA3/VSIR/CRTAM/POU2AF1/IFNG/PTPN6/CD83/CCR6/ITK/CD86/ZAP70/ITGA4/LOXL3/CD2/SLAMF1/PLA2G2D/CR2/GPR68/TNFSF18/PTK2B/CD80/CCR2/FLT3/SASH3/LY9/NCKAP1L/PDE1B/BATF3/PREX1/RUNX2/GPR18/IRF1/IL1B/TNFSF9/CCR7/BCL11B/FGL2/RIPK3/LILRB2/PTPN22/IL2RA/IL…	147
LIHC-5	BP	GO:1903039	positive regulation of leukocyte cell-cell adhesion	113/1130	219/14729	9.36971e-68	4.01827e-65	CD4/ALOX5/CD6/CD74/RUNX3/CD44/FOXP3/PRKCQ/PTPRC/SIRPG/ICAM1/CD209/IL12RB1/SIRPB1/CD40LG/TNFSF13B/CORO1A/CSK/IL7/IL4I1/LILRB1/IL27RA/RASAL3/EBI3/JAK3/DOCK8/GATA3/VSIR/CCL2/CD5/IFNG/PTPN6/CD83/CD86/ZAP70/ITGA4/SLAMF1/CD160/CD274/CD80/CCR2/SASH3/NCKAP1L/IL1B/TNFSF9/CD70/CCR7/LILRB2/PTPN22/IL2RA/ETS1/ANXA1/HAVCR2/TESPA1/IL6/CD27/SKAP1/VAV1/XCL1/IL18/ADAM8/RUNX1/TNFRSF13C/ITGB2/VCAM1/NLRP3/ICOS/IL15/S…	113
LIHC-5	BP	GO:0051251	positive regulation of lymphocyte activation	122/1130	262/14729	1.57178e-66	6.29131e-64	CD38/CD4/BTK/TYROBP/CD6/CD74/RUNX3/FOXP3/PRKCQ/TBX21/PTPRC/SIRPG/CD209/IL12RB1/CD40/NFATC2/SIRPB1/CD40LG/TNFSF13B/CORO1A/CSK/IL7/IL4I1/LILRB1/IL27RA/RASAL3/EBI3/JAK3/DOCK8/GATA3/VSIR/CCL2/CD5/IFNG/PTPN6/CD83/CD86/ZAP70/SLAMF1/CD160/CD274/CD80/CCR2/SASH3/NCKAP1L/IL1B/TNFSF9/CD70/CCR7/LILRB2/PTPN22/IL2RA/IL15RA/ANXA1/HAVCR2/TESPA1/IL6/IL10/TLR4/CD27/VAV1/XCL1/SH3KBP1/IL18/ADAM8/RUNX1/TNFRSF13C/FCRL…	122
LIHC-5	BP	GO:0002764	immune response-regulating signaling pathway	141/1130	353/14729	2.62207e-66	9.83932e-64	FGR/CD38/CD79B/BTK/TYROBP/CD22/BIRC3/PRKCH/STAP1/LCP2/FOXP3/TNIP3/CYBA/PRKCQ/FCGR2B/ALPK1/TXK/PTPRC/FYB1/FCN1/LAT2/IRAK3/EZR/TREM2/CD40/SLA2/NFATC2/HCK/TLR8/CSK/KCNN4/LILRB1/CD79A/CD33/GATA3/LPXN/SLC15A3/PTPN6/ITK/PDE4D/ZAP70/GBP1/CD160/CR2/TNFAIP3/TASL/LAX1/NCKAP1L/NMI/IRF1/FFAR2/CCR7/SEC14L1/THEMIS2/LILRB2/TRAF3/PRAM1/PTPN22/KLRD1/HAVCR2/TESPA1/MYO1G/BLK/TLR4/IRF4/TLR2/CMTM3/SKAP1/ARRB2/VAV1/CD…	141
LIHC-5	BP	GO:0022407	regulation of cell-cell adhesion	146/1130	395/14729	2.06788e-63	7.30326e-61	CD4/PLAUR/ALOX5/CD6/CD74/RUNX3/CD44/FOXP3/PRKCQ/SPI1/FCGR2B/TBX21/PAG1/PTPRC/SIRPG/FXYD5/LAG3/ICAM1/CD209/JAK2/IL12RB1/SIRPB1/CD40LG/TNFSF13B/CORO1A/CSK/IL7/IL4I1/LILRB1/IL27RA/RASAL3/EBI3/JAK3/AKNA/DOCK8/GATA3/VSIR/CCL2/CRTAM/CD5/IFNG/PTPN6/ADTRP/RIPOR2/CD83/CD86/ZAP70/ITGA4/LOXL3/SLAMF1/PLA2G2D/CD160/CD274/TNFSF18/CD80/CCR2/SASH3/LAX1/NCKAP1L/IRF1/IL1B/TNFSF9/CD70/CCR7/FGL2/LILRB2/PTPN22/IL2RA/…	146
LIHC-5	BP	GO:0030098	lymphocyte differentiation	132/1130	324/14729	2.93611e-63	9.79357e-61	CD79B/CD4/BTK/CD74/RUNX3/HDAC9/FOXP3/PRDM1/SPI1/FCGR2B/TBX21/ITM2A/PTPRC/LAG3/IL12RB1/MFNG/CD40LG/TNFSF13B/IL7/LYL1/IL4I1/CD79A/JAK3/LFNG/TNFSF8/GATA3/VSIR/CRTAM/POU2AF1/IFNG/PTPN6/CD83/CCR6/ITK/CD86/ZAP70/ITGA4/LOXL3/CD2/SLAMF1/PLA2G2D/CR2/TNFSF18/PTK2B/CD80/CCR2/FLT3/SASH3/LY9/NCKAP1L/PREX1/RUNX2/GPR18/IRF1/IL1B/TNFSF9/CCR7/BCL11B/FGL2/RIPK3/LILRB2/PTPN22/IL2RA/IL15RA/DOCK2/ANXA1/TESPA1/DOCK10/…	132
LIHC-5	BP	GO:0022409	positive regulation of cell-cell adhesion	118/1130	260/14729	8.84385e-63	2.79466e-60	CD4/PLAUR/ALOX5/CD6/CD74/RUNX3/CD44/FOXP3/PRKCQ/PTPRC/SIRPG/ICAM1/CD209/JAK2/IL12RB1/SIRPB1/CD40LG/TNFSF13B/CORO1A/CSK/IL7/IL4I1/LILRB1/IL27RA/RASAL3/EBI3/JAK3/DOCK8/GATA3/VSIR/CCL2/CD5/IFNG/PTPN6/CD83/CD86/ZAP70/ITGA4/SLAMF1/CD160/CD274/CD80/CCR2/SASH3/NCKAP1L/IL1B/TNFSF9/CD70/CCR7/LILRB2/PTPN22/IL2RA/ETS1/ANXA1/ADAM19/HAVCR2/TESPA1/IL6/IL10/CD27/SKAP1/VAV1/XCL1/IL18/ADAM8/CXCL13/RUNX1/TNFRSF13C…	118
LIHC-5	BP	GO:0002697	regulation of immune effector process	123/1130	290/14729	2.65746e-61	7.97771e-59	FGR/BTK/TYROBP/CD22/WAS/CD74/TNFRSF1B/STAP1/FOXP3/CD84/SPI1/FCGR2B/TBX21/PTPRC/LAG3/ICAM1/IRAK3/UNC13D/TREM2/IL12RB1/HMOX1/CD40/CD40LG/FCER2/IL4I1/LILRB1/IL27RA/JAK3/GATA3/CRTAM/IFNG/PTPN6/CD86/LOXL3/IL18RAP/SLAMF1/CD160/CR2/TNFSF18/CD80/CCR2/SASH3/CD244/NCKAP1L/IL1B/FFAR2/ADGRE2/FGL2/RAC2/RIPK3/PRAM1/PTPN22/KLRD1/ANXA1/HAVCR2/IL6/BLK/IL10/TLR4/IRF4/ARRB2/VAV1/XCL1/CD226/IL18/MR1/CD96/VSIG4/HK1/C…	123
LIHC-5	CC	GO:0098552	side of membrane	160/1130	488/14729	4.28634e-61	1.22549e-58	FGR/CD79B/CD4/CD22/CD6/CD74/SLAMF7/ANK1/MSR1/TNFRSF9/LY75/TRAF1/STYK1/GNA15/CD84/KCNAB2/CLEC2D/FCGR2B/PTPRC/FCN1/LAG3/RGS1/ICAM1/CD209/EZR/IL12RB1/IL2RB/CD40/HCK/TLR8/CD40LG/FCER2/LILRB1/IL27RA/RASAL3/EBI3/CD79A/CD33/PLEKHA4/P2RX1/PPP1R9B/CD5/CD69/CLEC2B/CD83/CCR6/CD86/GNAI2/GNB4/ZAP70/RGS2/CD2/SLAMF1/CD48/IGSF21/FASLG/CSF3R/CD274/KCNJ5/PTK2B/CD80/CCRL2/CCR2/CXCR4/CD244/LY9/CCR7/TRAF3/PTPN22/IL2R…	160
LIHC-5	BP	GO:0050870	positive regulation of T cell activation	102/1130	199/14729	8.96282e-61	2.44604e-58	CD4/CD6/CD74/RUNX3/FOXP3/PRKCQ/PTPRC/SIRPG/CD209/IL12RB1/SIRPB1/CD40LG/TNFSF13B/CORO1A/CSK/IL7/IL4I1/LILRB1/IL27RA/RASAL3/EBI3/JAK3/DOCK8/GATA3/VSIR/CCL2/CD5/IFNG/PTPN6/CD83/CD86/ZAP70/SLAMF1/CD160/CD274/CD80/CCR2/SASH3/NCKAP1L/IL1B/TNFSF9/CD70/CCR7/LILRB2/PTPN22/IL2RA/ANXA1/HAVCR2/TESPA1/IL6/CD27/VAV1/XCL1/IL18/ADAM8/RUNX1/TNFRSF13C/VCAM1/NLRP3/ICOS/IL15/SYK/B2M/NOD2/NFKBID/TMIGD2/CCDC88B/RHOH/I…	102
LIHC-5	BP	GO:0032943	mononuclear cell proliferation	112/1130	245/14729	5.52039e-60	1.44106e-57	CD38/BTK/TYROBP/CD22/CD6/CD74/TNFRSF1B/FOXP3/PRKCQ/FCGR2B/PTPRC/CD209/IL12RB1/CD40/NFATC2/CD40LG/TNFSF13B/CORO1A/IL7/IL4I1/LILRB1/IL27RA/RASAL3/EBI3/CD79A/JAK3/PIK3CG/TNFSF8/DOCK8/VSIR/CRTAM/PTPN6/CCND3/CD86/ZAP70/SLAMF1/PLA2G2D/CR2/CD274/TNFSF18/CD80/CCR2/FLT3/SASH3/NCKAP1L/IRF1/IL1B/TNFSF9/CD70/RAC2/RIPK3/LILRB2/CD180/PTPN22/IL2RA/DOCK2/ANXA1/HAVCR2/GPNMB/IL6/BLK/IL10/TLR4/XCL1/MSN/IL18/VSIG4/M…	112
LIHC-5	BP	GO:0070661	leukocyte proliferation	117/1130	268/14729	5.84545e-60	1.46234e-57	CD38/BTK/TYROBP/CD22/CD6/CD74/TNFRSF1B/FOXP3/PRKCQ/FCGR2B/PTPRC/GSTP1/CD209/TREM2/IL12RB1/CD40/NFATC2/CD40LG/TNFSF13B/CORO1A/IL7/IL4I1/LILRB1/IL27RA/RASAL3/EBI3/CD79A/JAK3/PIK3CG/TNFSF8/DOCK8/VSIR/CCL8/CRTAM/PTPN6/CCND3/CD86/ZAP70/SLAMF1/PLA2G2D/CR2/TNFAIP3/CD274/TNFSF18/CD80/CCR2/FLT3/SASH3/NCKAP1L/IRF1/IL1B/TNFSF9/CD70/RAC2/RIPK3/LILRB2/CD180/PTPN22/IL2RA/DOCK2/ANXA1/HAVCR2/GPNMB/IL6/BLK/IL10/T…	117
LIHC-5	BP	GO:0002449	lymphocyte mediated immunity	111/1130	242/14729	1.22834e-59	2.83652e-57	BTK/WAS/CD74/SLAMF7/TNFRSF1B/FOXP3/FCGR2B/TBX21/PTPRC/LAG3/ICAM1/UNC13D/TREM2/IL12RB1/GZMB/CD40/SLA2/TLR8/CD40LG/CORO1A/FCER2/IL4I1/LILRB1/IL27RA/GATA3/CTSC/CRTAM/PTPN6/CCR6/IL18RAP/RNF19B/SLAMF1/CD160/CR2/CCR2/SASH3/NCKAP1L/IL1B/CD70/RIPK3/KLRD1/HAVCR2/IL6/MYO1G/IL10/CD27/ARRB2/VAV1/XCL1/CD226/IL18/MR1/CD96/CD8A/BATF/CD1A/CD1C/CD1B/CD1E/FCER1G/C1QC/TNFSF13/NLRP3/SLAMF6/B2M/NOD2/IL7R/INPP5D/LGALS…	111
LIHC-5	BP	GO:0046651	lymphocyte proliferation	111/1130	242/14729	1.22834e-59	2.83652e-57	CD38/BTK/TYROBP/CD22/CD6/CD74/TNFRSF1B/FOXP3/PRKCQ/FCGR2B/PTPRC/CD209/IL12RB1/CD40/NFATC2/CD40LG/TNFSF13B/CORO1A/IL7/IL4I1/LILRB1/IL27RA/RASAL3/EBI3/CD79A/JAK3/PIK3CG/TNFSF8/DOCK8/VSIR/CRTAM/PTPN6/CCND3/CD86/ZAP70/SLAMF1/PLA2G2D/CR2/CD274/TNFSF18/CD80/CCR2/FLT3/SASH3/NCKAP1L/IRF1/IL1B/TNFSF9/CD70/RAC2/RIPK3/LILRB2/CD180/PTPN22/IL2RA/DOCK2/ANXA1/HAVCR2/GPNMB/IL6/BLK/IL10/TLR4/XCL1/MSN/IL18/VSIG4/M…	111
LIHC-5	BP	GO:0002460	adaptive immune response based on somatic recombination of immune receptors built from immunoglobulin superfamily domains	114/1130	258/14729	4.2268e-59	9.39916e-57	CD4/BTK/WAS/CD74/TNFRSF1B/FOXP3/PRKCQ/FCGR2B/TBX21/PTPRC/ICAM1/UNC13D/TREM2/IL12RB1/CD40/SLA2/TLR8/CD40LG/TNFSF13B/FCER2/IL4I1/LILRB1/IL27RA/EBI3/JAK3/GATA3/CTSC/PTPN6/CCR6/LOXL3/PLA2G4A/SLAMF1/CR2/TNFAIP3/CD274/TNFSF18/CD80/CCR2/SASH3/LY9/NCKAP1L/IL1B/CD70/RIPK3/KLRD1/ANXA1/HAVCR2/IL6/MYO1G/IL10/TLR4/IRF4/IL18BP/CD27/XCL1/CD226/IL18/MR1/CD8A/BATF/CXCL13/CD1A/CD1C/CD1B/CD1E/FCER1G/C1QC/TNFSF13/NL…	114
LIHC-5	BP	GO:0002768	immune response-regulating cell surface receptor signaling pathway	104/1130	216/14729	1.7435e-58	3.73857e-56	FGR/CD38/CD79B/BTK/TYROBP/CD22/PRKCH/STAP1/LCP2/FOXP3/PRKCQ/FCGR2B/TXK/PTPRC/FYB1/FCN1/LAT2/EZR/CD40/SLA2/NFATC2/HCK/CSK/KCNN4/LILRB1/CD79A/GATA3/LPXN/PTPN6/ITK/PDE4D/ZAP70/GBP1/CD160/CR2/LAX1/NCKAP1L/FFAR2/CCR7/THEMIS2/LILRB2/PRAM1/PTPN22/KLRD1/TESPA1/MYO1G/BLK/CMTM3/SKAP1/VAV1/CD226/BANK1/MS4A1/FCER1G/UBASH3A/FCRL3/LAPTM5/TRAT1/MNDA/CTLA4/CD200R1/SYK/PRKCB/NFKBID/CD300A/INPP5D/FPR2/FPR1/PIK3CD/…	104
LIHC-5	BP	GO:0070663	regulation of leukocyte proliferation	101/1130	215/14729	1.67115e-55	3.45986e-53	CD38/BTK/TYROBP/CD22/CD6/CD74/TNFRSF1B/FOXP3/PRKCQ/FCGR2B/PTPRC/GSTP1/CD209/IL12RB1/CD40/NFATC2/CD40LG/TNFSF13B/CORO1A/IL7/IL4I1/LILRB1/IL27RA/RASAL3/EBI3/JAK3/TNFSF8/VSIR/CCL8/CRTAM/PTPN6/CD86/ZAP70/SLAMF1/PLA2G2D/TNFAIP3/CD274/TNFSF18/CD80/CCR2/SASH3/NCKAP1L/IRF1/IL1B/TNFSF9/CD70/RAC2/RIPK3/LILRB2/PTPN22/IL2RA/ANXA1/HAVCR2/GPNMB/IL6/BLK/IL10/TLR4/XCL1/IL18/VSIG4/TNFRSF13C/FCRL3/IKZF3/VCAM1/MNDA…	101
LIHC-5	BP	GO:0002683	negative regulation of immune system process	133/1130	378/14729	1.03386e-54	2.0691e-52	FGR/BTK/TYROBP/CD22/CD74/RUNX3/STAP1/FOXP3/TSPAN32/CD84/SPI1/FCGR2B/TBX21/PAG1/CST7/PTPRC/LAG3/IRAK3/EZR/TREM2/HMOX1/SLA2/HCK/SAMHD1/IL4I1/LILRB1/IL27RA/JAK3/VSIR/CCL2/CRTAM/LPXN/PTPN6/ADTRP/RIPOR2/CD86/LOXL3/SLAMF1/PADI2/PLA2G2D/GBP1/CD160/CR2/TNFAIP3/GPR68/CD274/TNFSF18/CD80/CCR2/LAX1/NCKAP1L/NMI/GPR18/IRF1/FGL2/CD68/SEC14L1/LILRB2/TRIM21/PTPN22/IL2RA/KLRD1/ANXA1/HAVCR2/TRAFD1/GPR55/GPNMB/BLK/I…	133
LIHC-5	BP	GO:0032944	regulation of mononuclear cell proliferation	97/1130	201/14729	1.12872e-54	2.18607e-52	CD38/BTK/TYROBP/CD22/CD6/CD74/TNFRSF1B/FOXP3/PRKCQ/FCGR2B/PTPRC/CD209/IL12RB1/CD40/NFATC2/CD40LG/TNFSF13B/CORO1A/IL7/IL4I1/LILRB1/IL27RA/RASAL3/EBI3/JAK3/TNFSF8/VSIR/CRTAM/PTPN6/CD86/ZAP70/SLAMF1/PLA2G2D/CD274/TNFSF18/CD80/CCR2/SASH3/NCKAP1L/IRF1/IL1B/TNFSF9/CD70/RAC2/RIPK3/LILRB2/PTPN22/IL2RA/ANXA1/HAVCR2/GPNMB/IL6/BLK/IL10/TLR4/XCL1/IL18/VSIG4/TNFRSF13C/FCRL3/IKZF3/VCAM1/MNDA/CTLA4/IL15/SYK/TMI…	97
LIHC-5	BP	GO:0002253	activation of immune response	112/1130	270/14729	1.40882e-54	2.64331e-52	FGR/CD38/CD79B/BTK/TYROBP/CD22/PRKCH/STAP1/LCP2/FOXP3/FCGR2B/TXK/PTPRC/FYB1/FCN1/LAT2/NLRC4/EZR/TREM2/SLA2/NFATC2/HCK/CSK/KCNN4/CD79A/GATA3/LPXN/PTPN6/ITK/PDE4D/ZAP70/GBP1/CD160/CR2/LAX1/NCKAP1L/ZBP1/IL1B/FFAR2/CCR7/THEMIS2/PRAM1/PTPN22/KLRD1/TESPA1/MYO1G/BLK/TLR4/CMTM3/SKAP1/VAV1/CD226/BANK1/VSIG4/MS4A1/FCER1G/C1QC/UBASH3A/FCRL3/LAPTM5/TRAT1/MNDA/PYHIN1/IFI16/AIM2/CTLA4/CGAS/SYK/PRKCB/NOD2/NFKBI…	112
LIHC-5	BP	GO:0050900	leukocyte migration	124/1130	332/14729	2.53938e-54	4.62013e-52	ITGAL/ALOX5/DPEP1/CD74/STAP1/SPI1/STK10/TBX21/ADD2/ICAM1/TREM2/HMOX1/LGMN/ASB2/MMP9/HCK/CORO1A/CCL22/CCL17/IL27RA/PIK3CG/CCL24/DOCK8/GATA3/CCL2/CCL8/CRTAM/SELPLG/ADTRP/RIPOR2/CCR6/ZAP70/ITGA4/SLAMF1/PADI2/CSF3R/TNFSF18/PTK2B/CCR2/CXCR4/NCKAP1L/PREX1/TREM1/GPR18/FFAR2/CCR7/ADGRE2/RAC2/RIPK3/MPP1/ANXA1/IL6/MYO1G/IL10/CXCL9/ITGB7/TNFRSF11A/VAV1/TRPM2/XCL1/XCL2/S100A8/PLA2G7/MSN/PTPRO/ADAM8/MCOLN2/CX…	124
LIHC-5	BP	GO:0050670	regulation of lymphocyte proliferation	96/1130	199/14729	4.28545e-54	7.56759e-52	CD38/BTK/TYROBP/CD22/CD6/CD74/TNFRSF1B/FOXP3/PRKCQ/FCGR2B/PTPRC/CD209/IL12RB1/CD40/NFATC2/CD40LG/TNFSF13B/CORO1A/IL7/IL4I1/LILRB1/IL27RA/RASAL3/EBI3/JAK3/TNFSF8/VSIR/CRTAM/PTPN6/CD86/ZAP70/SLAMF1/PLA2G2D/CD274/TNFSF18/CD80/CCR2/SASH3/NCKAP1L/IRF1/IL1B/TNFSF9/CD70/RAC2/RIPK3/LILRB2/PTPN22/IL2RA/ANXA1/HAVCR2/GPNMB/IL6/BLK/IL10/TLR4/XCL1/IL18/VSIG4/TNFRSF13C/FCRL3/IKZF3/VCAM1/MNDA/CTLA4/IL15/SYK/TMI…	96
LIHC-5	BP	GO:0002429	immune response-activating cell surface receptor signaling pathway	95/1130	195/14729	5.01992e-54	8.37212e-52	FGR/CD38/CD79B/BTK/TYROBP/CD22/PRKCH/STAP1/LCP2/FOXP3/FCGR2B/TXK/PTPRC/FYB1/FCN1/LAT2/EZR/SLA2/NFATC2/HCK/CSK/KCNN4/CD79A/GATA3/LPXN/PTPN6/ITK/PDE4D/ZAP70/GBP1/CD160/CR2/LAX1/NCKAP1L/FFAR2/CCR7/THEMIS2/PRAM1/PTPN22/KLRD1/TESPA1/MYO1G/BLK/CMTM3/SKAP1/VAV1/CD226/BANK1/MS4A1/FCER1G/UBASH3A/FCRL3/LAPTM5/TRAT1/MNDA/CTLA4/SYK/PRKCB/NFKBID/CD300A/INPP5D/FPR2/FPR1/PIK3CD/BCL2/C3AR1/PRNP/CLEC7A/KLHL6/THEM…	95
LIHC-5	BP	GO:0002757	immune response-activating signal transduction	95/1130	195/14729	5.01992e-54	8.37212e-52	FGR/CD38/CD79B/BTK/TYROBP/CD22/PRKCH/STAP1/LCP2/FOXP3/FCGR2B/TXK/PTPRC/FYB1/FCN1/LAT2/EZR/SLA2/NFATC2/HCK/CSK/KCNN4/CD79A/GATA3/LPXN/PTPN6/ITK/PDE4D/ZAP70/GBP1/CD160/CR2/LAX1/NCKAP1L/FFAR2/CCR7/THEMIS2/PRAM1/PTPN22/KLRD1/TESPA1/MYO1G/BLK/CMTM3/SKAP1/VAV1/CD226/BANK1/MS4A1/FCER1G/UBASH3A/FCRL3/LAPTM5/TRAT1/MNDA/CTLA4/SYK/PRKCB/NFKBID/CD300A/INPP5D/FPR2/FPR1/PIK3CD/BCL2/C3AR1/PRNP/CLEC7A/KLHL6/THEM…	95
LIHC-5	BP	GO:0001819	positive regulation of cytokine production	135/1130	394/14729	5.87346e-54	9.53089e-52	FGR/CD4/TYROBP/CD6/CD74/NLRP2/POU2F2/FOXP3/CYBA/PRKCQ/CD84/TXK/PTPRC/FCN1/IRAK3/NLRC4/NLRP1/TREM2/JAK2/IL12RB1/OSM/HMOX1/CD40/TLR8/CD40LG/IL7/LILRB1/IL27RA/EBI3/PIK3CG/GATA3/CRTAM/POU2AF1/IFNG/CD83/ITK/PDE4D/CD86/STAT1/CD2/SLAMF1/CD160/CD274/TNFRSF8/CD80/CCR2/SASH3/CD244/LY9/IRF1/IL1B/FFAR2/CCR7/LILRB2/PTPN22/ANXA1/HAVCR2/IL6/IL10/TLR4/IRF4/TLR2/CASP1/IRF8/XCL1/CD226/IL18/ADAM8/MCOLN2/GBP5/LY96/B…	135
LIHC-5	BP	GO:0002703	regulation of leukocyte mediated immunity	95/1130	196/14729	9.0558e-54	1.43082e-51	FGR/BTK/TYROBP/WAS/TNFRSF1B/STAP1/FOXP3/CD84/SPI1/FCGR2B/TBX21/PTPRC/LAG3/ICAM1/UNC13D/TREM2/IL12RB1/HMOX1/CD40/FCER2/IL4I1/LILRB1/IL27RA/JAK3/GATA3/CRTAM/PTPN6/IL18RAP/SLAMF1/CD160/CR2/CCR2/SASH3/NCKAP1L/IL1B/ADGRE2/RAC2/RIPK3/PRAM1/KLRD1/HAVCR2/IL6/BLK/IL10/TLR4/ARRB2/VAV1/XCL1/CD226/IL18/MR1/CD96/CD1A/CD1C/CD1B/CD1E/ITGB2/SCIMP/TNFSF13/NLRP3/SLAMF6/SYK/B2M/NOD2/CD300A/CX3CR1/IL7R/LGALS9/PTAFR/…	95
LIHC-5	BP	GO:0031347	regulation of defense response	150/1130	495/14729	3.5666e-52	5.49073e-50	FGR/BTK/TYROBP/ALOX5/BIRC3/TNFRSF1B/STAP1/FOXP3/CYBA/TSPAN32/SPI1/FCGR2B/TXK/CST7/PTPRC/GSTP1/FCN1/LAG3/IRAK3/NLRC4/NLRP1/TREM2/JAK2/IL12RB1/OSM/MMP9/HCK/SAMHD1/TLR8/ACP5/MEFV/LILRB1/PIK3CG/CCL24/AKNA/GATA3/CTSC/CRTAM/IFNG/PTPN6/STAT1/IL18RAP/PLA2G2D/CD160/TNFAIP3/TASL/TNFSF18/CCR2/NMI/ZBP1/IRF1/IL1B/FFAR2/CCR7/FGL2/APOBEC3F/SEC14L1/TRAF3/TRIM21/ALOX5AP/PTPN22/IL2RA/KLRD1/ETS1/ANXA1/HAVCR2/TRAFD1…	150
LIHC-5	CC	GO:0009897	external side of plasma membrane	113/1130	295/14729	8.47713e-51	1.27242e-48	CD79B/CD4/CD22/CD6/CD74/SLAMF7/MSR1/TNFRSF9/LY75/CD84/CLEC2D/FCGR2B/PTPRC/FCN1/LAG3/ICAM1/CD209/IL12RB1/IL2RB/CD40/TLR8/CD40LG/FCER2/LILRB1/IL27RA/EBI3/CD79A/CD33/P2RX1/CD5/CD69/CLEC2B/CD83/CCR6/CD86/CD2/SLAMF1/CD48/IGSF21/FASLG/CSF3R/CD274/KCNJ5/CD80/CCRL2/CCR2/CXCR4/CD244/LY9/CCR7/IL2RA/ANXA1/TLR4/CXCL9/CD27/ITGAX/TNFRSF11A/OSMR/IL2RG/CD226/MR1/CD8A/MS4A1/CD1A/CD1C/CD1B/CD1E/FCER1G/TNFRSF13C/IT…	113
LIHC-5	BP	GO:0030217	T cell differentiation	99/1130	231/14729	7.9436e-50	1.16325e-47	CD4/CD74/RUNX3/FOXP3/PRDM1/SPI1/TBX21/PTPRC/LAG3/IL12RB1/IL7/IL4I1/JAK3/LFNG/TNFSF8/GATA3/VSIR/CRTAM/IFNG/CD83/CCR6/ITK/CD86/ZAP70/LOXL3/CD2/PLA2G2D/TNFSF18/CD80/CCR2/SASH3/LY9/NCKAP1L/PREX1/RUNX2/GPR18/IRF1/IL1B/TNFSF9/CCR7/BCL11B/FGL2/RIPK3/LILRB2/PTPN22/IL2RA/DOCK2/ANXA1/TESPA1/IL6/IRF4/CD27/VAV1/IL18/ADAM8/CAMK4/MR1/CD8A/BATF/FCER1G/RUNX1/CD3G/NLRP3/SLAMF6/EOMES/CTLA4/IL15/SYK/B2M/CD3D/NFKBID…	99
LIHC-5	BP	GO:0002366	leukocyte activation involved in immune response	99/1130	233/14729	2.08244e-49	2.9769e-47	FGR/ITGAL/BTK/TYROBP/CD74/FOXP3/CD84/SPI1/FCGR2B/TBX21/ITM2A/PTPRC/LAT2/ICAM1/UNC13D/TREM2/IL12RB1/MFNG/HMOX1/CD40/CD40LG/CORO1A/LILRB1/IL27RA/JAK3/PIK3CG/LFNG/GATA3/POU2AF1/IFNG/CCR6/CD86/LOXL3/SLAMF1/TNFSF18/PTK2B/CD80/CCR2/CD244/LY9/NCKAP1L/NMI/ADGRE2/FGL2/RAC2/PRAM1/CD180/DOCK2/ANXA1/HAVCR2/DOCK10/LCP1/IL6/BLK/IL10/TLR4/IRF4/IRF8/DOCK11/IL18/BATF/CD1C/FCER1G/ITGB2/TNFSF13/NLRP3/SLAMF6/EOMES/S…	99
LIHC-5	BP	GO:0045785	positive regulation of cell adhesion	130/1130	401/14729	8.23084e-49	1.14926e-46	CD4/PLAUR/ALOX5/CD6/CD74/RUNX3/CD44/FOXP3/PRKCQ/PTPRC/CASS4/SIRPG/ICAM1/CD209/UNC13D/JAK2/IL12RB1/SIRPB1/CD40LG/TNFSF13B/CORO1A/CSK/IL7/IL4I1/LILRB1/IL27RA/RASAL3/EBI3/JAK3/DOCK8/GATA3/VSIR/SPOCK2/CCL2/CD5/IFNG/PTPN6/CD83/CD86/ZAP70/ITGA4/SLAMF1/CD160/CD274/TNFSF18/PTK2B/CD80/CCR2/SASH3/NCKAP1L/PREX1/IL1B/TNFSF9/CD70/CCR7/LILRB2/PTPN22/IL2RA/ETS1/ANXA1/ADAM19/HAVCR2/TESPA1/IL6/IL10/CD27/SKAP1/VAV…	130
LIHC-5	BP	GO:0002263	cell activation involved in immune response	99/1130	237/14729	1.37834e-48	1.88081e-46	FGR/ITGAL/BTK/TYROBP/CD74/FOXP3/CD84/SPI1/FCGR2B/TBX21/ITM2A/PTPRC/LAT2/ICAM1/UNC13D/TREM2/IL12RB1/MFNG/HMOX1/CD40/CD40LG/CORO1A/LILRB1/IL27RA/JAK3/PIK3CG/LFNG/GATA3/POU2AF1/IFNG/CCR6/CD86/LOXL3/SLAMF1/TNFSF18/PTK2B/CD80/CCR2/CD244/LY9/NCKAP1L/NMI/ADGRE2/FGL2/RAC2/PRAM1/CD180/DOCK2/ANXA1/HAVCR2/DOCK10/LCP1/IL6/BLK/IL10/TLR4/IRF4/IRF8/DOCK11/IL18/BATF/CD1C/FCER1G/ITGB2/TNFSF13/NLRP3/SLAMF6/EOMES/S…	99
LIHC-5	BP	GO:0002699	positive regulation of immune effector process	87/1130	201/14729	2.91412e-44	3.88808e-42	FGR/BTK/TYROBP/CD74/STAP1/FOXP3/CD84/SPI1/TBX21/PTPRC/LAG3/UNC13D/TREM2/IL12RB1/HMOX1/CD40/FCER2/LILRB1/GATA3/CRTAM/IFNG/CD86/IL18RAP/SLAMF1/CD160/CD80/CCR2/SASH3/CD244/IL1B/FFAR2/ADGRE2/RAC2/PTPN22/KLRD1/ANXA1/IL6/BLK/IL10/TLR4/VAV1/XCL1/CD226/IL18/MR1/HK1/CD1A/CD1C/CD1B/CD1E/ITGB2/SCIMP/TNFSF13/LAPTM5/NLRP3/SLAMF6/SYK/B2M/NOD2/NFKBID/CD300A/LGALS9/PTAFR/ITGAM/MZB1/CLEC7A/RASGRP1/CCL19/CD28/LACC…	87
LIHC-5	MF	GO:0140375	immune receptor activity	67/1130	121/14729	5.36311e-43	7.00003e-41	CD4/CD74/CD44/FCGR2B/IL12RB1/CSF2RB/IL2RB/IL21R/LILRB1/LILRA1/IL27RA/EBI3/IL10RA/CCR6/IL18RAP/CD160/CR2/CSF3R/CCRL2/CCR2/CXCR4/FLT3/CCR7/LILRB2/IL2RA/IL15RA/KLRD1/OSMR/IL2RG/KLRF1/MR1/FCER1G/IFNAR2/CCR5/CD200R1/CCR1/CX3CR1/GFRA2/IL7R/FPR2/FPR1/C3AR1/CXCR6/XCR1/CMKLR1/HLA-DQB1/CCR4/CXCR3/LILRA5/FPR3/KIR2DL4/HLA-DRB1/HLA-DQA1/C5AR1/FCGR1B/CSF2RA/CR1/HLA-DOA/HLA-DRA/LILRB3/HLA-DPA1/HLA-DQB2/HLA-DQA1…	67
LIHC-5	BP	GO:0050851	antigen receptor-mediated signaling pathway	74/1130	150/14729	1.05698e-42	1.35023e-40	CD38/CD79B/BTK/CD22/PRKCH/STAP1/LCP2/FOXP3/FCGR2B/TXK/PTPRC/FYB1/LAT2/EZR/SLA2/NFATC2/CSK/KCNN4/CD79A/GATA3/LPXN/PTPN6/ITK/PDE4D/ZAP70/GBP1/CD160/LAX1/NCKAP1L/CCR7/THEMIS2/PRAM1/PTPN22/TESPA1/BLK/CMTM3/SKAP1/CD226/BANK1/MS4A1/UBASH3A/FCRL3/LAPTM5/TRAT1/MNDA/CTLA4/SYK/PRKCB/NFKBID/CD300A/INPP5D/PIK3CD/BCL2/PRNP/KLHL6/THEMIS/GCSAM/CD19/CD28/HLA-DQB1/LCK/SH2D1A/PDE4B/LILRB4/HLA-DRB1/ADA/CARD11/CD247…	74
LIHC-5	BP	GO:0002706	regulation of lymphocyte mediated immunity	72/1130	143/14729	2.35788e-42	2.94932e-40	BTK/WAS/TNFRSF1B/FOXP3/FCGR2B/TBX21/PTPRC/LAG3/TREM2/IL12RB1/CD40/FCER2/IL4I1/LILRB1/IL27RA/GATA3/CRTAM/PTPN6/IL18RAP/SLAMF1/CD160/CR2/CCR2/SASH3/NCKAP1L/IL1B/RIPK3/KLRD1/HAVCR2/IL6/IL10/ARRB2/VAV1/XCL1/CD226/IL18/MR1/CD96/CD1A/CD1C/CD1B/CD1E/TNFSF13/NLRP3/SLAMF6/B2M/NOD2/IL7R/LGALS9/SERPINB9/RASGRP1/CD28/FUT7/SH2D1A/LILRB4/KIR2DL4/NCR1/HLA-DRB1/CR1L/SH2D1B/CR1/HLA-DRA/NCR3/HLA-E/HLA-G/HLA-F/HLA-…	72
LIHC-5	BP	GO:0032103	positive regulation of response to external stimulus	114/1130	356/14729	3.51449e-42	4.30632e-40	BTK/TYROBP/CD74/STAP1/CYBA/SPI1/TXK/FCN1/LAG3/NLRC4/TREM2/JAK2/OSM/LGMN/HCK/TLR8/PIK3CG/CCL24/CTSC/CRTAM/IFNG/RIPOR2/CCR6/LY86/IL18RAP/SLAMF1/CD160/TASL/TNFSF18/PTK2B/CCR2/CXCR4/NCKAP1L/NMI/ZBP1/IL1B/FFAR2/CCR7/RAC2/ALOX5AP/CD180/KLRD1/ETS1/HAVCR2/IL6/TLR4/TLR2/NLRC5/TNFRSF11A/VAV1/XCL1/XCL2/S100A8/OSMR/PLA2G7/CD226/IL18/ADAM8/GBP5/LY96/CXCL13/SCIMP/SLAMF6/S100A9/MNDA/PYHIN1/IFI16/AIM2/CCR1/IL15/…	114
LIHC-5	BP	GO:0019221	cytokine-mediated signaling pathway	120/1130	392/14729	3.91688e-42	4.70339e-40	CD4/CD74/BIRC3/CD44/TNFRSF1B/STAP1/TNFRSF17/TRAF1/SPI1/TXK/PTPRC/GSTP1/IRAK3/TREM2/JAK2/IL12RB1/OSM/CSF2RB/IL2RB/HCK/SAMHD1/TNFSF13B/CCL22/CCL17/IL21R/IL7/LILRB1/LILRA1/IL27RA/EBI3/JAK3/CCL24/CCL2/CCL8/IL10RA/IFNG/PTPN6/CCR6/DOK1/STAT1/IL18RAP/PADI2/TNFAIP3/CSF3R/TNFSF18/PTK2B/CCRL2/CCR2/CXCR4/FLT3/NMI/ZBP1/IRF1/IL1B/CD70/CCR7/STAT5A/LILRB2/TRAF3/IL2RA/IL15RA/IL6/CASP1/STAT4/CXCL9/NLRC5/TNFRSF11A…	120
[truncated: 3,152 more rows]

## Sheet: Table S3-2
Table S3-2. GSOA of TCGA-LIHC and ICGC-LIRI-JP WGCNA clusters, related to Figure 1 and S1 (ICGC-LIRI-JP, co-expressed clusters)
Cluster	ONTOLOGY	ID	Description	GeneRatio	BgRatio	P-value	Adjusted P-value	geneID	Count
[truncated: 4,645 more rows]

## Sheet: Table S3-3
Table S3-2. GSOA of TCGA-LIHC and ICGC-LIRI-JP WGCNA clusters, related to Figure 1 and S2 (TCGA-LIHC, differentially co-expressed clusters)
[truncated: 1,151 more rows]
