# Supplementary material for: Identification of SPP1 + macrophages as an immune suppressor in hepatocellular carcinoma using single-cell and bulk transcriptomics
Source: Front Immunol. 2024 Dec 3;15:1446453. doi: 10.3389/fimmu.2024.1446453 (PMC11649653; doi:10.3389/fimmu.2024.1446453)
Supplement: Supplementary file 5 [file Table4.xlsx]

## Sheet: Table S4
Table S4. GSEA of TCGA-LIHC and ICGC-LIRI-JP WGCNA clusters based on gene differential expression, related to Figure 1 and S1
TCGA-LIHC					ICGC-LIRI-JP
Cluster	P-value	Adjusted P-value	Enrichment Score	NES	Cluster	P-value	Adjusted P-value	Enrichment Score	NES
LIHC-1	0	0	-0.716977	-8.99017	LIRI-1	0	0	-0.630566	-8.98577
LIHC-2	0.0949051	0.113886	0.340093	1.06516	LIRI-2	2.43345e-06	6.25745e-06	0.736642	1.90091
LIHC-3	0.00626709	0.00867751	0.492216	1.43533	LIRI-3	1	1	0.167993	0.450214
LIHC-4	4.06062e-185	7.30912e-184	0.724593	2.26456	LIRI-4	0.89011	0.942469	0.335244	0.897205
LIHC-5	9.98289e-57	5.49059e-56	-0.391989	-4.81367	LIRI-5	2.4482e-234	4.40675e-233	0.783816	2.10688
LIHC-6	1.0832e-09	3.24959e-09	-0.594869	-2.52226	LIRI-6	2.76401e-13	1.58931e-12	-0.178071	-2.5053
LIHC-7	6.61849e-52	3.97109e-51	0.566583	1.77119	LIRI-7	0.00230348	0.00460696	-0.331647	-1.44138
LIHC-8	2.16648e-100	1.94983e-99	0.604173	1.89175	LIRI-8	7.11248e-32	6.40124e-31	0.672827	1.80009
LIHC-9	6.09167e-124	4.46722e-123	-0.438636	-5.49672	LIRI-9	6.76886e-07	2.03066e-06	0.561998	1.4992
LIHC-10	1.6928e-09	4.35291e-09	0.740691	2.06123	LIRI-10	0.18191	0.233884	0.448048	1.18586
LIHC-11	0	0	-0.764118	-9.37772	LIRI-11	4.44732e-80	3.40961e-79	-0.411393	-5.72731
LIHC-12	3.28308e-07	5.37231e-07	0.475982	1.46596	LIRI-12	0.00553996	0.00906539	0.470782	1.25784
LIHC-13	1.34591e-05	2.01887e-05	-0.547878	-2.20184	LIRI-13	0	0	-0.829965	-11.2233
LIHC-14	3.65464e-30	1.31567e-29	0.699496	2.13283	LIRI-14	1.07678e-05	4.12766e-05	-0.235841	-2.95897
LIHC-15	0.916062	0.916062	0.250174	0.722147	LIRI-15	1.09073e-10	4.90827e-10	0.721217	1.91017
LIHC-16	2.20541e-07	4.41082e-07	0.606261	1.7854	LIRI-16	0.000244286	0.000549643	0.587167	1.5567
LIHC-17	8.03693e-36	3.61662e-35	0.903439	2.59099	LIRI-17	7.76417e-12	4.6585e-11	0.789244	2.08329
LIHC-18	1.33034e-08	2.99326e-08	0.643793	1.88297	LIRI-18	0.459807	0.517283	0.402996	1.01609
LIHC-19	0.404459	0.42825	0.377731	1.06132	LIRI-19	0.00335791	0.00604423	0.666126	1.69669
LIHC-20	0.207547	0.233491	0.417455	1.18166	LIRI-20	0.269274	0.323128	0.486606	1.17122
LIHC-21	2.63561e-07	4.7441e-07	-0.641818	-2.52841	LIRI-21	0.0278671	0.0418006	0.602461	1.51919
LIHC-22	0.0334773	0.0430423	0.510443	1.41023	LIRI-22	0.130664	0.180919	0.506644	1.30015
					LIRI-23	2.44525e-07	8.80291e-07	-0.662281	-2.45428
