# Supplementary material for: Identification of SPP1 + macrophages as an immune suppressor in hepatocellular carcinoma using single-cell and bulk transcriptomics
Source: Front Immunol. 2024 Dec 3;15:1446453. doi: 10.3389/fimmu.2024.1446453 (PMC11649653; doi:10.3389/fimmu.2024.1446453)
Supplement: Supplementary file 6 [file Table5.xlsx]

## Sheet: Table S5-1
Table S5-1. Gene differential expression analysis and markers of five myeloid cell populations and five T cell populations in scRNA-seq data GSE166635, respectively, related to Figure 3 (Liver myeloid cells)
C1QA+ Macrophages						SPP1+ Macrophages						VCAN+ Macrophages						Cycling Macrophages						DCs
Gene	P-value	Average log2FC	Pct.1	Pct.2	Adjusted P-value	Gene	P-value	Average log2FC	Pct.1	Pct.2	Adjusted P-value	Gene	P-value	Average log2FC	Pct.1	Pct.2	Adjusted P-value	Gene	P-value	Average log2FC	Pct.1	Pct.2	Adjusted P-value	Gene	P-value	Average log2FC	Pct.1	Pct.2	Adjusted P-value
C1QA	0	1.65247	0.998	0.78	0	SLC2A1	0	1.39167	0.475	0.103	0	S100A9	0	3.37841	0.944	0.657	0	STMN1	0	2.38553	0.983	0.548	0	RPS18	1.15682e-259	0.695226	1	0.998	2.73068e-255
C1QC	0	1.47674	0.978	0.677	0	S100A10	0	1.33538	0.981	0.84	0	S100A8	0	4.27843	0.646	0.058	0	HMGN2	0	1.88865	0.986	0.751	0	RPS2	1.36265e-243	0.694872	0.997	0.985	3.21652e-239
C1QB	0	1.66569	0.996	0.74	0	SLAMF9	0	1.21085	0.489	0.084	0	FCN1	0	2.97636	0.864	0.15	0	CLSPN	0	0.860128	0.48	0.015	0	RPS8	5.67844e-229	0.650029	0.999	0.997	1.3404e-224
VCAM1	0	1.26009	0.453	0.1	0	HK2	0	1.52581	0.647	0.216	0	VCAN	2.51416e-296	2.39426	0.696	0.23	5.93467e-292	CDCA8	0	0.667858	0.39	0.008	0	CD1C	1.26869e-225	1.24995	0.397	0.074	2.99474e-221
SLC40A1	0	2.83894	0.945	0.381	0	SPP1	0	2.01417	0.978	0.742	0	S100A12	9.81513e-287	1.56017	0.231	0.008	2.31686e-282	CDC20	0	0.976115	0.411	0.013	0	RPS19	2.25457e-215	0.662231	1	0.996	5.32192e-211
STAB1	0	1.32624	0.84	0.496	0	CD109	0	1.30259	0.653	0.198	0	LYZ	1.88464e-251	1.7873	0.979	0.911	4.44869e-247	KIF2C	0	0.667937	0.387	0.006	0	RPS29	1.91828e-210	0.705267	0.998	0.99	4.5281e-206
DNASE1L3	0	1.9276	0.518	0.133	0	GPNMB	0	1.28951	0.984	0.759	0	S100A4	7.80995e-246	1.39799	0.963	0.767	1.84354e-241	CDKN2C	0	0.730188	0.49	0.065	0	RPS6	3.24074e-209	0.669309	0.998	0.991	7.64976e-205
DAB2	0	1.31737	0.944	0.727	0	FABP5	0	1.44382	0.989	0.857	0	APOBEC3A	4.80548e-207	1.26533	0.192	0.01	1.13433e-202	DEPDC1	0	0.631069	0.348	0.004	0	RPL7A	1.64272e-208	0.714867	0.995	0.967	3.87764e-204
SEPP1	0	2.39413	0.984	0.634	0	PLIN2	0	1.51611	0.966	0.734	0	CD300E	7.27904e-203	1.17565	0.339	0.058	1.71822e-198	CKS1B	0	1.60805	0.841	0.142	0	RPS7	3.34205e-206	0.679325	0.997	0.988	7.8889e-202
CD74	0	1.02855	1	0.977	0	CTSD	0	1.07639	0.99	0.911	0	S100A6	2.76529e-199	1.32503	0.958	0.749	6.52747e-195	NUF2	0	0.867731	0.484	0.009	0	RPS23	1.04811e-204	0.750118	1	0.992	2.47406e-200
GPR34	0	1.25212	0.735	0.324	0	FTH1	0	0.980072	1	1	0	RETN	5.11121e-193	1.21387	0.222	0.02	1.2065e-188	ASPM	0	1.55328	0.575	0.015	0	RPL11	1.63288e-200	0.609223	0.999	0.993	3.85442e-196
WWP1	0	1.35934	0.751	0.309	0	MMP12	0	2.48618	0.776	0.422	0	RPS27	4.80807e-191	0.618724	0.998	0.998	1.13495e-186	KIF14	0	0.706359	0.39	0.005	0	RPS3	3.92798e-195	0.651449	0.995	0.977	9.27199e-191
MS4A6A	0	1.02511	0.971	0.741	0	VIM	0	1.40846	0.999	0.978	0	RPL28	8.49783e-186	0.552226	0.999	0.999	2.00591e-181	UBE2T	0	0.677909	0.447	0.024	0	RPL19	1.7105e-194	0.634892	0.998	0.991	4.03765e-190
MS4A4A	0	1.16423	0.897	0.588	0	SCD	0	1.80203	0.844	0.407	0	LST1	7.11435e-183	1.22493	0.925	0.796	1.67934e-178	NEK2	0	0.495098	0.266	0.004	0	RPL6	1.54499e-193	0.736035	0.996	0.971	3.64695e-189
MS4A7	0	1.10756	0.949	0.738	0	ADAM8	0	1.1159	0.481	0.111	0	BCL2A1	2.29825e-180	1.69029	0.804	0.537	5.42502e-176	DTL	0	0.432237	0.246	0.006	0	RPL10A	4.18721e-191	0.69884	0.996	0.944	9.8839e-187
FOLR2	0	1.5267	0.889	0.446	0	CD9	0	1.0535	0.881	0.539	0	RPL39	1.93289e-176	0.51864	0.998	1	4.56259e-172	CENPF	0	2.08737	0.659	0.031	0	RPL37	1.20861e-190	0.630788	0.999	0.997	2.85293e-186
SLCO2B1	0	1.132	0.751	0.382	0	MMP19	0	1.43182	0.6	0.15	0	RPL34	1.31021e-175	0.634121	0.999	0.999	3.09275e-171	RRM2	0	1.52481	0.544	0.011	0	RPS24	9.47872e-184	0.533903	1	0.999	2.23745e-179
CTSC	0	1.28924	0.969	0.77	0	RGCC	0	1.89803	0.86	0.404	0	EREG	6.90464e-167	2.44679	0.554	0.21	1.62984e-162	CENPA	0	0.75795	0.427	0.01	0	RPL5	3.82392e-182	0.725621	0.987	0.939	9.02637e-178
PSAP	0	0.783553	0.998	0.976	0	ERO1A	0	1.23039	0.806	0.457	0	CTB-61M7.2	1.00611e-166	0.915854	0.214	0.023	2.37491e-162	NCAPH	0	0.532087	0.362	0.009	0	RPL37A	2.4204e-175	0.557924	0.998	0.991	5.71335e-171
LIPA	0	0.984663	0.984	0.823	0	C15orf48	0	1.49661	0.872	0.403	0	PLAC8	3.47558e-166	1.426	0.353	0.079	8.20411e-162	BUB1	0	0.723444	0.43	0.011	0	RPS14	6.57079e-175	0.57287	0.998	0.994	1.55104e-170
CD163	0	1.30277	0.92	0.569	0	FTL	0	1.38451	1	1	0	AQP9	2.87264e-164	1.03725	0.245	0.034	6.78087e-160	CKAP2L	0	0.469999	0.294	0.002	0	RPLP1	3.09807e-174	0.433809	1	1	7.313e-170
A2M	0	1.40934	0.929	0.549	0	LGALS1	0	1.01383	0.997	0.975	0	RPL18A	2.07399e-157	0.58869	0.997	0.995	4.89566e-153	SPC25	0	0.699046	0.395	0.002	0	RPL10	3.43934e-174	0.51787	1	0.999	8.11857e-170
IGF1	0	1.48754	0.625	0.13	0	CSTB	0	1.8633	0.997	0.926	0	RPS24	9.66131e-152	0.520859	0.997	0.999	2.28055e-147	SGOL2	0	0.985834	0.554	0.044	0	RPS12	3.97758e-174	0.561076	0.999	0.997	9.38908e-170
ITM2B	0	1.1339	0.999	0.955	0	SDC2	6.3575e-306	1.11098	0.449	0.099	1.50069e-301	RPL26	1.36558e-147	0.561421	0.994	0.996	3.22346e-143	PTMA	0	0.925094	1	0.997	0	RPL15	5.43833e-173	0.556912	0.999	0.987	1.28372e-168
LGMN	0	1.56503	0.976	0.72	0	FABP4	1.75958e-294	2.2941	0.533	0.159	4.15349e-290	RPS12	5.82947e-147	0.568448	0.997	0.997	1.37605e-142	HJURP	0	0.528237	0.318	0.003	0	RPSA	1.17265e-171	0.654318	0.992	0.931	2.76804e-167
GRN	0	0.826129	0.972	0.866	0	EGLN3	4.43209e-288	0.947303	0.481	0.122	1.04619e-283	CDA	4.68234e-145	0.708465	0.186	0.02	1.10527e-140	DTYMK	0	0.980193	0.657	0.1	0	RPS15	9.96141e-170	0.517063	0.999	0.994	2.35139e-165
CD209	0	1.22711	0.582	0.18	0	SLC2A5	5.63312e-285	0.940035	0.525	0.16	1.3297e-280	RPL13	9.40889e-144	0.476645	0.998	0.999	2.22097e-139	SGOL1	0	0.577186	0.381	0.007	0	RPL28	1.83438e-167	0.45218	1	0.999	4.33005e-163
PLD3	0	0.99868	0.935	0.647	0	NUPR1	8.82529e-262	1.78463	0.472	0.136	2.08321e-257	RPLP1	1.77138e-142	0.436645	0.999	1	4.18133e-138	KIF15	0	0.55992	0.343	0.004	0	CLEC10A	2.3858e-167	1.30442	0.597	0.237	5.63169e-163
APOE	0	1.75802	0.993	0.83	0	NDRG1	5.92806e-257	0.988263	0.582	0.214	1.39932e-252	RPS9	1.0683e-138	0.556515	0.988	0.988	2.52173e-134	KIAA1524	0	0.606941	0.428	0.03	0	RPL3	3.66218e-167	0.546286	0.996	0.982	8.64457e-163
FCGRT	0	1.16098	0.979	0.851	0	LGALS3	3.24874e-256	1.01407	0.965	0.833	7.66865e-252	RPL32	7.38482e-136	0.490158	0.997	1	1.74319e-131	POLQ	0	0.384881	0.267	0.005	0	RPL26	1.50985e-161	0.575328	0.999	0.995	3.56399e-157
LILRB5	0	1.2596	0.608	0.181	0	IL1RN	3.45994e-255	1.27173	0.766	0.394	8.16719e-251	MCEMP1	1.37832e-131	0.690675	0.145	0.012	3.25353e-127	SMC4	0	1.27095	0.746	0.164	0	RPS16	3.17495e-161	0.609015	1	0.985	7.49447e-157
FUCA1	2.18994e-283	1.04151	0.645	0.291	5.16936e-279	ATP6V0D2	3.98222e-241	0.746361	0.333	0.059	9.40003e-237	SERPINA1	4.47387e-129	0.820568	0.946	0.937	1.05606e-124	TACC3	0	0.906657	0.584	0.069	0	RPL35A	3.74154e-158	0.571542	0.998	0.983	8.83191e-154
HLA-DRB5	6.63617e-282	0.868717	0.98	0.841	1.56647e-277	EMP1	4.24339e-241	0.890852	0.405	0.101	1.00165e-236	CSTA	5.60592e-128	1.22488	0.638	0.399	1.32328e-123	NCAPG	0	1.10996	0.588	0.01	0	RPLP0	1.6187e-155	0.61554	0.991	0.927	3.82094e-151
MAF	3.14387e-281	1.05014	0.929	0.698	7.4211e-277	SEMA3C	3.20308e-236	0.695573	0.273	0.033	7.56087e-232	TIMP1	6.50588e-112	1.52831	0.829	0.755	1.53571e-107	H2AFZ	0	2.33515	0.998	0.695	0	RPS3A	2.18016e-155	0.555812	0.999	0.992	5.14627e-151
TMEM176B	4.9057e-266	1.0825	0.651	0.295	1.15799e-261	ADM	5.15148e-230	1.20512	0.634	0.283	1.21601e-225	RPS19	1.03236e-109	0.588938	0.996	0.997	2.43689e-105	CENPE	0	1.03516	0.492	0.031	0	RPL13	6.77254e-155	0.439602	1	0.999	1.59866e-150
TMSB4X	1.39381e-264	0.449449	1	0.999	3.29008e-260	ALDOA	7.25375e-230	0.737949	0.981	0.933	1.71225e-225	RPL30	1.22088e-109	0.478449	0.995	0.997	2.88188e-105	MAD2L1	0	1.1662	0.67	0.029	0	RPL18A	1.84761e-154	0.503752	1	0.995	4.36129e-150
MPEG1	7.31322e-242	0.929716	0.844	0.56	1.72628e-237	GAPDH	1.48323e-224	0.726692	0.998	0.987	3.50117e-220	RPL11	1.83658e-107	0.460779	0.995	0.994	4.33524e-103	CCNA2	0	1.07639	0.54	0.01	0	RPLP2	8.22746e-154	0.455145	1	0.995	1.94209e-149
MRC1	1.91903e-240	1.01124	0.858	0.587	4.52987e-236	S100A11	4.06196e-223	0.711779	0.994	0.986	9.58825e-219	FPR1	2.56814e-107	1.16102	0.386	0.148	6.06209e-103	MND1	0	0.478875	0.293	0.003	0	RPL30	1.16388e-153	0.537319	0.997	0.996	2.74733e-149
FGL2	2.89876e-239	0.791299	0.936	0.716	6.84251e-235	SGK1	8.07907e-219	0.927028	0.929	0.744	1.90706e-214	HSP90AA1	7.82547e-106	1.02073	0.984	0.997	1.8472e-101	HMGB2	0	2.53765	0.936	0.351	0	RPS4X	1.23653e-153	0.616026	0.999	0.978	2.91883e-149
SDC3	1.00746e-222	0.925283	0.622	0.3	2.37812e-218	RGS1	1.25339e-217	0.899488	0.917	0.672	2.95863e-213	RPS14	1.96306e-105	0.451868	0.993	0.995	4.6338e-101	CENPU	0	0.706901	0.445	0.019	0	LGALS2	2.72396e-153	1.22005	0.573	0.226	6.42991e-149
HLA-DRB1	9.89877e-222	0.780778	0.997	0.968	2.3366e-217	CXCL3	8.54127e-215	1.2338	0.693	0.359	2.01617e-210	FAU	3.0542e-104	0.457756	0.99	0.994	7.20945e-100	DEPDC1B	0	0.376843	0.258	0.008	0	RPS9	6.27527e-152	0.524071	0.998	0.987	1.48128e-147
HLA-E	1.26043e-220	0.634468	0.963	0.904	2.97524e-216	BNIP3	1.79009e-213	1.03354	0.685	0.362	4.2255e-209	RPL29	6.15128e-104	0.482779	0.988	0.994	1.45201e-99	CENPK	0	0.944541	0.596	0.038	0	RPL18	1.61384e-151	0.521617	0.998	0.986	3.80947e-147
CSF1R	2.90058e-220	0.867627	0.827	0.586	6.84682e-216	TMEM91	8.28783e-211	0.797881	0.479	0.164	1.95634e-206	MNDA	2.27873e-103	1.23209	0.72	0.526	5.37895e-99	CCNB1	0	1.37483	0.505	0.038	0	RPS15A	1.32873e-150	0.565801	0.999	0.993	3.13647e-146
CTSZ	1.38342e-219	0.728371	0.973	0.908	3.26556e-215	CXCL8	5.28933e-208	0.9959	0.891	0.628	1.24855e-203	FAM65B	3.44425e-102	0.818004	0.202	0.039	8.13015e-98	CENPH	0	0.480188	0.358	0.033	0	PPA1	7.95157e-150	0.996047	0.702	0.333	1.87697e-145
CD4	1.80376e-219	0.761769	0.888	0.686	4.25779e-215	ABCA1	1.57164e-206	0.868694	0.898	0.673	3.70986e-202	RPL41	8.03171e-101	0.417143	0.994	0.998	1.89588e-96	DHFR	0	0.92014	0.544	0.058	0	RPS11	1.08286e-148	0.560957	0.998	0.986	2.5561e-144
HLA-DMA	6.77664e-217	0.755149	0.933	0.785	1.59963e-212	APOC1	4.11445e-205	0.892534	0.974	0.828	9.71216e-201	LINC01272	2.53429e-100	1.15477	0.583	0.334	5.98218e-96	LMNB1	0	1.09478	0.668	0.066	0	HLA-DPB1	1.45534e-147	1.14598	0.993	0.893	3.43532e-143
TSPAN4	1.96661e-212	0.840241	0.739	0.476	4.64218e-208	CTSB	5.27237e-205	0.851123	0.991	0.945	1.24454e-200	TNFAIP6	1.04556e-95	0.732194	0.123	0.013	2.46804e-91	PTTG1	0	1.75775	0.673	0.112	0	RPS27A	2.96393e-145	0.501989	1	0.995	6.99635e-141
HLA-DMB	1.4487e-208	0.81386	0.823	0.57	3.41966e-204	MIF	8.3958e-200	0.775415	0.896	0.704	1.98183e-195	EEF1A1	4.633e-95	0.405885	0.997	1	1.09362e-90	HMMR	0	1.59081	0.574	0.019	0	CD1E	3.98861e-145	0.665926	0.197	0.024	9.4151e-141
APOC1	1.07901e-205	0.779352	0.987	0.818	2.547e-201	ENO2	1.26223e-198	0.722205	0.348	0.087	2.97949e-194	RPL21	4.40078e-94	0.418448	0.995	0.996	1.03881e-89	SPDL1	0	0.511028	0.377	0.034	0	RPL4	1.6043e-144	0.676794	0.976	0.855	3.78696e-140
CXCL12	1.76934e-205	0.776265	0.293	0.054	4.17652e-201	MXI1	1.66819e-198	0.852974	0.519	0.204	3.93776e-194	RPL35A	5.27017e-94	0.473368	0.983	0.986	1.24402e-89	DEK	0	1.24888	0.981	0.64	0	RPL41	1.85472e-144	0.485224	0.998	0.998	4.37806e-140
MARCKS	1.57673e-203	0.617616	0.993	0.933	3.72186e-199	LDHA	2.74605e-192	0.737616	0.97	0.863	6.48205e-188	RPS28	1.29886e-90	0.357722	0.997	0.999	3.06597e-86	GMNN	0	0.696901	0.535	0.087	0	RPL32	3.48735e-144	0.463189	1	0.999	8.2319e-140
AXL	2.44052e-203	0.798569	0.503	0.206	5.76085e-199	GLUL	4.31028e-192	0.781532	0.965	0.856	1.01744e-187	RPS8	4.6191e-90	0.415443	0.994	0.998	1.09034e-85	HIST1H4C	0	2.6447	0.747	0.197	0	RPS25	6.06726e-141	0.529587	1	0.985	1.43218e-136
CD163L1	2.15431e-201	0.752144	0.329	0.079	5.08526e-197	LMNA	2.12849e-191	0.84156	0.768	0.48	5.0243e-187	RPL10	5.72743e-88	0.367255	0.996	0.999	1.35196e-83	HIST1H1D	0	0.87361	0.423	0.049	0	ALOX5AP	4.64083e-140	0.914769	0.576	0.23	1.09547e-135
CD81	4.45572e-201	0.698897	0.918	0.764	1.05177e-196	ZNF385A	2.03606e-182	0.828593	0.621	0.319	4.80613e-178	JUND	1.51387e-86	0.698444	0.96	0.968	3.5735e-82	HIST1H1B	0	0.511367	0.283	0.005	0	RPS13	4.96242e-140	0.524803	0.999	0.992	1.17138e-135
CD14	9.83987e-188	0.91001	0.939	0.755	2.3227e-183	CD36	1.48157e-181	1.49355	0.65	0.391	3.49725e-177	SLC11A1	2.52253e-86	1.05763	0.316	0.113	5.95444e-82	TUBB	0	2.09878	0.996	0.755	0	RPL27A	1.78104e-139	0.50562	0.996	0.977	4.20413e-135
ASAH1	7.122e-186	0.673165	0.934	0.819	1.68115e-181	LIMS1	9.44205e-180	0.827716	0.863	0.698	2.2288e-175	HSPA1A	2.58094e-86	0.792039	0.968	0.986	6.09232e-82	TCF19	0	0.555813	0.355	0.015	0	RPL23A	1.22478e-137	0.560861	0.996	0.982	2.89109e-133
GFRA2	1.15528e-185	0.711449	0.375	0.116	2.72704e-181	SLC2A3	1.57181e-175	0.837244	0.804	0.513	3.71025e-171	SOD2	6.2321e-85	0.921919	0.931	0.916	1.47109e-80	KIFC1	0	0.639214	0.413	0.02	0	RPS27	1.30169e-136	0.508339	1	0.997	3.07265e-132
SPRED1	2.00644e-185	0.886535	0.627	0.356	4.73619e-181	PLTP	1.77102e-172	0.784789	0.843	0.582	4.18049e-168	CD52	2.74622e-84	0.816588	0.855	0.728	6.48245e-80	TTK	0	0.552497	0.348	0.007	0	RPS21	3.42253e-136	0.555567	0.996	0.968	8.07888e-132
CETP	9.41635e-183	1.01925	0.327	0.082	2.22273e-178	PHLDA1	6.2651e-172	0.849917	0.634	0.327	1.47888e-167	PPP1R15A	2.85202e-84	0.924593	0.863	0.833	6.73218e-80	CENPW	0	0.89572	0.636	0.101	0	RPL8	6.24973e-136	0.43782	1	0.991	1.47525e-131
FCGR3A	3.0729e-181	0.797647	0.869	0.638	7.25359e-177	BNIP3L	4.88859e-170	0.728378	0.891	0.709	1.15395e-165	RPS15A	7.31458e-84	0.442831	0.987	0.995	1.72661e-79	FBXO5	0	0.582055	0.34	0.022	0	RPL13A	8.42272e-134	0.477691	0.997	0.986	1.98818e-129
EPHX1	5.40115e-181	0.705121	0.373	0.117	1.27494e-176	ARRDC3	5.17041e-169	0.873635	0.69	0.394	1.22047e-164	TREM1	1.26103e-83	1.02437	0.344	0.135	2.97666e-79	RPA3	0	1.16954	0.851	0.296	0	CORO1A	1.1985e-129	0.730718	0.826	0.478	2.82907e-125
HLA-DPA1	5.48508e-180	0.647771	0.985	0.906	1.29475e-175	ANXA1	9.5353e-167	0.937483	0.939	0.838	2.25081e-162	RPL6	3.27666e-83	0.511424	0.966	0.976	7.73456e-79	ANLN	0	1.06611	0.505	0.011	0	RPL35	1.83999e-129	0.427708	0.999	0.993	4.34329e-125
CREG1	6.64967e-180	0.698244	0.88	0.693	1.56966e-175	SH3BP5	2.11032e-164	0.968872	0.628	0.36	4.9814e-160	CORO1A	1.50423e-82	0.962209	0.686	0.503	3.55073e-78	MCM7	0	0.858816	0.516	0.054	0	RPL27	2.77315e-128	0.50254	0.995	0.967	6.54603e-124
TMEM176A	1.44695e-175	0.828655	0.573	0.289	3.41553e-171	LINC01272	2.5682e-164	0.648946	0.587	0.275	6.06223e-160	RPS16	1.72519e-82	0.418892	0.984	0.987	4.07231e-78	NCAPG2	0	0.487388	0.356	0.023	0	HLA-DRB1	3.17943e-128	0.694327	1	0.973	7.50505e-124
HLA-DRA	9.7223e-173	0.616129	0.999	0.98	2.29495e-168	LUCAT1	7.51405e-164	0.567179	0.316	0.082	1.77369e-159	RPLP2	3.66189e-82	0.383904	0.993	0.997	8.64388e-78	KIF4A	0	0.608001	0.376	0.006	0	RPL24	7.00735e-128	0.473535	0.996	0.979	1.65408e-123
CD59	3.4984e-169	0.738515	0.745	0.506	8.25798e-165	CAPG	8.69902e-164	0.790606	0.838	0.634	2.0534e-159	RPL37	1.7105e-81	0.372975	0.995	0.998	4.03763e-77	HMGB3	0	0.848409	0.575	0.114	0	NACA	1.59762e-127	0.509078	0.996	0.977	3.77119e-123
EBI3	1.09424e-163	0.697103	0.393	0.146	2.58296e-159	LAPTM5	6.55798e-154	0.532966	0.97	0.944	1.54801e-149	UBA52	1.38237e-80	0.35569	0.994	0.997	3.26309e-76	CDCA2	0	0.517291	0.31	0.003	0	EEF1B2	7.32394e-124	0.577656	0.988	0.915	1.72882e-119
SNX6	3.06719e-162	0.668088	0.869	0.703	7.24011e-158	PPDPF	1.38353e-151	0.752368	0.747	0.517	3.26583e-147	FPR2	2.00877e-80	0.455793	0.117	0.015	4.7417e-76	ESCO2	0	0.822994	0.453	0.016	0	RPL14	1.94583e-122	0.471804	0.998	0.986	4.59313e-118
RNASE1	3.06471e-159	0.908556	0.842	0.564	7.23425e-155	CXXC5	1.91139e-151	0.639756	0.446	0.184	4.51183e-147	STXBP2	2.98583e-80	1.29747	0.544	0.378	7.04805e-76	MCM4	0	0.757673	0.44	0.039	0	RPL36A	2.74891e-122	0.623205	0.984	0.859	6.48881e-118
CPVL	9.27469e-159	0.727467	0.788	0.55	2.18929e-154	CD68	2.81632e-151	0.556968	0.968	0.882	6.64793e-147	COTL1	8.41102e-80	0.698383	0.904	0.879	1.98542e-75	GGH	0	0.73951	0.548	0.085	0	RPS10	5.39766e-122	0.532047	0.992	0.945	1.27412e-117
SMPDL3A	2.11313e-158	0.707069	0.592	0.314	4.98805e-154	NFKBIA	6.92829e-151	0.759991	0.938	0.856	1.63542e-146	IL1B	2.67363e-79	1.46671	0.766	0.616	6.31111e-75	CCNE2	0	0.506062	0.262	0.01	0	HLA-DRA	3.67498e-121	0.765228	1	0.984	8.6748e-117
MCOLN1	7.25616e-156	0.78134	0.617	0.364	1.71282e-151	RALA	1.29221e-148	0.7538	0.503	0.244	3.05027e-144	NACA	1.7596e-78	0.50785	0.978	0.98	4.15354e-74	ATAD2	0	0.934601	0.545	0.059	0	RPS5	9.45555e-120	0.470184	0.994	0.969	2.23198e-115
SIGLEC1	1.6833e-153	0.703885	0.466	0.214	3.97342e-149	ALCAM	2.60525e-148	0.781019	0.608	0.345	6.14968e-144	PRELID1	1.23082e-76	0.86669	0.764	0.709	2.90536e-72	MELK	0	0.596315	0.394	0.009	0	HLA-DPA1	5.26124e-118	0.907708	0.998	0.92	1.24192e-113
CD5L	4.91269e-153	1.06016	0.222	0.039	1.15964e-148	BCAT1	7.0523e-144	0.715574	0.755	0.517	1.6647e-139	EEF1D	1.27416e-76	0.586644	0.935	0.936	3.00766e-72	SMC2	0	1.16622	0.752	0.118	0	RPL29	1.35203e-117	0.443667	0.999	0.993	3.19147e-113
ENPP2	3.89127e-151	0.800034	0.415	0.17	9.18534e-147	ABL2	1.35253e-141	0.781765	0.486	0.226	3.19266e-137	AP1S2	4.18649e-76	0.910023	0.794	0.749	9.8822e-72	PHF19	0	0.726744	0.554	0.091	0	HLA-DQB1	9.00477e-117	0.914509	0.993	0.925	2.12557e-112
HLA-DPB1	4.25145e-151	0.526427	0.973	0.877	1.00356e-146	HCFC1R1	4.44013e-141	0.696025	0.532	0.276	1.04809e-136	RPS13	1.6512e-75	0.413261	0.989	0.994	3.89766e-71	RRM1	0	0.782968	0.544	0.088	0	FCER1A	2.32834e-116	0.69409	0.191	0.03	5.49605e-112
HLA-DQA1	1.23886e-148	0.673578	0.947	0.833	2.92433e-144	CTSL	8.00023e-137	0.853583	0.87	0.697	1.88845e-132	RPL18	4.0769e-75	0.41044	0.979	0.989	9.62353e-71	WEE1	0	0.492462	0.367	0.033	0	RPL22	5.81018e-115	0.468051	0.996	0.985	1.37149e-110
RHOB	1.33204e-147	0.715924	0.916	0.771	3.14427e-143	FNIP2	1.47323e-135	0.851756	0.666	0.433	3.47757e-131	CFP	7.02223e-75	0.968983	0.327	0.133	1.6576e-70	E2F8	0	0.439338	0.253	0.002	0	RPL23	7.15358e-115	0.46612	0.996	0.974	1.6886e-110
NRP1	1.55297e-145	0.688656	0.808	0.582	3.66579e-141	LSP1	3.59844e-135	0.63679	0.843	0.662	8.49411e-131	G0S2	1.79672e-74	1.49637	0.474	0.245	4.24115e-70	FAM111B	0	0.796771	0.406	0.009	0	EEF1A1	3.47909e-114	0.408366	1	0.999	8.2124e-110
C2	2.86414e-140	0.713936	0.509	0.262	6.7608e-136	GBE1	2.2419e-132	0.629661	0.39	0.155	5.29201e-128	MARCO	5.64941e-72	0.488814	0.115	0.016	1.33354e-67	FAM111A	0	1.06045	0.668	0.149	0	RPL38	1.17342e-113	0.453243	0.995	0.98	2.76987e-109
FCHO2	1.24502e-138	0.655185	0.62	0.373	2.93888e-134	CXCL2	2.41171e-131	0.827775	0.755	0.509	5.69284e-127	RPS15	7.23831e-72	0.351892	0.987	0.996	1.7086e-67	FEN1	0	0.599972	0.388	0.03	0	RPL21	7.30001e-113	0.392153	0.999	0.995	1.72317e-108
CTSS	7.25306e-138	0.457846	0.981	0.944	1.71208e-133	SLC6A8	2.6966e-131	0.734989	0.204	0.04	6.36533e-127	CLEC12A	3.6424e-71	0.943652	0.344	0.153	8.59788e-67	CDCA5	0	0.482451	0.325	0.006	0	RPL12	8.60336e-113	0.373277	1	0.997	2.03082e-108
GATM	1.2899e-137	0.64122	0.856	0.632	3.0448e-133	RPS27L	5.33337e-131	0.650471	0.898	0.757	1.25894e-126	CD48	1.82576e-70	0.918163	0.671	0.553	4.30971e-66	H2AFX	0	1.29141	0.721	0.159	0	CST3	2.21076e-111	0.663911	0.999	0.98	5.2185e-107
KCNMA1	2.71759e-137	0.580465	0.36	0.131	6.41486e-133	SH3BGRL3	6.15014e-131	0.438081	0.994	0.99	1.45174e-126	HSPA1B	1.01352e-69	0.848231	0.907	0.954	2.39242e-65	CHEK1	0	0.494058	0.355	0.027	0	RPL34	5.04229e-111	0.488188	1	0.999	1.19023e-106
SASH1	1.33483e-134	0.656185	0.463	0.22	3.15087e-130	MITF	1.73388e-130	0.618392	0.583	0.323	4.09283e-126	RPL8	3.10685e-68	0.37072	0.984	0.994	7.33372e-64	MCM10	0	0.376587	0.225	0.003	0	EIF3K	1.49663e-109	0.592507	0.952	0.761	3.53278e-105
DST	1.02659e-131	0.616018	0.517	0.275	2.42326e-127	OPN3	9.04442e-130	0.70839	0.528	0.281	2.13493e-125	H3F3A	2.23339e-65	0.465807	0.984	0.98	5.27192e-61	ZWINT	0	1.10137	0.656	0.025	0	TMSB10	3.33087e-108	0.432255	0.999	0.999	7.86251e-104
LPAR6	1.1109e-131	0.700655	0.688	0.46	2.62229e-127	NEAT1	1.61357e-128	0.626532	0.994	0.983	3.80883e-124	RPS10	4.07135e-64	0.437384	0.95	0.952	9.61042e-60	CDK1	0	2.06385	0.764	0.051	0	ARPC1B	4.76041e-106	0.589303	0.954	0.839	1.12369e-101
PTMS	9.05629e-129	0.55496	0.862	0.694	2.13774e-124	PLAUR	2.42291e-128	0.530818	0.81	0.58	5.71927e-124	RPS3A	2.35616e-63	0.357319	0.984	0.994	5.56173e-59	DNAJC9	0	0.699874	0.525	0.084	0	CFL1	4.9937e-104	0.467315	0.994	0.965	1.17876e-99
RNASE6	1.15885e-128	0.605631	0.842	0.669	2.73547e-124	S100A6	4.47009e-128	0.678559	0.913	0.718	1.05517e-123	RPS29	2.49739e-63	0.340507	0.99	0.991	5.89509e-59	KIF20B	0	1.04251	0.65	0.114	0	COTL1	8.81102e-102	0.592039	0.98	0.866	2.07984e-97
TMEM37	1.49924e-128	0.591113	0.422	0.195	3.53896e-124	GEM	8.38235e-128	0.836496	0.354	0.132	1.97865e-123	HSPH1	3.94135e-63	1.05771	0.832	0.847	9.30356e-59	KIF11	0	1.13529	0.596	0.014	0	FAU	1.83861e-101	0.372707	0.999	0.993	4.34004e-97
F13A1	1.52209e-128	1.04478	0.617	0.398	3.5929e-124	TM4SF19	4.21772e-126	0.390637	0.158	0.021	9.95593e-122	PTPRC	4.34585e-62	0.655894	0.884	0.882	1.02584e-57	CEP55	0	1.20232	0.616	0.018	0	MNDA	2.57834e-96	0.668497	0.809	0.509	6.08617e-92
HRH1	9.15955e-128	0.566376	0.285	0.091	2.16211e-123	LPL	3.91254e-125	0.614208	0.348	0.125	9.23554e-121	PFDN5	5.55067e-61	0.413832	0.974	0.985	1.31024e-56	HELLS	0	0.869912	0.465	0.029	0	RPL31	7.3458e-96	0.546149	0.971	0.853	1.73398e-91
GYPC	4.80474e-126	0.712134	0.748	0.553	1.13416e-121	VAT1	2.93928e-124	0.623222	0.559	0.304	6.93817e-120	RPS18	1.89884e-60	0.327635	0.999	0.998	4.48221e-56	MKI67	0	2.31841	0.756	0.026	0	PSME2	3.45383e-91	0.714076	0.837	0.579	8.15277e-87
KCTD12	6.20047e-126	0.616252	0.861	0.678	1.46362e-121	ANGPTL4	1.12598e-123	0.588706	0.175	0.029	2.65788e-119	TSPO	5.3792e-60	0.668966	0.804	0.785	1.26976e-55	FOXM1	0	0.566776	0.374	0.006	0	PFN1	2.89176e-87	0.42779	0.988	0.959	6.826e-83
LY96	8.61625e-125	0.558974	0.879	0.761	2.03387e-120	ATF3	5.90877e-123	0.638024	0.897	0.673	1.39477e-118	RPL10A	5.95177e-60	0.430178	0.943	0.952	1.40492e-55	RAD51AP1	0	1.13534	0.68	0.089	0	HLA-DQA1	3.15759e-87	0.79502	0.974	0.852	7.4535e-83
CALM2	1.65071e-122	0.432683	0.98	0.914	3.8965e-118	DFNA5	1.33079e-122	0.440189	0.219	0.05	3.14134e-118	RPS6	1.93659e-59	0.36431	0.99	0.992	4.57133e-55	NCAPD2	0	0.628329	0.415	0.037	0	ATP5L	5.62514e-86	0.45374	0.976	0.899	1.32781e-81
BST2	8.21588e-122	0.615592	0.807	0.642	1.93936e-117	MSR1	3.7977e-122	0.571586	0.857	0.67	8.96447e-118	DNAJB1	5.35585e-59	0.844093	0.879	0.901	1.26425e-54	CDCA3	0	0.640297	0.351	0.004	0	GNB2L1	9.7769e-83	0.408207	0.996	0.96	2.30784e-78
CYBB	1.563e-121	0.602497	0.897	0.711	3.68947e-117	LHFPL2	1.75522e-120	0.596696	0.427	0.193	4.14321e-116	EMP3	5.47306e-59	0.73292	0.83	0.796	1.29192e-54	TMEM106C	0	0.853231	0.583	0.083	0	UBA52	9.19542e-81	0.284864	0.999	0.996	2.17058e-76
MFSD1	1.94215e-119	0.568683	0.858	0.707	4.58444e-115	MATK	2.50916e-118	0.55324	0.415	0.18	5.92287e-114	RPS27A	4.59161e-58	0.344196	0.989	0.997	1.08385e-53	TUBA1B	0	1.87605	1	0.862	0	RPL39	4.22259e-80	0.296475	1	1	9.96742e-76
ME1	2.29069e-119	0.521593	0.267	0.082	5.40718e-115	ANXA2	1.19762e-117	0.501935	0.947	0.843	2.82698e-113	CD44	1.19745e-55	0.923868	0.773	0.738	2.82657e-51	TROAP	0	0.504969	0.3	0.013	0	LST1	8.50906e-80	0.530538	0.951	0.79	2.00856e-75
TYROBP	7.88356e-118	0.35839	0.996	0.985	1.86091e-113	MMP9	7.80435e-114	1.14693	0.701	0.481	1.84222e-109	NAMPT	2.1526e-55	0.87937	0.843	0.829	5.08122e-51	RACGAP1	0	0.770476	0.46	0.04	0	RPS26	2.65807e-79	0.489157	0.976	0.885	6.27438e-75
NCOA4	1.3958e-117	0.651086	0.684	0.493	3.29479e-113	SOD2	4.88019e-110	0.465547	0.972	0.895	1.15197e-105	HSP90AB1	7.65768e-55	0.726321	0.934	0.964	1.8076e-50	TMPO	0	1.33102	0.856	0.256	0	COX4I1	3.28446e-79	0.399891	0.985	0.934	7.75296e-75
TXNIP	4.1156e-117	0.55194	0.955	0.865	9.71487e-113	SLCO4A1	2.35368e-109	0.373211	0.174	0.034	5.55586e-105	RPL19	3.75415e-54	0.324492	0.99	0.992	8.86168e-50	CIT	0	0.448468	0.299	0.008	0	PPIB	1.97403e-77	0.537649	0.927	0.754	4.65971e-73
BMP2K	5.04545e-116	0.610436	0.681	0.479	1.19098e-111	CD44	3.69489e-109	0.457305	0.859	0.694	8.72178e-105	LILRA5	4.16339e-54	0.617045	0.211	0.075	9.82769e-50	SKA3	0	0.34899	0.235	0.004	0	RPL7	2.16239e-77	0.365449	0.996	0.977	5.10433e-73
MAFB	5.06901e-116	0.664539	0.88	0.723	1.19654e-111	TNS1	1.49796e-108	0.491184	0.325	0.124	3.53593e-104	AIF1	2.50438e-53	0.479057	0.965	0.967	5.9116e-49	HMGB1	0	1.76775	0.998	0.886	0	RPS28	2.81168e-76	0.262319	1	0.999	6.63698e-72
EVA1B	1.25956e-115	0.589621	0.465	0.248	2.9732e-111	ACP5	2.23893e-108	0.679353	0.698	0.479	5.28498e-104	CD55	3.38192e-52	1.12208	0.35	0.192	7.98302e-48	BRCA2	0	0.726416	0.493	0.054	0	S100A4	1.32059e-74	0.584051	0.935	0.769	3.11724e-70
ABCC5	1.16703e-114	0.628586	0.454	0.242	2.75477e-110	C4orf3	3.04182e-107	0.491098	0.894	0.795	7.18022e-103	DNAJA1	5.64394e-52	0.808308	0.859	0.87	1.33225e-47	CKAP2	0	0.995566	0.588	0.111	0	H3F3A	2.50896e-72	0.370115	0.997	0.978	5.9224e-68
C1orf54	1.92147e-114	0.593553	0.72	0.531	4.53562e-110	RNASE1	6.87772e-106	0.634107	0.824	0.58	1.62349e-101	GAPT	2.01758e-51	0.550738	0.162	0.047	4.7625e-47	DIAPH3	0	0.487152	0.322	0.006	0	G0S2	4.27117e-72	1.1033	0.488	0.24	1.00821e-67
IGSF6	5.88892e-114	0.603379	0.867	0.715	1.39008e-109	ZNF395	1.32994e-105	0.460103	0.28	0.096	3.13931e-101	TNFAIP3	2.63602e-51	0.992899	0.65	0.529	6.22233e-47	CDKN3	0	1.27481	0.573	0.026	0	PRELID1	5.01157e-71	0.516358	0.878	0.69	1.18298e-66
HNMT	2.92212e-113	0.537102	0.841	0.682	6.89767e-109	AK4	6.52308e-103	0.459646	0.309	0.117	1.53977e-98	ICAM3	2.75298e-50	0.545548	0.167	0.05	6.49842e-46	DLGAP5	0	1.12928	0.486	0.009	0	RPL9	2.98293e-70	0.306683	1	0.995	7.0412e-66
GPR155	6.18387e-113	0.585605	0.36	0.153	1.4597e-108	P4HA1	9.65974e-103	0.57137	0.718	0.504	2.28018e-98	RPL36A	2.25654e-49	0.510197	0.857	0.879	5.32656e-45	ARHGAP11A	0	0.746007	0.441	0.02	0	LIMD2	1.34361e-68	0.474053	0.599	0.333	3.1716e-64
PDGFC	3.88755e-112	0.507322	0.282	0.098	9.17657e-108	AHNAK	2.31212e-102	0.537605	0.788	0.604	5.45776e-98	CD37	7.44858e-49	0.772714	0.644	0.575	1.75824e-44	BUB1B	0	0.588747	0.383	0.007	0	ATP5E	6.08926e-68	0.28781	0.998	0.994	1.43737e-63
NAIP	1.00424e-110	0.610029	0.555	0.345	2.37051e-106	GNS	2.80147e-102	0.585525	0.769	0.591	6.61287e-98	CTSS	1.17367e-48	0.537057	0.945	0.957	2.77044e-44	CASC5	0	0.995007	0.543	0.023	0	BTF3	1.63715e-67	0.387288	0.986	0.907	3.86448e-63
AIF1	1.5645e-107	0.387228	0.993	0.955	3.693e-103	SMS	3.35332e-102	0.642985	0.767	0.604	7.91552e-98	PTGS2	1.21515e-48	1.36874	0.526	0.378	2.86836e-44	NUSAP1	0	1.91283	0.722	0.053	0	JAML	4.84501e-67	0.696324	0.604	0.367	1.14367e-62
CMKLR1	1.49643e-106	0.547134	0.365	0.167	3.53233e-102	ANKRD28	4.94279e-102	0.525422	0.375	0.166	1.16675e-97	RPS3	1.55261e-48	0.33393	0.971	0.981	3.66494e-44	CCNB2	0	1.03116	0.5	0.019	0	PTPRE	3.04328e-66	0.556912	0.814	0.591	7.18367e-62
SULT1A1	3.49653e-106	0.60727	0.518	0.316	8.25357e-102	FOSL2	1.11596e-101	0.525499	0.648	0.396	2.63423e-97	CCR2	2.47512e-48	0.379455	0.107	0.022	5.84253e-44	KIAA0101	0	2.08827	0.835	0.046	0	RPL36	1.27645e-64	0.27293	1	0.997	3.01305e-60
ADAP2	4.47369e-105	0.560928	0.762	0.579	1.05601e-100	ANPEP	1.13476e-101	0.444532	0.329	0.129	2.67859e-97	CYP1B1	3.34008e-47	0.631453	0.128	0.032	7.88426e-43	KIF23	0	0.755801	0.411	0.006	0	PLD4	5.90717e-64	0.36402	0.185	0.05	1.39439e-59
SAMHD1	5.18281e-105	0.496814	0.884	0.721	1.2234e-100	PTRF	1.51369e-101	0.281547	0.128	0.016	3.57306e-97	OAZ1	3.52615e-47	0.342632	0.98	0.985	8.32349e-43	FANCI	0	0.477752	0.307	0.016	0	NDRG2	9.74256e-64	0.324979	0.184	0.05	2.29973e-59
CD84	8.26754e-105	0.575906	0.705	0.522	1.95155e-100	FAM107B	3.21898e-100	0.586743	0.633	0.419	7.59839e-96	CARD16	4.81515e-46	0.755273	0.685	0.651	1.13662e-41	PRC1	0	1.30985	0.646	0.038	0	PSME1	1.29067e-63	0.474163	0.894	0.697	3.04662e-59
SAT1	2.2771e-104	0.378328	0.997	0.99	5.3751e-100	HSD3B7	4.17161e-100	0.453457	0.338	0.139	9.84708e-96	RPS11	5.95826e-46	0.323271	0.981	0.989	1.40645e-41	PKMYT1	0	0.465246	0.283	0.003	0	RP11-404O13.5	2.34378e-63	0.445403	0.204	0.061	5.53249e-59
SPIC	1.16707e-103	0.45913	0.213	0.059	2.75487e-99	PGK1	4.42685e-98	0.517615	0.91	0.842	1.04496e-93	SLC25A37	1.15192e-45	0.860586	0.281	0.139	2.71911e-41	PLK1	0	0.740011	0.345	0.007	0	HIGD2A	4.23106e-63	0.451088	0.858	0.638	9.98742e-59
CREBL2	8.35792e-103	0.560651	0.531	0.329	1.97289e-98	IL4I1	7.64882e-97	0.554909	0.702	0.484	1.80551e-92	RPL7	1.67526e-45	0.370254	0.953	0.983	3.95445e-41	SHCBP1	0	0.788542	0.509	0.016	0	RPS20	1.15506e-62	0.36651	0.983	0.952	2.72652e-58
TPP1	1.84505e-102	0.454889	0.907	0.791	4.35525e-98	NTAN1	1.72525e-96	0.541711	0.597	0.385	4.07246e-92	NFKBIZ	2.5609e-45	0.838796	0.698	0.628	6.04501e-41	ORC6	0	0.557886	0.386	0.029	0	CST7	3.44217e-62	0.683269	0.278	0.108	8.12524e-58
CLTC	4.62595e-102	0.577709	0.813	0.66	1.09195e-97	IL1B	3.13797e-96	0.45939	0.794	0.57	7.40718e-92	HSPD1	7.33259e-45	0.843931	0.827	0.858	1.73086e-40	CENPN	0	0.48921	0.355	0.029	0	SLC25A6	1.66663e-61	0.44377	0.914	0.745	3.93407e-57
FAM198B	3.85358e-101	0.575796	0.513	0.307	9.09637e-97	CD83	3.86765e-96	0.555408	0.853	0.681	9.12959e-92	ASGR1	2.88277e-44	0.651555	0.292	0.149	6.80479e-40	GINS2	0	0.562302	0.324	0.012	0	PPP1R14A	2.02064e-61	0.342749	0.119	0.022	4.76972e-57
TIMP2	3.84587e-100	0.459798	0.914	0.801	9.07818e-96	SERPINE1	1.05805e-95	0.549059	0.245	0.08	2.49752e-91	SORL1	2.95871e-44	0.575608	0.153	0.048	6.98403e-40	CDT1	0	0.629273	0.381	0.018	0	HLA-DQA2	4.05289e-61	0.971771	0.184	0.052	9.56685e-57
HLA-DQB1	5.236e-99	0.446467	0.969	0.919	1.23596e-94	TPM4	7.9696e-95	0.584078	0.881	0.777	1.88122e-90	DUSP1	5.20561e-44	0.556291	0.968	0.951	1.22878e-39	FAM64A	0	0.324612	0.204	0.001	0	ARPC3	2.29434e-60	0.317555	0.988	0.971	5.4158e-56
FRMD4B	1.64981e-97	0.612233	0.692	0.535	3.89438e-93	EMP3	8.89992e-93	0.481816	0.896	0.762	2.10083e-88	RPS7	6.92599e-44	0.323606	0.983	0.99	1.63488e-39	AURKB	0	0.714238	0.41	0.01	0	SMDT1	2.51887e-60	0.444921	0.698	0.458	5.94579e-56
CD302	1.29314e-96	0.539587	0.586	0.385	3.05246e-92	CYSTM1	6.45705e-92	0.558462	0.565	0.356	1.52419e-87	BTG1	1.91551e-43	0.690612	0.851	0.856	4.52157e-39	TOP2A	0	2.65515	0.774	0.035	0	ATP5G2	6.33924e-60	0.379384	0.979	0.916	1.49638e-55
DPP7	1.38045e-96	0.510047	0.78	0.639	3.25855e-92	ATP6V1F	6.05427e-90	0.529995	0.894	0.799	1.42911e-85	EIF1	3.53564e-43	0.341373	0.984	0.995	8.34588e-39	BRCA1	0	0.578845	0.386	0.026	0	PTMA	1.7235e-59	0.255377	1	0.997	4.06833e-55
CECR1	1.45159e-96	0.543819	0.744	0.585	3.42648e-92	RAI14	7.8536e-90	0.2878	0.107	0.012	1.85384e-85	RPL24	4.12857e-43	0.33079	0.974	0.982	9.74548e-39	SKA2	0	0.83986	0.647	0.14	0	CTSH	6.12298e-59	0.493489	0.869	0.677	1.44533e-54
ITGAV	5.87809e-96	0.55992	0.461	0.261	1.38752e-91	TFRC	1.23556e-89	0.730406	0.634	0.432	2.91653e-85	CXCL8	2.41694e-42	1.17181	0.763	0.696	5.70519e-38	KPNA2	0	1.54638	0.708	0.213	0	GPAT3	1.81951e-58	0.455683	0.316	0.134	4.29495e-54
ATP1B1	1.5172e-94	0.585472	0.702	0.535	3.58134e-90	VEGFA	8.24701e-88	0.541952	0.668	0.436	1.94671e-83	IFITM2	8.45655e-42	1.02638	0.605	0.55	1.99617e-37	TK1	0	1.43143	0.698	0.029	0	CD74	2.89672e-58	0.384338	1	0.981	6.8377e-54
FRMD4A	9.48533e-93	0.544467	0.447	0.258	2.23901e-88	AC079767.4	4.39912e-87	0.492475	0.267	0.101	1.03841e-82	HSPE1	1.31557e-41	0.837	0.855	0.901	3.10539e-37	BIRC5	0	1.32472	0.611	0.024	0	CKLF	4.56176e-58	0.60764	0.781	0.568	1.0768e-53
SESN3	3.3981e-92	0.601708	0.42	0.232	8.02122e-88	CSGALNACT2	4.85151e-87	0.531058	0.548	0.339	1.1452e-82	NEAT1	1.87204e-41	0.507899	0.992	0.986	4.41895e-37	TYMS	0	1.91089	0.773	0.027	0	C1orf162	1.40881e-57	0.454996	0.893	0.708	3.32549e-53
TTYH3	8.60073e-92	0.582439	0.594	0.406	2.0302e-87	EAF1	6.86941e-87	0.488663	0.408	0.206	1.62152e-82	RPS4X	2.33955e-41	0.323137	0.967	0.983	5.52251e-37	NDC80	0	0.693732	0.405	0.009	0	SNRPF	2.2696e-56	0.425057	0.746	0.499	5.3574e-52
IGSF21	1.66e-91	0.458242	0.243	0.085	3.91842e-87	ATF5	1.17076e-84	0.596291	0.67	0.471	2.76358e-80	RPL38	5.23063e-41	0.332404	0.968	0.984	1.23469e-36	PCNA	0	1.52863	0.719	0.158	0	FCGR2B	2.47907e-56	0.536547	0.45	0.232	5.85185e-52
CST3	3.11443e-91	0.321531	0.999	0.975	7.3516e-87	ADCY3	3.32134e-84	0.469201	0.27	0.105	7.84003e-80	OLR1	5.55615e-40	1.06706	0.258	0.123	1.31153e-35	TPX2	0	1.44851	0.625	0.02	0	TPM3	3.56018e-56	0.410197	0.965	0.907	8.4038e-52
SLC18B1	5.3177e-91	0.420727	0.242	0.085	1.25524e-86	H2AFY	6.56133e-84	0.536145	0.873	0.801	1.5488e-79	RPS2	1.51168e-39	0.269807	0.981	0.987	3.56832e-35	MYBL2	0	0.649388	0.371	0.007	0	TSPO	1.67277e-55	0.469863	0.896	0.77	3.94858e-51
TNFRSF1A	1.6618e-89	0.549237	0.593	0.412	3.92269e-85	BZW1	7.84876e-84	0.554866	0.797	0.667	1.8527e-79	C1orf162	3.53956e-39	0.552965	0.76	0.73	8.35513e-35	UBE2C	0	2.13926	0.661	0.021	0	CCND2	2.9081e-55	0.370405	0.33	0.144	6.86457e-51
NPC2	1.95297e-89	0.304821	0.995	0.968	4.60998e-85	CAST	3.12537e-83	0.546966	0.839	0.726	7.37743e-79	PABPC1	4.51188e-39	0.472646	0.914	0.942	1.06503e-34	AURKA	0	0.818367	0.454	0.039	0	COX7B	2.92453e-55	0.369302	0.95	0.839	6.90336e-51
CD28	7.97523e-89	0.574657	0.373	0.185	1.88255e-84	CHML	6.85439e-83	0.537552	0.49	0.281	1.61798e-78	LYST	9.75084e-38	0.864777	0.341	0.214	2.30169e-33	UHRF1	0	0.707785	0.412	0.009	0	BID	3.44007e-54	0.433433	0.667	0.441	8.12027e-50
FEZ2	2.31656e-87	0.515713	0.573	0.398	5.46824e-83	BTG1	3.29183e-82	0.442105	0.927	0.827	7.77036e-78	RPL14	1.00038e-37	0.312717	0.984	0.988	2.3614e-33	ASF1B	0	0.596042	0.388	0.013	0	CD48	1.14092e-53	0.397367	0.771	0.536	2.69314e-49
AP2A2	4.08925e-87	0.531778	0.533	0.346	9.65268e-83	GNAS	4.15879e-82	0.380808	0.969	0.924	9.81682e-78	LILRA2	4.55615e-37	0.574956	0.194	0.082	1.07548e-32	CENPM	0	0.976463	0.538	0.014	0	LSM7	2.85759e-53	0.429849	0.713	0.477	6.74534e-49
IDH1	2.1682e-86	0.527369	0.575	0.395	5.11803e-82	SCARB2	3.8952e-80	0.456174	0.805	0.648	9.19463e-76	PRAM1	6.28449e-37	0.458117	0.141	0.047	1.48345e-32	GTSE1	0	1.0616	0.511	0.007	0	ATP5G3	1.22453e-52	0.415576	0.903	0.743	2.89051e-48
CPM	1.21517e-85	0.539616	0.435	0.25	2.86841e-81	RASGRP3	2.01727e-79	0.448209	0.317	0.142	4.76177e-75	UBC	2.8913e-36	0.559074	0.971	0.986	6.82492e-32	USP1	5.97058e-308	0.839091	0.645	0.148	1.40936e-303	NCL	1.32047e-52	0.454978	0.888	0.726	3.11696e-48
LAMP2	4.52059e-85	0.460347	0.793	0.671	1.06709e-80	ELL2	7.57742e-79	0.476766	0.421	0.225	1.78865e-74	SERP1	3.26274e-36	0.547095	0.773	0.806	7.70169e-32	RNASEH2A	1.37621e-307	0.65994	0.515	0.085	3.24855e-303	PARK7	1.00128e-51	0.419313	0.833	0.636	2.36352e-47
JUN	4.62346e-85	0.509638	0.951	0.916	1.09137e-80	BCAP31	1.9027e-78	0.44449	0.81	0.699	4.49131e-74	PLAUR	3.68832e-36	0.865367	0.679	0.642	8.70627e-32	DUT	1.60366e-306	1.44357	0.799	0.307	3.78543e-302	SERPINB1	1.29448e-51	0.482341	0.82	0.625	3.05562e-47
CCL13	8.13435e-85	0.655198	0.155	0.036	1.92011e-80	CD52	8.963e-78	0.760423	0.822	0.712	2.11572e-73	WARS	6.52207e-36	0.933866	0.384	0.266	1.53953e-31	NASP	1.82543e-305	1.12303	0.813	0.279	4.30894e-301	RNH1	1.32625e-51	0.415154	0.884	0.711	3.13062e-47
CAPZB	3.63625e-84	0.41758	0.908	0.819	8.58337e-80	TMEM51	1.18084e-77	0.466589	0.494	0.292	2.78738e-73	GCH1	1.38077e-35	0.638736	0.221	0.104	3.2593e-31	PRR11	2.7951e-304	0.564689	0.374	0.038	6.59782e-300	UQCRH	1.44157e-51	0.381887	0.948	0.825	3.40282e-47
PDK4	1.30006e-83	0.637041	0.514	0.319	3.06878e-79	ATP13A3	7.90973e-77	0.517215	0.536	0.34	1.86709e-72	RPL22	4.17341e-34	0.280469	0.976	0.988	9.85133e-30	SKA1	3.41256e-303	0.319032	0.214	0.003	8.05536e-299	PSMB9	1.67846e-51	0.467661	0.629	0.405	3.962e-47
FPR3	1.49258e-83	0.512763	0.713	0.548	3.52323e-79	C5AR1	1.14608e-76	0.455405	0.713	0.505	2.70532e-72	IER2	7.82458e-34	0.689723	0.818	0.796	1.84699e-29	EZH2	1.23078e-301	0.642534	0.424	0.055	2.90525e-297	ATP5J2	4.09401e-51	0.380524	0.922	0.77	9.66391e-47
MERTK	1.88718e-83	0.509302	0.465	0.271	4.45469e-79	LRRFIP1	1.41825e-74	0.478173	0.86	0.766	3.34777e-70	IFITM3	1.38535e-33	0.83848	0.757	0.785	3.27013e-29	ATAD5	3.56827e-300	0.501937	0.348	0.032	8.42289e-296	PTRHD1	8.37598e-51	0.337656	0.433	0.223	1.97715e-46
TMEM123	4.40125e-83	0.439195	0.784	0.644	1.03892e-78	NRIP3	7.01028e-74	0.319186	0.181	0.055	1.65478e-69	RPL23A	4.36277e-33	0.285156	0.973	0.985	1.02983e-28	MXD3	3.3088e-299	0.437978	0.263	0.012	7.81042e-295	APRT	9.79699e-51	0.384023	0.887	0.707	2.31258e-46
ACP2	4.74212e-83	0.485422	0.496	0.311	1.11938e-78	GNA13	4.00296e-73	0.531886	0.633	0.44	9.44899e-69	RPS25	4.95426e-33	0.289964	0.972	0.989	1.16945e-28	RFC3	6.03171e-299	0.444844	0.341	0.03	1.42379e-294	AREG	1.05463e-50	1.04855	0.316	0.141	2.48945e-46
MCUR1	1.52579e-82	0.540001	0.459	0.29	3.60164e-78	ZCCHC2	2.04929e-72	0.445042	0.331	0.161	4.83736e-68	NFKBIA	6.13724e-33	0.691841	0.853	0.884	1.4487e-28	RAN	5.88005e-298	1.09426	0.977	0.674	1.38799e-293	TYMP	1.11869e-50	0.437305	0.952	0.873	2.64067e-46
RASSF4	7.67408e-82	0.512586	0.602	0.429	1.81147e-77	TUBGCP2	2.61305e-72	0.475103	0.532	0.348	6.16809e-68	RPL13A	8.71948e-33	0.268115	0.978	0.989	2.05823e-28	HIST1H2AH	8.85003e-297	0.418898	0.238	0.008	2.08905e-292	NDUFA1	9.05055e-50	0.395765	0.883	0.725	2.13638e-45
SCN1B	1.43144e-81	0.442742	0.247	0.097	3.37891e-77	UPP1	1.62445e-71	0.544014	0.563	0.373	3.83452e-67	TYMP	1.26221e-32	0.503349	0.86	0.888	2.97946e-28	MTFR2	3.64703e-295	0.32943	0.25	0.01	8.60881e-291	NDUFB2	4.20864e-49	0.391013	0.922	0.789	9.93448e-45
UNC93B1	3.4112e-81	0.493888	0.559	0.386	8.05213e-77	TDP2	2.48811e-71	0.454221	0.389	0.21	5.87319e-67	LDLR	9.43244e-32	0.449768	0.119	0.039	2.22653e-27	MCM6	1.9281e-291	0.762239	0.47	0.077	4.55129e-287	C1QBP	7.13674e-49	0.400576	0.612	0.387	1.68463e-44
ARL6IP5	1.63847e-80	0.477381	0.823	0.723	3.86762e-76	SEPW1	1.0162e-70	0.429618	0.789	0.635	2.39873e-66	PNRC1	1.49388e-31	0.576151	0.846	0.893	3.52629e-27	NUCKS1	4.98467e-291	1.21353	0.97	0.64	1.17663e-286	PYCARD	2.37406e-48	0.422683	0.882	0.725	5.60397e-44
GIMAP4	3.55989e-80	0.499085	0.591	0.402	8.40312e-76	PIK3AP1	1.02272e-70	0.464552	0.697	0.525	2.41412e-66	NR4A1	4.2588e-31	0.735703	0.589	0.521	1.00529e-26	BARD1	6.77459e-289	0.57673	0.438	0.062	1.59914e-284	SEC61B	3.24544e-47	0.406929	0.873	0.701	7.66085e-43
FYB	1.55472e-79	0.476621	0.764	0.634	3.66991e-75	MYO1E	4.44955e-70	0.367453	0.327	0.159	1.05032e-65	AREG	5.86156e-31	1.01474	0.276	0.149	1.38362e-26	SPC24	3.34002e-288	0.32016	0.217	0.005	7.88411e-284	GRASP	5.04795e-47	0.561924	0.264	0.111	1.19157e-42
GAA	3.2432e-79	0.494287	0.544	0.374	7.65556e-75	TESK2	4.61479e-70	0.345463	0.205	0.073	1.08932e-65	MYO1G	6.59934e-31	0.635179	0.258	0.142	1.55777e-26	H2AFV	4.98274e-287	1.2162	0.919	0.486	1.17618e-282	CRIP1	6.11624e-46	0.571835	0.398	0.208	1.44374e-41
AKR1B1	1.29234e-78	0.511223	0.442	0.272	3.05056e-74	RRAGD	4.92648e-70	0.454587	0.449	0.263	1.1629e-65	IER3	6.71491e-31	0.640346	0.858	0.854	1.58505e-26	KIF20A	1.09299e-285	0.337261	0.197	0.002	2.58e-281	SLC25A5	7.54082e-46	0.364581	0.917	0.741	1.78001e-41
LAIR1	3.4564e-78	0.506185	0.623	0.461	8.15883e-74	KLF6	7.48633e-70	0.40939	0.97	0.91	1.76715e-65	ZFAND2A	1.52696e-30	1.30401	0.565	0.508	3.60438e-26	PARPBP	4.84979e-283	0.397232	0.281	0.018	1.14479e-278	SUB1	3.67428e-45	0.353908	0.966	0.859	8.67315e-41
CTSB	4.0178e-78	0.29289	0.997	0.941	9.48403e-74	HPCAL1	1.38392e-69	0.452783	0.48	0.296	3.26674e-65	THBS1	4.50411e-29	0.829743	0.107	0.033	1.0632e-24	PLK4	1.69694e-281	0.329249	0.235	0.009	4.00562e-277	HLA-DRB5	9.77626e-45	0.431768	0.925	0.878	2.30769e-40
HERPUD1	4.92015e-78	0.54517	0.78	0.655	1.1614e-73	INF2	6.92292e-69	0.481021	0.437	0.257	1.63416e-64	LILRA1	8.73173e-29	0.370379	0.112	0.037	2.06113e-24	WDR76	3.41802e-279	0.448193	0.286	0.02	8.06824e-275	PLAC8	1.65703e-44	0.376601	0.238	0.093	3.91141e-40
DRAM2	5.90657e-78	0.515746	0.649	0.505	1.39425e-73	NRP2	1.5764e-68	0.429404	0.581	0.384	3.72109e-64	LINC00936	9.14271e-29	0.831344	0.452	0.359	2.15814e-24	KIF18A	7.41473e-279	0.334412	0.218	0.006	1.75025e-274	CD69	3.28193e-44	0.437333	0.3	0.138	7.747e-40
NAGK	6.26575e-78	0.464076	0.728	0.587	1.47903e-73	CXCL1	2.31381e-68	0.729356	0.219	0.082	5.46176e-64	RPL3	1.26658e-28	0.254814	0.973	0.986	2.98976e-24	RANBP1	6.15901e-277	1.17293	0.881	0.416	1.45383e-272	COX7C	2.99595e-43	0.322904	0.977	0.907	7.07194e-39
C3AR1	7.99028e-78	0.509425	0.651	0.495	1.88611e-73	C9orf16	7.49791e-68	0.475259	0.785	0.677	1.76988e-63	BST1	1.3157e-28	0.512459	0.172	0.077	3.10572e-24	PRIM1	2.82623e-275	0.500764	0.372	0.044	6.67132e-271	RPL36AL	3.25264e-43	0.356632	0.942	0.812	7.67786e-39
SLC46A3	2.62974e-77	0.434095	0.279	0.125	6.20751e-73	TSPAN13	1.47914e-67	0.378778	0.151	0.042	3.49151e-63	RPS21	4.14932e-28	0.273963	0.956	0.974	9.79447e-24	HIRIP3	1.60982e-274	0.494913	0.399	0.052	3.79998e-270	RPS17	5.42314e-43	0.294721	0.978	0.921	1.28013e-38
EPB41L2	1.20846e-76	0.50527	0.563	0.394	2.85256e-72	CDV3	3.34725e-67	0.430871	0.823	0.702	7.90118e-63	FGR	5.47149e-28	0.797215	0.327	0.226	1.29154e-23	CCNF	1.35673e-271	0.325141	0.22	0.007	3.20256e-267	CALR	1.3065e-42	0.411071	0.916	0.805	3.084e-38
LTC4S	2.86581e-76	0.45179	0.247	0.102	6.76475e-72	CHMP1B	4.30386e-67	0.561231	0.733	0.575	1.01593e-62	RPS5	8.58411e-28	0.272838	0.943	0.976	2.02628e-23	STIL	1.52017e-270	0.320422	0.228	0.009	3.58836e-266	COX8A	1.58268e-42	0.34058	0.936	0.844	3.73592e-38
SLC38A6	1.22035e-75	0.473227	0.455	0.288	2.88063e-71	SULF2	1.45439e-66	0.38684	0.34	0.172	3.4331e-62	PSTPIP2	2.76539e-26	0.531503	0.223	0.12	6.52771e-22	ARHGAP11B	1.86426e-268	0.37855	0.256	0.015	4.40058e-264	PSMB6	6.46548e-42	0.347288	0.743	0.527	1.52618e-37
PHACTR2	2.37405e-75	0.499871	0.518	0.359	5.60395e-71	HILPDA	4.02339e-66	0.664845	0.255	0.112	9.49721e-62	RPL27	3.17122e-26	0.264649	0.951	0.973	7.48568e-22	SPAG5	2.99156e-268	0.354347	0.268	0.017	7.06157e-264	NDUFA4	4.5484e-41	0.335213	0.936	0.834	1.07365e-36
PDE6G	7.6845e-75	0.384572	0.228	0.088	1.81393e-70	LAMP1	1.41145e-63	0.445933	0.795	0.666	3.33172e-59	SELL	3.68007e-26	0.609877	0.166	0.077	8.68681e-22	KNSTRN	2.07411e-267	0.45098	0.319	0.031	4.89595e-263	CD1D	9.11876e-41	0.291104	0.257	0.113	2.15248e-36
SLC7A8	7.79544e-75	0.501918	0.39	0.218	1.84011e-70	DENND4C	4.53324e-62	0.381426	0.438	0.259	1.07007e-57	CLEC4E	7.44116e-26	0.534616	0.177	0.084	1.75649e-21	POC1A	1.10531e-266	0.33944	0.262	0.016	2.60909e-262	NME1	9.22095e-41	0.375544	0.546	0.348	2.1766e-36
ADGRG6	1.29672e-74	0.480754	0.278	0.129	3.06092e-70	UBA6	6.57618e-62	0.484556	0.503	0.331	1.55231e-57	PPIF	8.68798e-26	1.01182	0.43	0.359	2.0508e-21	ECT2	9.37528e-266	0.477366	0.366	0.044	2.21304e-261	ATP5B	1.14193e-40	0.368451	0.826	0.663	2.69553e-36
CYBA	2.00662e-74	0.274563	0.996	0.982	4.73664e-70	KMO	6.70097e-62	0.428461	0.305	0.152	1.58177e-57	CLEC7A	1.24881e-25	0.591153	0.548	0.51	2.94781e-21	WDR34	1.83513e-265	0.397549	0.268	0.018	4.33183e-261	CACNA2D3	1.92027e-40	0.262462	0.171	0.06	4.5328e-36
ITSN1	2.54594e-74	0.471342	0.402	0.234	6.00969e-70	CORO1C	9.52059e-62	0.451574	0.601	0.432	2.24733e-57	DUSP6	1.29006e-25	0.734103	0.596	0.552	3.04518e-21	RAD51	3.47621e-265	0.295844	0.207	0.006	8.20558e-261	TMSB4X	2.2091e-40	0.26273	1	0.999	5.21458e-36
SCPEP1	5.71223e-74	0.466392	0.59	0.431	1.34837e-69	C1orf21	1.31022e-61	0.390025	0.373	0.206	3.09276e-57	CDC42EP2	1.38819e-25	0.453301	0.136	0.055	3.27682e-21	PPIA	5.57162e-264	0.764845	0.998	0.958	1.31518e-259	PTPRC	2.26448e-40	0.316659	0.959	0.87	5.34531e-36
PRKACB	1.28562e-73	0.517948	0.475	0.313	3.0347e-69	VKORC1	2.45207e-61	0.45093	0.668	0.518	5.78812e-57	SRGN	1.6355e-25	0.424648	0.989	0.991	3.86059e-21	GPSM2	1.86396e-263	0.43234	0.288	0.023	4.39987e-259	PSMB8	2.90392e-40	0.372398	0.645	0.442	6.8547e-36
SEL1L3	3.26302e-73	0.392378	0.245	0.101	7.70235e-69	PLPP3	4.28096e-61	0.275779	0.107	0.022	1.01052e-56	RPL5	1.86025e-25	0.263295	0.921	0.949	4.39113e-21	ANP32B	1.97473e-262	1.04894	0.954	0.614	4.66134e-258	HNRNPA1	4.15379e-40	0.338367	0.965	0.85	9.80502e-36
PLA2G7	3.3136e-73	0.539768	0.706	0.56	7.82175e-69	RASGEF1B	4.77735e-61	0.374897	0.623	0.431	1.12769e-56	MXD1	9.19862e-25	0.794829	0.465	0.39	2.17133e-20	CDC6	1.90578e-261	0.350826	0.214	0.008	4.4986e-257	LAMTOR2	6.74439e-40	0.366635	0.797	0.615	1.59201e-35
TCF4	5.76359e-72	0.534745	0.531	0.368	1.3605e-67	IFNAR1	1.86334e-60	0.437105	0.655	0.491	4.39841e-56	CYBB	3.92621e-24	0.390616	0.798	0.765	9.26782e-20	VRK1	1.2473e-260	0.478614	0.401	0.056	2.94426e-256	CLIC1	1.35803e-39	0.318706	0.955	0.888	3.20563e-35
RAP2B	3.78264e-71	0.462347	0.725	0.597	8.92892e-67	TPI1	2.19706e-60	0.342325	0.954	0.909	5.18616e-56	SLC2A6	5.90766e-24	0.417	0.12	0.047	1.3945e-19	GINS1	4.34892e-258	0.330158	0.241	0.013	1.02656e-253	TMA7	1.65895e-39	0.319713	0.95	0.845	3.91595e-35
SGPL1	7.381e-70	0.49966	0.413	0.255	1.74228e-65	DUSP1	3.05221e-60	0.346027	0.965	0.949	7.20474e-56	IRAK3	1.13063e-23	0.617754	0.249	0.154	2.66884e-19	TUBB4B	1.56643e-252	1.2858	0.845	0.418	3.69757e-248	CSTA	1.45966e-38	0.272776	0.615	0.4	3.44554e-34
GOLGA4	1.24046e-69	0.511817	0.525	0.369	2.9281e-65	ARID5B	8.26286e-60	0.419113	0.311	0.16	1.95045e-55	UBB	1.39648e-23	0.632167	0.89	0.932	3.2964e-19	CCDC34	4.53311e-252	0.518027	0.381	0.053	1.07004e-247	RPS4Y1	1.68192e-38	0.384273	0.823	0.688	3.97017e-34
NPL	3.84657e-69	0.407599	0.694	0.532	9.07983e-65	ENO1	8.31439e-60	0.379275	0.941	0.896	1.96261e-55	LCP1	2.79841e-23	0.383121	0.903	0.94	6.60564e-19	ANP32E	5.63001e-252	0.973574	0.739	0.26	1.32896e-247	NRARP	2.94315e-38	0.347428	0.141	0.045	6.94732e-34
RB1	8.3657e-68	0.501156	0.691	0.552	1.97472e-63	TNFAIP3	1.65481e-59	0.444163	0.671	0.493	3.90618e-55	CDC42EP3	4.88191e-23	0.771275	0.268	0.173	1.15238e-18	DBF4	2.87147e-247	0.546804	0.443	0.076	6.7781e-243	ATP5G1	4.83251e-38	0.3238	0.627	0.417	1.14071e-33
FCER1G	1.29242e-67	0.297774	0.995	0.97	3.05076e-63	ATP6V1A	2.1944e-59	0.499602	0.629	0.472	5.17988e-55	SIRPB1	5.60209e-23	0.483585	0.187	0.098	1.32237e-18	UBE2S	4.69997e-247	1.30046	0.74	0.282	1.10943e-242	COX6A1	7.08812e-38	0.314029	0.906	0.759	1.67315e-33
SYNGR2	1.39094e-67	0.429106	0.678	0.537	3.28331e-63	ARL4C	7.18193e-59	0.424254	0.889	0.783	1.69529e-54	PDE4B	1.04025e-22	0.736528	0.306	0.211	2.45552e-18	OIP5	7.77489e-245	0.25918	0.196	0.006	1.83526e-240	ARHGDIB	1.35975e-37	0.321413	0.944	0.845	3.20969e-33
FAM213A	2.63397e-67	0.424756	0.339	0.184	6.21748e-63	NMB	1.86449e-58	0.407043	0.21	0.086	4.40113e-54	ZFP36	1.45253e-22	0.513739	0.814	0.829	3.42871e-18	SAC3D1	1.13592e-241	0.521064	0.396	0.061	2.68135e-237	LMO2	1.48252e-37	0.328286	0.489	0.296	3.49949e-33
CD93	5.68698e-67	0.58175	0.599	0.444	1.34241e-62	MTSS1	2.35153e-57	0.388016	0.544	0.364	5.55078e-53	GPBAR1	3.88595e-22	0.404348	0.135	0.059	9.17279e-18	HNRNPAB	6.2926e-240	1.03558	0.857	0.399	1.48537e-235	C20orf27	1.56448e-37	0.359323	0.504	0.312	3.69295e-33
SLC12A5	9.10669e-67	0.402457	0.285	0.139	2.14963e-62	FNDC3B	3.55007e-57	0.427342	0.574	0.405	8.37993e-53	EFHD2	7.48398e-22	0.387141	0.809	0.855	1.76659e-17	LIG1	2.10969e-237	0.423286	0.299	0.031	4.97992e-233	HNRNPM	2.08041e-37	0.347406	0.658	0.458	4.91081e-33
HLA-DOA	1.39732e-66	0.420342	0.285	0.14	3.29837e-62	B3GNT2	3.56325e-57	0.4004	0.433	0.266	8.41106e-53	TUBA4A	9.05067e-22	0.480681	0.129	0.056	2.13641e-17	BLM	1.51748e-236	0.335342	0.236	0.015	3.58202e-232	PAK1	2.60522e-37	0.373668	0.494	0.308	6.14962e-33
RGS10	3.61862e-66	0.457626	0.802	0.684	8.54176e-62	NR4A3	8.05374e-57	0.506359	0.387	0.222	1.90109e-52	BIRC3	3.45094e-21	0.760624	0.384	0.293	8.14595e-17	MCM8	1.98491e-235	0.314503	0.233	0.015	4.68537e-231	GLIPR2	6.39808e-37	0.322539	0.514	0.32	1.51027e-32
C6orf62	4.71685e-66	0.44604	0.715	0.587	1.11341e-61	PDXK	9.18437e-57	0.447827	0.625	0.476	2.16797e-52	PHACTR1	6.39991e-21	0.716896	0.473	0.403	1.5107e-16	NEIL3	3.88949e-233	0.258439	0.177	0.004	9.18114e-229	SDF2L1	1.32674e-36	0.451958	0.585	0.4	3.13178e-32
FEZ1	1.84027e-65	0.288549	0.128	0.032	4.34395e-61	PDE8A	1.41377e-56	0.357286	0.285	0.142	3.33721e-52	TKT	2.32242e-20	0.571999	0.61	0.63	5.48208e-16	CENPL	4.16174e-231	0.357811	0.266	0.023	9.82378e-227	SLC25A3	4.43093e-36	0.31772	0.909	0.775	1.04592e-31
RGL1	3.70716e-65	0.522862	0.503	0.348	8.75074e-61	SDS	2.24324e-56	0.442421	0.345	0.184	5.29517e-52	FTH1	5.22735e-20	0.31685	1	1	1.23392e-15	CDC25B	4.21114e-230	0.510722	0.388	0.062	9.94039e-226	GSTP1	1.23418e-35	0.376083	0.963	0.857	2.91328e-31
ZDHHC14	4.77003e-65	0.337734	0.184	0.066	1.12597e-60	CLIP4	4.41588e-56	0.368077	0.252	0.117	1.04237e-51	CX3CR1	5.51771e-20	0.406197	0.118	0.051	1.30246e-15	TRIP13	6.97288e-229	0.290841	0.229	0.015	1.64595e-224	EIF3F	1.8049e-35	0.336632	0.747	0.552	4.26047e-31
SUCNR1	6.65796e-65	0.497996	0.345	0.195	1.57161e-60	SLC16A10	1.23095e-55	0.312812	0.181	0.068	2.90566e-51	PTX3	2.37753e-19	0.610344	0.128	0.058	5.61215e-15	CBX5	4.19258e-225	0.650583	0.592	0.155	9.8966e-221	ACTB	2.15475e-35	0.2504	0.999	0.998	5.08629e-31
BLVRA	4.08893e-64	0.43111	0.607	0.46	9.65191e-60	MPC2	1.28522e-55	0.473065	0.542	0.384	3.03377e-51	DDX21	2.87448e-19	0.623273	0.513	0.499	6.7852e-15	MCM3	1.13404e-223	0.635306	0.415	0.078	2.6769e-219	APEX1	2.27054e-35	0.35037	0.649	0.456	5.3596e-31
OAZ2	2.27097e-63	0.450995	0.58	0.436	5.36062e-59	PKM	2.13996e-55	0.364541	0.901	0.816	5.05138e-51	CXCR4	3.09504e-19	0.886419	0.667	0.675	7.30583e-15	FAM83D	1.61969e-222	0.265339	0.166	0.004	3.82327e-218	LYZ	4.24961e-35	0.34413	0.989	0.908	1.00312e-30
PRCP	7.61171e-63	0.440655	0.565	0.419	1.79674e-58	CCL3	2.44625e-55	0.347555	0.872	0.716	5.77438e-51	COMMD6	9.73676e-19	0.371976	0.762	0.82	2.29836e-14	IQGAP3	1.98388e-222	0.332986	0.217	0.013	4.68295e-218	PSMB3	5.6839e-35	0.331154	0.852	0.688	1.34168e-30
LRP1	1.73666e-62	0.44616	0.625	0.479	4.09939e-58	RTN4	5.64129e-55	0.325708	0.912	0.855	1.33163e-50	JUNB	1.03382e-18	0.411606	0.854	0.883	2.44033e-14	C21orf58	2.28889e-221	0.287044	0.187	0.007	5.40293e-217	MYL6	5.68953e-35	0.251724	0.996	0.981	1.34301e-30
HES1	2.03142e-62	0.676612	0.422	0.259	4.79516e-58	TMEM140	1.00416e-54	0.305347	0.264	0.125	2.37031e-50	NCF2	1.72824e-18	0.615068	0.512	0.51	4.07952e-14	ARHGEF39	6.05359e-221	0.256767	0.183	0.007	1.42895e-216	EIF5A	6.22886e-35	0.341417	0.768	0.581	1.47032e-30
ATOX1	9.17501e-62	0.417191	0.877	0.817	2.16576e-57	MSANTD3	1.36229e-54	0.279519	0.136	0.042	3.21569e-50	DNAJB6	2.89371e-18	0.69501	0.668	0.728	6.83061e-14	MCM2	7.12795e-221	0.401256	0.257	0.023	1.68255e-216	EIF3H	7.84586e-35	0.311799	0.805	0.624	1.85202e-30
KLF2	1.22631e-61	0.509307	0.735	0.619	2.8947e-57	CLIC4	8.95425e-54	0.376427	0.382	0.224	2.11365e-49	SERPINB9	5.13023e-18	0.741566	0.397	0.338	1.21099e-13	ZNF367	1.09366e-219	0.305727	0.186	0.007	2.58157e-215	COX5A	8.40403e-35	0.321463	0.817	0.629	1.98377e-30
PRNP	1.71628e-61	0.439947	0.662	0.515	4.05127e-57	ANXA5	1.21859e-53	0.328135	0.953	0.905	2.87649e-49	DNAJA4	5.66679e-18	0.873983	0.494	0.461	1.33765e-13	MZT2B	2.56643e-219	0.946086	0.972	0.805	6.05806e-215	HSPE1	1.98558e-34	0.291374	0.962	0.885	4.68695e-30
TM9SF2	2.33454e-61	0.444321	0.559	0.413	5.51069e-57	ADAM9	1.48334e-53	0.368197	0.664	0.502	3.50143e-49	RBP7	6.3452e-18	0.474294	0.189	0.11	1.49778e-13	DNMT1	6.34231e-218	0.872681	0.788	0.317	1.4971e-213	UBXN1	5.69378e-34	0.311857	0.704	0.502	1.34402e-29
QPRT	4.94713e-61	0.339634	0.216	0.091	1.16777e-56	RAB7B	2.71479e-53	0.329695	0.331	0.176	6.40826e-49	PTGER2	3.08889e-17	0.364695	0.118	0.055	7.29132e-13	PSIP1	1.31796e-217	0.631722	0.546	0.135	3.11105e-213	RBM3	2.10172e-33	0.308806	0.835	0.682	4.96111e-29
MMD	6.0642e-61	0.460687	0.431	0.281	1.43145e-56	EEPD1	3.09508e-53	0.286095	0.226	0.101	7.30595e-49	PLSCR1	5.9222e-17	0.564119	0.524	0.514	1.39794e-12	CARHSP1	2.3438e-210	0.735324	0.613	0.184	5.53253e-206	ATP5A1	3.21604e-33	0.326047	0.726	0.545	7.59147e-29
HLA-B	6.81667e-61	0.262797	0.995	0.99	1.60907e-56	RAB13	4.17062e-53	0.369672	0.495	0.326	9.84475e-49	C19orf38	1.47073e-16	0.509603	0.195	0.121	3.47166e-12	NCAPD3	3.59828e-208	0.395641	0.305	0.039	8.49375e-204	DDX21	4.89937e-33	0.316602	0.67	0.473	1.1565e-28
CTSF	7.80812e-61	0.305951	0.166	0.057	1.84311e-56	CEBPB	5.72506e-53	0.345774	0.876	0.789	1.3514e-48	EHD1	1.72811e-16	0.566146	0.254	0.178	4.07921e-12	IDH2	1.72683e-207	0.811442	0.761	0.298	4.07618e-203	CHCHD2	5.02033e-33	0.277353	0.965	0.86	1.18505e-28
ZFP36L1	2.38945e-60	0.380313	0.978	0.928	5.6403e-56	PHC2	1.16977e-52	0.364225	0.367	0.214	2.76125e-48	LIMD2	3.37499e-16	0.597614	0.409	0.364	7.96667e-12	SMC3	4.04219e-206	0.777698	0.763	0.294	9.54159e-202	COX5B	5.33753e-33	0.270109	0.943	0.866	1.25992e-28
LGALS3BP	3.28605e-60	0.453219	0.478	0.328	7.75671e-56	STK10	1.30807e-52	0.388379	0.441	0.283	3.0877e-48	PTP4A2	3.56856e-16	0.486137	0.654	0.712	8.42357e-12	LMNB2	6.50054e-206	0.40274	0.331	0.048	1.53445e-201	COMMD6	6.37562e-33	0.333786	0.919	0.796	1.50496e-28
MKNK1	3.48835e-60	0.444853	0.497	0.352	8.23424e-56	METRNL	1.40369e-52	0.366858	0.756	0.605	3.31341e-48	TNFRSF1B	4.77085e-16	0.636216	0.569	0.613	1.12616e-11	PARP1	2.92116e-205	0.902453	0.823	0.363	6.8954e-201	MDH2	9.66501e-33	0.335041	0.6	0.421	2.28142e-28
ZFHX3	4.28211e-59	0.473134	0.529	0.39	1.01079e-54	SH3GLB1	5.33222e-52	0.409978	0.687	0.551	1.25867e-47	GPCPD1	8.49133e-16	0.644098	0.386	0.339	2.00438e-11	STRA13	1.27238e-203	0.767959	0.653	0.219	3.00345e-199	HLA-DMA	1.16346e-32	0.295325	0.948	0.812	2.74636e-28
AIG1	9.32135e-59	0.410141	0.372	0.227	2.2003e-54	GPR183	8.25151e-52	0.438753	0.761	0.616	1.94777e-47	FGL2	8.65585e-16	0.420893	0.774	0.785	2.04321e-11	RBL1	1.68841e-202	0.398891	0.325	0.048	3.98549e-198	SNRPB	2.07658e-32	0.301691	0.743	0.543	4.90178e-28
FAM20A	1.03402e-58	0.337113	0.233	0.104	2.4408e-54	APLP2	1.20199e-51	0.369853	0.868	0.817	2.83729e-47	NFXL1	9.66349e-16	0.42351	0.109	0.051	2.28107e-11	CKS2	5.34236e-202	1.13104	0.842	0.437	1.26106e-197	PSMA5	2.15973e-32	0.3203	0.575	0.395	5.09805e-28
AP1B1	1.29163e-58	0.447555	0.456	0.314	3.04889e-54	OSBPL8	1.43778e-51	0.555899	0.639	0.522	3.39388e-47	APOA2	1.06385e-15	0.348063	0.902	0.963	2.51121e-11	TFDP1	9.24912e-202	0.576148	0.571	0.156	2.18325e-197	LTB	3.53806e-32	0.781973	0.232	0.108	8.3516e-28
AOAH	2.93254e-58	0.398418	0.497	0.343	6.92227e-54	ATP6V1G1	3.1004e-51	0.386504	0.88	0.812	7.31848e-47	ZEB2	1.6519e-15	0.41199	0.76	0.838	3.89932e-11	RPL39L	1.42522e-199	0.422259	0.4	0.075	3.36424e-195	PRMT1	4.10033e-32	0.284077	0.408	0.245	9.67884e-28
SERPING1	2.95549e-58	0.441118	0.366	0.218	6.97642e-54	FAM13A	1.90094e-50	0.453163	0.393	0.242	4.48718e-46	CEBPB	2.05448e-15	0.560754	0.781	0.819	4.84961e-11	LSM4	4.62027e-199	0.81919	0.868	0.44	1.09061e-194	CDK2AP2	1.09603e-31	0.298988	0.424	0.259	2.58717e-27
CEPT1	3.39212e-58	0.431268	0.383	0.236	8.00709e-54	VAPA	2.00152e-50	0.353768	0.84	0.743	4.7246e-46	LILRB2	4.48226e-15	0.629013	0.361	0.311	1.05804e-10	HIST1H1E	2.62147e-197	0.627575	0.406	0.083	6.18798e-193	MARCKSL1	1.70104e-31	0.4187	0.308	0.164	4.0153e-27
EMP2	6.09616e-58	0.361321	0.233	0.106	1.439e-53	RAB42	3.41433e-50	0.500035	0.324	0.184	8.05952e-46	EEF1B2	1.04542e-14	0.273241	0.876	0.932	2.46772e-10	BUB3	7.0476e-197	0.753875	0.708	0.259	1.66359e-192	TAF10	2.6445e-31	0.296104	0.688	0.505	6.24234e-27
PLTP	7.09159e-58	0.383056	0.78	0.602	1.67397e-53	SLC16A3	4.09007e-50	0.365643	0.721	0.577	9.65462e-46	ARL5B	1.04726e-14	0.639998	0.386	0.325	2.47206e-10	LDHB	1.1946e-196	0.859609	0.806	0.369	2.81985e-192	C11orf31	2.85396e-31	0.306895	0.727	0.545	6.73678e-27
IL18	7.15794e-58	0.494177	0.589	0.455	1.68963e-53	EPAS1	5.2263e-50	0.309369	0.246	0.118	1.23367e-45	CSF3R	1.11201e-14	0.601479	0.25	0.182	2.62491e-10	DCK	5.27489e-196	0.712427	0.716	0.26	1.24514e-191	NHP2	5.54601e-31	0.317876	0.542	0.359	1.30913e-26
WDR36	8.3628e-58	0.42918	0.345	0.204	1.97404e-53	RCAN1	3.06862e-49	0.661025	0.331	0.195	7.24347e-45	ZFAS1	1.5562e-14	0.403912	0.724	0.787	3.67342e-10	C14orf80	1.86592e-194	0.323434	0.265	0.03	4.4045e-190	CRELD2	9.1383e-31	0.256406	0.273	0.14	2.1571e-26
EIF4A2	1.0242e-57	0.424443	0.815	0.732	2.41762e-53	PLD3	1.12651e-48	0.309404	0.853	0.689	2.65912e-44	TESC	1.59927e-14	0.406834	0.158	0.093	3.77507e-10	ZWILCH	3.57138e-192	0.340551	0.285	0.037	8.43025e-188	NDUFB8	1.55676e-30	0.314051	0.765	0.589	3.67473e-26
CD53	1.07945e-57	0.36477	0.823	0.74	2.54803e-53	ST14	2.27767e-48	0.350608	0.357	0.215	5.37643e-44	H3F3B	5.46687e-14	0.320794	0.964	0.987	1.29046e-09	WHSC1	4.50234e-192	0.460302	0.435	0.092	1.06278e-187	MRPL11	1.71698e-30	0.274158	0.458	0.288	4.05292e-26
ENTPD1	1.56306e-57	0.444865	0.464	0.317	3.6896e-53	USP12	2.76272e-48	0.367219	0.343	0.202	6.52141e-44	HRH2	1.57463e-13	0.318432	0.113	0.058	3.71692e-09	TUBA1C	1.39292e-190	1.24897	0.856	0.47	3.28798e-186	VASP	2.98248e-30	0.258654	0.742	0.568	7.04014e-26
MXD4	1.58296e-57	0.429355	0.464	0.323	3.73659e-53	CFLAR	3.57162e-48	0.414134	0.723	0.606	8.43082e-44	KLF4	1.80757e-13	0.60161	0.577	0.585	4.26677e-09	RBBP7	1.07263e-189	0.674328	0.677	0.234	2.53195e-185	PPP1R14B	3.9841e-30	0.307055	0.75	0.563	9.40446e-26
SNX5	2.49274e-57	0.407428	0.684	0.56	5.88411e-53	TIMP2	1.06929e-47	0.275398	0.906	0.808	2.52406e-43	C10orf54	2.65779e-13	0.601511	0.456	0.451	6.27372e-09	SMC1A	3.69322e-188	0.644664	0.65	0.214	8.71785e-184	RAB11FIP1	4.67573e-30	0.415569	0.504	0.336	1.10371e-25
FSCN1	8.47667e-57	0.617839	0.417	0.273	2.00092e-52	FAM20C	1.47904e-47	0.402195	0.396	0.251	3.49127e-43	HSPB1	5.62936e-13	0.53954	0.832	0.922	1.32881e-08	SLC25A5	1.34998e-186	0.822076	0.968	0.733	3.18664e-182	TES	6.31793e-30	0.2806	0.301	0.163	1.49135e-25
HEXA	1.04889e-56	0.401891	0.648	0.518	2.47592e-52	ANG	3.13388e-46	0.266225	0.191	0.083	7.39752e-42	WSB1	7.57972e-13	0.416859	0.783	0.854	1.78919e-08	CEP78	7.43418e-184	0.386333	0.327	0.054	1.75484e-179	MANF	8.95293e-30	0.373388	0.512	0.35	2.11334e-25
CTSA	1.77614e-56	0.426673	0.685	0.577	4.19259e-52	ALB	5.38033e-46	0.326333	0.971	0.938	1.27003e-41	SOCS3	8.26905e-13	0.562103	0.471	0.438	1.95191e-08	ACOT7	7.79054e-184	0.35934	0.305	0.047	1.83896e-179	CAMK1	1.18928e-29	0.306187	0.57	0.398	2.80731e-25
VAMP8	2.73976e-56	0.30139	0.952	0.885	6.46721e-52	CXCL16	5.84215e-46	0.336189	0.726	0.583	1.37904e-41	DSE	8.58557e-13	0.582873	0.347	0.301	2.02662e-08	NUDT1	6.20583e-183	0.758961	0.742	0.306	1.46489e-178	AP1S2	1.20891e-29	0.309379	0.858	0.738	2.85363e-25
MGST2	3.1989e-56	0.424682	0.559	0.422	7.55101e-52	TFPI	8.5299e-46	0.358145	0.324	0.186	2.01348e-41	SNAI1	9.26633e-13	0.37927	0.137	0.077	2.18732e-08	DDX39A	1.54409e-182	0.684035	0.659	0.234	3.64483e-178	PFDN2	1.60338e-29	0.283175	0.648	0.46	3.78477e-25
MARCH1	8.09727e-56	0.413589	0.671	0.552	1.91136e-51	RNF13	5.80522e-45	0.359853	0.751	0.631	1.37032e-40	CLEC5A	1.24234e-12	0.463863	0.177	0.113	2.93255e-08	FANCD2	6.74115e-182	0.255618	0.192	0.014	1.59125e-177	TLN1	2.66799e-29	0.326773	0.753	0.606	6.2978e-25
ITPR2	1.45863e-55	0.45611	0.456	0.311	3.4431e-51	UGCG	5.97287e-45	0.40443	0.524	0.372	1.4099e-40	RPL4	2.59066e-12	0.262714	0.812	0.88	6.11526e-08	KIF22	2.37571e-181	0.58723	0.554	0.159	5.60786e-177	SNU13	3.87734e-29	0.288582	0.738	0.556	9.15247e-25
AKR1A1	1.98441e-55	0.379535	0.72	0.598	4.68421e-51	LRP12	8.96062e-45	0.29232	0.25	0.127	2.11515e-40	C14orf2	4.71946e-12	0.291791	0.791	0.847	1.11403e-07	GINS4	3.85869e-181	0.264807	0.216	0.02	9.10843e-177	NDUFB3	4.2583e-29	0.294716	0.75	0.572	1.00517e-24
CXCL16	2.74399e-55	0.370528	0.721	0.582	6.47718e-51	SLC38A2	1.12801e-44	0.412311	0.609	0.464	2.66267e-40	PTPRE	9.6116e-12	0.398513	0.598	0.625	2.26882e-07	TTF2	1.54492e-180	0.396092	0.372	0.071	3.64678e-176	PSMA7	7.72634e-29	0.275579	0.934	0.818	1.8238e-24
FLI1	1.79806e-54	0.393418	0.396	0.255	4.24432e-50	FAM195A	1.24452e-44	0.354999	0.438	0.296	2.93769e-40	LRRK2	1.39758e-11	0.382918	0.129	0.075	3.29899e-07	SNRPD1	2.81879e-180	0.757795	0.831	0.397	6.65375e-176	ACAA1	1.07989e-28	0.284807	0.468	0.304	2.54909e-24
NFATC2	2.95739e-54	0.39333	0.283	0.154	6.98091e-50	PIM1	1.59378e-44	0.420556	0.318	0.186	3.76211e-40	VASP	5.0009e-11	0.434275	0.554	0.598	1.18046e-06	LRR1	8.89175e-180	0.36204	0.322	0.053	2.0989e-175	ALDH2	2.05206e-28	0.274647	0.307	0.168	4.84388e-24
RPN2	3.40148e-54	0.422136	0.675	0.547	8.02919e-50	FLNA	1.59831e-44	0.363576	0.55	0.403	3.7728e-40	RP11-1143G9.4	5.34362e-11	0.351978	0.132	0.079	1.26136e-06	RAD21	1.81509e-179	0.898315	0.8	0.393	4.28453e-175	RP11-138A9.2	3.28729e-28	0.316769	0.219	0.105	7.75964e-24
CFD	5.30155e-54	0.501911	0.5	0.34	1.25143e-49	TIPARP	1.89637e-44	0.331633	0.48	0.321	4.47639e-40	CKAP4	5.59922e-11	0.316659	0.11	0.06	1.3217e-06	PA2G4	6.34281e-179	0.839707	0.88	0.49	1.49722e-174	CYCS	3.64585e-28	0.27864	0.85	0.684	8.60602e-24
TGFA	6.19479e-54	0.317084	0.178	0.07	1.46228e-49	EGR1	3.33663e-44	0.628961	0.753	0.66	7.87613e-40	UPP1	6.20784e-11	0.55737	0.445	0.425	1.46536e-06	E2F1	4.69265e-177	0.252934	0.162	0.008	1.1077e-172	SERPINB9	4.3458e-28	0.387876	0.487	0.323	1.02583e-23
NRIP1	2.58889e-53	0.424395	0.491	0.35	6.11106e-49	WBP5	7.74532e-44	0.389671	0.437	0.289	1.82828e-39	C9orf72	6.86652e-11	0.529376	0.342	0.309	1.62084e-06	MCM5	2.74201e-176	0.701674	0.516	0.152	6.47252e-172	SHFM1	5.41663e-28	0.264675	0.811	0.636	1.2786e-23
IFI16	2.63866e-53	0.354748	0.802	0.656	6.22856e-49	SDCBP	7.89464e-44	0.291169	0.951	0.902	1.86353e-39	FOSB	8.70231e-11	0.317205	0.873	0.893	2.05418e-06	SNRNP25	1.28817e-175	0.619415	0.611	0.202	3.04072e-171	CDC37	1.45667e-27	0.283	0.619	0.44	3.43847e-23
SNAP23	2.6523e-53	0.361488	0.611	0.478	6.26075e-49	RND3	1.09671e-43	0.428791	0.273	0.147	2.58878e-39	KLF2	8.86005e-11	0.595871	0.645	0.656	2.09142e-06	CDCA4	3.44743e-174	0.319578	0.29	0.044	8.13766e-170	SNHG15	1.60512e-27	0.267181	0.333	0.191	3.78889e-23
UTRN	3.11582e-53	0.432468	0.506	0.372	7.3549e-49	A1BG	1.80613e-43	0.361291	0.468	0.324	4.26337e-39	RAB27A	1.28329e-10	0.355901	0.116	0.067	3.02921e-06	SAE1	2.4411e-169	0.421523	0.42	0.097	5.76223e-165	PSMC4	1.61966e-27	0.329578	0.524	0.359	3.82321e-23
SGPP1	7.36999e-53	0.394843	0.324	0.189	1.73969e-48	LMAN1	2.49164e-43	0.408148	0.562	0.423	5.88152e-39	LILRB1	1.37752e-10	0.558924	0.339	0.307	3.25163e-06	LSM5	3.81701e-168	0.75646	0.873	0.473	9.01006e-164	IFITM3	2.002e-27	0.32475	0.881	0.765	4.72572e-23
SLC15A3	2.35107e-52	0.394699	0.634	0.512	5.5497e-48	PDE4DIP	7.43249e-43	0.296114	0.285	0.156	1.75444e-38	ATF3	2.53302e-10	0.507315	0.698	0.744	5.9792e-06	KNTC1	5.15776e-168	0.297649	0.235	0.028	1.21749e-163	RPL17	2.34216e-27	0.277139	0.724	0.549	5.52867e-23
SH2B3	2.7323e-52	0.439555	0.521	0.39	6.44958e-48	SQSTM1	7.99627e-43	0.29693	0.906	0.837	1.88752e-38	C5AR1	3.22594e-10	0.618906	0.54	0.569	7.61483e-06	FADS1	5.09389e-167	0.433142	0.369	0.077	1.20241e-162	COPE	2.52314e-27	0.290972	0.842	0.682	5.95587e-23
IL10RA	1.11971e-51	0.419166	0.555	0.425	2.64307e-47	TMEM38B	2.90546e-42	0.266022	0.152	0.061	6.85834e-38	KDM6B	3.42383e-10	0.567705	0.388	0.356	8.08196e-06	PRKDC	4.36334e-166	0.712763	0.709	0.291	1.02997e-161	PDCL3	4.71808e-27	0.288068	0.375	0.227	1.1137e-22
TBXAS1	1.33882e-51	0.396673	0.454	0.32	3.16027e-47	ATP6V1D	3.68211e-42	0.41783	0.473	0.337	8.69163e-38	LTA4H	4.73957e-10	0.486164	0.283	0.24	1.11878e-05	MIS18A	1.25727e-165	0.352433	0.316	0.056	2.96778e-161	FAM26F	6.25024e-27	0.301132	0.561	0.385	1.47537e-22
ARHGAP4	1.3838e-51	0.439608	0.53	0.398	3.26647e-47	AP3S1	3.72099e-42	0.319696	0.609	0.47	8.78339e-38	PSME1	7.91666e-10	0.326031	0.663	0.733	1.86873e-05	C19orf48	9.69142e-165	0.437177	0.382	0.084	2.28766e-160	CCT3	7.11084e-27	0.277942	0.622	0.442	1.67851e-22
ETV5	3.39624e-51	0.488606	0.453	0.322	8.01681e-47	FAM129B	5.05467e-42	0.275971	0.229	0.115	1.19315e-37	HSPA8	8.13931e-10	0.408808	0.869	0.931	1.92128e-05	CDCA7	2.55087e-163	0.273339	0.174	0.013	6.02134e-159	MRPL52	7.66011e-27	0.288286	0.703	0.527	1.80817e-22
SAMSN1	4.13192e-51	0.322155	0.695	0.553	9.7534e-47	PNRC1	6.85909e-42	0.300217	0.914	0.876	1.61909e-37	NRGN	9.67254e-10	0.307583	0.102	0.057	2.2832e-05	CKAP5	1.55091e-162	0.600923	0.496	0.145	3.66092e-158	CNN2	1.44581e-26	0.268198	0.504	0.337	3.41284e-22
SLC9A9	5.66749e-51	0.417311	0.38	0.246	1.33781e-46	SOAT1	7.24646e-42	0.385826	0.455	0.316	1.71053e-37	PTGIR	1.04318e-09	0.319566	0.113	0.066	2.46242e-05	MZT1	1.34632e-161	0.588161	0.596	0.203	3.17798e-157	EIF3L	2.82254e-26	0.28295	0.695	0.533	6.6626e-22
P2RY13	7.59315e-51	0.429437	0.307	0.169	1.79236e-46	PIK3CB	8.15183e-42	0.287113	0.305	0.175	1.92424e-37	MARCKSL1	1.34951e-09	0.583451	0.23	0.177	3.18551e-05	TIMELESS	5.26377e-161	0.274323	0.219	0.025	1.24251e-156	MYEOV2	3.12105e-26	0.270384	0.762	0.595	7.36724e-22
APPL2	2.49804e-50	0.371114	0.259	0.138	5.89661e-46	HSD17B14	8.72562e-42	0.264123	0.229	0.115	2.05968e-37	OSM	1.66126e-09	0.542071	0.153	0.1	3.9214e-05	PXMP2	1.88185e-159	0.316612	0.262	0.039	4.4421e-155	NDUFS6	3.50474e-26	0.283953	0.786	0.626	8.27293e-22
CD63	6.75883e-50	0.282281	0.98	0.952	1.59542e-45	PDK1	9.0455e-42	0.299856	0.221	0.109	2.13519e-37	PSME2	1.88641e-09	0.388039	0.589	0.619	4.45286e-05	CHAF1A	2.308e-158	0.28413	0.239	0.032	5.44803e-154	CPVL	3.84108e-26	0.31556	0.796	0.596	9.06688e-22
QKI	6.94064e-50	0.337805	0.828	0.733	1.63834e-45	ANKRD37	1.76823e-41	0.331279	0.449	0.295	4.1739e-37	MAP4K4	2.65082e-09	0.442174	0.164	0.114	6.25726e-05	NRM	1.95345e-156	0.367321	0.342	0.07	4.61111e-152	PHLDA2	5.03913e-26	0.323101	0.363	0.218	1.18949e-21
CIRBP	1.41055e-49	0.377991	0.699	0.603	3.32959e-45	PLP2	5.07273e-41	0.290392	0.368	0.227	1.19742e-36	RGS2	3.37839e-09	0.620581	0.685	0.728	7.97469e-05	RFC4	6.1977e-156	0.351477	0.277	0.045	1.46297e-151	SEPT6	5.83121e-26	0.292275	0.391	0.245	1.37646e-21
ADORA3	1.57199e-49	0.370979	0.264	0.14	3.71068e-45	EIF4EBP1	5.44984e-41	0.416362	0.63	0.497	1.28643e-36	APRT	3.87285e-09	0.375012	0.656	0.742	9.14186e-05	HN1	2.6399e-154	0.991085	0.865	0.513	6.23149e-150	FAM49B	9.33412e-26	0.292213	0.884	0.759	2.20332e-21
TMEM26	1.72989e-49	0.259082	0.162	0.063	4.0834e-45	SLC43A3	3.02991e-40	0.355549	0.481	0.343	7.15209e-36	CFD	4.42546e-09	0.368418	0.432	0.384	0.000104463	CKLF	5.18552e-154	0.756885	0.91	0.548	1.22404e-149	C17orf89	1.15985e-25	0.266474	0.458	0.302	2.73781e-21
SESN1	2.31683e-49	0.386151	0.248	0.129	5.46887e-45	ABCG1	4.50988e-40	0.409499	0.396	0.264	1.06456e-35	SLC16A7	6.25126e-09	0.281419	0.106	0.062	0.000147561	GEN1	2.8939e-153	0.282325	0.251	0.037	6.83106e-149	FKBP1A	2.65003e-25	0.260119	0.871	0.748	6.2554e-21
CNRIP1	4.46304e-49	0.277995	0.205	0.094	1.0535e-44	DHRS9	4.83711e-40	0.259139	0.255	0.133	1.1418e-35	LYN	1.86669e-08	0.440839	0.566	0.641	0.000440633	TUBG1	6.00861e-153	0.338172	0.315	0.06	1.41833e-148	NDUFA12	2.76134e-25	0.265776	0.598	0.429	6.51815e-21
CYB5R1	9.44669e-49	0.341357	0.287	0.162	2.22989e-44	MAP1LC3B	9.36636e-40	0.333739	0.762	0.653	2.21093e-35	LGALS2	2.05318e-08	0.286054	0.322	0.267	0.000484654	SNRPG	1.2593e-152	0.708264	0.932	0.618	2.97257e-148	UFC1	2.79441e-25	0.287607	0.646	0.474	6.5962e-21
LINC00998	1.32409e-48	0.395829	0.544	0.428	3.12552e-44	MMP24-AS1	1.57758e-39	0.322775	0.51	0.373	3.72387e-35	TMEM167A	2.22478e-08	0.418794	0.538	0.596	0.000525159	CEP152	1.64306e-152	0.301655	0.27	0.043	3.87845e-148	IFITM2	4.13648e-25	0.284858	0.708	0.533	9.76416e-21
PIK3IP1	1.60774e-48	0.319189	0.237	0.118	3.79506e-44	NR4A2	1.95673e-39	0.456652	0.706	0.573	4.61887e-35	POU2F2	2.24037e-08	0.514846	0.265	0.224	0.000528839	MIS18BP1	1.84357e-152	0.566232	0.607	0.21	4.35175e-148	GSTK1	4.66135e-25	0.257761	0.616	0.446	1.10031e-20
CHCHD6	7.43407e-48	0.300876	0.175	0.074	1.75481e-43	DCXR	2.06137e-39	0.399373	0.478	0.347	4.86585e-35	NLRP3	6.1554e-08	0.55261	0.276	0.236	0.00145298	SIVA1	2.27313e-152	0.73868	0.78	0.39	5.36572e-148	COX7A2	5.22065e-25	0.265554	0.898	0.79	1.23233e-20
LGALS9	8.11466e-48	0.361701	0.735	0.639	1.91547e-43	ZNF331	2.17713e-39	0.392697	0.609	0.465	5.13911e-35	LAMTOR4	6.87346e-08	0.274966	0.711	0.805	0.00162248	ILF2	2.39829e-152	0.584715	0.703	0.284	5.66116e-148	ENSA	5.87737e-25	0.255618	0.542	0.376	1.38735e-20
PRDX1	8.18908e-48	0.297448	0.965	0.918	1.93303e-43	NR1H3	3.04236e-39	0.384995	0.445	0.305	7.18149e-35	EIF3K	7.72558e-08	0.253904	0.716	0.797	0.00182362	UQCC2	1.24296e-151	0.661966	0.802	0.384	2.934e-147	S100B	7.11427e-25	0.472499	0.181	0.087	1.67932e-20
SIGLEC12	1.37356e-47	0.314773	0.229	0.115	3.24228e-43	BRI3	5.04811e-39	0.279015	0.954	0.931	1.19161e-34	QPCT	1.36059e-07	0.305183	0.118	0.077	0.00321168	PAICS	1.47767e-150	0.494072	0.509	0.155	3.48805e-146	TXNDC17	8.44867e-25	0.26229	0.672	0.491	1.99431e-20
PLA2G15	1.67713e-47	0.387062	0.412	0.282	3.95888e-43	FMNL2	9.10013e-39	0.322226	0.459	0.319	2.14809e-34	MEGF9	1.56258e-07	0.331973	0.126	0.085	0.00368846	ACTL6A	3.51352e-150	0.431832	0.494	0.143	8.29366e-146	PGLS	9.41631e-25	0.269023	0.787	0.632	2.22272e-20
ACVRL1	1.85112e-47	0.360875	0.287	0.166	4.36957e-43	OTOA	1.34757e-38	0.394567	0.423	0.285	3.18095e-34	EEF2	2.26649e-07	0.291374	0.682	0.803	0.00535005	MASTL	8.98032e-150	0.339934	0.283	0.049	2.1198e-145	CLEC4A	4.83886e-24	0.256959	0.41	0.261	1.14221e-19
PPT1	1.95478e-47	0.341544	0.824	0.71	4.61427e-43	MAFF	2.12718e-38	0.348126	0.487	0.341	5.0212e-34	ARL4A	2.49675e-07	0.449425	0.358	0.338	0.00589359	CHCHD2	1.20789e-148	0.626998	0.984	0.857	2.85124e-144	IGSF6	5.66679e-24	0.356527	0.849	0.748	1.33765e-19
VOPP1	2.5355e-47	0.394345	0.51	0.384	5.98505e-43	NFKBIZ	1.14259e-37	0.341529	0.723	0.602	2.69709e-33	DUSP2	3.91693e-07	0.509982	0.465	0.458	0.00924592	WDHD1	2.02927e-147	0.260117	0.188	0.02	4.79008e-143	PHPT1	8.59093e-24	0.265618	0.766	0.59	2.02789e-19
WLS	1.28174e-46	0.298068	0.165	0.068	3.02556e-42	SEC61G	1.43906e-37	0.316487	0.906	0.842	3.3969e-33	OSCAR	4.65608e-07	0.449874	0.209	0.172	0.0109907	MMS22L	3.85417e-147	0.31236	0.251	0.039	9.09776e-143	EIF3I	1.01831e-23	0.260695	0.573	0.416	2.40372e-19
GSAP	1.56284e-46	0.353041	0.305	0.178	3.68909e-42	FABP3	1.85125e-37	0.536829	0.263	0.148	4.36988e-33	RIPK2	4.69743e-07	0.478815	0.355	0.345	0.0110883	HMGN1	1.10196e-145	0.670714	0.962	0.713	2.60117e-141	PSMD8	2.01968e-23	0.263599	0.712	0.552	4.76745e-19
RARRES1	1.74911e-46	0.362111	0.215	0.103	4.12877e-42	SLC17A5	2.42951e-37	0.295363	0.343	0.215	5.73486e-33	EIF3E	5.78396e-07	0.273175	0.729	0.835	0.013653	PFN1	1.69644e-145	0.561622	0.999	0.958	4.00444e-141	DUSP4	2.24698e-23	0.374951	0.131	0.054	5.304e-19
HMOX1	2.06286e-46	0.317939	0.78	0.657	4.86938e-42	NCEH1	3.56527e-37	0.373815	0.461	0.326	8.41582e-33	WAS	1.3601e-06	0.421408	0.415	0.442	0.0321052	CSE1L	6.64524e-144	0.467694	0.524	0.164	1.56861e-139	RUNX3	2.42492e-23	0.377808	0.296	0.177	5.72403e-19
VAMP5	2.65432e-46	0.380182	0.641	0.513	6.26551e-42	TNS3	3.81764e-37	0.290879	0.345	0.214	9.01155e-33	CCL3L3	1.42515e-06	1.07234	0.523	0.549	0.0336408	SSRP1	1.63008e-143	0.457632	0.515	0.159	3.84781e-139	SPINT2	3.11171e-23	0.301998	0.512	0.366	7.34519e-19
MSR1	5.16049e-46	0.341018	0.819	0.681	1.21813e-41	SQRDL	5.22028e-37	0.316496	0.521	0.388	1.23225e-32							CFL1	3.44812e-143	0.517288	1	0.964	8.13928e-139	STK17B	4.61142e-23	0.281863	0.473	0.317	1.08853e-18
KLHDC8B	6.25376e-46	0.366146	0.265	0.144	1.4762e-41	MGST3	6.94219e-37	0.330705	0.812	0.727	1.6387e-32							CENPQ	5.06496e-143	0.318405	0.289	0.054	1.19558e-138	FBP1	6.05989e-23	0.385675	0.561	0.409	1.43044e-18
GAS6	3.79181e-45	0.406381	0.254	0.142	8.95056e-41	CCL20	1.09613e-36	0.568314	0.246	0.137	2.58742e-32							CDK5RAP2	1.47012e-142	0.356355	0.33	0.071	3.47022e-138	TUFM	6.71709e-23	0.267591	0.62	0.467	1.58557e-18
TREM2	5.72777e-45	0.45954	0.557	0.428	1.35204e-40	MPP1	1.17727e-36	0.329096	0.594	0.456	2.77895e-32							HNRNPR	2.49838e-141	0.642498	0.807	0.404	5.89743e-137	DRAP1	1.09275e-22	0.25039	0.845	0.7	2.57943e-18
TCN2	2.07565e-44	0.329227	0.247	0.135	4.89957e-40	PAPSS2	1.27488e-36	0.305886	0.307	0.185	3.00936e-32							HIST2H2AC	3.01773e-141	0.371409	0.291	0.056	7.12335e-137	MEF2C	1.27124e-22	0.261209	0.732	0.569	3.00077e-18
IFNGR1	4.53722e-44	0.40392	0.753	0.662	1.07101e-39	CHST15	2.40208e-36	0.295362	0.402	0.266	5.6701e-32							NDC1	1.83168e-140	0.279856	0.283	0.052	4.32368e-136	SNHG8	5.80998e-22	0.265137	0.527	0.377	1.37145e-17
OSTF1	5.71026e-44	0.354181	0.688	0.598	1.34791e-39	MCL1	3.43785e-36	0.296562	0.903	0.854	8.11503e-32							MAGOHB	3.69798e-140	0.412086	0.439	0.124	8.72909e-136	PSMA4	8.88396e-21	0.260289	0.773	0.618	2.09706e-16
ANKH	6.87188e-44	0.386199	0.403	0.279	1.62211e-39	BCL2L1	8.57094e-36	0.322773	0.35	0.225	2.02317e-31							RPSA	3.94651e-140	0.61598	0.995	0.931	9.31575e-136	PLEKHO1	1.20624e-20	0.274066	0.829	0.684	2.84734e-16
CCL8	7.38248e-44	0.847681	0.161	0.066	1.74263e-39	GPI	1.72322e-35	0.319164	0.552	0.418	4.06765e-31							PSMC3	7.83625e-140	0.565959	0.711	0.303	1.84975e-135	PDIA3	1.39743e-20	0.271746	0.826	0.715	3.29863e-16
CLIC2	9.69728e-44	0.36369	0.329	0.206	2.28904e-39	DARS	3.15926e-35	0.340872	0.653	0.541	7.45743e-31							DONSON	1.08056e-139	0.286961	0.212	0.028	2.55065e-135	SLIRP	1.69372e-20	0.258796	0.66	0.506	3.99803e-16
IGFBP4	2.2174e-43	0.37627	0.167	0.073	5.23418e-39	GATM	8.88099e-35	0.372816	0.784	0.668	2.09636e-30							SUPT16H	1.92996e-139	0.577258	0.652	0.258	4.55567e-135	LAMTOR1	7.53364e-20	0.251232	0.706	0.558	1.77832e-15
STOM	2.39486e-43	0.375868	0.483	0.362	5.65306e-39	EGR2	1.13233e-34	0.405391	0.311	0.19	2.67287e-30							ITGB3BP	1.10281e-138	0.385827	0.408	0.107	2.60318e-134	IFI30	7.56017e-20	0.318902	0.45	0.307	1.78458e-15
RBM47	2.47395e-43	0.373503	0.562	0.446	5.83975e-39	MYL9	1.61408e-34	0.256889	0.126	0.05	3.81003e-30							COX8A	3.40529e-137	0.621903	0.978	0.837	8.03819e-133	DOK2	7.74641e-20	0.262107	0.75	0.624	1.82854e-15
CCND1	2.84186e-43	0.431462	0.271	0.158	6.7082e-39	NBL1	6.80923e-34	0.2582	0.181	0.089	1.60732e-29							HADH	8.14179e-137	0.443793	0.508	0.159	1.92187e-132	MYDGF	1.21917e-18	0.265026	0.641	0.507	2.87785e-14
PARP14	2.94857e-43	0.37927	0.6	0.483	6.96011e-39	CTD-3252C9.4	1.66641e-33	0.267691	0.364	0.232	3.93356e-29							LBR	1.77999e-136	0.634831	0.693	0.301	4.20166e-132	PMAIP1	1.75267e-18	0.354483	0.449	0.317	4.13719e-14
RAB3IL1	5.64533e-43	0.34586	0.264	0.15	1.33258e-38	CD99	1.76157e-33	0.299815	0.786	0.693	4.15819e-29							TEX30	3.1617e-136	0.329214	0.32	0.069	7.46318e-132	RILPL2	2.63928e-18	0.309166	0.449	0.319	6.23002e-14
SLAMF8	7.33454e-43	0.376969	0.425	0.304	1.73132e-38	GSTO1	2.64146e-33	0.299186	0.84	0.757	6.23517e-29							CCDC167	1.83753e-135	0.499494	0.589	0.215	4.3375e-131	PDIA6	4.73862e-18	0.283585	0.787	0.679	1.11855e-13
GM2A	7.98533e-43	0.373622	0.531	0.412	1.88494e-38	NPL	3.09518e-33	0.308012	0.678	0.544	7.30617e-29							ANAPC11	3.82863e-135	0.688391	0.89	0.569	9.03747e-131	SRSF7	9.43588e-18	0.313813	0.761	0.623	2.22734e-13
OSBPL1A	1.06001e-42	0.350674	0.302	0.186	2.50216e-38	ARHGAP18	4.05962e-33	0.300507	0.73	0.625	9.58273e-29							NUP37	9.13908e-135	0.37547	0.42	0.116	2.15728e-130	PHACTR1	1.62907e-17	0.258364	0.534	0.393	3.84543e-13
SCARB2	1.11781e-42	0.308789	0.772	0.658	2.6386e-38	DSTN	8.84273e-33	0.319897	0.624	0.505	2.08733e-28							SVIP	4.36462e-134	0.382638	0.38	0.097	1.03027e-129	SELK	1.62964e-17	0.337205	0.67	0.542	3.84676e-13
SNX18	1.19911e-42	0.391975	0.426	0.306	2.8305e-38	CCDC88A	1.13785e-32	0.354868	0.729	0.655	2.68589e-28							MPHOSPH9	5.67642e-134	0.332895	0.321	0.07	1.33992e-129	ATF7IP2	4.2055e-16	0.2693	0.211	0.123	9.92709e-12
PECAM1	2.06662e-42	0.342546	0.331	0.209	4.87827e-38	GUK1	2.96074e-32	0.28703	0.831	0.774	6.98882e-28							HAUS1	3.48085e-133	0.406032	0.42	0.119	8.21654e-129	FILIP1L	7.81549e-16	0.275753	0.199	0.116	1.84485e-11
IFT74	3.66683e-42	0.289306	0.158	0.068	8.65555e-38	PRKAG2	4.44693e-32	0.283513	0.267	0.161	1.0497e-27							PPIH	9.84428e-133	0.399477	0.447	0.13	2.32374e-128	UBC	4.19214e-15	0.250717	0.995	0.983	9.89554e-11
LAMP1	4.18301e-42	0.287381	0.781	0.668	9.874e-38	IL18BP	4.55575e-32	0.31474	0.589	0.469	1.07538e-27							ALOX5AP	9.85629e-133	0.768066	0.585	0.228	2.32658e-128	HSPA6	1.81042e-13	0.372819	0.648	0.525	4.27351e-09
NCK1	5.24471e-42	0.37909	0.389	0.269	1.23801e-37	IER3	1.03977e-31	0.391374	0.874	0.847	2.45438e-27							BCL2L12	1.10658e-132	0.310409	0.334	0.076	2.61208e-128	ARL4A	3.61794e-13	0.253009	0.437	0.325	8.54015e-09
SPATS2L	5.27028e-42	0.381359	0.48	0.362	1.24405e-37	ARHGAP10	1.17586e-31	0.279627	0.31	0.198	2.77562e-27							SET	2.64526e-130	0.643549	0.959	0.713	6.24413e-126	METRNL	5.71844e-13	0.250892	0.739	0.634	1.34984e-08
DDX5	7.72895e-42	0.318505	0.953	0.92	1.82442e-37	SNAPC1	1.6027e-31	0.330779	0.289	0.178	3.78318e-27							H3F3A	3.03635e-130	0.478903	0.997	0.978	7.1673e-126	PPIF	9.11625e-13	0.26994	0.464	0.353	2.15189e-08
FCGBP	7.82846e-42	0.789137	0.237	0.127	1.84791e-37	TSC22D1	3.26505e-31	0.347841	0.223	0.124	7.70715e-27							NETO2	9.521e-130	0.280595	0.239	0.04	2.24743e-125	MXD1	4.43004e-12	0.311935	0.482	0.386	1.04571e-07
TFEC	1.78382e-41	0.349299	0.525	0.406	4.2107e-37	IL1R2	5.32381e-31	0.284189	0.189	0.099	1.25669e-26							HNRNPD	1.95657e-129	0.643648	0.875	0.513	4.6185e-125	REL	5.29796e-12	0.442815	0.712	0.608	1.25058e-07
STON2	2.10838e-41	0.258464	0.144	0.058	4.97682e-37	PTPN12	6.32194e-31	0.292322	0.55	0.428	1.49229e-26							SNRPB	2.35596e-129	0.706203	0.863	0.524	5.56124e-125	STK4	6.87219e-12	0.265683	0.548	0.442	1.62218e-07
AKAP9	2.80501e-41	0.393751	0.459	0.34	6.62122e-37	DUSP5	7.48152e-31	0.261043	0.22	0.122	1.76601e-26							CBR3	5.60797e-129	0.27857	0.219	0.034	1.32376e-124	EZR	1.90811e-11	0.423811	0.56	0.458	4.5041e-07
DNPH1	3.42188e-41	0.365036	0.538	0.428	8.07734e-37	OXR1	2.45729e-30	0.286985	0.343	0.227	5.80043e-26							CCDC14	2.03604e-128	0.38704	0.389	0.103	4.80608e-124	SYAP1	1.38757e-10	0.259666	0.422	0.33	3.27537e-06
VMP1	3.45488e-41	0.397656	0.814	0.741	8.15525e-37	ZFP36	4.06274e-30	0.316853	0.85	0.818	9.59011e-26							TOPBP1	6.19113e-128	0.36584	0.386	0.103	1.46142e-123	NFKB1	2.4734e-10	0.304496	0.45	0.354	5.83845e-06
SERINC1	5.39822e-41	0.335635	0.644	0.53	1.27425e-36	INSIG2	1.33973e-29	0.348438	0.293	0.19	3.16242e-25							COQ2	2.37131e-127	0.429452	0.468	0.147	5.59748e-123	PIM3	8.23068e-10	0.305613	0.423	0.335	1.94285e-05
SLC8A1	9.33954e-41	0.378409	0.522	0.411	2.2046e-36	TGIF1	1.86325e-29	0.252734	0.356	0.236	4.39821e-25							DSN1	4.78015e-127	0.274539	0.244	0.043	1.12835e-122	TIMP1	3.17114e-09	0.299258	0.83	0.753	7.48547e-05
ARL4C	9.45865e-41	0.306237	0.88	0.784	2.23271e-36	FOXO3	3.2055e-29	0.288862	0.41	0.29	7.56659e-25							CALM2	8.21372e-127	0.616737	0.997	0.925	1.93885e-122	MYADM	3.65014e-09	0.264129	0.498	0.408	8.61616e-05
ADRBK2	1.45807e-40	0.354699	0.45	0.329	3.44177e-36	HAVCR2	1.52592e-28	0.292831	0.575	0.465	3.60194e-24							ALYREF	1.2478e-126	0.498775	0.57	0.211	2.94544e-122	DUSP5	5.1011e-08	0.265705	0.204	0.142	0.00120411
SNX2	2.83039e-40	0.331283	0.741	0.64	6.68113e-36	MAP2K3	2.16424e-28	0.269914	0.394	0.275	5.1087e-24							ASRGL1	1.49073e-126	0.279579	0.285	0.059	3.51888e-122	ID3	1.44918e-07	0.267864	0.185	0.129	0.00342079
GALNT1	3.35768e-40	0.374256	0.494	0.381	7.92579e-36	TIMP3	2.26572e-28	0.433147	0.102	0.04	5.34824e-24							MZT2A	2.00371e-126	0.645623	0.821	0.455	4.72977e-122	TXN	9.59677e-07	0.437779	0.828	0.737	0.0226532
BEX4	3.54794e-40	0.389321	0.389	0.27	8.37491e-36	RAB8B	2.63528e-28	0.260931	0.602	0.485	6.22058e-24							RBBP8	4.0747e-126	0.324208	0.336	0.081	9.61833e-122
NAAA	8.95644e-40	0.320439	0.338	0.221	2.11417e-35	BASP1	3.61523e-28	0.321888	0.641	0.542	8.53375e-24							NUP210	6.22994e-126	0.258448	0.244	0.043	1.47058e-121
METTL7A	9.72824e-40	0.362486	0.347	0.225	2.29635e-35	PFKFB3	6.13242e-28	0.2983	0.38	0.266	1.44756e-23							HNRNPA3	7.92474e-126	0.628006	0.956	0.741	1.87063e-121
STAT1	1.74978e-39	0.44036	0.63	0.511	4.13035e-35	RIOK3	6.13361e-28	0.294485	0.466	0.35	1.44784e-23							KDELC2	1.01826e-125	0.2984	0.254	0.047	2.40361e-121
TGFBI	2.28444e-39	0.329403	0.777	0.677	5.39242e-35	PPP1R15B	7.18987e-28	0.259162	0.533	0.411	1.69717e-23							HNRNPA1	1.55734e-125	0.586626	0.985	0.847	3.6761e-121
GTF2I	3.14941e-39	0.365604	0.48	0.365	7.43418e-35	ATP6V1H	1.01106e-27	0.295183	0.399	0.286	2.38661e-23							HAT1	2.40479e-125	0.46383	0.561	0.204	5.67652e-121
ATM	6.49501e-39	0.361711	0.498	0.38	1.53315e-34	ASPH	2.90886e-27	0.286558	0.403	0.292	6.86636e-23							NUCB2	8.59252e-125	0.463245	0.479	0.156	2.02826e-120
HSP90B1	7.20313e-39	0.335165	0.909	0.821	1.7003e-34	IDS	4.77763e-27	0.268922	0.426	0.307	1.12776e-22							POLE3	3.62633e-124	0.43559	0.58	0.215	8.55996e-120
CEBPA	2.15179e-38	0.355032	0.396	0.279	5.07931e-34	VMO1	5.65517e-27	0.401935	0.364	0.256	1.3349e-22							CMSS1	1.09552e-123	0.335745	0.356	0.091	2.58598e-119
GUSB	3.90911e-38	0.3401	0.522	0.419	9.22745e-34	FCGR2B	5.95458e-27	0.317978	0.341	0.23	1.40558e-22							CNTRL	1.96429e-123	0.441279	0.482	0.159	4.63671e-119
TRIM14	4.44578e-38	0.348764	0.285	0.179	1.04943e-33	AAED1	4.61024e-26	0.266241	0.313	0.212	1.08825e-21							RANGAP1	1.20015e-121	0.366051	0.371	0.1	2.83296e-117
FAM105A	4.49994e-38	0.383679	0.424	0.312	1.06221e-33	MDM2	1.56621e-25	0.318701	0.286	0.188	3.69703e-21							EXOSC8	1.25191e-121	0.399012	0.462	0.147	2.95514e-117
PLEKHA1	8.82746e-38	0.313361	0.258	0.151	2.08372e-33	ITGB5	4.28593e-25	0.259772	0.407	0.299	1.01169e-20							IFI16	1.82287e-120	0.632552	0.949	0.661	4.30289e-116
ADAM9	9.48085e-38	0.316231	0.628	0.513	2.23795e-33	RAP2A	1.07097e-24	0.306468	0.497	0.39	2.52803e-20							GLRX5	5.47431e-120	0.478464	0.649	0.271	1.29221e-115
PAPD4	2.04719e-37	0.368837	0.424	0.313	4.83239e-33	COLEC12	2.08286e-24	0.27016	0.324	0.22	4.91658e-20							NT5DC2	5.76528e-120	0.27089	0.252	0.049	1.3609e-115
TGOLN2	6.02124e-37	0.32875	0.678	0.585	1.42131e-32	TCIRG1	3.956e-24	0.274305	0.566	0.477	9.33813e-20							TMEM109	5.78021e-120	0.429028	0.499	0.17	1.36442e-115
TNFAIP8L2	6.38404e-37	0.309641	0.328	0.215	1.50695e-32	CNDP2	5.01334e-24	0.286405	0.604	0.498	1.1834e-19							TIMM10	1.36527e-119	0.557806	0.678	0.307	3.22273e-115
NCKAP1L	8.55856e-37	0.333897	0.61	0.514	2.02025e-32	SLC25A24	9.23527e-24	0.254104	0.449	0.343	2.17999e-19							BRI3BP	4.94943e-119	0.393471	0.404	0.119	1.16831e-114
CYTH4	8.90555e-37	0.367797	0.494	0.387	2.10216e-32	ACTN1	2.61501e-23	0.271753	0.508	0.403	6.17272e-19							RMI1	6.02979e-119	0.297226	0.302	0.069	1.42333e-114
SETX	1.31765e-36	0.33017	0.498	0.383	3.11032e-32	PPP1R14B	9.39671e-23	0.251739	0.66	0.56	2.21809e-18							RFWD3	1.77267e-117	0.293941	0.284	0.063	4.1844e-113
PEBP1	1.53064e-36	0.296778	0.7	0.618	3.61308e-32	NAA50	2.19881e-22	0.274809	0.482	0.376	5.19028e-18							HNRNPF	2.03945e-117	0.626233	0.923	0.636	4.81412e-113
CR1	1.54034e-36	0.305609	0.223	0.124	3.63597e-32	HMOX1	2.31255e-22	0.275413	0.767	0.666	5.45877e-18							TUBA1A	3.09442e-117	0.642492	0.843	0.47	7.30439e-113
ATP6AP2	2.14762e-36	0.289007	0.83	0.762	5.06945e-32	AHSG	3.15328e-22	0.325205	0.552	0.458	7.44332e-18							KPNB1	1.20723e-116	0.601494	0.82	0.445	2.84967e-112
ATP8B4	2.86519e-36	0.308153	0.252	0.15	6.76328e-32	IL6R	3.22634e-22	0.254314	0.36	0.259	7.61577e-18							MAD2L2	9.75347e-116	0.399956	0.484	0.164	2.30231e-111
ARPIN	3.83432e-36	0.346601	0.305	0.201	9.0509e-32	RDX	3.32134e-22	0.272039	0.488	0.385	7.84003e-18							TPRKB	3.23748e-115	0.458748	0.644	0.268	7.64207e-111
CLTA	3.93485e-36	0.281771	0.88	0.813	9.28822e-32	USF2	3.66293e-22	0.258636	0.549	0.448	8.64634e-18							TUBB6	5.17593e-115	0.366726	0.439	0.14	1.22178e-110
DAPK1	8.59651e-36	0.351521	0.438	0.331	2.02921e-31	ITGAX	4.56593e-22	0.260214	0.504	0.399	1.07779e-17							CRIP1	1.68546e-114	0.565052	0.513	0.19	3.97854e-110
SPPL2A	1.36578e-35	0.336705	0.552	0.455	3.22393e-31	SNX10	5.08237e-22	0.333352	0.509	0.407	1.19969e-17							SRSF3	1.50574e-113	0.570556	0.964	0.749	3.55431e-109
ATP6AP1	2.43116e-35	0.31062	0.642	0.564	5.73874e-31	FAM210A	1.25504e-21	0.2512	0.258	0.173	2.96253e-17							NOP56	4.01286e-113	0.495243	0.625	0.261	9.47235e-109
GPR137B	3.31178e-35	0.326975	0.442	0.333	7.81745e-31	WTAP	1.44132e-21	0.261261	0.568	0.465	3.40224e-17							CBX3	5.59924e-113	0.559988	0.857	0.509	1.3217e-108
TP53INP1	3.41296e-35	0.264767	0.186	0.095	8.0563e-31	BLVRB	2.09949e-21	0.420322	0.915	0.861	4.95584e-17							SNRPE	7.5662e-113	0.558556	0.861	0.518	1.786e-108
NR1H3	7.43694e-35	0.284991	0.43	0.308	1.75549e-30	CSF1	2.69807e-21	0.269842	0.166	0.094	6.36879e-17							PGP	2.2685e-112	0.480718	0.595	0.241	5.3548e-108
VMO1	7.77323e-35	0.250611	0.373	0.248	1.83487e-30	TMEM251	5.45331e-21	0.269151	0.343	0.255	1.28725e-16							SAP30	3.43445e-112	0.470556	0.548	0.21	8.10701e-108
FARP1	8.29439e-35	0.288108	0.242	0.141	1.95789e-30	CD300A	8.05692e-21	0.254399	0.591	0.502	1.90184e-16							NAP1L4	4.46036e-112	0.409376	0.536	0.196	1.05287e-107
MTSS1	1.3407e-34	0.325752	0.499	0.378	3.16473e-30	ARL8B	9.98373e-21	0.25853	0.622	0.523	2.35666e-16							GMPS	1.25982e-111	0.369226	0.448	0.145	2.9738e-107
P2RY6	2.01389e-34	0.339933	0.292	0.191	4.75379e-30	NGFRAP1	8.6718e-20	0.272076	0.248	0.166	2.04698e-15							JADE1	7.79872e-111	0.329289	0.351	0.096	1.84089e-106
SLC2A8	2.14081e-34	0.292188	0.225	0.13	5.05338e-30	H1F0	1.11474e-19	0.253668	0.267	0.18	2.63133e-15							PMM1	7.75196e-110	0.272058	0.308	0.076	1.82985e-105
STARD7	2.83018e-34	0.330173	0.43	0.326	6.68063e-30	ICAM1	1.60831e-19	0.272067	0.589	0.496	3.79643e-15							C9orf142	2.49985e-109	0.475657	0.62	0.26	5.9009e-105
ETNK1	3.11304e-34	0.337088	0.479	0.377	7.34832e-30	FAM162A	1.26564e-17	0.294129	0.482	0.403	2.98753e-13							YBX1	2.60283e-108	0.39647	0.998	0.969	6.14399e-104
PTPRJ	3.34533e-34	0.328966	0.376	0.272	7.89665e-30	NABP1	5.16349e-16	0.256163	0.705	0.63	1.21884e-11							COMMD4	2.63595e-108	0.473547	0.625	0.268	6.22216e-104
TBC1D9	4.31662e-34	0.321023	0.371	0.263	1.01894e-29	CA2	3.66276e-15	0.342659	0.348	0.27	8.64595e-11							ICMT	1.2303e-107	0.318982	0.334	0.091	2.90413e-103
FAM91A1	6.31951e-34	0.337411	0.447	0.342	1.49172e-29	TNF	2.88206e-14	0.267863	0.334	0.254	6.80311e-10							SRSF10	1.41694e-107	0.504258	0.735	0.357	3.34469e-103
FCGR2A	6.54972e-34	0.312004	0.825	0.747	1.54606e-29	HBEGF	5.92024e-14	0.32935	0.412	0.34	1.39747e-09							CDKN2D	1.52136e-107	0.262433	0.203	0.035	3.59118e-103
CRYL1	8.43155e-34	0.287888	0.242	0.144	1.99027e-29	PTTG1IP	8.38022e-14	0.286245	0.645	0.582	1.97815e-09							HPRT1	4.55967e-107	0.505178	0.738	0.362	1.07631e-102
TAPBP	1.05464e-33	0.301688	0.641	0.556	2.48948e-29	SLC5A3	1.35193e-12	0.293083	0.486	0.411	3.19123e-08							CORO1A	1.96471e-106	0.639653	0.83	0.478	4.6377e-102
CD164	1.10763e-33	0.294398	0.837	0.779	2.61457e-29													LSM3	4.58992e-106	0.543936	0.875	0.56	1.08345e-101
ITGB5	1.31658e-33	0.317793	0.407	0.295	3.10778e-29													VDAC3	4.73057e-106	0.526445	0.732	0.362	1.11665e-101
NCF4	1.47342e-33	0.354104	0.481	0.383	3.478e-29													MRPL51	6.03489e-106	0.573125	0.841	0.501	1.42454e-101
ZCCHC11	2.37849e-33	0.292401	0.249	0.15	5.61443e-29													ACAT2	2.69064e-105	0.257082	0.277	0.065	6.35126e-101
UCP2	2.57179e-33	0.289458	0.858	0.769	6.07071e-29													FDPS	4.54409e-105	0.439116	0.61	0.254	1.07263e-100
CYFIP1	3.21564e-33	0.314183	0.665	0.569	7.59052e-29													XRCC5	7.92208e-105	0.551874	0.875	0.534	1.87001e-100
GMFG	4.4308e-33	0.253216	0.829	0.752	1.04589e-28													BTG3	8.11755e-105	0.383938	0.446	0.152	1.91615e-100
PEPD	9.05187e-33	0.323698	0.407	0.31	2.13669e-28													HNRNPA2B1	4.70697e-104	0.507062	0.995	0.906	1.11108e-99
WDFY3	1.13427e-32	0.305921	0.294	0.192	2.67745e-28													BANF1	5.99305e-104	0.544796	0.811	0.461	1.41466e-99
ZNF358	1.16026e-32	0.264466	0.225	0.131	2.7388e-28													SNRPF	1.68327e-103	0.58201	0.831	0.486	3.97335e-99
NINJ1	1.32202e-32	0.287089	0.737	0.658	3.12062e-28													YWHAH	2.33731e-103	0.538375	0.964	0.728	5.51721e-99
ALDH1A1	1.66631e-32	0.267363	0.203	0.111	3.93332e-28													SNRNP40	3.97191e-103	0.325507	0.461	0.156	9.37569e-99
IRF8	2.81097e-32	0.307556	0.569	0.46	6.63529e-28													SRSF2	6.79519e-103	0.560023	0.878	0.535	1.604e-98
CD86	3.33498e-32	0.261018	0.668	0.582	7.87222e-28													TMEM160	9.79676e-103	0.506196	0.79	0.422	2.31253e-98
CYSLTR1	3.40536e-32	0.286415	0.277	0.176	8.03836e-28													PRPS2	1.2165e-102	0.320935	0.402	0.127	2.87155e-98
CORO1B	8.24559e-32	0.293062	0.614	0.533	1.94637e-27													CDK4	3.85724e-102	0.421831	0.513	0.195	9.10503e-98
CHST13	9.26724e-32	0.257077	0.185	0.1	2.18753e-27													BAZ1B	6.03349e-101	0.401765	0.565	0.227	1.42421e-96
GIMAP1	1.13068e-31	0.267038	0.268	0.17	2.66897e-27													PAFAH1B3	1.45664e-100	0.322156	0.395	0.125	3.43839e-96
ACP5	1.27278e-31	0.393576	0.616	0.509	3.00439e-27													NCAPH2	1.89825e-100	0.27339	0.269	0.064	4.48081e-96
RNF213	1.50875e-31	0.323019	0.511	0.416	3.56141e-27													SUZ12	3.17061e-100	0.473783	0.627	0.278	7.48423e-96
GIMAP8	1.78758e-31	0.282786	0.197	0.109	4.21959e-27													HINT2	5.22274e-100	0.411862	0.523	0.204	1.23283e-95
M6PR	2.1008e-31	0.296736	0.747	0.681	4.95894e-27													NUP107	1.03192e-99	0.272941	0.327	0.091	2.43584e-95
CD38	2.70704e-31	0.26846	0.199	0.111	6.38997e-27													PPM1G	2.50877e-99	0.477301	0.653	0.303	5.92195e-95
TRIM47	3.05641e-31	0.251894	0.2	0.113	7.21467e-27													CEP57	2.51024e-99	0.350208	0.427	0.143	5.92543e-95
DHRS3	3.14287e-31	0.299766	0.522	0.421	7.41874e-27													RNASEH2C	2.56741e-99	0.483739	0.769	0.4	6.06036e-95
KIAA0226L	3.82305e-31	0.293565	0.206	0.118	9.02431e-27													MAZ	8.21285e-99	0.425401	0.584	0.244	1.93864e-94
TMC6	4.82959e-31	0.32267	0.392	0.295	1.14003e-26													SEPT11	2.33422e-98	0.449277	0.621	0.273	5.50992e-94
ATRX	5.63071e-31	0.339338	0.575	0.49	1.32913e-26													LSM2	6.18768e-98	0.46984	0.691	0.337	1.4606e-93
TLR8	6.68795e-31	0.254268	0.182	0.096	1.57869e-26													AP2S1	7.10272e-98	0.492848	0.98	0.854	1.6766e-93
VSIG4	8.11603e-31	0.391286	0.467	0.369	1.91579e-26													ERH	7.48605e-98	0.534746	0.879	0.551	1.76708e-93
TNFSF13B	2.07012e-30	0.26833	0.645	0.549	4.88651e-26													CCT5	1.31307e-97	0.502674	0.75	0.389	3.0995e-93
ST6GAL1	3.47212e-30	0.288346	0.222	0.132	8.19593e-26													HERC5	2.85526e-97	0.333858	0.3	0.082	6.73983e-93
RAB20	3.62436e-30	0.291029	0.487	0.383	8.55531e-26													NUDT21	5.52529e-97	0.38269	0.559	0.224	1.30424e-92
SERPINB6	3.96485e-30	0.289575	0.713	0.643	9.35902e-26													EMC9	1.24614e-96	0.299864	0.33	0.096	2.9415e-92
RRBP1	4.57187e-30	0.302516	0.484	0.39	1.07919e-25													CD1C	1.38146e-96	0.590327	0.308	0.088	3.26094e-92
VCPIP1	5.47249e-30	0.278369	0.281	0.185	1.29178e-25													POLR3K	1.83953e-96	0.257245	0.292	0.076	4.3422e-92
PLXND1	8.96427e-30	0.322854	0.342	0.246	2.11602e-25													GPAA1	2.48849e-96	0.38048	0.529	0.21	5.87408e-92
PDIA4	1.81037e-29	0.330827	0.511	0.41	4.27338e-25													PSME2	7.45046e-96	0.588948	0.884	0.572	1.75868e-91
CCL18	1.95578e-29	0.537873	0.106	0.042	4.61663e-25													RHNO1	2.74494e-95	0.267628	0.326	0.094	6.47943e-91
SIRPA	2.90714e-29	0.305288	0.584	0.501	6.86231e-25													RBMX	4.37143e-95	0.459966	0.714	0.354	1.03188e-90
TCF7L2	3.04977e-29	0.255591	0.266	0.169	7.19898e-25													XPO1	9.2283e-94	0.46494	0.794	0.43	2.17834e-89
LRRC8C	3.14363e-29	0.313246	0.316	0.222	7.42054e-25													IMPA2	1.49556e-93	0.278163	0.296	0.081	3.53026e-89
HSPA5	3.97631e-29	0.338545	0.789	0.727	9.38607e-25													G2E3	1.76002e-93	0.31744	0.33	0.098	4.15453e-89
CAT	5.78996e-29	0.298141	0.547	0.46	1.36672e-24													VBP1	2.62116e-93	0.34909	0.57	0.232	6.18725e-89
RENBP	1.02701e-28	0.260183	0.253	0.161	2.42425e-24													POLD3	6.47114e-93	0.319379	0.361	0.115	1.52751e-88
ARHGEF12	1.61246e-28	0.256322	0.178	0.098	3.80621e-24													IMPDH2	1.32928e-92	0.382726	0.548	0.225	3.13778e-88
DNASE2	2.01089e-28	0.268146	0.248	0.155	4.74672e-24													COPS3	2.58421e-92	0.388041	0.511	0.204	6.10003e-88
DSC2	3.06431e-28	0.260805	0.242	0.149	7.23331e-24													NCL	3.35349e-92	0.631982	0.929	0.719	7.91592e-88
DDX17	3.82187e-28	0.274632	0.758	0.698	9.02152e-24													ARL6IP1	6.1318e-92	1.03364	0.863	0.655	1.44741e-87
SLC1A3	4.52615e-28	0.309751	0.308	0.213	1.0684e-23													PHGDH	1.85471e-91	0.271128	0.188	0.036	4.37804e-87
PTBP3	4.55121e-28	0.308103	0.68	0.611	1.07431e-23													SNRPA	4.43784e-91	0.307232	0.46	0.168	1.04755e-86
PLEKHO2	8.83206e-28	0.299673	0.416	0.322	2.08481e-23													ZDHHC12	6.4351e-91	0.403183	0.534	0.222	1.51901e-86
MEF2C	1.36057e-27	0.292477	0.66	0.561	3.21162e-23													RPLP0	1.01766e-90	0.468779	0.995	0.927	2.40219e-86
NDFIP1	2.15395e-27	0.293721	0.603	0.527	5.08441e-23													SNRPD3	1.10703e-90	0.512273	0.851	0.535	2.61315e-86
RHOQ	2.61928e-27	0.296404	0.527	0.446	6.18282e-23													CTCF	1.64143e-90	0.326498	0.469	0.176	3.8746e-86
ITM2C	3.34796e-27	0.28784	0.211	0.128	7.90287e-23													CMC2	1.8359e-90	0.37927	0.592	0.253	4.33365e-86
CD200R1	4.34912e-27	0.272809	0.193	0.114	1.02661e-22													C4orf27	2.09984e-90	0.359471	0.45	0.165	4.95667e-86
CCDC170	5.67676e-27	0.274633	0.219	0.135	1.34e-22													MTHFD1	9.22621e-90	0.302039	0.279	0.077	2.17785e-85
CHID1	6.14957e-27	0.306688	0.358	0.271	1.45161e-22													PSMD14	3.75141e-89	0.380204	0.631	0.284	8.8552e-85
ADAMDEC1	6.95023e-27	0.300559	0.164	0.087	1.6406e-22													SLC2A4RG	3.26271e-88	0.270253	0.364	0.117	7.70164e-84
TNFRSF21	9.49084e-27	0.28838	0.225	0.141	2.24031e-22													CBX1	7.54125e-88	0.322859	0.526	0.21	1.78011e-83
APPL1	1.49187e-26	0.287722	0.507	0.422	3.52156e-22													SNRPA1	1.26285e-87	0.329389	0.478	0.186	2.98096e-83
SCAMP2	1.59906e-26	0.300562	0.531	0.451	3.77458e-22													ADAM15	2.88754e-87	0.273318	0.369	0.121	6.81605e-83
LPP	1.77463e-26	0.295466	0.513	0.427	4.18902e-22													VPS29	4.21087e-87	0.507549	0.909	0.652	9.93976e-83
APOL6	1.99266e-26	0.304143	0.401	0.308	4.70366e-22													HDGF	6.51811e-87	0.430328	0.625	0.292	1.5386e-82
N4BP2L2	4.14002e-26	0.250436	0.634	0.564	9.77253e-22													RHEB	1.43025e-86	0.559875	0.842	0.54	3.37611e-82
CD33	5.2025e-26	0.329186	0.373	0.287	1.22805e-21													EBP	1.81095e-86	0.334156	0.389	0.136	4.27474e-82
AHR	5.59603e-26	0.31794	0.585	0.508	1.32094e-21													HP1BP3	2.8865e-86	0.576426	0.781	0.467	6.81359e-82
ATP6V0A1	9.07086e-26	0.278438	0.489	0.394	2.14118e-21													NUP50	4.37843e-86	0.312355	0.48	0.185	1.03353e-81
TMEM106B	9.43323e-26	0.250468	0.243	0.156	2.22671e-21													SERBP1	4.55661e-86	0.509312	0.942	0.734	1.07559e-81
THEMIS2	1.35972e-25	0.257898	0.415	0.325	3.20962e-21													SAMD1	9.89939e-86	0.405386	0.527	0.225	2.33675e-81
EFR3A	1.6938e-25	0.307702	0.451	0.365	3.99822e-21													NDUFS8	1.49394e-85	0.460171	0.803	0.462	3.52645e-81
ALDH9A1	1.86321e-25	0.294655	0.327	0.241	4.3981e-21													COX5A	6.6114e-85	0.498665	0.907	0.615	1.56062e-80
MMP14	1.87416e-25	0.267272	0.243	0.159	4.42395e-21													GGCT	1.27998e-84	0.392451	0.532	0.229	3.02139e-80
TRAM1	2.48064e-25	0.270622	0.694	0.633	5.85555e-21													RALY	3.32718e-84	0.416307	0.699	0.345	7.85381e-80
TLR4	2.53801e-25	0.30805	0.4	0.311	5.99097e-21													EXOSC9	6.38869e-84	0.278757	0.329	0.103	1.50805e-79
PHKB	2.87406e-25	0.290936	0.364	0.276	6.78423e-21													PSMA4	8.22876e-83	0.475093	0.89	0.6	1.9424e-78
LACC1	3.56835e-25	0.294128	0.285	0.199	8.4231e-21													NUDT5	1.28324e-82	0.326993	0.528	0.221	3.02909e-78
KIAA1033	4.14509e-25	0.271032	0.555	0.477	9.78449e-21													C20orf27	2.14184e-82	0.426151	0.622	0.294	5.05582e-78
NEU1	5.64904e-25	0.312841	0.489	0.398	1.33346e-20													TRIM28	6.19794e-82	0.360641	0.557	0.239	1.46302e-77
EPS15	5.99792e-25	0.305987	0.403	0.319	1.41581e-20													REEP4	7.73717e-82	0.251847	0.324	0.102	1.82636e-77
TCF12	1.95957e-24	0.281029	0.346	0.262	4.62557e-20													POP5	9.21937e-82	0.269205	0.391	0.137	2.17623e-77
IL6ST	2.80238e-24	0.287502	0.46	0.38	6.61501e-20													HINT1	1.27361e-81	0.426364	0.989	0.876	3.00636e-77
TGFBR2	2.86007e-24	0.276102	0.398	0.307	6.7512e-20													SRP9	1.33764e-81	0.482105	0.88	0.574	3.1575e-77
GNPTAB	8.22625e-24	0.282687	0.481	0.402	1.94181e-19													PSMB9	1.98982e-81	0.468316	0.73	0.389	4.69698e-77
ZNF330	8.29272e-24	0.279148	0.381	0.298	1.9575e-19													CCT6A	5.95056e-81	0.485986	0.781	0.448	1.40463e-76
FEM1B	8.44907e-24	0.273376	0.368	0.282	1.9944e-19													RPA1	6.34341e-81	0.32114	0.397	0.144	1.49736e-76
IFI44L	1.25301e-23	0.299635	0.235	0.151	2.95772e-19													RNASEH2B	1.00691e-80	0.334941	0.524	0.22	2.37681e-76
GIMAP7	1.32303e-23	0.276855	0.367	0.272	3.12301e-19													HNRNPM	1.78879e-80	0.420619	0.788	0.438	4.22244e-76
GBP4	1.44412e-23	0.263502	0.255	0.168	3.40886e-19													BOLA3	2.64631e-80	0.356496	0.567	0.254	6.24662e-76
ADI1	1.63138e-23	0.29587	0.432	0.356	3.85087e-19													PSMB2	2.76349e-80	0.4381	0.757	0.42	6.52321e-76
VPS13C	1.81737e-23	0.280888	0.569	0.502	4.28991e-19													NDUFS6	3.77631e-80	0.456541	0.9	0.608	8.91398e-76
GLMP	2.17564e-23	0.278516	0.361	0.277	5.13561e-19													HACD3	3.94132e-80	0.326893	0.433	0.167	9.30348e-76
EGFL7	2.24694e-23	0.327125	0.244	0.164	5.30389e-19													PARK7	4.70591e-80	0.484047	0.886	0.627	1.11083e-75
ITSN2	2.43868e-23	0.300452	0.48	0.402	5.7565e-19													ILF3	5.48773e-80	0.355699	0.6	0.273	1.29538e-75
GNG2	2.48635e-23	0.307321	0.387	0.307	5.86902e-19													PTGES3	6.54806e-80	0.450529	0.972	0.825	1.54567e-75
RAB32	3.52337e-23	0.297392	0.605	0.54	8.31692e-19													CBFB	1.31523e-79	0.362632	0.533	0.229	3.1046e-75
C4orf48	3.90054e-23	0.252928	0.667	0.603	9.20722e-19													RFC2	1.71703e-79	0.305476	0.349	0.121	4.05305e-75
CREBRF	4.04416e-23	0.250612	0.414	0.319	9.54624e-19													MSH6	1.78934e-79	0.278891	0.266	0.076	4.22374e-75
FUOM	4.64503e-23	0.282452	0.568	0.5	1.09646e-18													HIST1H1C	2.13069e-79	0.444834	0.476	0.203	5.02948e-75
ID2	4.95215e-23	0.371313	0.745	0.694	1.16895e-18													EIF5A	2.9458e-79	0.494909	0.859	0.567	6.95356e-75
GIMAP2	7.49851e-23	0.263367	0.255	0.176	1.77002e-18													PDS5B	5.79496e-79	0.31321	0.471	0.188	1.3679e-74
TSPYL1	8.08412e-23	0.263355	0.316	0.231	1.90826e-18													SUN2	6.97702e-79	0.307775	0.394	0.144	1.64693e-74
BLNK	8.47874e-23	0.269925	0.198	0.127	2.00141e-18													C1QBP	7.32081e-79	0.439632	0.713	0.371	1.72808e-74
NAGA	9.29307e-23	0.278944	0.407	0.325	2.19363e-18													DCTPP1	1.07758e-78	0.328254	0.396	0.148	2.54363e-74
ATF7IP	1.03719e-22	0.278657	0.343	0.262	2.44829e-18													MRPL37	1.10688e-78	0.295228	0.451	0.176	2.61278e-74
CYBRD1	1.08586e-22	0.253001	0.267	0.187	2.56316e-18													CDCA7L	1.11266e-78	0.284775	0.288	0.088	2.62644e-74
CCNL1	1.09528e-22	0.374404	0.745	0.708	2.5854e-18													SLBP	1.15368e-78	0.503549	0.631	0.33	2.72327e-74
ADCY7	1.10001e-22	0.266129	0.351	0.269	2.59657e-18													HLTF	2.34296e-78	0.252129	0.335	0.111	5.53055e-74
DBP	1.10168e-22	0.252054	0.244	0.165	2.60052e-18													CASP8AP2	2.36768e-78	0.271549	0.314	0.1	5.58892e-74
ARSA	1.3391e-22	0.252375	0.28	0.2	3.16094e-18													YWHAQ	9.88256e-78	0.434358	0.86	0.533	2.33278e-73
GNPDA1	1.74176e-22	0.274418	0.481	0.398	4.11142e-18													TPR	1.13974e-77	0.431661	0.69	0.364	2.69036e-73
OS9	3.96715e-22	0.267822	0.525	0.456	9.36445e-18													ATP5G3	1.80618e-77	0.480615	0.95	0.736	4.26349e-73
FAM65A	4.41872e-22	0.259329	0.243	0.167	1.04304e-17													TPGS2	5.27392e-77	0.255977	0.413	0.153	1.24491e-72
GOLIM4	6.31151e-22	0.278984	0.311	0.234	1.48983e-17													CCND3	6.24552e-77	0.27369	0.404	0.149	1.47425e-72
COLGALT1	6.84764e-22	0.271574	0.441	0.364	1.61639e-17													HSPB11	7.44959e-77	0.367833	0.588	0.275	1.75848e-72
AAK1	7.4759e-22	0.28142	0.477	0.403	1.76469e-17													PIN1	1.02335e-76	0.366516	0.643	0.317	2.41562e-72
CD72	9.34785e-22	0.302095	0.353	0.273	2.20656e-17													RPA2	1.08077e-76	0.344745	0.437	0.175	2.55116e-72
LMBRD1	9.36596e-22	0.25275	0.355	0.273	2.21083e-17													NME1	1.63607e-76	0.438013	0.649	0.332	3.86194e-72
ISCU	1.37766e-21	0.257569	0.4	0.323	3.25196e-17													UCHL5	2.34358e-76	0.254813	0.444	0.172	5.53202e-72
ENG	1.61039e-21	0.254678	0.393	0.309	3.80132e-17													PSMD1	3.0117e-76	0.358551	0.612	0.286	7.10911e-72
ATG4C	1.75163e-21	0.268606	0.283	0.206	4.13472e-17													SF3A3	1.85651e-75	0.299841	0.473	0.195	4.38228e-71
LAP3	1.80746e-21	0.255647	0.643	0.563	4.26651e-17													DKC1	3.45423e-75	0.28105	0.408	0.154	8.15371e-71
EVI5	2.17401e-21	0.258021	0.287	0.208	5.13175e-17													PGAM1	3.84506e-75	0.463369	0.908	0.637	9.07625e-71
NECAP2	2.53973e-21	0.270913	0.472	0.399	5.99503e-17													PSMD7	4.31182e-75	0.407441	0.708	0.383	1.01781e-70
NRP2	2.84409e-21	0.286455	0.495	0.416	6.71346e-17													HMGA1	2.00471e-74	0.39645	0.637	0.321	4.73212e-70
INPP5D	3.17921e-21	0.251242	0.284	0.205	7.50452e-17													RSRC1	2.44358e-74	0.291836	0.512	0.218	5.76807e-70
ANXA7	3.70438e-21	0.251566	0.431	0.356	8.74418e-17													XRCC6	2.74111e-74	0.411236	0.774	0.448	6.47039e-70
ATG7	4.51444e-21	0.260567	0.287	0.211	1.06563e-16													CYB5B	9.04831e-74	0.306683	0.47	0.195	2.13585e-69
PIK3C2A	4.52031e-21	0.279383	0.289	0.214	1.06702e-16													KHDRBS1	2.69912e-73	0.43359	0.812	0.498	6.37127e-69
PDCD4	2.28715e-20	0.258346	0.394	0.322	5.39881e-16													ARL2	3.08304e-73	0.353674	0.59	0.276	7.27751e-69
EPN1	8.83375e-20	0.253291	0.383	0.309	2.08521e-15													UQCRQ	4.38503e-73	0.440649	0.917	0.663	1.03509e-68
FNBP1	1.46318e-19	0.26643	0.56	0.504	3.45383e-15													GALM	7.00709e-73	0.362767	0.586	0.279	1.65402e-68
APH1A	1.6547e-19	0.250501	0.493	0.427	3.90592e-15													YEATS4	1.05533e-72	0.257325	0.344	0.121	2.4911e-68
MT2A	1.95608e-19	0.394622	0.433	0.566	4.61732e-15													HNRNPUL1	2.00804e-72	0.340464	0.641	0.311	4.73998e-68
NUDT3	2.0688e-19	0.255587	0.504	0.439	4.88341e-15													MRPL3	2.98392e-72	0.280402	0.519	0.224	7.04355e-68
DICER1	2.0838e-19	0.261086	0.497	0.427	4.9188e-15													HMGN3	3.59055e-72	0.428986	0.77	0.442	8.47548e-68
DDAH2	2.34298e-19	0.250132	0.563	0.504	5.53061e-15													ERP29	3.66388e-72	0.438046	0.894	0.602	8.6486e-68
IFIT1	3.62684e-19	0.329409	0.122	0.065	8.56116e-15													MRPS11	4.41083e-72	0.276272	0.455	0.186	1.04118e-67
TM2D2	5.94334e-19	0.251842	0.359	0.287	1.40293e-14													RRP7A	6.98594e-72	0.313127	0.557	0.253	1.64903e-67
TSC22D3	1.12866e-18	0.261927	0.531	0.463	2.66421e-14													SDF2L1	1.47998e-71	0.464154	0.693	0.383	3.4935e-67
FCHSD2	1.25941e-18	0.271695	0.305	0.236	2.97283e-14													KMT5A	1.8963e-71	0.256794	0.39	0.148	4.47621e-67
OSBPL11	2.0239e-18	0.253647	0.329	0.258	4.77742e-14													MRPS16	4.19601e-71	0.344843	0.606	0.294	9.90468e-67
ITPRIPL2	6.90431e-18	0.270594	0.281	0.211	1.62976e-13													EEF1E1	1.00046e-70	0.310682	0.417	0.167	2.36159e-66
HPGDS	1.08226e-17	0.324396	0.219	0.152	2.55467e-13													SPCS3	1.64371e-70	0.424268	0.833	0.516	3.87998e-66
NHLRC3	3.09848e-17	0.250903	0.304	0.237	7.31396e-13													DHX15	1.67845e-70	0.295862	0.542	0.242	3.96197e-66
MAT2A	3.91275e-17	0.319084	0.558	0.506	9.23605e-13													PSMB8	1.81647e-70	0.41979	0.748	0.425	4.28777e-66
CCR1	4.16248e-17	0.287866	0.563	0.512	9.82555e-13													DIAPH1	3.41315e-70	0.255252	0.442	0.177	8.05675e-66
CTNND1	4.32935e-17	0.273659	0.379	0.317	1.02194e-12													C12orf75	8.32988e-70	0.275723	0.237	0.069	1.96627e-65
IFIT2	7.69833e-17	0.360812	0.116	0.064	1.81719e-12													DERA	1.67981e-69	0.263571	0.401	0.158	3.9652e-65
TRPS1	1.01803e-16	0.255026	0.3	0.234	2.40307e-12													CCT2	5.77384e-69	0.366598	0.649	0.329	1.36292e-64
CAB39	2.47501e-16	0.252771	0.488	0.429	5.84226e-12													GLO1	1.16149e-68	0.343376	0.58	0.279	2.74169e-64
BIN1	5.9609e-16	0.251666	0.286	0.223	1.40707e-11													ARHGDIB	1.61444e-68	0.396454	0.983	0.839	3.81089e-64
TGFBR1	1.00052e-15	0.272165	0.369	0.31	2.36173e-11													RBM17	1.66985e-68	0.363009	0.707	0.374	3.94169e-64
TSEN34	1.07216e-15	0.280892	0.295	0.233	2.53084e-11													TPM3	2.41059e-68	0.409485	0.981	0.904	5.69019e-64
GADD45B	3.61567e-14	0.264873	0.787	0.767	8.53478e-10													MRPL17	3.49971e-68	0.363032	0.556	0.265	8.26106e-64
GADD45G	1.18741e-13	0.332435	0.182	0.126	2.80288e-09													RFC1	4.08696e-68	0.315016	0.469	0.204	9.64726e-64
LYVE1	1.48979e-13	0.421299	0.113	0.067	3.51664e-09													ANAPC5	6.62178e-68	0.26736	0.504	0.22	1.56307e-63
CCL2	1.38907e-12	0.399766	0.393	0.326	3.2789e-08													FUBP1	1.04841e-67	0.268168	0.449	0.187	2.47477e-63
RP11-758H9.2	3.24699e-12	0.251556	0.19	0.137	7.66453e-08													POLR2K	1.25709e-67	0.382916	0.737	0.416	2.96736e-63
OTUD1	9.8124e-12	0.279686	0.609	0.564	2.31622e-07													MANF	2.10989e-67	0.382164	0.643	0.329	4.9804e-63
DDX3Y	1.19655e-11	0.331497	0.537	0.507	2.82446e-07													PDIA6	3.62796e-67	0.43164	0.912	0.659	8.5638e-63
PLAU	2.27362e-11	0.338226	0.322	0.267	5.36689e-07													SLC1A5	7.06259e-67	0.259804	0.392	0.153	1.66712e-62
CD40	1.46824e-10	0.263182	0.322	0.273	3.46579e-06													ARPC2	2.45482e-66	0.355023	0.992	0.947	5.7946e-62
MT1G	4.61067e-09	1.17932	0.184	0.141	0.000108835													GTF2A2	4.13125e-66	0.387349	0.746	0.431	9.7518e-62
RUNX1	7.21915e-08	0.259004	0.402	0.373	0.00170408													NUDC	5.93981e-66	0.395542	0.742	0.43	1.40209e-61
																		DHRS4	6.76226e-66	0.250293	0.356	0.135	1.59623e-61
																		AKR7A2	8.67311e-66	0.303545	0.562	0.265	2.04729e-61
																		TMEM14B	1.01078e-65	0.347478	0.735	0.394	2.38596e-61
																		ACAT1	1.14539e-65	0.282586	0.525	0.237	2.7037e-61
																		NHP2	1.596e-65	0.346333	0.655	0.341	3.76735e-61
																		MTCH2	1.84433e-65	0.357904	0.667	0.356	4.35354e-61
																		CACYBP	2.03462e-65	0.404537	0.899	0.624	4.80272e-61
																		DCTN3	2.83214e-65	0.393	0.64	0.342	6.68526e-61
																		SRSF1	3.71052e-65	0.295682	0.567	0.269	8.75868e-61
																		PSMG2	1.01787e-64	0.377867	0.732	0.414	2.40267e-60
																		ARL6IP6	1.40162e-64	0.273923	0.385	0.154	3.30851e-60
																		PAK1	1.44863e-64	0.322136	0.596	0.292	3.4195e-60
																		EMB	2.08425e-64	0.309977	0.528	0.242	4.91986e-60
																		TXNDC17	2.60299e-64	0.395945	0.778	0.474	6.14435e-60
																		MIR4435-2HG	2.96498e-64	0.313448	0.542	0.257	6.99883e-60
																		PSMA3	4.1811e-64	0.375364	0.755	0.427	9.86949e-60
																		SFPQ	4.33833e-64	0.425005	0.91	0.664	1.02406e-59
																		ECI1	4.52584e-64	0.299796	0.456	0.2	1.06832e-59
																		NAA38	4.66842e-64	0.397935	0.763	0.467	1.10198e-59
																		GIMAP7	4.78924e-64	0.332462	0.549	0.262	1.1305e-59
																		ENSA	5.80655e-64	0.310184	0.679	0.354	1.37064e-59
																		HNRNPH3	5.83198e-64	0.315431	0.682	0.355	1.37664e-59
																		SNRPD2	1.00783e-63	0.390889	0.856	0.561	2.37899e-59
																		MRPL11	1.21055e-63	0.300867	0.562	0.271	2.8575e-59
																		RASSF1	1.22152e-63	0.256544	0.387	0.154	2.88341e-59
																		PSMC5	1.64794e-63	0.361661	0.7	0.382	3.88997e-59
																		RBBP4	2.07522e-63	0.343934	0.602	0.305	4.89856e-59
																		MRPS34	6.70036e-63	0.381532	0.71	0.405	1.58162e-58
																		ANP32A	1.37179e-62	0.375353	0.824	0.518	3.2381e-58
																		NME4	1.5153e-62	0.342046	0.506	0.239	3.57686e-58
																		HDAC2	2.48267e-62	0.34133	0.612	0.311	5.86035e-58
																		DNAJC8	2.62908e-62	0.395968	0.846	0.555	6.20593e-58
																		TXNDC12	2.87868e-62	0.341147	0.644	0.335	6.79512e-58
																		ARPC5L	4.67607e-62	0.277344	0.468	0.208	1.10379e-57
																		SLIRP	4.98554e-62	0.387941	0.788	0.486	1.17684e-57
																		RBX1	5.18244e-62	0.383464	0.924	0.702	1.22332e-57
																		ELAVL1	7.87388e-62	0.271335	0.562	0.267	1.85863e-57
																		PSMA5	9.73503e-62	0.322265	0.703	0.375	2.29795e-57
																		TAGLN2	1.00994e-61	0.363617	0.93	0.705	2.38396e-57
																		G3BP1	1.07618e-61	0.385402	0.796	0.497	2.54032e-57
																		ATP5J2	1.4114e-61	0.384652	0.956	0.765	3.33161e-57
																		UQCC3	7.68867e-61	0.266427	0.483	0.216	1.81491e-56
																		ENY2	1.03206e-60	0.375602	0.883	0.619	2.43619e-56
																		PSMD2	1.07883e-60	0.28916	0.603	0.301	2.54657e-56
																		MLEC	1.13518e-60	0.310406	0.603	0.305	2.67959e-56
																		CALM1	1.19679e-60	0.336852	0.992	0.903	2.82502e-56
																		POLE4	1.38918e-60	0.291303	0.608	0.307	3.27917e-56
																		ATP5L	2.0694e-60	0.361863	0.987	0.898	4.88482e-56
																		SUCLG1	2.14392e-60	0.299817	0.57	0.284	5.06071e-56
																		ATP5J	2.59642e-60	0.368156	0.932	0.725	6.12884e-56
																		SNRPC	3.80102e-60	0.345204	0.721	0.41	8.9723e-56
																		CALR	7.14482e-60	0.441149	0.964	0.798	1.68654e-55
																		NDUFC2	7.61035e-60	0.385588	0.864	0.569	1.79642e-55
																		LMF2	7.71276e-60	0.25556	0.409	0.172	1.8206e-55
																		UFD1L	8.60211e-60	0.251195	0.481	0.216	2.03053e-55
																		PPA1	8.90437e-60	0.29913	0.644	0.343	2.10188e-55
																		TAF15	1.43338e-59	0.257982	0.474	0.215	3.3835e-55
																		LSM7	1.5193e-59	0.370945	0.77	0.468	3.5863e-55
																		SUMO2	1.53413e-59	0.3462	0.978	0.882	3.62132e-55
																		LMO4	2.76373e-59	0.318327	0.656	0.353	6.52379e-55
																		SRRM1	4.86328e-59	0.368866	0.902	0.663	1.14798e-54
																		NDUFA4	6.21061e-59	0.388822	0.977	0.827	1.46601e-54
																		YWHAB	9.14102e-59	0.350545	0.98	0.827	2.15774e-54
																		SUB1	9.32304e-59	0.373034	0.978	0.857	2.2007e-54
																		TMED9	1.73366e-58	0.381782	0.764	0.464	4.0923e-54
																		CCT3	1.88889e-58	0.364544	0.728	0.426	4.45872e-54
																		SEPT7	2.20472e-58	0.38625	0.937	0.717	5.20423e-54
																		RECQL	2.25082e-58	0.286464	0.566	0.278	5.31305e-54
																		NONO	4.7362e-58	0.325809	0.733	0.424	1.11798e-53
																		GPN3	5.48589e-58	0.268508	0.51	0.241	1.29494e-53
																		FAM192A	5.66305e-58	0.26494	0.56	0.272	1.33676e-53
																		VMA21	7.91355e-58	0.343414	0.756	0.44	1.86799e-53
																		AURKAIP1	1.03738e-57	0.375034	0.817	0.529	2.44874e-53
																		IMMT	1.65112e-57	0.314585	0.598	0.312	3.89746e-53
																		AK2	2.2263e-57	0.254244	0.484	0.223	5.25517e-53
																		CLECL1	3.10526e-57	0.310016	0.524	0.256	7.32997e-53
																		RCC2	3.11901e-57	0.276283	0.426	0.189	7.36242e-53
																		CD47	3.27446e-57	0.358247	0.762	0.46	7.72935e-53
																		RNPEP	6.31401e-57	0.253925	0.547	0.265	1.49042e-52
																		FBL	6.89824e-57	0.28624	0.549	0.268	1.62833e-52
																		GAS2L3	7.17757e-57	0.27356	0.4	0.172	1.69427e-52
																		UBE2I	9.08569e-57	0.365231	0.772	0.473	2.14468e-52
																		SUMO3	9.40077e-57	0.356132	0.864	0.576	2.21905e-52
																		RNPS1	1.02859e-56	0.277941	0.55	0.271	2.42798e-52
																		EEF1B2	2.09258e-56	0.382232	0.988	0.915	4.93954e-52
																		UQCRFS1	3.06493e-56	0.324594	0.72	0.411	7.23477e-52
																		ACTB	3.28386e-56	0.294562	1	0.998	7.75156e-52
																		PMVK	3.87401e-56	0.261829	0.537	0.26	9.1446e-52
																		NDUFA6	5.34076e-56	0.353469	0.736	0.436	1.26069e-51
																		TXNL4A	6.46685e-56	0.3275	0.688	0.385	1.5265e-51
																		GNAI2	6.9841e-56	0.32455	0.984	0.904	1.6486e-51
																		RAD23A	6.99765e-56	0.366291	0.784	0.483	1.6518e-51
																		BAX	8.13266e-56	0.336146	0.823	0.507	1.91971e-51
																		NDUFV1	8.4962e-56	0.290735	0.642	0.335	2.00553e-51
																		COPRS	1.88436e-55	0.265251	0.518	0.253	4.44803e-51
																		MRPL27	1.95189e-55	0.256894	0.528	0.257	4.60745e-51
																		MRPL57	2.13919e-55	0.353338	0.798	0.504	5.04956e-51
																		PRDX3	2.72023e-55	0.372507	0.841	0.549	6.4211e-51
																		PNN	4.95747e-55	0.327806	0.647	0.352	1.17021e-50
																		RIF1	6.05782e-55	0.284973	0.516	0.253	1.42995e-50
																		PDCD5	7.14499e-55	0.290004	0.585	0.299	1.68657e-50
																		FKBP3	9.43036e-55	0.296427	0.612	0.326	2.22604e-50
																		COX6C	1.37351e-54	0.331769	0.985	0.88	3.24218e-50
																		DHX9	2.26182e-54	0.253439	0.482	0.226	5.33902e-50
																		PCMT1	2.67669e-54	0.281432	0.638	0.331	6.31832e-50
																		BLOC1S1	3.64773e-54	0.365344	0.95	0.77	8.61047e-50
																		TMEM14C	4.38226e-54	0.363862	0.842	0.551	1.03443e-49
																		CCT7	4.9314e-54	0.29525	0.638	0.335	1.16406e-49
																		NAP1L1	7.5734e-54	0.35313	0.958	0.783	1.7877e-49
																		NDUFV2	1.38009e-53	0.369409	0.841	0.588	3.25771e-49
																		CDK2AP2	1.40374e-53	0.280736	0.509	0.245	3.31352e-49
																		PPP2R4	1.67797e-53	0.256854	0.428	0.194	3.96085e-49
																		PSMA7	2.38216e-53	0.370671	0.954	0.815	5.62309e-49
																		BRD7	2.57779e-53	0.262453	0.478	0.229	6.08488e-49
																		CNIH4	3.48832e-53	0.279703	0.568	0.289	8.23419e-49
																		MTDH	3.61335e-53	0.358156	0.909	0.677	8.52932e-49
																		SRSF7	3.78925e-53	0.424149	0.879	0.604	8.94452e-49
																		MRPL47	4.52836e-53	0.26656	0.604	0.316	1.06892e-48
																		DCAF7	5.16983e-53	0.2894	0.601	0.315	1.22034e-48
																		PPP1CC	7.60178e-53	0.32776	0.748	0.439	1.7944e-48
																		ETFB	8.6905e-53	0.339763	0.781	0.484	2.05139e-48
																		MESDC2	8.93968e-53	0.289692	0.668	0.367	2.11021e-48
																		MAGOH	1.52066e-52	0.2703	0.645	0.349	3.58952e-48
																		RPS26	1.96025e-52	0.373941	0.98	0.884	4.62717e-48
																		ACTN4	2.06374e-52	0.284878	0.639	0.342	4.87146e-48
																		PSMB6	2.87156e-52	0.376986	0.795	0.519	6.77832e-48
																		LSM8	3.10706e-52	0.313649	0.704	0.406	7.33422e-48
																		PSMC4	3.37029e-52	0.289049	0.633	0.342	7.95557e-48
																		MRPL18	3.56657e-52	0.346456	0.711	0.427	8.41889e-48
																		C19orf43	4.16343e-52	0.359705	0.876	0.619	9.82778e-48
																		RBM8A	5.18116e-52	0.349351	0.772	0.486	1.22301e-47
																		DDX46	5.21887e-52	0.279121	0.665	0.363	1.23192e-47
																		MRPL13	5.27534e-52	0.26786	0.624	0.332	1.24524e-47
																		SSBP1	9.4555e-52	0.340266	0.852	0.564	2.23197e-47
																		EIF2S2	1.07051e-51	0.356236	0.839	0.578	2.52693e-47
																		NOP58	2.73807e-51	0.251063	0.483	0.235	6.46321e-47
																		TECR	3.19503e-51	0.327415	0.696	0.403	7.54187e-47
																		FCGR1A	3.48723e-51	0.290049	0.551	0.283	8.2316e-47
																		PDAP1	4.63718e-51	0.265371	0.599	0.314	1.09461e-46
																		SF3B2	1.97008e-50	0.272191	0.625	0.343	4.65038e-46
																		FIBP	2.43608e-50	0.283699	0.65	0.354	5.75038e-46
																		ARMT1	2.65431e-50	0.273667	0.522	0.265	6.26549e-46
																		CYC1	3.01333e-50	0.314303	0.716	0.417	7.11298e-46
																		DCAF12	3.92016e-50	0.255456	0.425	0.196	9.25353e-46
																		UQCRH	4.0989e-50	0.335777	0.968	0.822	9.67545e-46
																		ATP5O	4.6399e-50	0.35094	0.904	0.679	1.09525e-45
																		CCAR1	1.1764e-49	0.255568	0.537	0.274	2.77688e-45
																		TUFM	1.18486e-49	0.325745	0.74	0.448	2.79687e-45
																		CCL2	1.5106e-49	0.621378	0.561	0.313	3.56576e-45
																		C17orf89	2.70602e-49	0.255611	0.555	0.286	6.38757e-45
																		DNAJB11	4.48177e-49	0.266731	0.612	0.334	1.05792e-44
																		ATG3	6.0196e-49	0.284163	0.772	0.469	1.42093e-44
																		RPN2	1.00805e-48	0.3311	0.835	0.547	2.3795e-44
																		NUP62	1.3029e-48	0.253905	0.589	0.311	3.07549e-44
																		SRM	1.38956e-48	0.291364	0.521	0.27	3.28006e-44
																		CSK	1.73624e-48	0.255499	0.661	0.366	4.09839e-44
																		PSMD11	1.97368e-48	0.270511	0.568	0.301	4.65887e-44
																		COX20	4.76583e-48	0.291987	0.718	0.43	1.12497e-43
																		MNDA	4.8853e-48	0.318971	0.771	0.515	1.15317e-43
																		HSPA8	5.44648e-48	0.340457	0.99	0.912	1.28564e-43
																		HSP90B1	5.51815e-48	0.333975	0.971	0.829	1.30256e-43
																		NDUFB3	6.91699e-48	0.323435	0.835	0.559	1.63276e-43
																		FUS	2.36063e-47	0.344782	0.871	0.611	5.57226e-43
																		EIF1AX	2.55578e-47	0.321918	0.843	0.554	6.03293e-43
																		ENO1	8.46091e-47	0.350902	0.982	0.898	1.9972e-42
																		NDUFB1	8.92739e-47	0.312385	0.935	0.736	2.10731e-42
																		PSMA2	1.43165e-46	0.286605	0.757	0.46	3.37941e-42
																		SLC25A3	1.98748e-46	0.343523	0.95	0.768	4.69144e-42
																		SRSF9	3.79446e-46	0.328829	0.889	0.657	8.95682e-42
																		PPP1CA	5.20615e-46	0.321256	0.805	0.533	1.22891e-41
																		ECHS1	5.21314e-46	0.298079	0.697	0.414	1.23056e-41
																		ARPC1B	6.29082e-46	0.340131	0.971	0.836	1.48495e-41
																		MTHFD2	8.10342e-46	0.296569	0.676	0.394	1.91281e-41
																		THRAP3	9.77611e-46	0.29321	0.685	0.4	2.30765e-41
																		MRPL41	1.3874e-45	0.283958	0.732	0.447	3.27497e-41
																		GTF3C6	1.55684e-45	0.270623	0.737	0.435	3.67491e-41
																		PRDX2	1.9706e-45	0.322221	0.783	0.5	4.6516e-41
																		CLNS1A	4.02577e-45	0.253826	0.62	0.344	9.50283e-41
																		TCP1	5.45445e-45	0.29737	0.774	0.499	1.28752e-40
																		PHPT1	2.17496e-44	0.296181	0.847	0.577	5.13399e-40
																		ARL6IP4	2.40404e-44	0.311649	0.931	0.751	5.67474e-40
																		UBE2N	3.44043e-44	0.26549	0.689	0.402	8.12113e-40
																		PFDN2	3.49891e-44	0.295648	0.732	0.447	8.25917e-40
																		TPI1	3.62752e-44	0.316229	0.983	0.912	8.56276e-40
																		MDH1	5.19166e-44	0.297983	0.793	0.515	1.22549e-39
																		PKM	5.92238e-44	0.309859	0.961	0.821	1.39798e-39
																		NPM1	6.58558e-44	0.326474	0.979	0.901	1.55453e-39
																		RER1	9.61717e-44	0.297893	0.729	0.45	2.27013e-39
																		MINOS1	1.19659e-43	0.31809	0.917	0.684	2.82454e-39
																		PHB2	1.4303e-43	0.271473	0.711	0.432	3.37623e-39
																		DDOST	2.05655e-43	0.255243	0.587	0.322	4.8545e-39
																		NDUFB2	2.17674e-43	0.31303	0.948	0.785	5.1382e-39
																		UBALD2	2.86429e-43	0.329829	0.578	0.333	6.76116e-39
																		NDUFB10	3.32974e-43	0.305285	0.852	0.581	7.85984e-39
																		NDUFAF3	5.23325e-43	0.257584	0.673	0.39	1.23531e-38
																		ATP5B	7.21647e-43	0.336089	0.876	0.655	1.70345e-38
																		SRSF11	7.54633e-43	0.291161	0.788	0.521	1.78131e-38
																		RAB8A	7.72635e-43	0.258542	0.649	0.378	1.82381e-38
																		COX7A2	1.30539e-42	0.302743	0.946	0.783	3.08138e-38
																		MRPL52	1.7185e-42	0.3031	0.778	0.515	4.05651e-38
																		HSPD1	1.79066e-42	0.303781	0.965	0.836	4.22686e-38
																		EIF5B	2.20091e-42	0.297468	0.724	0.456	5.19524e-38
																		PHB	3.26692e-42	0.261772	0.667	0.392	7.71156e-38
																		HNRNPDL	3.66477e-42	0.295074	0.886	0.647	8.65069e-38
																		H1FX	4.87484e-42	0.309217	0.763	0.497	1.15071e-37
																		SPATS2L	4.9435e-42	0.254001	0.633	0.361	1.16691e-37
																		CLTA	5.66122e-42	0.311556	0.958	0.814	1.33633e-37
																		TMEM258	6.19765e-42	0.297035	0.94	0.75	1.46296e-37
																		DNAJC15	1.79008e-41	0.266271	0.705	0.426	4.22549e-37
																		YWHAE	2.30265e-41	0.309396	0.947	0.775	5.43541e-37
																		SPCS2	2.61782e-41	0.300774	0.909	0.686	6.17936e-37
																		CCT4	3.28573e-41	0.305301	0.788	0.523	7.75597e-37
																		HADHA	3.40533e-41	0.301812	0.789	0.544	8.03829e-37
																		RAC2	8.31963e-41	0.3558	0.8	0.543	1.96385e-36
																		CALM3	8.70154e-41	0.362169	0.944	0.759	2.054e-36
																		PLP2	9.05872e-41	0.274886	0.452	0.238	2.13831e-36
																		KIF5B	9.92773e-41	0.306168	0.789	0.529	2.34344e-36
																		KDELR2	1.36225e-40	0.286757	0.839	0.564	3.21559e-36
																		CAMTA1	3.21311e-40	0.265239	0.703	0.423	7.58453e-36
																		PPIB	1.02755e-39	0.330667	0.932	0.753	2.42553e-35
																		CAMK1	1.17195e-39	0.256347	0.656	0.385	2.76639e-35
																		CCT8	1.58976e-39	0.26248	0.72	0.451	3.75262e-35
																		FKBP1A	2.07974e-39	0.283858	0.946	0.736	4.90923e-35
																		COTL1	2.82409e-39	0.284381	0.975	0.867	6.66625e-35
																		SYNCRIP	3.75252e-39	0.279789	0.722	0.452	8.85782e-35
																		IER5L	4.06313e-39	0.354615	0.596	0.36	9.59102e-35
																		UBE2D2	4.5548e-39	0.256694	0.735	0.458	1.07516e-34
																		PNRC2	7.86939e-39	0.251798	0.687	0.417	1.85757e-34
																		PPIG	8.7684e-39	0.265471	0.791	0.513	2.06978e-34
																		ATP5A1	1.22388e-38	0.292764	0.796	0.534	2.88896e-34
																		CELF2	1.28651e-38	0.25857	0.75	0.476	3.03681e-34
																		RPS2	1.39608e-38	0.27094	1	0.984	3.29545e-34
																		NDUFS7	2.98455e-38	0.253643	0.776	0.495	7.04503e-34
																		PCM1	4.57684e-38	0.250657	0.676	0.408	1.08036e-33
																		COX7B	4.89262e-38	0.288885	0.964	0.837	1.1549e-33
																		RPS3	5.10763e-38	0.294375	0.994	0.977	1.20565e-33
																		HSBP1	6.14393e-38	0.284156	0.894	0.654	1.45028e-33
																		SPCS1	9.70094e-38	0.278419	0.86	0.619	2.28991e-33
																		PSMD8	4.2665e-37	0.278113	0.795	0.539	1.00711e-32
																		UBXN4	5.21564e-37	0.257628	0.818	0.548	1.23115e-32
																		PSMB3	5.47203e-37	0.275968	0.891	0.682	1.29167e-32
																		SNU13	2.50342e-36	0.269211	0.804	0.546	5.90932e-32
																		MYEOV2	2.85524e-36	0.258924	0.852	0.58	6.73981e-32
																		NEDD8	9.71545e-36	0.274522	0.924	0.712	2.29333e-31
																		NDUFAB1	5.67672e-35	0.251112	0.753	0.485	1.33999e-30
																		DBI	2.37068e-34	0.269279	0.941	0.785	5.596e-30
																		UBE2L3	2.62987e-34	0.270064	0.784	0.527	6.2078e-30
																		ATP5D	3.14969e-34	0.266763	0.953	0.775	7.43484e-30
																		TMA7	8.49729e-34	0.272776	0.963	0.843	2.00579e-29
																		CEP350	2.26164e-33	0.265252	0.607	0.367	5.33859e-29
																		PSMA1	2.67154e-33	0.265191	0.85	0.603	6.30617e-29
																		ATP5F1	1.42525e-32	0.262428	0.885	0.638	3.36431e-28
																		NDUFB11	3.98438e-32	0.257004	0.912	0.711	9.40513e-28
																		TRAPPC1	1.12751e-31	0.253229	0.797	0.534	2.66148e-27
																		FCGBP	1.97636e-31	0.286295	0.288	0.141	4.66519e-27
																		COPE	6.48476e-31	0.250206	0.886	0.675	1.53073e-26
																		SOD1	2.95118e-30	0.264415	0.86	0.618	6.96626e-26
																		P4HB	6.3855e-30	0.250503	0.901	0.695	1.5073e-25
																		MS4A4A	4.6761e-29	0.254277	0.874	0.653	1.10379e-24
																		PPP1R14B	6.15668e-29	0.277524	0.78	0.558	1.45329e-24
																		COX6A1	1.35703e-28	0.270968	0.921	0.757	3.20328e-24
																		DDT	5.76749e-26	0.252637	0.888	0.684	1.36142e-21
																		SNX10	2.44913e-25	0.251585	0.625	0.407	5.78116e-21
																		GSTP1	5.06607e-25	0.26088	0.966	0.857	1.19585e-20
																		HNRNPH1	5.45896e-25	0.251793	0.808	0.589	1.28859e-20
																		AP1S2	1.85028e-22	0.25217	0.877	0.735	4.36759e-18
																		LYVE1	3.81912e-18	0.292938	0.148	0.07	9.01503e-14
																		CCL5	2.2351e-14	0.317458	0.276	0.168	5.27595e-10

## Sheet: Table S5-2
Table S5-2. Gene differential expression analysis and markers of five myeloid cell populations and five T cell populations in scRNA-seq data GSE166635, respectively, related to Figure 3 (Liver T cells)
CD4+ Tregs						Memory T cells						CD8+ CTLs						Tissue-resident T cells						Cycling T cells
Gene	P-value	Average log2FC	Pct.1	Pct.2	Adjusted P-value	Gene	P-value	Average log2FC	Pct.1	Pct.2	Adjusted P-value	Gene	P-value	Average log2FC	Pct.1	Pct.2	Adjusted P-value	Gene	P-value	Average log2FC	Pct.1	Pct.2	Adjusted P-value	Gene	P-value	Average log2FC	Pct.1	Pct.2	Adjusted P-value
TNFRSF18	0	2.76052	0.748	0.15	0	IL7R	2.5819e-256	1.6761	0.864	0.575	6.09457e-252	GZMK	0	2.50583	0.745	0.174	0	HSPA1A	3.95794e-233	1.61456	0.944	0.723	9.34272e-229	STMN1	0	3.22059	0.892	0.114	0
TNFRSF4	0	3.12657	0.73	0.119	0	CXCR4	1.35396e-174	1.05971	0.909	0.679	3.19602e-170	CCL5	0	2.06758	0.962	0.441	0	HSPA1B	8.5328e-197	1.35544	0.904	0.612	2.01417e-192	SERINC2	0	0.512667	0.387	0.011	0
TIGIT	0	2.28252	0.743	0.158	0	ZFP36L2	1.50443e-161	1.24711	0.848	0.601	3.55121e-157	CCL4	0	3.94664	0.849	0.24	0	HSPA6	4.71573e-170	2.72889	0.484	0.167	1.11315e-165	CDCA8	0	0.821702	0.402	0.006	0
FOXP3	0	2.05278	0.434	0.023	0	SRGN	2.42928e-146	0.863001	0.938	0.877	5.73432e-142	CCL4L2	0	4.54435	0.738	0.164	0	CD52	7.11632e-164	1.00832	0.917	0.715	1.67981e-159	CDC20	0	0.948846	0.344	0.003	0
LAIR2	0	2.41396	0.499	0.028	0	ZFP36	8.10384e-131	1.12669	0.803	0.545	1.91291e-126	NKG7	0	2.04391	0.728	0.178	0	DNAJB1	2.41004e-137	1.04582	0.92	0.773	5.68891e-133	KIF2C	0	0.719085	0.344	0.003	0
CTLA4	4.22052e-302	1.77814	0.564	0.122	9.96253e-298	FTH1	2.28338e-127	1.28571	0.952	0.967	5.38991e-123	CST7	2.49682e-269	1.69603	0.803	0.375	5.89375e-265	MYL12A	1.01011e-133	0.935874	0.847	0.643	2.38437e-129	DDAH1	0	0.359913	0.353	0.007	0
IL32	3.97873e-292	1.51963	0.955	0.813	9.3918e-288	LMNA	2.72933e-122	1.61363	0.625	0.357	6.44259e-118	CRTAM	7.3188e-240	1.77694	0.311	0.026	1.7276e-235	HSPB1	1.02792e-130	1.44769	0.707	0.443	2.42641e-126	S100A16	0	0.761818	0.39	0.012	0
TBC1D4	1.18541e-282	1.72966	0.453	0.073	2.79816e-278	CREM	2.10172e-120	0.801053	0.833	0.593	4.96111e-116	TNFSF9	3.72383e-220	2.19727	0.437	0.091	8.7901e-216	TXNIP	3.08213e-116	1.12352	0.683	0.392	7.27536e-112	CKS1B	0	1.68213	0.799	0.046	0
CARD16	1.2375e-259	1.83193	0.658	0.251	2.92111e-255	PPP1CB	6.8804e-119	0.957243	0.757	0.497	1.62412e-114	GZMH	6.01933e-200	1.6302	0.388	0.072	1.42086e-195	CD40LG	1.11412e-113	1.20019	0.32	0.091	2.62988e-109	NUF2	0	0.794153	0.375	0.006	0
CD27	1.82593e-254	1.74472	0.537	0.135	4.3101e-250	BTG1	7.40748e-117	0.787423	0.953	0.919	1.74853e-112	CD8A	4.7368e-195	1.57376	0.468	0.117	1.11812e-190	SH3BGRL3	1.96051e-106	0.705985	0.918	0.822	4.62779e-102	ASPM	0	1.64342	0.539	0.009	0
LAYN	4.00039e-250	1.52055	0.304	0.021	9.44293e-246	VIM	2.44314e-116	1.31212	0.87	0.775	5.76704e-112	GZMA	3.52253e-180	1.22843	0.709	0.291	8.31494e-176	CD69	4.88123e-104	1.33711	0.72	0.511	1.15222e-99	KIF14	0	0.649536	0.297	0.002	0
BATF	3.0235e-228	1.84317	0.564	0.18	7.13698e-224	ANXA1	2.75959e-116	1.11906	0.777	0.519	6.514e-112	NR4A2	1.82775e-179	1.58774	0.689	0.335	4.31442e-175	FOS	1.99721e-103	0.83655	0.854	0.696	4.71442e-99	UBE2T	0	1.27744	0.619	0.02	0
IL2RA	9.81396e-228	1.69255	0.297	0.026	2.31658e-223	KLRB1	2.90378e-110	1.08217	0.674	0.38	6.85436e-106	DUSP2	1.13553e-171	1.47406	0.777	0.46	2.68042e-167	ZFAND2A	1.30446e-101	2.08103	0.462	0.229	3.07918e-97	SCCPDH	0	0.783199	0.492	0.023	0
CORO1B	2.51596e-206	1.62365	0.608	0.236	5.93892e-202	GPR183	5.8873e-109	1.07435	0.612	0.335	1.3897e-104	METRNL	2.21916e-162	1.49672	0.634	0.286	5.23832e-158	DUSP1	4.67785e-98	0.928928	0.853	0.719	1.10421e-93	RRM2	0	1.5846	0.498	0.004	0
DNPH1	1.55973e-188	1.48718	0.451	0.129	3.68174e-184	SARAF	5.86407e-105	0.888648	0.794	0.63	1.38421e-100	ZEB2	2.36633e-154	1.38188	0.444	0.133	5.58573e-150	PPP1R15A	4.58041e-96	1.1612	0.755	0.593	1.0812e-91	SDC1	0	0.507046	0.384	0.009	0
CTSC	1.62997e-186	1.76802	0.65	0.323	3.84756e-182	TNFAIP3	7.70751e-105	0.960156	0.846	0.637	1.81936e-100	CXCR4	3.61909e-145	1.0123	0.903	0.691	8.54286e-141	S100A4	7.24546e-95	0.682109	0.927	0.774	1.71029e-90	CENPA	0	0.799689	0.35	0.003	0
TRAC	1.19325e-183	1.2068	0.861	0.584	2.81667e-179	CCR7	8.40178e-104	1.29675	0.323	0.102	1.98324e-99	TUBA4A	9.15257e-139	1.50609	0.627	0.328	2.16046e-134	HSP90AA1	1.01614e-94	0.771239	0.984	0.972	2.39859e-90	SPR	0	0.318609	0.35	0.006	0
APOA2	1.2969e-178	0.342515	0.705	0.27	3.06134e-174	TPT1	4.87981e-103	0.387953	0.987	0.994	1.15188e-98	PIK3R1	6.22212e-138	1.41488	0.64	0.341	1.46873e-133	LTB	4.22173e-82	0.888002	0.757	0.538	9.96539e-78	BUB1	0	0.7048	0.334	0.006	0
ICA1	3.67601e-178	1.46541	0.28	0.039	8.67722e-174	PMEPA1	3.73882e-101	0.979055	0.467	0.198	8.82549e-97	XCL2	7.34706e-129	1.65561	0.324	0.078	1.73427e-124	GZMA	2.79857e-71	0.937603	0.559	0.328	6.60603e-67	TMEM37	0	0.303484	0.347	0.007	0
S100A4	7.00303e-178	1.02957	0.949	0.765	1.65307e-173	CD55	4.73925e-98	1.10669	0.442	0.192	1.1187e-93	HLA-DPB1	3.47363e-121	1.13737	0.558	0.258	8.1995e-117	SERPINH1	1.26647e-70	1.56232	0.262	0.095	2.9895e-66	RND3	0	0.509681	0.362	0.007	0
ALB	1.38983e-172	0.418446	0.68	0.26	3.2807e-168	CD44	4.13222e-96	0.839571	0.794	0.579	9.7541e-92	SRSF7	8.55549e-119	0.914888	0.88	0.741	2.01952e-114	HSPE1	3.56944e-70	0.861889	0.814	0.673	8.42567e-66	SPC25	0	0.860204	0.396	0.002	0
GAPDH	5.4691e-169	0.993088	0.943	0.826	1.29098e-164	MYADM	3.06919e-95	1.03417	0.634	0.373	7.24483e-91	CCL3L3	1.07596e-115	1.65974	0.258	0.054	2.5398e-111	BAG3	9.13026e-69	1.50898	0.328	0.148	2.1552e-64	AC013461.1	0	0.37049	0.399	0.011	0
LTB	6.50052e-166	1.23186	0.835	0.512	1.53445e-161	KDM6B	5.16745e-91	1.07114	0.492	0.24	1.21978e-86	CD8B	1.61024e-108	0.906453	0.228	0.042	3.80098e-104	HSPA8	4.86818e-68	0.854033	0.891	0.836	1.14913e-63	CDCA7	0	0.56426	0.424	0.015	0
IKZF2	4.57647e-157	1.28126	0.317	0.063	1.08028e-152	RP11-138A9.2	8.73052e-91	0.910259	0.697	0.435	2.06084e-86	RUNX3	1.3279e-107	0.983372	0.684	0.394	3.1345e-103	DNAJB4	7.83011e-68	1.32356	0.436	0.238	1.8483e-63	SGOL2	0	0.90242	0.43	0.013	0
B2M	1.43784e-141	0.3838	0.999	0.997	3.39401e-137	XIST	1.5888e-86	0.892538	0.598	0.312	3.75036e-82	SLA	8.68115e-107	1.34779	0.549	0.278	2.04919e-102	TMSB4X	3.21374e-66	0.357236	0.995	0.994	7.58603e-62	SGOL1	0	0.622462	0.347	0.003	0
ENTPD1	3.41153e-134	1.15058	0.251	0.044	8.05292e-130	JUND	2.42229e-86	0.552305	0.981	0.965	5.71781e-82	RGCC	2.41303e-99	1.095	0.766	0.513	5.69596e-95	JUN	6.57445e-65	0.941937	0.88	0.795	1.5519e-60	ITGB5	0	0.285363	0.375	0.008	0
ARPC1B	5.80714e-120	1.02526	0.638	0.359	1.37078e-115	FAM177A1	2.85361e-86	0.916655	0.634	0.393	6.73596e-82	GZMB	9.50997e-97	1.29948	0.194	0.034	2.24483e-92	TMSB10	6.66709e-60	0.466255	0.978	0.962	1.57377e-55	PLS1	0	0.359549	0.334	0.006	0
TNFRSF9	1.10374e-118	1.12676	0.252	0.051	2.60538e-114	TSC22D3	1.63709e-85	0.877116	0.817	0.613	3.86435e-81	H3F3B	1.75073e-96	0.632043	0.973	0.937	4.13261e-92	DNAJA4	1.66954e-59	1.31743	0.322	0.151	3.94095e-55	AADAC	0	0.592277	0.406	0.01	0
STAM	1.56747e-116	1.09937	0.275	0.066	3.70001e-112	PABPC1	3.78008e-80	0.833366	0.79	0.672	8.92288e-76	KLRD1	7.16871e-93	1.01876	0.155	0.02	1.69217e-88	RPS4Y1	3.61848e-59	0.86119	0.38	0.186	8.54142e-55	ECT2	0	0.618784	0.421	0.011	0
TMSB10	5.72223e-116	0.610236	0.991	0.958	1.35073e-111	TGFB1	6.98925e-80	0.95526	0.543	0.309	1.64981e-75	TMEM2	4.1427e-91	1.09798	0.528	0.278	9.77885e-87	IFNG	4.15053e-59	1.66187	0.313	0.14	9.79731e-55	IGF2BP2	0	0.412089	0.372	0.007	0
ATP5E	6.95358e-115	0.633034	0.959	0.874	1.64139e-110	CCR6	5.04353e-77	1.06469	0.31	0.117	1.19053e-72	NR4A3	1.0983e-89	1.13479	0.305	0.098	2.59255e-85	FTL	2.21385e-58	0.316771	0.945	0.897	5.2258e-54	NCAPG	0	0.94555	0.44	0.006	0
RTKN2	1.8202e-112	1.18935	0.192	0.028	4.29659e-108	PTMA	2.18622e-76	0.407387	0.985	0.987	5.16057e-72	AKNA	1.35983e-89	1.0661	0.458	0.211	3.20987e-85	GIMAP4	7.43406e-57	0.839299	0.339	0.162	1.75481e-52	FAM114A1	0	0.281199	0.341	0.006	0
PKM	2.97357e-107	1.2001	0.528	0.274	7.01911e-103	RGCC	1.2982e-74	0.743622	0.733	0.513	3.0644e-70	HLA-DQA2	3.52359e-83	0.710297	0.141	0.019	8.31743e-79	HSPH1	1.74826e-55	1.14748	0.675	0.532	4.12676e-51	RBM47	0	0.49982	0.402	0.013	0
SERPINA1	2.61268e-104	0.399275	0.552	0.244	6.16723e-100	EZR	6.38224e-73	0.927506	0.669	0.48	1.50653e-68	CMC1	6.72691e-82	1.28033	0.369	0.159	1.58789e-77	GIMAP7	8.04998e-54	0.844423	0.402	0.218	1.9002e-49	CFI	0	0.598445	0.396	0.012	0
GLRX	6.78902e-104	1.20712	0.428	0.183	1.60255e-99	RORA	4.75903e-72	1.03637	0.622	0.423	1.12337e-67	SYTL3	3.70487e-81	0.920046	0.535	0.28	8.74535e-77	RPLP1	4.44517e-53	0.330345	0.997	0.997	1.04928e-48	MAD2L1	0	1.276	0.622	0.027	0
PARK7	1.68165e-103	0.986776	0.604	0.356	3.96954e-99	KMT2E	2.66537e-71	0.835978	0.627	0.405	6.29162e-67	YPEL5	6.14342e-81	0.900959	0.709	0.492	1.45015e-76	CAPG	9.93322e-52	0.811972	0.316	0.153	2.34474e-47	CCNA2	0	0.923953	0.412	0.009	0
IKZF4	6.40054e-99	0.85698	0.15	0.017	1.51085e-94	EML4	1.75577e-69	0.868597	0.6	0.387	4.14449e-65	UBE2S	1.18449e-79	0.9653	0.593	0.357	2.796e-75	HOPX	2.36535e-51	0.79147	0.227	0.086	5.58342e-47	MND1	0	0.753392	0.384	0.002	0
MIR4435-2HG	5.73651e-97	1.16029	0.325	0.113	1.3541e-92	MCL1	1.54868e-68	0.796189	0.755	0.588	3.65565e-64	SRGN	4.12608e-79	0.524291	0.948	0.877	9.73962e-75	UBC	6.17664e-49	0.759321	0.953	0.952	1.458e-44	DHFR	0	0.898396	0.495	0.017	0
CD4	3.58627e-95	1.01109	0.351	0.127	8.46539e-91	NEAT1	1.19518e-67	0.756764	0.871	0.747	2.82122e-63	LITAF	6.07712e-79	1.01588	0.47	0.241	1.4345e-74	RARRES3	7.7398e-46	0.71076	0.543	0.377	1.82698e-41	PPIC	0	0.339331	0.356	0.007	0
CD7	4.15234e-94	0.90426	0.696	0.45	9.80159e-90	RPS26	8.87732e-67	0.42696	0.922	0.874	2.09549e-62	CREM	5.33377e-76	0.874143	0.787	0.616	1.25904e-71	IFITM2	1.70659e-45	0.679723	0.638	0.501	4.02842e-41	HMMR	0	1.50097	0.498	0.004	0
RPS4Y1	8.65237e-93	0.967813	0.421	0.171	2.04239e-88	FYN	3.45787e-66	0.729871	0.686	0.473	8.1623e-62	FUS	1.01245e-75	0.888386	0.731	0.536	2.3899e-71	ACTB	3.5467e-45	0.34809	0.979	0.936	8.37199e-41	MXD3	0	0.740351	0.297	0.004	0
FANK1	4.14178e-86	0.631931	0.106	0.006	9.77667e-82	FOSL2	2.94993e-64	0.804225	0.484	0.264	6.96331e-60	ZNF331	6.18535e-75	1.09537	0.524	0.287	1.46005e-70	S100A6	8.10698e-45	0.262216	0.876	0.79	1.91365e-40	DSP	0	0.781679	0.406	0.011	0
GPX1	2.11601e-85	0.961772	0.515	0.279	4.99483e-81	TAGLN2	6.66766e-63	0.782395	0.709	0.553	1.5739e-58	TNIP3	1.13318e-74	0.839001	0.165	0.033	2.67488e-70	CKLF	1.38413e-44	0.68116	0.542	0.38	3.26725e-40	KIFC1	0	0.650322	0.341	0.004	0
HLA-A	9.26574e-84	0.468506	0.989	0.968	2.18718e-79	CNOT6L	1.37498e-61	0.817786	0.577	0.363	3.24563e-57	RPS26	2.94268e-73	0.4767	0.947	0.869	6.94619e-69	RPS12	1.52124e-44	0.302434	0.989	0.983	3.59088e-40	CENPW	0	1.10574	0.61	0.013	0
SIRPG	1.31469e-82	0.875537	0.229	0.061	3.10332e-78	IVNS1ABP	4.10111e-61	0.843572	0.43	0.232	9.68067e-57	AC131056.3	6.24758e-73	0.681878	0.139	0.022	1.47474e-68	ANXA1	3.25375e-43	0.311043	0.784	0.522	7.68047e-39	ADGRG6	0	0.472044	0.375	0.009	0
UNQ6494	2.27876e-78	0.670955	0.112	0.011	5.379e-74	LEPROTL1	2.39926e-60	0.70789	0.692	0.519	5.66345e-56	FYN	8.1077e-73	0.765445	0.703	0.477	1.91382e-68	TNFSF14	5.58316e-42	0.898289	0.245	0.111	1.31791e-37	MCM7	0	0.971727	0.554	0.028	0
CD3D	1.79379e-76	0.635071	0.869	0.698	4.23423e-72	ANKRD12	4.41044e-60	0.775451	0.686	0.513	1.04108e-55	EIF1	1.6612e-71	0.419894	0.982	0.971	3.92127e-67	S100A10	1.10528e-41	0.382108	0.81	0.679	2.60901e-37	TSPAN12	0	0.299655	0.356	0.006	0
HACD1	1.13067e-75	0.741996	0.13	0.019	2.66894e-71	SF1	1.7477e-59	0.755305	0.679	0.49	4.12544e-55	GZMM	3.17809e-71	0.896241	0.423	0.205	7.50188e-67	LGALS1	1.25258e-40	0.548905	0.589	0.417	2.95671e-36	KIF4A	0	0.553193	0.282	0.003	0
AC133644.2	7.05191e-75	0.747894	0.133	0.02	1.6646e-70	SKIL	4.01549e-59	0.843449	0.472	0.271	9.47855e-55	TRGC2	1.4829e-70	0.951188	0.266	0.088	3.5004e-66	HSPD1	9.19034e-39	1.05483	0.657	0.56	2.16938e-34	GJB1	0	0.312625	0.365	0.005	0
CALM3	8.41652e-75	0.944223	0.492	0.278	1.98672e-70	YPEL5	9.75543e-59	0.644142	0.694	0.487	2.30277e-54	BTG1	7.57048e-70	0.535513	0.954	0.92	1.78701e-65	CACYBP	3.83211e-38	0.836806	0.614	0.505	9.0457e-34	TSPAN6	0	0.590213	0.384	0.009	0
SOD1	4.48432e-74	0.70339	0.776	0.605	1.05852e-69	SLC7A5	1.69066e-58	0.84238	0.351	0.166	3.99081e-54	JUND	1.15121e-68	0.514959	0.979	0.966	2.71743e-64	ATF3	1.11961e-37	0.728431	0.305	0.162	2.64283e-33	RNF128	0	0.386817	0.35	0.007	0
MYL6	1.61763e-72	0.576403	0.892	0.821	3.8184e-68	LRRFIP1	8.0061e-57	0.859354	0.604	0.434	1.88984e-52	HLA-DQA1	5.34283e-68	0.901954	0.269	0.094	1.26117e-63	RPS27A	6.80247e-37	0.257694	0.991	0.981	1.60572e-32	PLS3	0	0.542836	0.402	0.013	0
PTTG1	2.54597e-72	0.866654	0.365	0.16	6.00977e-68	RP11-138A9.1	2.44215e-56	0.815827	0.501	0.298	5.7647e-52	YBX3	7.26856e-68	1.12592	0.223	0.069	1.71574e-63	CSF1	5.34228e-36	0.970471	0.202	0.089	1.26105e-31	ZDHHC9	0	0.330841	0.368	0.008	0
PFN1	3.90832e-72	0.600012	0.877	0.758	9.2256e-68	IL4I1	1.62783e-54	0.923372	0.17	0.05	3.84249e-50	RNF19A	3.14369e-67	0.933253	0.581	0.373	7.42068e-63	DNAJA1	7.9601e-35	0.903433	0.758	0.716	1.87898e-30	HMGB3	0	0.845207	0.505	0.017	0
HINT1	7.18249e-72	0.621431	0.818	0.665	1.69543e-67	RARA	2.05987e-54	0.753152	0.261	0.106	4.86231e-50	HLA-DPA1	4.38936e-67	0.887333	0.474	0.25	1.03611e-62	PFN1	2.25451e-34	0.336523	0.866	0.762	5.32178e-30	CDCA2	0	0.458826	0.272	0.002	0
ATPIF1	2.6924e-71	0.827053	0.565	0.354	6.35542e-67	CRIP1	2.65841e-54	0.945359	0.655	0.508	6.27517e-50	SRSF2	1.13836e-66	0.802405	0.609	0.397	2.68709e-62	ALOX5AP	5.54605e-34	0.573353	0.46	0.304	1.30915e-29	ESCO2	0	0.704204	0.3	0.003	0
SAT1	1.66695e-70	0.679866	0.807	0.66	3.93483e-66	NFKB1	3.17404e-54	0.905801	0.393	0.215	7.49232e-50	DUSP4	3.11791e-64	1.0429	0.52	0.306	7.35983e-60	DOK2	1.06791e-33	0.849183	0.441	0.309	2.52079e-29	PBK	0	0.670036	0.334	0.003	0
ACP5	2.20199e-70	0.893202	0.183	0.046	5.1978e-66	ARL4C	6.84746e-54	0.807555	0.65	0.489	1.61634e-49	DTHD1	6.30146e-64	0.707549	0.131	0.023	1.48746e-59	CD48	1.18958e-33	0.508699	0.659	0.534	2.80801e-29	GGH	0	1.28589	0.461	0.017	0
ENO1	7.24147e-69	0.893322	0.594	0.398	1.70935e-64	IDS	6.85268e-53	0.79275	0.563	0.369	1.61758e-48	RASGEF1B	1.82351e-62	1.05254	0.301	0.124	4.3044e-58	CD3G	1.2615e-32	0.488718	0.651	0.503	2.97778e-28	SMC2	0	1.19256	0.635	0.035	0
TMSB4X	2.35965e-67	0.380404	0.999	0.993	5.56996e-63	AC016831.7	1.80769e-52	0.736202	0.364	0.181	4.26706e-48	ZFP36L2	5.73653e-62	0.568466	0.813	0.621	1.35411e-57	PTGER2	1.55703e-32	0.600364	0.151	0.058	3.67537e-28	CCDC34	0	0.875114	0.579	0.021	0
CLEC7A	5.60655e-67	0.652714	0.104	0.012	1.32343e-62	ADGRE5	3.59365e-52	0.825401	0.504	0.315	8.48281e-48	APOBEC3G	6.43647e-62	0.893518	0.456	0.248	1.51933e-57	RGS2	6.04255e-32	0.857813	0.456	0.328	1.42634e-27	LGR4	0	0.441128	0.384	0.007	0
C12orf57	1.01437e-66	0.818123	0.657	0.481	2.39441e-62	FURIN	6.9781e-52	0.821544	0.208	0.077	1.64718e-47	RALGAPA1	7.18108e-62	0.837847	0.415	0.213	1.6951e-57	NR4A1	6.59215e-31	0.71874	0.364	0.231	1.55608e-26	SAC3D1	0	0.661706	0.452	0.018	0
PRDX2	2.25273e-66	0.826733	0.479	0.272	5.31756e-62	PDE4D	1.76323e-51	0.814822	0.355	0.179	4.1621e-47	PMEPA1	2.11542e-61	0.798248	0.437	0.218	4.99345e-57	CISH	1.96936e-30	0.514769	0.137	0.05	4.64867e-26	CDCA5	0	0.53888	0.31	0.002	0
ATOX1	6.33816e-66	0.866803	0.353	0.16	1.49612e-61	STAT4	2.63903e-51	0.762327	0.455	0.259	6.22943e-47	AOAH	1.10196e-60	0.596546	0.135	0.026	2.60118e-56	MB21D1	7.8881e-30	0.645005	0.212	0.105	1.86199e-25	NET1	0	0.719974	0.452	0.012	0
TYMP	8.20263e-66	0.881951	0.399	0.205	1.93623e-61	GSPT1	4.83858e-50	0.722303	0.471	0.285	1.14215e-45	EOMES	1.38576e-59	0.609777	0.126	0.023	3.27108e-55	RPL35	3.60673e-29	0.26902	0.97	0.956	8.51368e-25	ZWINT	0	1.07419	0.554	0.01	0
PHACTR2	2.33978e-64	0.878812	0.358	0.17	5.52304e-60	SATB1	4.75666e-49	0.83175	0.26	0.112	1.12281e-44	REL	1.83891e-59	0.797475	0.665	0.469	4.34074e-55	HCST	1.88999e-27	0.420647	0.73	0.629	4.46133e-23	CDK1	0	1.50894	0.585	0.018	0
SERF2	2.85242e-64	0.492718	0.921	0.842	6.73314e-60	KLF3	1.31605e-48	0.791885	0.274	0.125	3.10654e-44	SERTAD1	4.39535e-59	1.07887	0.411	0.22	1.03752e-54	KLRB1	1.14893e-26	0.54599	0.561	0.421	2.71204e-22	KIF11	0	0.894587	0.43	0.009	0
GADD45G	5.107e-64	0.952926	0.256	0.093	1.20551e-59	METRNL	1.57096e-48	0.597799	0.515	0.31	3.70826e-44	SH2D1A	6.52241e-59	0.826328	0.34	0.154	1.53961e-54	RPS20	2.50157e-26	0.376949	0.87	0.822	5.90495e-22	CEP55	0	1.20774	0.433	0.01	0
METTL8	7.92871e-64	0.864265	0.222	0.073	1.87157e-59	SELK	8.85999e-48	0.605272	0.682	0.525	2.0914e-43	LYST	1.61434e-58	0.96726	0.32	0.144	3.81065e-54	LCP1	1.58006e-25	0.421783	0.648	0.532	3.72974e-21	MKI67	0	2.12941	0.604	0.009	0
MAGEH1	1.58809e-63	1.01098	0.18	0.05	3.74869e-59	ARID5A	1.93122e-47	0.756566	0.395	0.218	4.55864e-43	CNOT6L	5.50413e-57	0.664799	0.589	0.369	1.29925e-52	ACTG1	3.35352e-24	0.2716	0.882	0.81	7.91599e-20	RAD51AP1	0	0.842314	0.418	0.006	0
C9orf16	8.25642e-63	0.880746	0.523	0.338	1.94893e-58	AHNAK	2.36663e-46	0.938391	0.571	0.405	5.58643e-42	TUBB4B	3.2535e-56	0.882741	0.582	0.392	7.67988e-52	CORO1A	1.02912e-23	0.382301	0.686	0.575	2.42923e-19	LTBR	0	0.286859	0.362	0.007	0
COX17	3.4807e-62	0.861386	0.471	0.276	8.21619e-58	RPL34	4.9301e-46	0.264401	0.979	0.991	1.16375e-41	SLA2	4.44549e-54	0.747843	0.218	0.075	1.04936e-49	TNFAIP8	1.18302e-23	0.535923	0.413	0.3	2.79252e-19	CDCA3	0	0.780867	0.362	0.002	0
ACTB	8.32855e-62	0.405621	0.976	0.937	1.96595e-57	EEF1A1	5.22194e-46	0.261982	0.987	0.996	1.23264e-41	LDHA	2.1983e-53	0.677398	0.762	0.612	5.18909e-49	RAC2	2.04352e-23	0.404217	0.582	0.469	4.82372e-19	TMEM106C	0	1.17258	0.672	0.046	0
COX7C	1.00234e-61	0.54676	0.843	0.705	2.36602e-57	JMJD1C	9.10682e-46	0.767257	0.463	0.286	2.14966e-41	SKIL	4.05429e-52	0.808937	0.472	0.279	9.57016e-48	EVL	3.39447e-23	0.455718	0.503	0.389	8.01264e-19	TROAP	0	0.557883	0.325	0.004	0
ZC2HC1A	1.20011e-61	0.836518	0.145	0.033	2.83286e-57	SPOCK2	2.12574e-45	0.604483	0.617	0.435	5.01781e-41	FOSL2	1.01913e-51	0.766444	0.473	0.277	2.40565e-47	MRPL18	6.93161e-22	0.766645	0.324	0.223	1.63621e-17	DNAJC22	0	0.266658	0.344	0.005	0
APOE	1.44048e-61	0.29323	0.35	0.149	3.40025e-57	PPP2R5C	1.9041e-44	0.628614	0.632	0.467	4.49462e-40	FAM177A1	1.62356e-51	0.699855	0.602	0.413	3.83242e-47	IFI44L	8.80876e-21	0.47391	0.114	0.048	2.07931e-16	PAWR	0	0.37407	0.39	0.009	0
PMAIP1	1.55544e-61	0.925695	0.411	0.219	3.67162e-57	SYAP1	6.36848e-44	0.720933	0.463	0.293	1.50328e-39	IFNG	1.06065e-49	0.839591	0.319	0.142	2.50366e-45	RHOB	1.74988e-20	0.852285	0.284	0.186	4.13059e-16	BRCA2	0	0.753019	0.433	0.012	0
CD79B	6.49513e-61	0.677004	0.159	0.039	1.53318e-56	EIF1	1.20113e-43	0.307844	0.965	0.976	2.83526e-39	VPS37B	3.82769e-49	0.731175	0.353	0.178	9.03525e-45	GIMAP1	3.51048e-20	0.511405	0.166	0.087	8.28648e-16	CDKN3	0	1.32779	0.502	0.019	0
NGFRAP1	1.62388e-60	0.860541	0.192	0.059	3.83316e-56	PLK3	1.34567e-43	0.714964	0.434	0.256	3.17646e-39	PPP2R5C	1.28657e-48	0.6265	0.654	0.468	3.03696e-44	FKBP4	2.61888e-19	0.880422	0.266	0.182	6.18187e-15	DLGAP5	0	1.40808	0.44	0.003	0
ARL6IP5	2.34512e-60	0.756501	0.579	0.391	5.53565e-56	AC058791.1	4.82203e-42	0.630016	0.287	0.138	1.13824e-37	AMD1	4.80529e-48	0.815658	0.501	0.328	1.13429e-43	S100A11	4.58861e-19	0.257859	0.732	0.603	1.08314e-14	CASC5	0	1.02274	0.486	0.007	0
CCDC50	1.08201e-59	0.869181	0.24	0.09	2.55409e-55	FOXP1	5.46768e-42	0.824274	0.46	0.299	1.29065e-37	SDCBP	1.94021e-47	0.71829	0.578	0.403	4.57987e-43	THEMIS	8.6601e-19	0.413441	0.151	0.077	2.04422e-14	NUSAP1	0	2.02384	0.684	0.047	0
UQCR10	1.48578e-59	0.72395	0.612	0.426	3.50719e-55	ATP2B1	1.85837e-41	0.746538	0.381	0.222	4.38667e-37	CD74	2.283e-47	0.79381	0.663	0.497	5.38903e-43	GLIPR2	1.7926e-18	0.478953	0.209	0.124	4.23143e-14	SORD	0	0.328766	0.39	0.011	0
TNFRSF1B	1.82893e-58	0.813823	0.536	0.346	4.3172e-54	CEBPD	1.64172e-40	0.923356	0.271	0.134	3.87528e-36	ELF1	5.47655e-47	0.620362	0.671	0.503	1.29274e-42	ABRACL	9.86926e-18	0.49496	0.397	0.304	2.32964e-13	CCNB2	0	1.17007	0.396	0.005	0
AC002331.1	3.67966e-58	0.717591	0.139	0.031	8.68584e-54	RPS4X	2.48421e-40	0.30624	0.949	0.961	5.86398e-36	CD81	1.14766e-46	0.686837	0.545	0.371	2.70906e-42	APRT	1.45244e-17	0.432286	0.507	0.426	3.42848e-13	KIAA0101	0	2.24363	0.706	0.012	0
RPL15	5.08831e-58	0.362598	0.974	0.935	1.2011e-53	TIPARP	4.48013e-40	0.735744	0.341	0.187	1.05753e-35	LEPROTL1	3.20583e-46	0.606894	0.689	0.527	7.56737e-42	UBB	1.831e-17	0.623774	0.857	0.873	4.32207e-13	KIF23	0	0.769519	0.365	0.008	0
PIM2	3.46659e-57	0.812722	0.235	0.087	8.18289e-53	CHD1	3.40367e-39	0.724507	0.366	0.213	8.03436e-35	LYAR	2.91077e-45	0.748613	0.336	0.175	6.87088e-41	NCF1	1.99767e-17	0.46629	0.201	0.119	4.7155e-13	FANCI	0	0.631497	0.381	0.01	0
CNIH1	4.73049e-57	0.970177	0.311	0.149	1.11663e-52	PDE4B	3.88579e-39	0.611751	0.369	0.204	9.17242e-35	XIST	3.76724e-45	0.502222	0.556	0.336	8.89258e-41	RGL4	7.96358e-17	0.430229	0.161	0.088	1.8798e-12	PRC1	0	1.03615	0.483	0.015	0
RAB11FIP1	2.26561e-56	0.737071	0.478	0.283	5.34797e-52	AIM1	4.64505e-39	0.638035	0.293	0.147	1.09646e-34	HLA-DRB1	5.72268e-44	0.783672	0.496	0.315	1.35084e-39	HSP90AB1	1.50372e-16	0.601288	0.844	0.838	3.54952e-12	NR2F2	0	0.323565	0.337	0.006	0
BST2	1.16565e-55	0.878482	0.391	0.214	2.75152e-51	LINC-PINT	4.7279e-39	0.691148	0.38	0.221	1.11602e-34	CD44	7.5024e-44	0.512083	0.766	0.596	1.77094e-39	ITM2B	3.6501e-16	0.280122	0.792	0.731	8.61607e-12	CDT1	0	0.820405	0.356	0.005	0
NDUFB1	8.85799e-55	0.726292	0.512	0.327	2.09093e-50	BRD9	8.07521e-39	0.738969	0.351	0.201	1.90615e-34	BRD2	2.631e-41	0.737417	0.48	0.319	6.21047e-37	OXNAD1	3.6781e-16	0.462547	0.239	0.155	8.68216e-12	AURKB	0	0.796503	0.396	0.004	0
ASB2	8.06791e-54	0.586673	0.12	0.024	1.90443e-49	SYTL3	1.00867e-37	0.577607	0.469	0.291	2.38097e-33	FAM46C	1.67298e-40	0.656217	0.395	0.227	3.94907e-36	MXD1	8.9255e-16	0.566013	0.177	0.105	2.10686e-11	TMEM97	0	0.611898	0.421	0.014	0
ATP5G2	1.05374e-53	0.601149	0.725	0.573	2.48735e-49	YIPF5	1.48581e-37	0.663031	0.306	0.168	3.50724e-33	CDC42SE2	2.22379e-40	0.572615	0.628	0.466	5.24927e-36	CHORDC1	2.14931e-15	0.595694	0.468	0.399	5.07343e-11	TOP2A	0	2.50022	0.622	0.016	0
SMS	3.73547e-53	0.871434	0.302	0.145	8.81757e-49	AUTS2	3.14632e-37	0.683043	0.22	0.098	7.42689e-33	FAM133B	4.52613e-40	0.670535	0.547	0.386	1.06839e-35	AC092580.4	3.56975e-15	0.399091	0.24	0.156	8.42639e-11	TUBG1	0	0.458337	0.415	0.015	0
PHLDA1	9.24218e-52	0.776314	0.459	0.275	2.18162e-47	ARRDC2	3.90364e-37	0.694329	0.198	0.085	9.21454e-33	IFRD1	6.30254e-40	0.859419	0.431	0.275	1.48771e-35	DEDD2	1.72067e-14	0.442312	0.284	0.202	4.06163e-10	BRCA1	0	0.605064	0.372	0.007	0
NOP10	1.41482e-51	0.706398	0.523	0.345	3.33968e-47	RBMS1	8.89467e-36	0.742989	0.301	0.166	2.09959e-31	TRAT1	6.40562e-40	0.728821	0.338	0.185	1.51205e-35	EMP3	5.17271e-14	0.354647	0.601	0.523	1.22102e-09	TK1	0	1.14881	0.461	0.007	0
ATP5D	1.18665e-50	0.696465	0.539	0.373	2.8011e-46	ELF1	3.43208e-35	0.503886	0.655	0.501	8.10143e-31	GGA2	7.28791e-40	0.649375	0.219	0.093	1.72031e-35	JUNB	5.96497e-14	0.382412	0.759	0.747	1.40803e-09	BIRC5	0	1.57092	0.551	0.004	0
COX8A	1.49852e-50	0.62806	0.629	0.453	3.53725e-46	SC5D	4.59601e-35	0.677398	0.264	0.138	1.08489e-30	ATP8A1	7.52635e-40	0.641094	0.308	0.155	1.77659e-35	FKBP11	9.72285e-14	0.451849	0.211	0.14	2.29508e-09	TYMS	0	1.88521	0.666	0.01	0
CUL9	2.10739e-50	0.629843	0.116	0.025	4.97448e-46	MIDN	4.66482e-35	0.634542	0.411	0.256	1.10113e-30	AUTS2	2.6037e-39	0.573969	0.233	0.1	6.14604e-35	IER3	1.16771e-13	0.427504	0.239	0.163	2.75638e-09	DSG2	0	0.385289	0.356	0.006	0
COX5B	3.49653e-50	0.636978	0.633	0.466	8.25357e-46	AKAP13	5.2146e-35	0.636562	0.558	0.404	1.23091e-30	MATK	3.55886e-39	0.605206	0.163	0.057	8.40068e-35	MYL12B	1.2521e-13	0.301399	0.718	0.682	2.95557e-09	TPX2	0	1.55231	0.557	0.01	0
GBP5	4.25597e-50	0.751489	0.301	0.141	1.00462e-45	IRS2	6.36995e-35	0.618798	0.218	0.101	1.50363e-30	JMJD6	4.49221e-39	0.75923	0.305	0.161	1.06039e-34	TBC1D10C	2.01794e-13	0.373371	0.295	0.211	4.76335e-09	MYBL2	0	0.545871	0.291	0.002	0
TSPAN5	4.26955e-50	0.688304	0.177	0.057	1.00783e-45	LDLRAD4	2.30603e-34	0.740664	0.349	0.209	5.44339e-30	GNG2	5.35714e-39	0.665464	0.499	0.333	1.26455e-34	CCDC107	2.34255e-13	0.449277	0.332	0.256	5.5296e-09	UBE2C	0	2.25922	0.598	0.008	0
COX6C	5.44582e-49	0.503995	0.728	0.557	1.28549e-44	ODF2L	4.9657e-34	0.706374	0.348	0.205	1.17215e-29	STK4	3.0239e-38	0.499754	0.697	0.555	7.13791e-34	KLF2	3.12485e-13	0.769617	0.472	0.405	7.3762e-09	AURKA	0	0.842632	0.359	0.008	0
GMFG	3.23186e-47	0.598798	0.659	0.499	7.6288e-43	RUNX3	5.01773e-34	0.572024	0.579	0.416	1.18443e-29	HNRNPH1	4.97574e-38	0.625298	0.638	0.5	1.17452e-33	LCP2	4.61379e-13	0.429522	0.26	0.184	1.08908e-08	INSR	0	0.26984	0.344	0.007	0
AFP	8.09124e-47	0.412785	0.26	0.108	1.90994e-42	AQP3	1.02343e-33	0.758549	0.268	0.144	2.41582e-29	C1orf21	5.47117e-38	0.610027	0.111	0.029	1.29147e-33	COMMD6	5.48792e-13	0.303135	0.683	0.631	1.29542e-08	ASF1B	0	0.738204	0.362	0.007	0
PFDN5	9.37272e-47	0.436289	0.883	0.81	2.21243e-42	HIVEP2	1.47622e-33	0.542053	0.165	0.065	3.48461e-29	DDX3X	5.65927e-38	0.551377	0.606	0.452	1.33587e-33	CLIC1	1.23285e-12	0.276408	0.671	0.598	2.91014e-08	NR2F6	0	0.396662	0.402	0.013	0
TCEB2	1.0434e-46	0.556392	0.659	0.51	2.46295e-42	RELB	1.76432e-33	0.609785	0.298	0.164	4.16469e-29	TGFB1	1.69362e-36	0.667438	0.494	0.333	3.99778e-32	TRAF3IP3	1.78356e-12	0.339514	0.236	0.161	4.21009e-08	FOXA3	0	0.288293	0.356	0.007	0
THADA	1.75065e-46	0.734752	0.157	0.049	4.13241e-42	PER1	4.09783e-33	0.624976	0.264	0.137	9.67292e-29	F2R	5.22754e-36	0.643876	0.176	0.069	1.23396e-31	FAM65B	1.82964e-12	0.388965	0.169	0.104	4.31887e-08	TRPM4	0	0.275581	0.356	0.008	0
ALDOA	2.24016e-46	0.654553	0.621	0.471	5.28789e-42	NR1D2	7.71641e-33	0.600939	0.196	0.088	1.82146e-28	MIDN	5.79522e-36	0.682925	0.416	0.261	1.36796e-31	CLEC2B	2.07147e-12	0.424991	0.534	0.455	4.8897e-08	TST	0	0.770794	0.446	0.018	0
TOX2	8.3858e-46	0.571311	0.13	0.034	1.97947e-41	PTGER4	1.35103e-32	0.606634	0.354	0.21	3.1891e-28	CALM1	1.00387e-35	0.409283	0.919	0.871	2.36964e-31	ACAP1	2.6086e-12	0.309362	0.493	0.418	6.1576e-08	CDC42EP1	0	0.386783	0.372	0.009	0
TMEM258	1.12087e-45	0.619471	0.559	0.394	2.64582e-41	HNRNPUL1	2.52387e-32	0.602896	0.425	0.281	5.95759e-28	RNF125	2.62279e-35	0.619152	0.321	0.174	6.19109e-31	NFKBIE	4.03764e-12	0.388953	0.114	0.062	9.53085e-08	KDELR3	0	0.537158	0.368	0.008	0
SIT1	1.42069e-45	0.684671	0.241	0.103	3.35353e-41	RALGAPA1	6.90383e-32	0.570207	0.367	0.22	1.62965e-27	ZFP36	3.74554e-35	0.442571	0.737	0.575	8.84134e-31	JAML	4.55471e-12	0.358057	0.183	0.118	1.07514e-07	GTSE1	0	1.06548	0.427	0.003	0
PHTF2	3.33711e-45	0.749199	0.224	0.094	7.87725e-41	NFE2L2	1.81907e-31	0.566845	0.435	0.288	4.2939e-27	RBM38	8.4417e-35	0.617828	0.356	0.208	1.99266e-30	IFI44	7.10662e-12	0.414168	0.139	0.082	1.67752e-07	HJURP	2.35651e-307	0.585762	0.276	0.003	5.56254e-303
SELL	3.72159e-45	0.576122	0.168	0.055	8.78481e-41	GRASP	2.94932e-31	0.643003	0.123	0.043	6.96186e-27	FASLG	4.06156e-34	0.469823	0.1	0.026	9.58732e-30	PPP1R18	1.02042e-11	0.423205	0.245	0.175	2.40869e-07	SPC24	5.72966e-307	0.358604	0.254	0.001	1.35249e-302
NTS	7.03563e-45	0.402155	0.25	0.105	1.66076e-40	SIK3	8.21554e-31	0.616454	0.254	0.134	1.93928e-26	SLC7A5	1.00807e-33	0.586072	0.327	0.18	2.37954e-29	CD99	1.3597e-11	0.342801	0.543	0.484	3.20958e-07	FAM213A	8.49871e-307	0.470395	0.393	0.013	2.00612e-302
VAV3	1.66638e-44	0.648642	0.148	0.045	3.93349e-40	HIPK1	2.61384e-30	0.648626	0.298	0.173	6.16996e-26	GABARAPL1	2.52651e-33	0.648984	0.352	0.207	5.96382e-29	TRG-AS1	2.39141e-11	0.348846	0.1	0.053	5.64493e-07	CRNDE	1.28448e-306	0.415536	0.341	0.008	3.03202e-302
NDUFA4	4.41104e-44	0.568815	0.674	0.519	1.04123e-39	CAMK4	2.69937e-30	0.545803	0.266	0.14	6.37186e-26	HLA-C	6.10619e-33	0.289521	0.96	0.95	1.44137e-28	GSTK1	2.70635e-11	0.401583	0.388	0.328	6.38834e-07	AZGP1	5.65414e-306	0.415567	0.328	0.007	1.33466e-301
UCP2	7.43542e-44	0.711664	0.469	0.302	1.75513e-39	PDCD4	4.95319e-30	0.568827	0.573	0.443	1.1692e-25	GADD45B	8.9052e-33	0.737635	0.467	0.316	2.10207e-28	GRAP2	3.85277e-11	0.352373	0.148	0.091	9.09446e-07	ABCC3	4.0574e-304	0.532615	0.378	0.011	9.57749e-300
NACA	9.8706e-44	0.350442	0.947	0.886	2.32996e-39	BRD1	6.37841e-30	0.654487	0.248	0.131	1.50562e-25	CLEC2B	2.52031e-32	0.537606	0.594	0.44	5.9492e-28	TNF	3.87344e-11	0.597764	0.225	0.159	9.14325e-07	SMARCA1	1.15642e-303	0.434647	0.353	0.009	2.72972e-299
MAST4	3.08802e-43	0.667248	0.181	0.067	7.28926e-39	GLIPR1	1.34284e-29	0.590367	0.371	0.23	3.16979e-25	HCST	1.64885e-31	0.44926	0.753	0.624	3.89211e-27	RGS19	1.23484e-10	0.34286	0.154	0.098	2.91484e-06	ANLN	5.31055e-303	0.507303	0.3	0.005	1.25355e-298
IL2RG	4.87352e-43	0.591963	0.627	0.477	1.1504e-38	DNAJB6	1.54737e-29	0.427878	0.663	0.517	3.65257e-25	CALM2	3.20659e-31	0.474673	0.78	0.672	7.56916e-27	RGS16	5.90421e-10	0.455706	0.136	0.084	1.39369e-05	AGMO	1.66927e-302	0.275847	0.291	0.004	3.94031e-298
ITM2A	1.54092e-42	0.673514	0.591	0.434	3.63735e-38	RBM39	1.54865e-29	0.436285	0.746	0.637	3.6556e-25	IER2	6.87715e-30	0.490658	0.659	0.526	1.62335e-25	PSME1	8.52611e-10	0.272514	0.576	0.537	2.01259e-05	TTK	3.06734e-302	0.470897	0.269	0.002	7.24045e-298
FKBP1A	2.12941e-42	0.715287	0.39	0.235	5.02648e-38	RNF125	3.30249e-29	0.532329	0.305	0.173	7.79554e-25	HLA-E	8.00984e-30	0.347157	0.867	0.804	1.89072e-25	MDFIC	1.31236e-09	0.401192	0.222	0.163	3.09782e-05	SHMT1	3.60934e-302	0.424417	0.365	0.01	8.51984e-298
PSMB8	2.68318e-42	0.680422	0.438	0.278	6.33366e-38	SDCBP	3.40117e-29	0.479965	0.548	0.406	8.02847e-25	DNAJB6	5.78123e-29	0.382257	0.656	0.525	1.36466e-24	ERN1	1.35215e-09	0.4785	0.204	0.147	3.19175e-05	CENPF	1.1044e-301	1.94913	0.601	0.044	2.60693e-297
FABP1	9.37501e-42	0.267991	0.276	0.126	2.21297e-37	HECA	4.52155e-29	0.607199	0.289	0.164	1.06731e-24	MCL1	5.88111e-29	0.434921	0.717	0.606	1.38824e-24	CDKN2C	1.39397e-09	0.399251	0.111	0.066	3.29048e-05	DEPDC1	1.22974e-301	0.629698	0.279	0.003	2.90279e-297
ACTG1	1.02869e-41	0.439289	0.885	0.809	2.42823e-37	JMY	6.82019e-29	0.515372	0.206	0.1	1.60991e-24	PPDPF	7.60327e-29	0.534708	0.558	0.425	1.79475e-24	DRAP1	3.80656e-09	0.345558	0.407	0.357	8.98539e-05	NDC80	1.23074e-301	0.776889	0.424	0.017	2.90515e-297
LTA	1.02918e-41	0.580966	0.123	0.033	2.42938e-37	UBE2B	7.57003e-29	0.436377	0.651	0.513	1.7869e-24	SAMD3	1.99638e-28	0.491632	0.178	0.077	4.71246e-24	ANXA2R	4.06724e-09	0.359629	0.136	0.086	9.60072e-05	BUB1B	1.76862e-301	0.474004	0.279	0.003	4.17483e-297
HLA-DRB1	1.04987e-41	0.590146	0.49	0.312	2.47821e-37	ANKRD28	8.74748e-29	0.729132	0.271	0.153	2.06484e-24	C16orf72	3.37831e-28	0.601264	0.291	0.168	7.9745e-24	HIST1H2AC	5.13963e-09	0.438961	0.16	0.109	0.000121321	MGLL	6.73743e-301	0.468201	0.396	0.013	1.59037e-296
ATP5J2	6.3311e-41	0.597303	0.502	0.34	1.49446e-36	PRKX	1.46307e-28	0.541583	0.281	0.156	3.45357e-24	CBLB	3.75882e-28	0.587768	0.329	0.197	8.8727e-24	SSR4	1.47176e-08	0.253837	0.595	0.543	0.00034741	FNBP1L	9.43026e-300	0.257662	0.35	0.009	2.22601e-295
ICOS	8.15835e-41	0.64124	0.48	0.305	1.92578e-36	KAT6A	2.40574e-28	0.559657	0.288	0.165	5.67874e-24	RP11-347P5.1	1.11221e-27	0.503231	0.263	0.141	2.62537e-23	CD63	1.97207e-08	0.268712	0.385	0.318	0.000465508	WDR34	2.1996e-299	0.427909	0.356	0.01	5.19215e-295
GBP2	1.1209e-40	0.693556	0.336	0.187	2.64589e-36	PLAC8	2.97844e-28	0.53025	0.179	0.081	7.0306e-24	SYAP1	6.5017e-27	0.56347	0.441	0.306	1.53473e-22	CSTB	2.71351e-08	0.329364	0.411	0.36	0.000640524	KIF15	2.65165e-299	0.587706	0.251	0.001	6.25921e-295
UQCR11	1.37506e-40	0.57219	0.617	0.471	3.24583e-36	TGIF1	3.30795e-28	0.58634	0.23	0.121	7.80842e-24	ITPRIP	7.2781e-27	0.43173	0.107	0.035	1.718e-22	CCND3	3.01134e-08	0.377759	0.199	0.147	0.000710826	SRD5A3	3.18052e-299	0.393028	0.387	0.013	7.50762e-295
SESN3	2.7075e-40	0.666634	0.209	0.087	6.39106e-36	USP36	6.3485e-28	0.635284	0.284	0.166	1.49856e-23	PRF1	7.6989e-27	0.50093	0.225	0.113	1.81732e-22	GBP3	4.8122e-08	0.361515	0.11	0.069	0.00113592	IMPA2	6.18875e-299	0.321163	0.313	0.006	1.46085e-294
UQCRB	3.14612e-40	0.428824	0.855	0.774	7.42641e-36	CDC42SE2	7.2506e-28	0.510136	0.594	0.471	1.7115e-23	CCSER2	9.45428e-27	0.614607	0.35	0.224	2.23168e-22	ITGA1	5.71899e-08	0.389743	0.153	0.106	0.00134997	ENAH	9.88499e-299	0.318145	0.322	0.007	2.33335e-294
LAPTM4B	5.72608e-40	0.655413	0.167	0.061	1.35164e-35	FXYD5	8.85573e-28	0.605605	0.624	0.518	2.0904e-23	NFKBID	9.67167e-27	0.609439	0.216	0.109	2.283e-22	GPR65	8.89116e-08	0.333973	0.286	0.23	0.00209876	HNMT	2.01588e-298	0.649269	0.418	0.016	4.75848e-294
COMMD6	6.92752e-40	0.455795	0.739	0.612	1.63524e-35	IFNGR1	1.0454e-27	0.574769	0.286	0.167	2.46766e-23	OASL	3.46881e-26	0.498696	0.173	0.078	8.18814e-22	CD226	9.84329e-08	0.273723	0.111	0.07	0.00232351	BAIAP2L1	3.3027e-298	0.256479	0.337	0.008	7.79601e-294
TIAM1	1.99379e-39	0.511979	0.114	0.03	4.70634e-35	TCF7	2.74797e-27	0.518572	0.344	0.211	6.48659e-23	COTL1	5.08094e-26	0.587087	0.563	0.439	1.19936e-21	GIMAP2	1.49627e-07	0.335352	0.133	0.09	0.00353194	ORC6	3.56923e-298	0.58268	0.337	0.008	8.42517e-294
FBLN7	2.80397e-39	0.480724	0.107	0.027	6.61878e-35	PDCD1	6.53338e-27	0.611805	0.283	0.162	1.5422e-22	TSC22D3	7.96219e-26	0.428068	0.752	0.64	1.87948e-21	XCL1	1.78404e-07	0.500643	0.103	0.064	0.00421124	MYO6	5.53731e-298	0.32328	0.375	0.011	1.30708e-293
SYNGR2	3.1131e-39	0.777753	0.244	0.118	7.34848e-35	RALGDS	1.00911e-26	0.542602	0.277	0.157	2.382e-22	TNFAIP3	9.74672e-26	0.375046	0.783	0.663	2.30071e-21	ITGB7	2.32864e-07	0.310582	0.109	0.07	0.00549676	CLSPN	9.26491e-298	0.946862	0.393	0.014	2.18698e-293
UBL5	4.03452e-39	0.497866	0.705	0.582	9.52349e-35	G3BP2	1.0129e-26	0.600217	0.458	0.332	2.39094e-22	PARP8	1.04705e-25	0.486156	0.348	0.219	2.47155e-21	IFITM1	2.4249e-07	0.368716	0.202	0.154	0.00572398	FEN1	1.10762e-297	0.647971	0.406	0.015	2.61454e-293
PTP4A3	5.27858e-39	0.748026	0.135	0.043	1.24601e-34	JOSD1	1.50086e-26	0.591887	0.37	0.242	3.54279e-22	CLDND1	1.52459e-25	0.656309	0.366	0.245	3.5988e-21	FYB	2.49639e-07	0.260695	0.494	0.447	0.00589273	NT5E	5.15335e-297	0.258687	0.325	0.007	1.21645e-292
ANAPC16	5.53471e-39	0.642947	0.545	0.407	1.30647e-34	SLCO3A1	2.7979e-26	0.491351	0.149	0.064	6.60444e-22	PIP4K2A	2.03462e-25	0.49231	0.348	0.221	4.80273e-21	RBL2	2.76121e-07	0.317405	0.207	0.158	0.00651783	SERPINA5	8.72574e-297	0.25171	0.319	0.006	2.05971e-292
DPYSL2	1.02154e-38	0.70011	0.142	0.048	2.41134e-34	B4GALT1	3.35926e-26	0.597253	0.343	0.22	7.92952e-22	PRKX	2.24425e-25	0.608054	0.277	0.163	5.29755e-21	LY6E	3.67752e-07	0.289305	0.368	0.316	0.00868078	RNASEH2A	1.97615e-296	0.700393	0.489	0.025	4.6647e-292
EDF1	1.35267e-38	0.556591	0.623	0.498	3.19297e-34	FAM133B	6.8643e-26	0.515249	0.519	0.388	1.62032e-21	AKAP13	2.6452e-25	0.467958	0.541	0.416	6.244e-21	PHYH	4.09792e-07	0.329883	0.128	0.088	0.00967313	MMAB	3.24146e-296	0.46089	0.455	0.021	7.65148e-292
LIMA1	1.66421e-38	0.715918	0.209	0.092	3.92836e-34	FUS	7.84239e-26	0.491307	0.672	0.547	1.8512e-21	GTF2B	7.13315e-25	0.556466	0.316	0.197	1.68378e-20	AC006129.2	5.87243e-07	0.381009	0.196	0.145	0.0138619	CDC6	3.39973e-296	0.445109	0.282	0.004	8.02506e-292
TRBC2	1.8319e-38	0.576793	0.722	0.59	4.3242e-34	IRF2BP2	1.69493e-25	0.571472	0.33	0.209	4.00088e-21	HLA-DRA	8.50716e-25	0.921547	0.338	0.223	2.00811e-20	PDLIM2	6.97551e-07	0.35288	0.153	0.11	0.0164657	CCNB1	8.75526e-296	1.18701	0.402	0.015	2.06668e-291
CD74	2.35806e-38	0.404133	0.656	0.494	5.5662e-34	TNFRSF25	2.11616e-25	0.544129	0.291	0.171	4.99519e-21	IER5L	1.05472e-24	0.558469	0.333	0.21	2.48967e-20	MYO1F	7.8203e-07	0.314879	0.15	0.107	0.0184598	STEAP1	6.55141e-295	0.652731	0.378	0.012	1.54646e-290
ATP5L	2.87791e-38	0.444524	0.778	0.686	6.79331e-34	AP000769.1	2.36439e-25	0.595391	0.346	0.222	5.58115e-21	ADGRE5	1.05516e-24	0.496545	0.463	0.334	2.49071e-20	MZT2A	7.95334e-07	0.294453	0.403	0.361	0.0187739	ASRGL1	2.89609e-294	0.34289	0.3	0.005	6.83623e-290
RPL23	3.1161e-38	0.380059	0.889	0.812	7.35555e-34	DDX3X	2.61893e-25	0.57004	0.576	0.455	6.18199e-21	LAG3	1.49359e-24	0.487919	0.164	0.074	3.52562e-20	SAMD3	8.73667e-07	0.322534	0.13	0.09	0.0206229	TP53I3	3.91761e-293	0.293156	0.337	0.008	9.24753e-289
NDUFC1	5.391e-38	0.639795	0.333	0.191	1.27255e-33	DDX21	2.84163e-25	0.537044	0.427	0.298	6.70768e-21	MYLIP	4.05248e-24	0.577588	0.227	0.124	9.56587e-20	DENND2D	1.04725e-06	0.34172	0.167	0.124	0.0247204	ERBB3	6.14882e-293	0.52714	0.381	0.013	1.45143e-288
CD2	1.16907e-37	0.425147	0.822	0.694	2.75958e-33	AGO2	3.12993e-25	0.604311	0.298	0.183	7.38821e-21	APMAP	5.00737e-24	0.584988	0.226	0.125	1.18199e-19	FERMT3	1.25791e-06	0.312277	0.195	0.149	0.029693	CHEK1	7.95613e-293	0.564522	0.359	0.01	1.87805e-288
IFI27L2	1.40827e-36	0.656059	0.348	0.21	3.32423e-32	AKIRIN1	4.14367e-25	0.500966	0.342	0.216	9.78113e-21	HERPUD1	5.85351e-24	0.486031	0.494	0.371	1.38172e-19	ATF7IP2	1.90418e-06	0.433947	0.167	0.123	0.0449483	OCLN	1.73139e-292	0.269295	0.344	0.009	4.08695e-288
POU2F2	1.75547e-36	0.621998	0.216	0.097	4.14379e-32	RANBP2	4.89839e-25	0.629025	0.305	0.19	1.15627e-20	ID2	8.76793e-24	0.546088	0.586	0.465	2.06967e-19							CXADR	2.71966e-291	0.351592	0.362	0.011	6.41975e-287
GADD45A	2.63847e-36	0.851788	0.341	0.202	6.2281e-32	GABARAPL1	5.64319e-25	0.463273	0.335	0.206	1.33208e-20	PLEKHA2	1.14681e-23	0.482738	0.272	0.159	2.70705e-19							SHCBP1	8.24038e-291	0.472748	0.263	0.003	1.94514e-286
RGS1	2.79682e-36	0.440225	0.72	0.549	6.60189e-32	NR4A2	5.64354e-25	0.445072	0.527	0.373	1.33216e-20	C16orf54	1.27496e-23	0.550692	0.266	0.154	3.00954e-19							PTPRF	8.63681e-291	0.410567	0.378	0.012	2.03872e-286
CD247	3.85907e-36	0.642544	0.422	0.277	9.10934e-32	MECP2	1.4755e-24	0.581029	0.364	0.241	3.48292e-20	MYADM	2.50519e-23	0.450845	0.546	0.409	5.91351e-19							RFC3	4.00351e-290	0.477508	0.347	0.009	9.45028e-286
HLA-DRB5	3.94513e-36	0.596268	0.131	0.043	9.31247e-32	SRSF3	1.57959e-24	0.403806	0.723	0.626	3.72861e-20	PTPRC	4.0484e-23	0.296318	0.92	0.888	9.55624e-19							ASS1	7.18984e-290	0.310948	0.359	0.011	1.69716e-285
NCF4	2.20893e-35	0.565701	0.161	0.061	5.21418e-31	TUBB4B	1.92718e-24	0.490555	0.536	0.399	4.54912e-20	SRRT	1.07979e-22	0.554923	0.188	0.097	2.54883e-18							AP1M2	2.13287e-288	0.697374	0.409	0.016	5.03463e-284
RPL24	9.71119e-35	0.28152	0.972	0.931	2.29233e-30	REL	2.14742e-24	0.408788	0.614	0.477	5.06899e-20	PPP1R16B	1.61098e-22	0.441926	0.16	0.075	3.80273e-18							CKAP2L	2.31638e-288	0.540156	0.276	0.004	5.46782e-284
AHSG	1.51404e-34	0.346777	0.228	0.104	3.5739e-30	AAED1	4.00989e-24	0.514507	0.19	0.097	9.46535e-20	CCL3	2.08377e-22	1.67142	0.142	0.065	4.91874e-18							EFNA1	2.89418e-288	0.281861	0.341	0.009	6.83172e-284
C16orf87	3.95009e-33	0.667574	0.183	0.081	9.32418e-29	LDHA	4.28933e-24	0.406811	0.712	0.623	1.0125e-19	PAPD5	2.39028e-22	0.545446	0.194	0.103	5.64225e-18							PKP4	6.9317e-288	0.338794	0.393	0.014	1.63623e-283
RAB33A	6.54433e-33	0.426911	0.113	0.034	1.54479e-28	SYTL2	5.10687e-24	0.484891	0.157	0.073	1.20548e-19	OAZ1	3.07656e-22	0.355802	0.85	0.804	7.26222e-18							PVRL2	9.57179e-288	0.291185	0.362	0.011	2.25942e-283
RHOC	2.46709e-32	0.651893	0.309	0.183	5.82357e-28	CSNK1D	9.99061e-24	0.562648	0.309	0.193	2.35828e-19	CMC2	3.33165e-22	0.558093	0.372	0.259	7.86437e-18							ALDH2	1.11356e-287	0.75154	0.399	0.015	2.62856e-283
SKAP1	2.6126e-32	0.626756	0.373	0.238	6.16704e-28	CERK	2.37392e-23	0.519024	0.188	0.097	5.60365e-19	SOCS1	6.99499e-22	0.574225	0.356	0.242	1.65117e-17							AMN	2.44705e-287	0.280359	0.353	0.01	5.77627e-283
SPOCK2	3.84016e-32	0.497401	0.592	0.446	9.0647e-28	PLEKHA2	3.07512e-23	0.552589	0.265	0.156	7.25882e-19	SFMBT2	1.19455e-21	0.384952	0.121	0.049	2.81974e-17							HSPA4L	5.25183e-287	0.304484	0.313	0.007	1.23969e-282
WDR83OS	4.92135e-32	0.575581	0.452	0.32	1.16168e-27	NFKB2	3.72037e-23	0.496257	0.296	0.183	8.78194e-19	NEU1	1.77844e-21	0.577159	0.393	0.276	4.19801e-17							EMP2	2.78527e-286	0.382062	0.331	0.008	6.57462e-282
PPM1G	6.38107e-32	0.626323	0.331	0.202	1.50625e-27	MAPKAPK2	3.72535e-23	0.546722	0.235	0.133	8.79368e-19	RBM39	2.15567e-21	0.353121	0.724	0.648	5.08845e-17							PTGR1	4.59937e-286	0.367122	0.347	0.01	1.08568e-281
PRDX1	8.80556e-32	0.464004	0.607	0.466	2.07855e-27	PFKFB3	7.14051e-23	0.535959	0.197	0.104	1.68552e-18	ATXN7	4.02545e-21	0.508333	0.253	0.151	9.50206e-17							GPRC5C	5.05977e-286	0.280503	0.362	0.011	1.19436e-281
HLA-B	1.57313e-31	0.251151	0.99	0.976	3.71336e-27	DENND4A	1.23412e-22	0.564628	0.208	0.114	2.91314e-18	PDE7A	1.14581e-20	0.468036	0.336	0.223	2.70468e-16							DST	1.26515e-285	0.628323	0.399	0.015	2.98639e-281
DAD1	1.0398e-30	0.599863	0.459	0.33	2.45444e-26	EIF1AX	1.79918e-22	0.486733	0.481	0.364	4.24697e-18	FAM118A	1.23879e-20	0.481677	0.347	0.235	2.92417e-16							MCM4	2.19094e-285	0.659894	0.375	0.013	5.17172e-281
VTN	1.69456e-30	0.286305	0.216	0.1	4e-26	PBX4	1.8622e-22	0.393092	0.155	0.072	4.39572e-18	NAA50	1.5215e-20	0.541713	0.286	0.185	3.59151e-16							FAT1	2.76893e-285	0.297528	0.291	0.005	6.53607e-281
GEM	1.70514e-30	0.657448	0.12	0.042	4.02498e-26	PBXIP1	2.04403e-22	0.459226	0.398	0.267	4.82493e-18	RSRP1	2.02353e-20	0.470503	0.499	0.385	4.77654e-16							RFC4	5.96925e-285	0.544955	0.418	0.018	1.40904e-280
RPS11	2.93385e-30	0.265893	0.941	0.915	6.92535e-26	S1PR4	2.8612e-22	0.471383	0.224	0.126	6.75387e-18	USP36	3.21682e-20	0.422889	0.28	0.172	7.5933e-16							DTYMK	9.66097e-285	0.891697	0.545	0.036	2.28047e-280
FIS1	3.08654e-30	0.601211	0.325	0.2	7.28577e-26	P2RY8	4.03239e-22	0.406779	0.134	0.058	9.51846e-18	SLC38A1	4.60219e-20	0.481551	0.443	0.335	1.08635e-15							TCEA3	6.10157e-284	0.292788	0.347	0.01	1.44028e-279
DUSP4	3.18074e-30	0.464008	0.471	0.314	7.50815e-26	ARID4B	5.64117e-22	0.481607	0.5	0.379	1.3316e-17	IRF4	5.59218e-20	0.476694	0.142	0.067	1.32003e-15							KYNU	2.60765e-281	0.334762	0.356	0.011	6.15536e-277
H3F3A	4.53177e-30	0.327952	0.904	0.849	1.06972e-25	CYTH1	5.64934e-22	0.521537	0.272	0.166	1.33353e-17	TSC22D2	5.95223e-20	0.525097	0.241	0.145	1.40502e-15							IFI27L1	3.97335e-281	0.465174	0.427	0.019	9.37909e-277
STK17B	6.09384e-30	0.465751	0.667	0.556	1.43845e-25	MBP	7.61634e-22	0.553482	0.35	0.237	1.79784e-17	PRKCH	1.14802e-19	0.437262	0.299	0.19	2.70989e-15							ATAD2	5.15703e-281	1.20267	0.625	0.051	1.21732e-276
PSMB3	6.29272e-30	0.561476	0.425	0.294	1.4854e-25	RGPD5	1.44306e-21	0.441033	0.13	0.057	3.40634e-17	ZC3HAV1	1.24614e-19	0.49666	0.437	0.326	2.94151e-15							EPS8	6.78981e-281	0.381233	0.337	0.009	1.60273e-276
HLA-DQB1	9.29279e-30	0.532879	0.267	0.145	2.19356e-25	BCL3	1.66322e-21	0.473868	0.177	0.092	3.92604e-17	RP11-138A9.2	1.4017e-19	0.407205	0.588	0.477	3.30871e-15							MAGEF1	7.1761e-281	0.426656	0.412	0.017	1.69392e-276
EPSTI1	1.11836e-29	0.607763	0.24	0.127	2.6399e-25	WSB1	1.73625e-21	0.53022	0.468	0.35	4.09843e-17	EIF4A2	1.78711e-19	0.379984	0.668	0.577	4.21847e-15							MEST	9.21811e-281	0.259579	0.328	0.008	2.17593e-276
NDUFB2	3.53407e-29	0.52088	0.545	0.415	8.34218e-25	ELL2	1.88018e-21	0.513235	0.194	0.106	4.43816e-17	CCDC64	2.15022e-19	0.462217	0.261	0.161	5.07558e-15							TNFRSF11B	9.427e-281	0.405924	0.26	0.003	2.22524e-276
PSME2	4.71898e-29	0.583892	0.478	0.358	1.11392e-24	FMNL1	2.25481e-21	0.482874	0.407	0.286	5.32248e-17	SIK3	3.28722e-19	0.463524	0.239	0.143	7.75948e-15							CTTN	1.72553e-280	0.396316	0.362	0.012	4.07312e-276
PRDX5	5.07814e-29	0.571257	0.383	0.251	1.19869e-24	VPS37B	2.71273e-21	0.58025	0.298	0.189	6.40339e-17	HSPA5	5.67021e-19	0.434428	0.533	0.425	1.33845e-14							SLC39A14	2.361e-279	0.330039	0.39	0.015	5.57315e-275
ARPC3	5.33284e-29	0.387493	0.726	0.626	1.25882e-24	C1orf56	3.76144e-21	0.584561	0.313	0.203	8.87888e-17	RGS1	8.58544e-19	0.478502	0.668	0.569	2.02659e-14							AK4	4.4721e-279	0.527479	0.381	0.014	1.05564e-274
CASP1	6.96427e-29	0.578547	0.219	0.112	1.64392e-24	FNBP1	4.80259e-21	0.46041	0.531	0.411	1.13365e-16	PITPNC1	1.43557e-18	0.457535	0.204	0.116	3.38866e-14							SH2D4A	9.21312e-279	0.254173	0.294	0.006	2.17476e-274
NDUFA13	1.58094e-28	0.528519	0.528	0.408	3.73181e-24	AREG	4.96486e-21	0.926137	0.179	0.095	1.17196e-16	PTPN22	1.95637e-18	0.429012	0.443	0.332	4.618e-14							RCN1	1.09332e-278	0.779048	0.44	0.021	2.58078e-274
BRK1	1.67545e-28	0.574807	0.406	0.286	3.95489e-24	MGAT4A	5.75368e-21	0.522317	0.278	0.173	1.35816e-16	SELK	3.59901e-18	0.392917	0.637	0.545	8.49546e-14							SHTN1	1.24872e-277	0.300003	0.359	0.012	2.94761e-273
RPL22	1.7234e-28	0.291743	0.93	0.88	4.06809e-24	ARL4A	6.13784e-21	0.483079	0.374	0.26	1.44884e-16	RP5-1171I10.5	4.1685e-18	0.450498	0.221	0.13	9.83974e-14							PLOD2	1.39808e-277	0.335513	0.285	0.005	3.30016e-273
CHMP2A	1.72488e-28	0.614445	0.331	0.215	4.07157e-24	HCG18	7.60403e-21	0.543364	0.219	0.126	1.79493e-16	ABI3	5.55924e-18	0.423439	0.135	0.065	1.31226e-13							HRSP12	1.98207e-276	0.371555	0.412	0.018	4.67867e-272
VAMP5	1.76841e-28	0.662756	0.269	0.158	4.17434e-24	YWHAZ	1.22315e-20	0.363776	0.726	0.651	2.88725e-16	SARAF	6.27131e-18	0.261539	0.733	0.654	1.48034e-13							CENPE	3.72909e-276	0.854768	0.384	0.015	8.80251e-272
SRP14	1.9228e-28	0.364197	0.814	0.722	4.53877e-24	ADAM19	1.26471e-20	0.502197	0.154	0.075	2.98535e-16	ARAP2	7.56853e-18	0.551736	0.257	0.164	1.78655e-13							TRNP1	8.75916e-276	0.605626	0.399	0.016	2.0676e-271
ZBTB38	1.93904e-28	0.613989	0.264	0.151	4.5771e-24	GPR65	1.64626e-20	0.456791	0.332	0.214	3.886e-16	EIF4A1	9.56538e-18	0.571037	0.319	0.225	2.25791e-13							PIR	1.19603e-275	0.33616	0.303	0.007	2.82322e-271
TF	2.00584e-28	0.330104	0.192	0.087	4.73479e-24	SNX9	1.9034e-20	0.506417	0.201	0.113	4.49297e-16	CLIC3	2.60243e-17	0.42579	0.131	0.064	6.14303e-13							LAD1	3.34509e-275	0.473714	0.303	0.007	7.89608e-271
VAMP8	2.20444e-28	0.532731	0.469	0.349	5.20358e-24	TMEM71	3.59286e-20	0.450182	0.176	0.09	8.48095e-16	STAT4	3.037e-17	0.393757	0.394	0.285	7.16885e-13							SFN	1.06031e-274	0.471314	0.325	0.009	2.50287e-270
MRPS21	3.69527e-28	0.572731	0.373	0.25	8.72269e-24	ATP1B3	4.43999e-20	0.574607	0.42	0.315	1.04806e-15	INTS6	5.05513e-17	0.570633	0.369	0.274	1.19326e-12							PDLIM1	5.35282e-274	0.366522	0.387	0.015	1.26353e-269
COX4I1	5.10828e-28	0.37667	0.766	0.68	1.20581e-23	ARIH1	4.46725e-20	0.555779	0.276	0.175	1.05449e-15	ITM2C	7.19076e-17	0.592706	0.22	0.137	1.69738e-12							GNG12	7.70033e-274	0.264383	0.31	0.007	1.81766e-269
YWHAB	1.35383e-27	0.417762	0.695	0.593	3.19571e-23	NINJ1	6.87893e-20	0.529604	0.245	0.151	1.62377e-15	ITGA1	3.69478e-16	0.526628	0.176	0.1	8.72152e-12							STK3	1.29036e-273	0.261397	0.365	0.013	3.04589e-269
ATP5G3	1.68216e-27	0.553719	0.449	0.329	3.97074e-23	SKI	7.52516e-20	0.477769	0.201	0.112	1.77631e-15	IL21R	4.70328e-16	0.357119	0.144	0.075	1.11021e-11							NEK2	1.56931e-272	0.473266	0.254	0.003	3.70435e-268
C4orf48	2.24581e-27	0.578805	0.319	0.2	5.30124e-23	PDE3B	8.35045e-20	0.46208	0.288	0.183	1.97112e-15	FAM53C	4.85702e-16	0.49606	0.171	0.097	1.1465e-11							POC1A	5.53211e-272	0.331987	0.251	0.003	1.30585e-267
PHPT1	2.65226e-27	0.596567	0.343	0.222	6.26066e-23	RNF149	9.56869e-20	0.49005	0.299	0.196	2.25869e-15	EIF5	4.89295e-16	0.421977	0.513	0.418	1.15498e-11							E2F8	6.10687e-272	0.420812	0.235	0.002	1.44153e-267
C14orf2	2.85766e-27	0.470925	0.527	0.391	6.74552e-23	GPR35	1.45487e-19	0.429142	0.104	0.044	3.43423e-15	METTL12	5.56314e-16	0.395997	0.129	0.064	1.31318e-11							CLDN3	8.88004e-272	0.282978	0.31	0.007	2.09613e-267
LAMTOR4	1.08406e-26	0.5408	0.419	0.3	2.55893e-22	CDKN1B	1.51182e-19	0.504514	0.39	0.278	3.56865e-15	SF1	5.8764e-16	0.333064	0.615	0.516	1.38712e-11							FAM111B	1.95626e-271	0.677046	0.288	0.006	4.61775e-267
NDUFS6	1.19486e-26	0.541072	0.397	0.274	2.82046e-22	SRSF2	2.3788e-19	0.409447	0.534	0.413	5.61517e-15	AP000769.1	9.14518e-16	0.380359	0.334	0.231	2.15872e-11							DSCC1	8.41568e-271	0.326763	0.248	0.003	1.98652e-266
ATP5J	1.34827e-26	0.499208	0.469	0.344	3.18258e-22	CDKN1A	3.30454e-19	0.522603	0.288	0.187	7.80036e-15	ZBTB1	1.53113e-15	0.45274	0.275	0.186	3.61424e-11							MTFR1	1.23717e-270	0.288167	0.368	0.013	2.92034e-266
PAK2	2.12841e-26	0.500266	0.466	0.345	5.02412e-22	NR3C1	3.79757e-19	0.470784	0.514	0.4	8.96415e-15	PDCD1	1.94375e-15	0.467208	0.263	0.173	4.58823e-11							PLXNB2	3.86511e-270	0.303712	0.362	0.013	9.1236e-266
COX6B1	2.2126e-26	0.448615	0.643	0.544	5.22283e-22	DSE	4.87094e-19	0.441219	0.108	0.047	1.14979e-14	CALR	2.32157e-15	0.369255	0.573	0.491	5.48006e-11							PAICS	8.21836e-269	0.742013	0.508	0.032	1.93994e-264
ARID5B	2.41037e-26	0.491439	0.457	0.323	5.68968e-22	GPBP1	6.65041e-19	0.392753	0.612	0.501	1.56983e-14	CITED2	2.3285e-15	0.466994	0.282	0.191	5.49642e-11							COPRS	8.98122e-269	0.492685	0.48	0.028	2.12002e-264
UGP2	2.55519e-26	0.707596	0.368	0.255	6.03153e-22	PERP	7.53588e-19	0.472185	0.22	0.13	1.77884e-14	CSRNP1	2.95608e-15	0.438278	0.319	0.226	6.97782e-11							JUP	1.19456e-267	0.532957	0.31	0.008	2.81976e-263
MRPL52	3.47389e-26	0.566693	0.31	0.196	8.20011e-22	DNAJB9	1.46044e-18	0.425596	0.271	0.174	3.44737e-14	IRF1	4.02063e-15	0.377025	0.563	0.469	9.4907e-11							MCM3	1.70509e-267	0.863526	0.539	0.038	4.02486e-263
RAC2	6.56322e-26	0.442526	0.587	0.466	1.54925e-21	ZNF331	1.50603e-18	0.328686	0.435	0.306	3.55499e-14	RSRC2	4.3041e-15	0.41674	0.499	0.413	1.01598e-10							PROS1	5.28517e-267	0.482272	0.325	0.009	1.24757e-262
LCK	6.9709e-26	0.473712	0.437	0.307	1.64548e-21	CSNK1G2	2.0369e-18	0.448331	0.264	0.167	4.80809e-14	ARID5B	6.61609e-15	0.329932	0.44	0.332	1.56173e-10							PXMP2	1.09131e-266	0.385994	0.378	0.015	2.57605e-262
TOX	7.55679e-26	0.469895	0.163	0.074	1.78378e-21	SLC16A3	2.50422e-18	0.4812	0.182	0.103	5.91121e-14	GALNT11	6.78988e-15	0.412058	0.127	0.065	1.60275e-10							CTNND1	1.21343e-266	0.549349	0.375	0.015	2.8643e-262
MAF	8.22061e-26	0.382539	0.476	0.34	1.94048e-21	SH2D3A	2.9909e-18	0.459463	0.113	0.051	7.06001e-14	EIF4A3	9.5391e-15	0.457011	0.336	0.249	2.25171e-10							NR2F1	4.90179e-266	0.273114	0.269	0.004	1.15707e-261
NDUFC2	8.80628e-26	0.543709	0.391	0.272	2.07872e-21	DYNLT3	3.34529e-18	0.49634	0.248	0.157	7.89655e-14	KCNQ1OT1	1.42842e-14	0.771849	0.206	0.131	3.37178e-10							PON2	8.09878e-266	0.898436	0.43	0.022	1.91172e-261
ATP5I	1.1074e-25	0.470856	0.525	0.406	2.61403e-21	C16orf54	4.18599e-18	0.453443	0.25	0.155	9.88104e-14	ARHGAP9	1.43862e-14	0.387152	0.284	0.191	3.39585e-10							S100A14	9.15634e-266	0.707198	0.328	0.01	2.16135e-261
CTSZ	1.82132e-25	0.614022	0.202	0.108	4.29923e-21	FBXO34	4.76912e-18	0.498485	0.168	0.092	1.12575e-13	UBB	1.63176e-14	0.305556	0.89	0.863	3.85176e-10							NCAPG2	7.97551e-265	0.410212	0.31	0.008	1.88262e-260
CLTA	2.4811e-25	0.529671	0.364	0.247	5.85664e-21	SFPQ	9.78914e-18	0.449144	0.539	0.436	2.31073e-13	BTG2	1.81816e-14	0.297917	0.555	0.456	4.29178e-10							H1F0	9.50094e-265	0.474972	0.368	0.014	2.2427e-260
OAZ1	2.54866e-25	0.290741	0.87	0.796	6.01611e-21	MAP3K2	1.21747e-17	0.555905	0.305	0.211	2.87384e-13	H2AFX	2.30807e-14	0.529147	0.272	0.189	5.4482e-10							TGM2	1.17412e-264	0.305562	0.325	0.009	2.7715e-260
CIRBP	3.09682e-25	0.449277	0.577	0.47	7.31003e-21	PRNP	1.30693e-17	0.505196	0.296	0.202	3.085e-13	SNHG12	2.39865e-14	0.430594	0.226	0.146	5.66202e-10							ACTN1	4.10542e-264	0.484606	0.44	0.023	9.69085e-260
LGALS1	3.42832e-25	0.615211	0.544	0.43	8.09256e-21	ZBTB1	1.35626e-17	0.413959	0.279	0.18	3.20145e-13	POLR2A	3.20696e-14	0.472764	0.235	0.157	7.57003e-10							DSN1	4.14651e-264	0.336029	0.316	0.009	9.78783e-260
SUMO2	5.31886e-25	0.393517	0.686	0.593	1.25552e-20	UAP1	2.34289e-17	0.440087	0.159	0.087	5.53039e-13	P2RY8	3.60148e-14	0.339999	0.125	0.064	8.50129e-10							NUDT8	6.61624e-264	0.315219	0.362	0.013	1.56176e-259
MRPL33	7.31186e-25	0.580061	0.381	0.273	1.72597e-20	BHLHE40	2.83277e-17	0.521147	0.251	0.162	6.68675e-13	SLC20A1	3.81071e-14	0.382901	0.274	0.186	8.99519e-10							RAD51	8.42181e-264	0.381005	0.232	0.002	1.98797e-259
NAMPT	8.40435e-25	0.577077	0.408	0.297	1.98385e-20	CTD-3252C9.4	3.88494e-17	0.727921	0.289	0.199	9.17039e-13	ATP1B3	4.53425e-14	0.429127	0.411	0.322	1.07031e-09							FOXM1	7.18815e-263	0.438559	0.266	0.004	1.69676e-258
IL18R1	9.36937e-25	0.449911	0.124	0.049	2.21164e-20	RP1-313I6.12	4.12739e-17	0.518947	0.139	0.072	9.74272e-13	JOSD1	4.6279e-14	0.429775	0.343	0.255	1.09241e-09							GMNN	9.39076e-263	0.863157	0.61	0.051	2.21669e-258
CSK	2.25379e-24	0.55301	0.28	0.172	5.32007e-20	FAM118A	5.33168e-17	0.47048	0.334	0.234	1.25854e-12	BTN3A1	4.6992e-14	0.398009	0.147	0.08	1.10925e-09							ANG	1.33511e-262	0.61219	0.393	0.017	3.15153e-258
GK	2.38069e-24	0.459389	0.108	0.04	5.61961e-20	GPS2	5.61324e-17	0.41384	0.192	0.111	1.325e-12	ABHD17A	4.95488e-14	0.394232	0.405	0.313	1.1696e-09							IL13RA1	1.71819e-262	0.358252	0.313	0.008	4.05579e-258
PRDM1	2.67309e-24	0.535856	0.285	0.173	6.30984e-20	TSPYL1	6.20991e-17	0.424474	0.306	0.207	1.46585e-12	SAP18	6.72821e-14	0.386045	0.567	0.496	1.58819e-09							SPDL1	2.75181e-262	0.477526	0.356	0.013	6.49566e-258
IL2RB	2.70253e-24	0.554314	0.309	0.196	6.37931e-20	RBM38	8.24966e-17	0.47495	0.315	0.216	1.94733e-12	SLC1A5	8.7268e-14	0.446124	0.182	0.113	2.05996e-09							RAB13	5.19026e-262	0.631628	0.406	0.019	1.22516e-257
ZNF292	3.01734e-24	0.55236	0.354	0.241	7.12244e-20	SCML4	9.08679e-17	0.399705	0.16	0.087	2.14494e-12	PPP1CB	9.07183e-14	0.333561	0.626	0.545	2.14141e-09							PKMYT1	7.13513e-262	0.447224	0.217	0.001	1.68425e-257
TPI1	3.67377e-24	0.479958	0.505	0.394	8.67194e-20	CWC25	9.44481e-17	0.412822	0.236	0.148	2.22945e-12	IQGAP2	9.13263e-14	0.385187	0.292	0.205	2.15576e-09							MPZL1	1.57119e-261	0.297818	0.347	0.012	3.7088e-257
PCED1B	4.16495e-24	0.563824	0.146	0.066	9.83137e-20	PPIL4	1.21132e-16	0.431688	0.218	0.135	2.85932e-12	KDM6B	1.13393e-13	0.346742	0.381	0.282	2.67665e-09							TSPAN13	4.54605e-261	0.434362	0.402	0.018	1.07309e-256
ATP6V0E1	7.66751e-24	0.4571	0.557	0.455	1.80992e-19	CCSER2	1.3694e-16	0.460635	0.324	0.227	3.23247e-12	NFATC2	1.17933e-13	0.345859	0.178	0.107	2.78382e-09							TMEM45B	3.4169e-260	0.301419	0.294	0.007	8.06559e-256
CLIC1	9.06048e-24	0.393428	0.689	0.591	2.13873e-19	TRAT1	1.81009e-16	0.360493	0.296	0.192	4.27271e-12	VAMP2	1.27475e-13	0.372693	0.427	0.34	3.00905e-09							DIAPH3	1.00533e-259	0.480856	0.251	0.003	2.37308e-255
HDAC7	1.32767e-23	0.524234	0.15	0.07	3.13397e-19	SMAP2	2.08534e-16	0.407354	0.475	0.372	4.92244e-12	BANP	1.3927e-13	0.38088	0.114	0.058	3.28746e-09							C1orf106	1.6868e-259	0.339035	0.303	0.008	3.98168e-255
TRAF3IP3	1.50798e-23	0.466155	0.261	0.152	3.55958e-19	EMD	2.39388e-16	0.473109	0.292	0.2	5.65076e-12	KMT2E	1.41387e-13	0.312224	0.533	0.44	3.33744e-09							GOLM1	3.36896e-259	0.759504	0.368	0.015	7.95244e-255
TSTD1	1.63334e-23	0.546766	0.334	0.225	3.8555e-19	DDIT4	3.07484e-16	0.358537	0.495	0.398	7.25817e-12	DUSP10	1.41931e-13	0.454378	0.207	0.132	3.35029e-09							GGCT	1.14201e-257	0.686774	0.563	0.044	2.69572e-253
TIMM8B	1.76641e-23	0.54028	0.272	0.168	4.16961e-19	STK4	5.20625e-16	0.374846	0.663	0.56	1.22894e-11	ATXN1	1.764e-13	0.373285	0.239	0.158	4.16392e-09							PLK1	1.39132e-257	0.609346	0.26	0.004	3.28422e-253
GNG5	2.05983e-23	0.505887	0.442	0.328	4.86222e-19	DDX6	5.99018e-16	0.472054	0.357	0.259	1.41398e-11	ARHGAP26	1.96908e-13	0.353211	0.123	0.065	4.64801e-09							PTPRK	2.94018e-257	0.272078	0.294	0.007	6.9403e-253
GNB2L1	2.63469e-23	0.28176	0.87	0.802	6.2192e-19	RPL36AL	6.18843e-16	0.251214	0.808	0.777	1.46078e-11	TIPARP	2.4995e-13	0.382582	0.292	0.208	5.90006e-09							E2F5	3.13443e-257	0.27802	0.294	0.007	7.39882e-253
TMEM261	3.79957e-23	0.561609	0.183	0.096	8.96888e-19	PRKAR2A	6.42589e-16	0.524165	0.228	0.146	1.51683e-11	SRSF3	3.15302e-13	0.310379	0.708	0.634	7.4427e-09							CCND1	4.42984e-257	0.444293	0.353	0.013	1.04566e-252
ATP5G1	5.60221e-23	0.521421	0.261	0.157	1.3224e-18	ORAI2	6.76796e-16	0.43075	0.142	0.075	1.59758e-11	SMAD7	3.16408e-13	0.43377	0.184	0.114	7.46881e-09							WDR72	4.5625e-257	0.335689	0.307	0.008	1.07698e-252
SH3BGRL	7.27077e-23	0.524699	0.399	0.292	1.71627e-18	UBE2D3	9.58746e-16	0.332351	0.619	0.535	2.26312e-11	PPP1R10	3.27555e-13	0.42443	0.324	0.237	7.73193e-09							CENPU	7.16398e-256	0.502607	0.294	0.007	1.69106e-251
NME3	8.37761e-23	0.551767	0.27	0.167	1.97753e-18	RBM5	1.10506e-15	0.400059	0.256	0.166	2.6085e-11	TSPYL2	4.0267e-13	0.492434	0.369	0.285	9.50502e-09							MTUS1	7.67094e-255	0.331769	0.341	0.012	1.81073e-250
COX5A	9.20826e-23	0.503263	0.364	0.253	2.17361e-18	SEC62	1.10738e-15	0.355313	0.5	0.393	2.61397e-11	MARCKSL1	5.71271e-13	0.487468	0.192	0.123	1.34849e-08							NCKAP1	1.31114e-254	0.359217	0.368	0.015	3.09495e-250
RBX1	1.08607e-22	0.513141	0.408	0.301	2.56367e-18	GNA15	1.3169e-15	0.374186	0.152	0.083	3.10854e-11	CSNK1D	6.65245e-13	0.382762	0.286	0.205	1.57031e-08							ILVBL	1.43977e-254	0.298248	0.375	0.016	3.39857e-250
SPCS1	1.17839e-22	0.498293	0.482	0.383	2.7816e-18	PNRC1	1.48114e-15	0.338301	0.728	0.653	3.49623e-11	UBE2B	6.72369e-13	0.289619	0.614	0.529	1.58713e-08							SLPI	1.7668e-254	1.12443	0.381	0.017	4.17054e-250
COPE	1.27219e-22	0.473158	0.444	0.341	3.003e-18	BIRC3	1.61111e-15	0.424325	0.58	0.48	3.80302e-11	FAM105A	7.04004e-13	0.306033	0.144	0.081	1.6618e-08							KIAA1524	2.96975e-254	0.445252	0.288	0.007	7.0101e-250
EIF1AY	2.59682e-22	0.426889	0.111	0.044	6.1298e-18	KLF13	2.32339e-15	0.418299	0.25	0.163	5.48437e-11	ERO1B	1.42419e-12	0.347925	0.134	0.075	3.3618e-08							BCL2L12	4.05982e-254	0.451141	0.44	0.024	9.5832e-250
NDUFB7	3.11306e-22	0.474739	0.357	0.246	7.34838e-18	INTS6	2.64809e-15	0.347056	0.37	0.27	6.25082e-11	C12orf75	1.43608e-12	0.427645	0.279	0.201	3.38987e-08							SLC39A5	1.81042e-253	0.311328	0.276	0.006	4.2735e-249
CHURC1	3.79619e-22	0.530928	0.393	0.286	8.96091e-18	FLT3LG	3.353e-15	0.316472	0.17	0.096	7.91476e-11	MECP2	1.78529e-12	0.365237	0.335	0.254	4.21419e-08							CSE1L	3.51856e-253	0.445656	0.458	0.027	8.30556e-249
SUB1	3.80643e-22	0.281656	0.823	0.736	8.98508e-18	AP3M2	3.86538e-15	0.475766	0.179	0.107	9.12422e-11	PDE3B	1.85506e-12	0.397923	0.272	0.192	4.37886e-08							MAL2	9.94874e-253	1.31281	0.421	0.023	2.3484e-248
LY6E	5.68504e-22	0.535895	0.409	0.302	1.34195e-17	SLC2A3	4.34096e-15	0.373486	0.442	0.334	1.02468e-10	EIF1AX	2.18373e-12	0.333522	0.459	0.375	5.1547e-08							SOX9	3.46661e-252	0.488444	0.322	0.01	8.18292e-248
PSMB9	7.60737e-22	0.449716	0.485	0.368	1.79572e-17	NCL	4.41831e-15	0.310256	0.679	0.608	1.04294e-10	DDX6	2.19569e-12	0.354617	0.351	0.265	5.18292e-08							TMEM98	6.43616e-252	0.295992	0.272	0.006	1.51926e-247
DDHD1	7.62055e-22	0.565389	0.216	0.123	1.79883e-17	NFATC1	5.63573e-15	0.421833	0.124	0.064	1.33031e-10	CNN2	2.4961e-12	0.448564	0.301	0.223	5.89205e-08							ISOC2	2.30791e-251	0.593817	0.495	0.033	5.44781e-247
SH3KBP1	8.33695e-22	0.558052	0.371	0.266	1.96794e-17	SCAF11	6.22478e-15	0.408209	0.476	0.378	1.46936e-10	PDE4B	3.06127e-12	0.397051	0.31	0.227	7.22612e-08							CDH1	9.48054e-251	0.348566	0.276	0.006	2.23788e-246
NDUFA1	1.37336e-21	0.383756	0.524	0.413	3.24182e-17	NCOA7	6.63553e-15	0.484397	0.262	0.177	1.56632e-10	N4BP1	3.21999e-12	0.408309	0.275	0.197	7.60079e-08							CNN3	3.10897e-250	0.273565	0.325	0.011	7.33873e-246
TPM3	1.85065e-21	0.409778	0.631	0.546	4.36845e-17	GNAI3	8.22149e-15	0.415001	0.306	0.219	1.94068e-10	GPR132	3.31399e-12	0.340706	0.136	0.077	7.82267e-08							FANCL	8.04977e-249	0.296499	0.378	0.017	1.90015e-244
NDUFB3	2.47479e-21	0.523621	0.316	0.216	5.84174e-17	GPR132	9.47951e-15	0.309779	0.138	0.074	2.23764e-10	SFPQ	4.64087e-12	0.325788	0.522	0.445	1.09548e-07							DHCR24	1.18375e-248	0.87691	0.409	0.021	2.79424e-244
SEC61G	2.55628e-21	0.425589	0.53	0.421	6.0341e-17	CD6	1.32306e-14	0.402249	0.304	0.21	3.12307e-10	KLRG1	4.88927e-12	0.369188	0.115	0.061	1.15411e-07							KNSTRN	6.86197e-248	0.400063	0.279	0.006	1.61977e-243
TMEM173	3.03749e-21	0.509074	0.225	0.13	7.17e-17	ATP1A1	1.48959e-14	0.424478	0.303	0.213	3.51618e-10	SERPINB9	7.25817e-12	0.354825	0.34	0.253	1.71329e-07							GSTZ1	1.72709e-247	0.296851	0.378	0.017	4.0768e-243
ICAM3	3.48927e-21	0.532016	0.377	0.273	8.23643e-17	RP5-1171I10.5	1.77801e-14	0.355169	0.21	0.129	4.197e-10	OAT	9.39268e-12	0.411676	0.165	0.104	2.21714e-07							ITGA2	1.78182e-247	0.29906	0.307	0.009	4.20598e-243
SDF4	4.21044e-21	0.53074	0.269	0.173	9.93874e-17	PIM1	2.24483e-14	0.490936	0.295	0.209	5.29892e-10	MXD4	1.08055e-11	0.379708	0.371	0.29	2.55063e-07							AHCY	4.92781e-247	0.607169	0.44	0.026	1.16321e-242
NDUFV2	4.5445e-21	0.50112	0.432	0.332	1.07273e-16	S100A11	2.39589e-14	0.418004	0.676	0.619	5.65551e-10	ISG20	1.24684e-11	0.312798	0.525	0.442	2.94317e-07							CENPH	6.34739e-247	0.637594	0.387	0.018	1.4983e-242
ATP5A1	7.50917e-21	0.463614	0.314	0.209	1.77254e-16	PIM3	2.60765e-14	0.423842	0.334	0.243	6.15536e-10	PLK3	1.51545e-11	0.337078	0.367	0.283	3.57721e-07							SERPING1	1.16686e-246	0.812024	0.362	0.015	2.75437e-242
APRT	8.04014e-21	0.395405	0.527	0.419	1.89787e-16	RHBDF2	2.8998e-14	0.301044	0.102	0.049	6.84497e-10	BCL11B	1.94693e-11	0.354263	0.342	0.263	4.59573e-07							MRPL37	9.20504e-246	0.582702	0.529	0.04	2.17285e-241
ACSL4	9.89238e-21	0.561272	0.155	0.079	2.3351e-16	FAM129A	3.43966e-14	0.48	0.348	0.258	8.11933e-10	TUBB2A	2.00359e-11	0.476068	0.149	0.092	4.72948e-07							RACGAP1	1.60717e-245	0.60114	0.319	0.011	3.79372e-241
CUTA	1.02643e-20	0.452686	0.423	0.317	2.42289e-16	BAZ1A	3.60673e-14	0.427538	0.354	0.266	8.51369e-10	GPR171	3.13563e-11	0.312051	0.246	0.169	7.40166e-07							TRIQK	2.37478e-245	0.257405	0.365	0.016	5.60568e-241
NDUFB4	1.2575e-20	0.444397	0.415	0.31	2.96832e-16	NUP98	3.75506e-14	0.412921	0.192	0.118	8.86382e-10	NKTR	3.88201e-11	0.349556	0.413	0.337	9.16348e-07							GINS2	6.35376e-245	0.568512	0.294	0.008	1.49981e-240
RPS27L	1.38106e-20	0.403963	0.539	0.427	3.26e-16	RFX1	5.108e-14	0.410049	0.174	0.104	1.20574e-09	RP11-138A9.1	4.27499e-11	0.319536	0.415	0.331	1.00911e-06							HOOK1	1.37558e-244	0.296786	0.365	0.016	3.24705e-240
PSMB1	2.2168e-20	0.483685	0.435	0.336	5.23276e-16	RNF24	5.57599e-14	0.355568	0.1	0.049	1.31621e-09	KLF2	6.61188e-11	0.357601	0.488	0.402	1.56073e-06							CLDN7	2.10063e-244	0.649104	0.368	0.016	4.95854e-240
BIRC3	2.84288e-20	0.394601	0.597	0.476	6.71061e-16	ETF1	6.5496e-14	0.390877	0.209	0.135	1.54603e-09	HERPUD2	8.34182e-11	0.369103	0.223	0.154	1.96909e-06							SLC43A3	5.95419e-243	0.539307	0.406	0.021	1.40549e-238
GATA3	3.76286e-20	0.498675	0.26	0.162	8.88223e-16	TSC22D2	7.00461e-14	0.443813	0.223	0.147	1.65344e-09	CYTIP	9.75104e-11	0.264909	0.589	0.504	2.30173e-06							CIT	9.26687e-243	0.338553	0.235	0.003	2.18744e-238
PRELID1	4.384e-20	0.453809	0.382	0.275	1.03484e-15	PARP8	1.62671e-13	0.42591	0.312	0.226	3.83984e-09	DCTN6	9.78707e-11	0.436058	0.218	0.154	2.31024e-06							NDC1	1.79392e-242	0.302392	0.297	0.009	4.23454e-238
DDX3Y	5.0899e-20	0.414846	0.116	0.05	1.20147e-15	RASA3	1.65689e-13	0.366342	0.111	0.057	3.9111e-09	PITHD1	1.02688e-10	0.363975	0.244	0.174	2.42395e-06							MCM10	3.32556e-242	0.339375	0.207	0.001	7.84998e-238
TMEM154	7.89219e-20	0.464871	0.14	0.068	1.86295e-15	SMCHD1	1.89253e-13	0.516857	0.432	0.353	4.46732e-09	B4GALT1	1.04908e-10	0.381651	0.308	0.235	2.47634e-06							UHRF1	6.63519e-242	0.420254	0.223	0.002	1.56624e-237
EIF3K	1.30408e-19	0.353074	0.592	0.501	3.07828e-15	ANKRD11	2.41398e-13	0.509636	0.421	0.335	5.6982e-09	CBX4	1.14082e-10	0.381691	0.159	0.1	2.69291e-06							LRG1	1.02594e-241	0.661727	0.368	0.017	2.42173e-237
ANP32A	1.54903e-19	0.504064	0.306	0.211	3.65649e-15	CYSTM1	2.74085e-13	0.250325	0.228	0.149	6.46977e-09	FNBP1	1.4705e-10	0.349055	0.491	0.427	3.4711e-06							GOLIM4	2.25087e-241	0.360862	0.399	0.021	5.31318e-237
ZNHIT1	1.74832e-19	0.488979	0.306	0.21	4.12691e-15	KCTD20	3.93934e-13	0.396463	0.188	0.12	9.29882e-09	NEAT1	1.74062e-10	0.293176	0.813	0.768	4.10872e-06							CFB	6.2405e-241	0.680947	0.381	0.018	1.47307e-236
PKIA	1.78774e-19	0.4378	0.105	0.045	4.21996e-15	FKBP5	4.77594e-13	0.465971	0.213	0.14	1.12736e-08	STK17A	1.77881e-10	0.284157	0.536	0.459	4.19888e-06							RP11-14N7.2	8.47662e-241	0.259024	0.285	0.008	2.00091e-236
SCAND1	1.94081e-19	0.498081	0.352	0.259	4.58128e-15	SERP1	6.066e-13	0.310262	0.598	0.514	1.43188e-08	HCG18	2.2137e-10	0.396685	0.2	0.135	5.22544e-06							TM4SF4	1.44906e-239	0.584771	0.313	0.01	3.4205e-235
NDUFA2	2.26914e-19	0.478928	0.335	0.235	5.35631e-15	FAM46C	6.78504e-13	0.335016	0.337	0.239	1.60161e-08	TLE4	2.51606e-10	0.365035	0.297	0.22	5.93915e-06							PHGDH	6.33599e-239	0.558491	0.316	0.011	1.49561e-234
SHFM1	2.82834e-19	0.448781	0.436	0.331	6.6763e-15	RNF168	7.80375e-13	0.386438	0.211	0.139	1.84208e-08	NOP56	2.9662e-10	0.407528	0.303	0.235	7.00171e-06							CLGN	8.85518e-239	0.267152	0.223	0.003	2.09027e-234
TSPO	3.4299e-19	0.433433	0.438	0.333	8.09628e-15	RNMT	1.06052e-12	0.446345	0.347	0.265	2.50336e-08	GYG1	3.32766e-10	0.378669	0.204	0.141	7.85495e-06							SKA3	3.94707e-238	0.335788	0.257	0.005	9.31705e-234
GLCCI1	3.66278e-19	0.448155	0.213	0.125	8.646e-15	CDK17	1.21309e-12	0.339934	0.16	0.096	2.86351e-08	NUFIP2	3.45928e-10	0.39439	0.306	0.238	8.16564e-06							LACTB2	4.26043e-238	0.632831	0.446	0.028	1.00567e-233
C11orf31	4.36831e-19	0.518302	0.335	0.242	1.03114e-14	TRAF4	1.33672e-12	0.412507	0.143	0.085	3.15533e-08	TAF1D	3.69383e-10	0.306886	0.433	0.358	8.71928e-06							FH	8.24202e-238	0.42239	0.455	0.029	1.94553e-233
RNF187	6.40632e-19	0.566803	0.188	0.109	1.51221e-14	WIPF1	1.53489e-12	0.388148	0.449	0.36	3.62312e-08	TSEN54	3.93506e-10	0.325294	0.163	0.105	9.28871e-06							SEPHS1	1.18664e-237	0.34653	0.461	0.03	2.80107e-233
DGKH	6.59167e-19	0.452894	0.117	0.053	1.55596e-14	ARHGEF7	1.7658e-12	0.39729	0.133	0.076	4.16818e-08	TC2N	4.47577e-10	0.320751	0.231	0.164	1.05651e-05							POLDIP2	4.76586e-237	0.277167	0.415	0.023	1.12498e-232
RAP1A	7.11845e-19	0.47438	0.426	0.334	1.68031e-14	GOLGB1	2.08464e-12	0.466811	0.343	0.262	4.92079e-08	AREG	5.5614e-10	0.321428	0.163	0.103	1.31277e-05							DMKN	2.2005e-236	0.711773	0.424	0.025	5.19428e-232
COMMD7	8.02156e-19	0.507707	0.247	0.158	1.89349e-14	CCNH	2.45384e-12	0.405535	0.33	0.247	5.79228e-08	STAT5A	7.88742e-10	0.382241	0.164	0.107	1.86183e-05							MIS18A	2.34559e-236	0.379543	0.365	0.017	5.53676e-232
JAK1	8.41358e-19	0.439594	0.561	0.48	1.98602e-14	EIF5	2.83163e-12	0.350511	0.502	0.418	6.68406e-08	CCNH	9.63115e-10	0.35326	0.324	0.253	2.27343e-05							NUP37	5.07299e-236	0.532964	0.517	0.04	1.19748e-231
MSI2	8.59353e-19	0.501607	0.243	0.154	2.0285e-14	MPZL3	3.91669e-12	0.430504	0.161	0.099	9.24535e-08	NCL	1.01993e-09	0.266634	0.669	0.614	2.40754e-05							TMEM176B	9.68637e-236	0.898137	0.381	0.019	2.28647e-231
DUSP16	1.07239e-18	0.475733	0.182	0.102	2.53138e-14	TES	4.12689e-12	0.447111	0.242	0.169	9.74154e-08	CDK17	1.07537e-09	0.287997	0.156	0.099	2.53841e-05							PRSS23	1.30853e-235	0.258424	0.276	0.007	3.08879e-231
ID3	1.09951e-18	0.420218	0.212	0.124	2.5954e-14	PIK3R1	4.41545e-12	0.266382	0.473	0.384	1.04227e-07	SLC38A2	1.12398e-09	0.355441	0.351	0.284	2.65315e-05							CKAP4	2.45652e-235	0.302629	0.353	0.015	5.79861e-231
CKLF	1.23031e-18	0.42805	0.493	0.394	2.90414e-14	PHF1	4.83291e-12	0.416882	0.207	0.137	1.14081e-07	ATF4	1.31685e-09	0.365803	0.381	0.313	3.10842e-05							ALDH1A1	3.3623e-235	0.831233	0.368	0.018	7.9367e-231
PSME1	1.48935e-18	0.396508	0.605	0.528	3.51562e-14	ZSWIM6	5.39595e-12	0.347693	0.103	0.054	1.27371e-07	TAGAP	1.5869e-09	0.359852	0.309	0.235	3.74588e-05							PAFAH1B3	1.06806e-234	0.550456	0.557	0.047	2.52116e-230
EIF3H	1.49801e-18	0.438399	0.433	0.338	3.53604e-14	HNRNPH1	5.47825e-12	0.372	0.592	0.509	1.29314e-07	KMT2E-AS1	1.64126e-09	0.354282	0.144	0.092	3.87419e-05							CDC45	5.30109e-234	0.28599	0.201	0.001	1.25132e-229
PTPN6	1.5275e-18	0.46719	0.135	0.067	3.60566e-14	AKAP9	6.61327e-12	0.402976	0.37	0.286	1.56106e-07	ODC1	1.70273e-09	0.348387	0.309	0.242	4.01929e-05							RFC5	2.2212e-233	0.307828	0.319	0.012	5.24314e-229
CCDC53	1.90331e-18	0.529079	0.167	0.092	4.49276e-14	SBNO2	7.20272e-12	0.327832	0.113	0.062	1.7002e-07	GALM	1.8095e-09	0.395253	0.231	0.169	4.27132e-05							TCF19	3.86122e-233	0.469877	0.257	0.006	9.1144e-229
MRPL51	1.90376e-18	0.455784	0.322	0.227	4.49382e-14	RCAN3	7.64815e-12	0.427355	0.319	0.237	1.80535e-07	TLE3	1.82382e-09	0.349625	0.189	0.13	4.30512e-05							C4BPB	5.31394e-233	0.401602	0.26	0.006	1.25436e-228
ITGA4	2.63039e-18	0.412399	0.297	0.198	6.20903e-14	SLC38A1	9.94469e-12	0.368708	0.424	0.337	2.34744e-07	MAP3K8	1.90006e-09	0.338593	0.15	0.096	4.48508e-05							TM4SF5	7.114e-233	1.34778	0.437	0.029	1.67926e-228
SLAMF1	2.94492e-18	0.462156	0.155	0.081	6.95149e-14	SPRY1	1.0706e-11	0.519058	0.137	0.081	2.52715e-07	PYHIN1	2.22326e-09	0.310439	0.227	0.16	5.248e-05							SERPINA6	1.15872e-232	0.342991	0.251	0.005	2.73515e-228
SH2D2A	3.55695e-18	0.510754	0.306	0.211	8.39619e-14	ABLIM1	1.11823e-11	0.370081	0.152	0.093	2.63959e-07	RNF166	2.79586e-09	0.319296	0.238	0.174	6.59963e-05							CLDN1	3.07334e-232	0.896653	0.393	0.021	7.25463e-228
DNAJC15	5.0925e-18	0.50624	0.213	0.131	1.20209e-13	DDX24	1.18961e-11	0.278532	0.702	0.657	2.80808e-07	CMIP	3.86668e-09	0.304845	0.187	0.127	9.1273e-05							NNMT	8.31276e-232	0.331812	0.272	0.007	1.96223e-227
TDRD3	6.12775e-18	0.411114	0.105	0.046	1.44646e-13	BIRC2	1.61807e-11	0.388201	0.252	0.179	3.81946e-07	IDI1	4.11191e-09	0.364391	0.354	0.289	9.70615e-05							CCHCR1	1.46681e-231	0.286969	0.322	0.012	3.46241e-227
RHBDD2	6.71907e-18	0.535223	0.198	0.118	1.58604e-13	BRD2	1.71642e-11	0.333887	0.424	0.331	4.05161e-07	RAP2B	5.38047e-09	0.313416	0.21	0.148	0.000127006							CERS6	4.37388e-231	0.295762	0.384	0.02	1.03245e-226
PELI1	6.76013e-18	0.493028	0.15	0.08	1.59573e-13	CYTIP	2.15434e-11	0.304944	0.585	0.501	5.08531e-07	MGEA5	5.47615e-09	0.298861	0.316	0.25	0.000129265							TRIM16	1.40087e-230	0.388958	0.378	0.019	3.30676e-226
TRAPPC1	7.57381e-18	0.510527	0.323	0.234	1.7878e-13	TAF1D	3.02309e-11	0.386511	0.434	0.354	7.13601e-07	AGO2	6.12956e-09	0.335104	0.261	0.198	0.000144688							PPP1R16A	1.74224e-230	0.401839	0.378	0.019	4.11255e-226
ADI1	8.99052e-18	0.522514	0.199	0.12	2.12221e-13	XBP1	3.58207e-11	0.350972	0.312	0.23	8.45547e-07	OLFM4	6.31508e-09	0.360459	0.103	0.06	0.000149067							TUBB	4.90849e-230	2.56614	0.929	0.209	1.15865e-225
FAM89B	9.55507e-18	0.506291	0.259	0.17	2.25547e-13	POLR3E	3.59871e-11	0.318549	0.147	0.089	8.49475e-07	ZBTB7A	6.68516e-09	0.339421	0.216	0.156	0.000157803							ACTL6A	1.8651e-229	0.533009	0.563	0.05	4.40258e-225
NDUFB8	1.37905e-17	0.442346	0.414	0.323	3.25526e-13	ANK3	3.60408e-11	0.402675	0.102	0.055	8.50742e-07	SIPA1	6.71801e-09	0.317353	0.173	0.117	0.000158579							AIMP2	6.13011e-229	0.265499	0.384	0.02	1.44701e-224
TTR	1.48782e-17	0.285431	0.137	0.067	3.51199e-13	ETS1	3.87505e-11	0.360368	0.545	0.457	9.14705e-07	ALOX5AP	7.47616e-09	0.291599	0.402	0.324	0.000176475							ECE2	5.4991e-228	0.257842	0.31	0.011	1.29806e-223
IFI6	1.65187e-17	0.552182	0.194	0.116	3.89923e-13	TC2N	4.30206e-11	0.325657	0.234	0.16	1.0155e-06	HLA-DQB1	8.89582e-09	0.376422	0.223	0.161	0.000209986							HMGN5	9.09606e-228	0.25492	0.313	0.012	2.14713e-223
UQCRH	1.69392e-17	0.369496	0.535	0.436	3.99849e-13	PITPNC1	6.45048e-11	0.294781	0.185	0.119	1.52264e-06	DUSP8	9.04028e-09	0.289259	0.114	0.068	0.000213396							CENPM	1.0543e-227	1.02718	0.57	0.054	2.48867e-223
ZNF706	2.47734e-17	0.454916	0.366	0.27	5.84777e-13	CORO7	6.71294e-11	0.323083	0.164	0.103	1.58459e-06	LINC-PINT	9.05836e-09	0.267099	0.317	0.245	0.000213823							DEPDC1B	1.3214e-227	0.318597	0.26	0.006	3.11916e-223
NSA2	3.72178e-17	0.448558	0.428	0.339	8.78527e-13	JUNB	1.0355e-10	0.267151	0.8	0.733	2.4443e-06	CHST12	9.27485e-09	0.338369	0.141	0.09	0.000218933							KIF22	2.78647e-227	0.657152	0.536	0.046	6.57747e-223
ISCU	4.88581e-17	0.531193	0.36	0.275	1.15329e-12	GNA13	1.09509e-10	0.370077	0.198	0.134	2.58496e-06	AC092580.4	1.02162e-08	0.290097	0.228	0.161	0.000241152							DUT	7.66727e-227	1.98162	0.867	0.149	1.80986e-222
SERBP1	5.26302e-17	0.354655	0.561	0.473	1.24234e-12	PRR5	1.13605e-10	0.381012	0.147	0.091	2.68165e-06	SCML4	1.23596e-08	0.258929	0.146	0.094	0.000291749							GATM	1.92758e-226	0.6826	0.384	0.021	4.55004e-222
HOXB2	5.50042e-17	0.393693	0.146	0.076	1.29837e-12	RSRP1	1.53452e-10	0.422348	0.472	0.389	3.62223e-06	DHX36	1.27383e-08	0.307733	0.374	0.31	0.000300687							PSMG1	1.2702e-225	0.468394	0.477	0.035	2.9983e-221
UTS2	1.03539e-16	0.374444	0.114	0.053	2.44404e-12	PHF20	1.64091e-10	0.397501	0.292	0.22	3.87337e-06	FAM129A	1.62538e-08	0.311357	0.335	0.265	0.000383671							AC005355.2	2.31453e-225	0.278458	0.232	0.004	5.46346e-221
ARHGEF6	1.05127e-16	0.396878	0.137	0.07	2.48152e-12	NBL1	1.82718e-10	0.301635	0.103	0.058	4.31306e-06	U2AF1	1.63488e-08	0.292589	0.149	0.097	0.000385912							LRR1	2.77317e-225	0.550978	0.356	0.017	6.54608e-221
FAM173A	1.1755e-16	0.487438	0.15	0.083	2.77477e-12	ISCA1	2.04594e-10	0.295688	0.23	0.163	4.82944e-06	BRD1	1.66541e-08	0.269199	0.208	0.147	0.000393121							SKA1	2.82936e-225	0.283951	0.189	0.001	6.6787e-221
ZFP36L1	1.29939e-16	0.285221	0.608	0.517	3.06722e-12	TBC1D15	2.61666e-10	0.323429	0.198	0.135	6.17663e-06	CTD-3252C9.4	1.6896e-08	0.400043	0.273	0.207	0.00039883							HELLS	2.83071e-225	0.953605	0.502	0.041	6.68189e-221
MINOS1	1.48411e-16	0.455368	0.385	0.301	3.50323e-12	CDC42SE1	3.10837e-10	0.355726	0.356	0.275	7.33731e-06	TRA2A	1.75986e-08	0.315648	0.358	0.293	0.000415416							PRR11	3.56701e-225	0.447762	0.238	0.005	8.41994e-221
BLOC1S1	1.60166e-16	0.383336	0.375	0.283	3.78072e-12	HNRNPA0	3.97891e-10	0.333949	0.376	0.299	9.39221e-06	RHOH	2.07087e-08	0.320996	0.36	0.291	0.00048883							MYH14	6.6651e-225	0.254823	0.279	0.008	1.5733e-220
ETFB	1.68878e-16	0.447555	0.251	0.165	3.98636e-12	PRRC2C	4.35108e-10	0.327383	0.601	0.54	1.02707e-05	B3GNT2	2.19141e-08	0.362911	0.178	0.125	0.000517282							SMCO4	7.2432e-225	0.472608	0.43	0.028	1.70976e-220
HLA-DMA	1.80268e-16	0.527662	0.171	0.1	4.25524e-12	BZW1	4.53004e-10	0.352648	0.39	0.314	1.06932e-05	FAM102A	2.36066e-08	0.305015	0.202	0.144	0.000557235							S100A13	1.0376e-224	0.883628	0.421	0.027	2.44925e-220
MZT2A	1.86117e-16	0.375059	0.445	0.347	4.39329e-12	ESYT2	4.66825e-10	0.387072	0.123	0.075	1.10194e-05	RNF115	2.37732e-08	0.332225	0.225	0.166	0.000561166							MDK	1.08502e-224	1.2883	0.446	0.032	2.56119e-220
HMGN1	1.86597e-16	0.369747	0.583	0.5	4.40461e-12	PLEKHB2	4.92634e-10	0.308629	0.22	0.155	1.16286e-05	PRKAR2A	2.74082e-08	0.300617	0.212	0.154	0.000646971							ALDH3A2	2.01503e-224	0.287938	0.412	0.025	4.75647e-220
LDHB	2.02999e-16	0.377883	0.434	0.339	4.79179e-12	ZC3H12D	5.41937e-10	0.383351	0.137	0.084	1.27924e-05	MAP1LC3B	3.2728e-08	0.288564	0.458	0.399	0.000772545							POLD3	2.51777e-224	0.447986	0.421	0.026	5.94319e-220
GYPC	2.13903e-16	0.397575	0.385	0.288	5.04917e-12	ZC3HAV1	7.99842e-10	0.360074	0.411	0.33	1.88803e-05	SELPLG	3.38531e-08	0.312458	0.216	0.156	0.000799102							PARPBP	8.75744e-224	0.411112	0.26	0.007	2.06719e-219
NDUFA11	3.34153e-16	0.408482	0.407	0.319	7.88768e-12	CAST	8.15471e-10	0.484109	0.468	0.415	1.92492e-05	TCF7	3.40568e-08	0.331052	0.296	0.23	0.00080391							SLC22A18	2.1307e-223	0.710362	0.433	0.029	5.02952e-219
CHCHD1	3.676e-16	0.462602	0.221	0.142	8.6772e-12	ODC1	9.12906e-10	0.287712	0.314	0.238	2.15491e-05	RBM4	3.49099e-08	0.299579	0.164	0.112	0.000824049							MGST2	2.93673e-221	0.97929	0.477	0.037	6.93215e-217
RANBP1	4.05738e-16	0.450184	0.325	0.236	9.57744e-12	FOSB	9.18285e-10	0.68578	0.683	0.645	2.16761e-05	GLS	4.06022e-08	0.303293	0.382	0.317	0.000958416							SSRP1	2.95544e-221	0.53113	0.579	0.055	6.97632e-217
EID1	4.45042e-16	0.481346	0.322	0.236	1.05052e-11	C4orf32	9.48007e-10	0.350283	0.121	0.074	2.23777e-05	MAP1LC3A	4.10877e-08	0.311454	0.134	0.086	0.000969874							C9orf3	6.83581e-221	0.415974	0.325	0.014	1.61359e-216
LST1	4.85687e-16	0.504925	0.194	0.117	1.14646e-11	OLFM4	1.02625e-09	0.259867	0.103	0.058	2.42246e-05	ATG12	5.84219e-08	0.340349	0.253	0.197	0.00137905							FADS1	6.86375e-221	0.356857	0.263	0.007	1.62019e-216
MRPL57	5.13561e-16	0.459175	0.367	0.279	1.21226e-11	BORCS5	1.06229e-09	0.26637	0.182	0.121	2.50753e-05	KIAA1551	5.85025e-08	0.309435	0.382	0.317	0.00138095							TMPO	8.86559e-221	1.34981	0.833	0.125	2.09272e-216
GNLY	5.95008e-16	0.820645	0.117	0.056	1.40452e-11	IL4R	1.35051e-09	0.383155	0.153	0.1	3.18788e-05	SETD2	6.75495e-08	0.385035	0.219	0.164	0.0015945							PCNA	3.83729e-220	1.43123	0.737	0.099	9.05793e-216
ZNRF1	6.00558e-16	0.482467	0.181	0.109	1.41762e-11	SAR1A	1.42969e-09	0.360551	0.266	0.201	3.37479e-05	NASP	1.13259e-07	0.349231	0.383	0.326	0.00267348							FNIP2	6.65415e-220	0.361653	0.415	0.026	1.57071e-215
TP53INP1	7.27267e-16	0.407635	0.137	0.072	1.71671e-11	PRKCA	1.71654e-09	0.359991	0.143	0.092	4.05188e-05	CH17-189H20.1	1.27337e-07	0.261989	0.251	0.191	0.0030058							PLPP2	1.24091e-219	0.52279	0.307	0.012	2.92918e-215
EFHD2	7.57324e-16	0.388857	0.409	0.315	1.78766e-11	CSRNP1	1.8094e-09	0.363422	0.3	0.228	4.27109e-05	ORAI1	1.42207e-07	0.316328	0.305	0.245	0.00335679							GPAA1	2.45982e-219	0.673137	0.545	0.049	5.80642e-215
H2AFJ	8.00191e-16	0.52253	0.256	0.175	1.88885e-11	PIK3IP1	1.82929e-09	0.368853	0.345	0.267	4.31804e-05	SPSB3	1.45391e-07	0.284153	0.239	0.182	0.00343194							ASPH	3.17852e-219	1.06681	0.433	0.03	7.50289e-215
LAT	8.14861e-16	0.362015	0.328	0.232	1.92348e-11	HNRNPDL	1.83812e-09	0.323509	0.529	0.459	4.33888e-05	CHMP1B	1.59204e-07	0.391647	0.289	0.231	0.00375802							SLC39A4	4.02697e-219	0.591856	0.458	0.033	9.50565e-215
HTATIP2	8.58733e-16	0.486247	0.15	0.084	2.02704e-11	CMTM8	1.86093e-09	0.338309	0.11	0.065	4.39272e-05	SIRT2	1.66368e-07	0.253674	0.126	0.082	0.00392711							MAGOHB	6.12129e-219	0.444945	0.505	0.042	1.44493e-214
COX7A2	1.08389e-15	0.321892	0.617	0.542	2.55852e-11	CCNI	1.88775e-09	0.271607	0.615	0.551	4.45605e-05	PRKCB	1.67189e-07	0.266126	0.173	0.122	0.00394651							DTL	9.70008e-219	0.451584	0.229	0.004	2.2897e-214
PGAM1	1.30367e-15	0.495425	0.302	0.221	3.07731e-11	RP11-347P5.1	2.12266e-09	0.304029	0.218	0.151	5.01053e-05	FAM102B	2.06737e-07	0.28056	0.131	0.086	0.00488002							CRYZ	1.09166e-218	0.471702	0.43	0.029	2.57686e-214
KAT2B	1.52441e-15	0.356499	0.115	0.056	3.59837e-11	BTG2	2.28419e-09	0.37172	0.545	0.455	5.39183e-05	ZFYVE28	2.21956e-07	0.264826	0.125	0.081	0.00523926							CPB2	1.47613e-218	0.327644	0.251	0.006	3.4844e-214
PEBP1	1.93335e-15	0.447265	0.398	0.309	4.56368e-11	EIF3J	2.39169e-09	0.340611	0.36	0.292	5.64559e-05	RABGAP1L	2.29693e-07	0.280695	0.271	0.213	0.00542191							NR1H4	2.68836e-218	0.309296	0.235	0.005	6.34587e-214
COPZ1	2.22112e-15	0.448727	0.201	0.127	5.24296e-11	RAB6A	2.4582e-09	0.315775	0.183	0.126	5.80257e-05	RBM6	2.43303e-07	0.301414	0.265	0.207	0.00574317							STRA13	1.4582e-217	1.03865	0.706	0.088	3.44208e-213
SLFN5	2.25701e-15	0.394939	0.247	0.163	5.32767e-11	SAMSN1	2.62734e-09	0.296201	0.529	0.45	6.20183e-05	NSMCE3	2.56782e-07	0.344912	0.287	0.23	0.00606133							TCF7L2	2.37392e-217	0.263255	0.35	0.017	5.60364e-213
COX7B	3.82588e-15	0.3376	0.552	0.461	9.03099e-11	GOLGA4	3.10744e-09	0.451426	0.275	0.211	7.3351e-05	TBCD	2.86992e-07	0.262537	0.11	0.069	0.00677443							RPL39L	4.91051e-217	0.621718	0.477	0.037	1.15912e-212
OST4	3.91597e-15	0.278426	0.745	0.688	9.24365e-11	KMT2C	3.15129e-09	0.466338	0.199	0.142	7.43862e-05	DNTTIP2	4.57548e-07	0.290047	0.285	0.229	0.0108004							MTX2	1.22084e-216	0.412338	0.492	0.04	2.88178e-212
MYEOV2	4.68413e-15	0.4218	0.386	0.302	1.10569e-10	STAT3	3.27168e-09	0.406153	0.448	0.376	7.72281e-05	FABP5	4.70007e-07	0.417595	0.292	0.234	0.0110945							PPIH	1.25549e-216	0.502454	0.579	0.056	2.96359e-212
COMMD3	4.9215e-15	0.450585	0.162	0.096	1.16172e-10	SOCS3	3.38008e-09	0.34978	0.231	0.166	7.97868e-05	XCL1	4.97889e-07	0.361275	0.104	0.064	0.0117527							CHAF1A	5.10613e-216	0.363358	0.279	0.009	1.2053e-211
VPS28	4.94242e-15	0.41101	0.375	0.292	1.16666e-10	KTN1	3.40595e-09	0.33839	0.379	0.305	8.03975e-05	LDLRAD4	5.0956e-07	0.478127	0.284	0.233	0.0120282							GGT1	5.91749e-216	0.415227	0.43	0.029	1.39682e-211
DYNLRB1	5.41652e-15	0.39475	0.369	0.283	1.27857e-10	PLEKHO1	3.92423e-09	0.295943	0.245	0.177	9.26314e-05	MXRA7	5.22293e-07	0.292923	0.12	0.079	0.0123287							METTL7A	1.3913e-215	0.329584	0.368	0.02	3.28416e-211
STAT1	5.53615e-15	0.503925	0.244	0.165	1.30681e-10	ZBTB43	4.87698e-09	0.350707	0.143	0.093	0.000115121	TUBA1A	5.98483e-07	0.303635	0.401	0.348	0.0141272							MGST1	2.68849e-215	1.68007	0.446	0.035	6.34617e-211
GSTO1	6.35302e-15	0.478744	0.261	0.184	1.49963e-10	PNP	4.98062e-09	0.343254	0.193	0.137	0.000117568	EMD	1.00954e-06	0.259105	0.266	0.212	0.0238302							TMEM54	6.18217e-215	0.252374	0.232	0.005	1.4593e-210
P2RY10	7.06692e-15	0.409313	0.28	0.194	1.66815e-10	ITPKB	5.26316e-09	0.296636	0.133	0.083	0.000124237	ANKRD11	1.28646e-06	0.26672	0.398	0.345	0.0303668							CSTA	6.86003e-215	0.633659	0.294	0.011	1.61931e-210
C4orf3	9.02769e-15	0.383274	0.452	0.368	2.13099e-10	CCNL1	5.35534e-09	0.385173	0.465	0.401	0.000126413	TGIF1	1.37827e-06	0.294753	0.186	0.138	0.0325341							ATAD5	1.67821e-214	0.447492	0.319	0.014	3.96141e-210
GPX4	9.03941e-15	0.346503	0.523	0.439	2.13375e-10	MAEA	7.30126e-09	0.339856	0.12	0.075	0.000172346	OTULIN	1.70877e-06	0.317334	0.269	0.217	0.0403356							SLC40A1	1.69016e-214	0.776919	0.443	0.032	3.98961e-210
CLEC2D	9.08835e-15	0.347242	0.53	0.435	2.14531e-10	KRAS	7.58398e-09	0.31741	0.24	0.178	0.00017902	CASP3	1.7899e-06	0.309264	0.163	0.119	0.0422507							DHRS4	1.71614e-214	0.389844	0.424	0.029	4.05095e-210
POLR2J	1.10479e-14	0.500295	0.271	0.194	2.60785e-10	SLC3A2	8.82244e-09	0.266014	0.382	0.308	0.000208254	ARIH1	1.8914e-06	0.285311	0.241	0.189	0.0446465							IFNGR2	1.87223e-214	0.286958	0.393	0.024	4.41939e-210
AGFG1	1.26918e-14	0.460197	0.184	0.115	2.99591e-10	USP3	8.93021e-09	0.313064	0.184	0.128	0.000210798	MED15	1.91952e-06	0.262383	0.122	0.082	0.0453103							SNRNP25	6.4585e-214	0.521682	0.52	0.046	1.52453e-209
ATP13A3	1.35015e-14	0.460391	0.144	0.082	3.18702e-10	LINC00969	1.12155e-08	0.377462	0.12	0.076	0.000264741	CDC42SE1	1.96592e-06	0.280325	0.335	0.285	0.0464056							ADAM9	6.83178e-214	0.336975	0.325	0.015	1.61264e-209
ATP5C1	1.73415e-14	0.421154	0.317	0.234	4.09347e-10	ATXN7	1.20715e-08	0.299759	0.22	0.157	0.000284947	DDIT3	2.03749e-06	0.260798	0.207	0.158	0.0480948							MASP1	1.09071e-213	0.298428	0.245	0.006	2.57462e-209
ROMO1	2.0751e-14	0.425315	0.366	0.287	4.89827e-10	CH17-189H20.1	1.21873e-08	0.330818	0.252	0.189	0.000287681													NUDT1	1.08346e-211	0.951347	0.703	0.088	2.5575e-207
ISG15	2.40985e-14	0.485666	0.367	0.283	5.68845e-10	RASSF5	1.22631e-08	0.308192	0.23	0.167	0.000289471													RUVBL2	1.76214e-211	0.286496	0.437	0.031	4.15952e-207
MZT2B	3.32269e-14	0.284604	0.615	0.533	7.84321e-10	GCC2	1.26697e-08	0.322691	0.369	0.302	0.000299069													NDN	3.9746e-211	0.32717	0.245	0.006	9.38205e-207
LIMS1	3.43149e-14	0.417545	0.291	0.209	8.10002e-10	PHF12	1.38259e-08	0.301025	0.136	0.088	0.00032636													MUC5B	5.49081e-211	0.316524	0.263	0.008	1.29611e-206
SAMSN1	4.40331e-14	0.301376	0.543	0.446	1.0394e-09	RPS6KA3	1.58468e-08	0.370317	0.228	0.17	0.000374064													CD68	9.6212e-211	0.313604	0.35	0.018	2.27108e-206
ARPC4	5.24011e-14	0.385707	0.353	0.271	1.23693e-09	RBM25	1.72607e-08	0.337546	0.467	0.401	0.000407439													GOT1	3.03332e-210	0.415315	0.396	0.025	7.16015e-206
CCM2	5.37855e-14	0.485605	0.161	0.096	1.26961e-09	DHX36	1.72823e-08	0.350799	0.374	0.307	0.000407949													PSAT1	3.27255e-210	0.472471	0.316	0.014	7.72485e-206
COX7A2L	6.09547e-14	0.424257	0.323	0.242	1.43884e-09	PNPLA8	1.80484e-08	0.290543	0.212	0.153	0.000426033													CENPN	3.94347e-210	0.497658	0.387	0.024	9.30857e-206
NDUFS8	6.21243e-14	0.445246	0.257	0.183	1.46645e-09	ANKRD13D	1.87185e-08	0.347298	0.218	0.158	0.000441849													SLC38A3	5.17752e-210	0.314294	0.241	0.006	1.22215e-205
GRSF1	7.11835e-14	0.474116	0.163	0.099	1.68029e-09	CCDC64	2.05469e-08	0.353915	0.229	0.167	0.000485009													PIK3C2G	5.48953e-210	0.252372	0.226	0.005	1.2958e-205
ANP32B	8.90983e-14	0.346583	0.453	0.374	2.10316e-09	MXI1	2.08053e-08	0.359832	0.139	0.091	0.000491109													SLC17A3	5.8288e-210	0.408297	0.241	0.006	1.37589e-205
SNX5	1.06607e-13	0.482179	0.203	0.135	2.51645e-09	BRAF	2.17404e-08	0.297934	0.108	0.066	0.000513183													C19orf48	7.08411e-210	0.510721	0.477	0.039	1.6722e-205
NDFIP2	1.19812e-13	0.461228	0.134	0.077	2.82816e-09	CHD2	2.35707e-08	0.367383	0.292	0.227	0.000556388													GNPNAT1	8.19604e-210	0.336297	0.424	0.029	1.93467e-205
CD59	1.35757e-13	0.452947	0.205	0.136	3.20455e-09	WDFY2	2.37156e-08	0.370647	0.133	0.088	0.000559808													NTPCR	8.3575e-210	0.301191	0.449	0.033	1.97279e-205
AP2S1	1.6858e-13	0.409943	0.241	0.167	3.97933e-09	RAP2B	2.69696e-08	0.420466	0.203	0.148	0.000636616													ARHGAP11A	1.07743e-209	0.51704	0.31	0.013	2.54328e-205
LINC00152	1.83581e-13	0.410667	0.241	0.166	4.33343e-09	ATP8A1	3.22946e-08	0.304457	0.235	0.173	0.000762315													TMEM176A	1.85105e-209	1.07792	0.378	0.023	4.36941e-205
MRPS34	2.13454e-13	0.405477	0.237	0.164	5.03858e-09	RELA	3.51933e-08	0.366674	0.173	0.122	0.000830737													E2F1	4.30115e-209	0.381802	0.229	0.005	1.01529e-204
UXS1	2.24759e-13	0.397866	0.15	0.089	5.30545e-09	HERC1	3.58465e-08	0.414603	0.188	0.133	0.000846156													PKIB	4.30338e-209	0.411456	0.272	0.009	1.01581e-204
OTUD5	2.46524e-13	0.552891	0.151	0.09	5.8192e-09	PTPN22	3.60673e-08	0.31702	0.41	0.339	0.000851368													DHRS4L2	5.16195e-209	0.304104	0.458	0.035	1.21848e-204
CISD3	2.64041e-13	0.473555	0.17	0.107	6.2327e-09	TMF1	3.87557e-08	0.308099	0.239	0.179	0.000914829													TRAP1	5.32334e-209	0.262836	0.393	0.025	1.25657e-204
BACH1	3.05817e-13	0.417288	0.161	0.098	7.21882e-09	PDE7A	4.03395e-08	0.346798	0.296	0.231	0.000952215													DEFB1	6.33939e-209	0.51683	0.3	0.012	1.49641e-204
SEC14L1	4.20465e-13	0.469271	0.21	0.142	9.92508e-09	SFXN3	4.324e-08	0.268043	0.11	0.068	0.00102068													TRIP13	9.90205e-209	0.356833	0.307	0.013	2.33738e-204
GBP4	5.88472e-13	0.36095	0.157	0.094	1.38909e-08	FLNA	4.54055e-08	0.404174	0.286	0.223	0.0010718													SPAG5	1.43894e-208	0.284795	0.211	0.003	3.39663e-204
TLK1	6.30824e-13	0.428017	0.26	0.189	1.48906e-08	ORAI1	4.5422e-08	0.322401	0.305	0.242	0.00107219													WHSC1	3.90093e-208	0.483364	0.433	0.031	9.20814e-204
CD3E	6.43447e-13	0.260828	0.683	0.616	1.51886e-08	CELF2	4.79243e-08	0.375383	0.376	0.307	0.00113125													NCAPD2	6.18846e-207	0.511801	0.334	0.017	1.46079e-202
COX6A1	6.7699e-13	0.306166	0.568	0.497	1.59803e-08	RYBP	4.98369e-08	0.363959	0.213	0.156	0.0011764													BRI3BP	8.82706e-207	0.279035	0.378	0.023	2.08363e-202
CD320	9.37134e-13	0.4402	0.121	0.068	2.2121e-08	GTF3C1	5.41041e-08	0.275229	0.106	0.065	0.00127713													PRODH2	1.02591e-206	0.283738	0.235	0.006	2.42165e-202
IL6ST	1.30397e-12	0.439645	0.194	0.128	3.07802e-08	PTP4A1	5.46144e-08	0.350199	0.292	0.23	0.00128917													MTFR2	1.51483e-206	0.291168	0.183	0.002	3.57577e-202
TMBIM4	1.55073e-12	0.403939	0.279	0.206	3.66051e-08	STK17A	5.81291e-08	0.274165	0.522	0.46	0.00137214													MTTP	2.42834e-206	0.394421	0.238	0.006	5.73209e-202
APBB1IP	1.65204e-12	0.394613	0.331	0.254	3.89965e-08	CEBPZ	6.36607e-08	0.312817	0.261	0.201	0.00150271													C9orf40	6.84442e-206	0.305763	0.288	0.011	1.61563e-201
NDUFB11	1.71873e-12	0.340917	0.469	0.387	4.05707e-08	RAP1B	6.87428e-08	0.257734	0.388	0.316	0.00162267													VARS	7.57577e-206	0.372057	0.406	0.027	1.78826e-201
UBXN1	1.83629e-12	0.360333	0.436	0.368	4.33456e-08	WIPF2	7.16905e-08	0.314157	0.154	0.106	0.00169225													LMO7	1.04825e-205	0.603595	0.359	0.021	2.47439e-201
TMEM167A	2.00199e-12	0.447196	0.283	0.211	4.72569e-08	NCR3	8.1269e-08	0.378201	0.169	0.119	0.00191836													CENPV	1.15804e-205	0.518593	0.415	0.029	2.73355e-201
PDIA6	2.08549e-12	0.414432	0.294	0.218	4.9228e-08	GLTSCR2	9.25625e-08	0.264444	0.565	0.504	0.00218494													PSMD10	1.36538e-205	0.403122	0.443	0.033	3.22298e-201
NDUFA3	2.35722e-12	0.388874	0.384	0.308	5.56422e-08	RAB21	1.01572e-07	0.333739	0.28	0.22	0.00239761													TMEM5	1.42023e-205	0.360258	0.43	0.031	3.35246e-201
MAPKAPK3	2.82945e-12	0.370756	0.109	0.058	6.67893e-08	CDC14A	1.0656e-07	0.316635	0.108	0.067	0.00251535													CBX5	1.598e-205	0.714646	0.693	0.086	3.77208e-201
ATP6V1F	3.22247e-12	0.390042	0.337	0.263	7.60664e-08	HBP1	1.10313e-07	0.330767	0.215	0.16	0.00260394													PROC	1.63893e-205	0.621939	0.316	0.015	3.8687e-201
TMEM256	3.28968e-12	0.437699	0.214	0.148	7.76528e-08	RNF166	1.12928e-07	0.293514	0.233	0.173	0.00266567													GDF15	2.0297e-205	0.897854	0.347	0.019	4.79111e-201
HNRNPK	3.54419e-12	0.265373	0.608	0.545	8.36605e-08	ZNF131	1.30274e-07	0.349661	0.204	0.152	0.00307512													LGMN	2.42807e-205	0.429286	0.418	0.029	5.73145e-201
IFNAR2	3.93075e-12	0.48159	0.143	0.087	9.27853e-08	BRD4	1.30589e-07	0.324327	0.282	0.223	0.00308255													MYL6B	4.28884e-205	0.373424	0.467	0.038	1.01238e-200
PDE4A	3.98299e-12	0.406442	0.127	0.073	9.40184e-08	VIMP	1.31171e-07	0.338308	0.251	0.194	0.0030963													NPM3	1.17587e-204	0.279362	0.381	0.024	2.77564e-200
PSMA5	3.99113e-12	0.405516	0.325	0.254	9.42107e-08	RNF139	1.47448e-07	0.26659	0.135	0.091	0.00348051													FAM127B	1.336e-204	0.271736	0.39	0.025	3.15362e-200
ACOT9	4.22373e-12	0.373514	0.103	0.055	9.97012e-08	PAF1	1.49164e-07	0.250531	0.126	0.083	0.00352101													NCAPD3	3.09855e-204	0.50183	0.409	0.028	7.31414e-200
SFT2D1	4.46391e-12	0.389069	0.231	0.162	1.05371e-07	LUC7L	1.56898e-07	0.340536	0.157	0.11	0.00370357													WASL	3.82039e-204	0.254205	0.406	0.027	9.01804e-200
MRPL54	4.71639e-12	0.41723	0.295	0.222	1.1133e-07	NANS	1.69743e-07	0.281804	0.167	0.118	0.00400678													MTHFD1	1.45601e-203	0.308428	0.375	0.023	3.43691e-199
LBH	4.81863e-12	0.36304	0.299	0.222	1.13744e-07	CMIP	1.83139e-07	0.325582	0.177	0.128	0.00432301													TPM2	5.19867e-203	0.680189	0.418	0.03	1.22715e-198
NMB	5.61359e-12	0.632073	0.111	0.061	1.32509e-07	PDCL3	2.04222e-07	0.306368	0.269	0.209	0.00482067													PRAME	6.70322e-203	0.336444	0.245	0.007	1.5823e-198
CREB3L2	6.01619e-12	0.437373	0.127	0.075	1.42012e-07	TXLNG	2.06157e-07	0.302054	0.126	0.084	0.00486632													CYP2D6	2.5775e-202	0.349489	0.238	0.006	6.08419e-198
PYCARD	6.29748e-12	0.442539	0.19	0.127	1.48652e-07	STK24	2.30388e-07	0.319335	0.205	0.153	0.00543832													RARRES2	2.84506e-202	1.3171	0.396	0.028	6.71576e-198
RAC1	6.40794e-12	0.312842	0.434	0.356	1.5126e-07	GTPBP1	2.3832e-07	0.267741	0.137	0.092	0.00562553													PCDH1	3.96332e-202	0.259954	0.214	0.004	9.35541e-198
NCK2	6.57653e-12	0.351836	0.212	0.143	1.55239e-07	FAM107B	2.45242e-07	0.390039	0.541	0.49	0.00578894													CDK4	1.24764e-201	0.492696	0.526	0.05	2.94505e-197
TPP1	7.36675e-12	0.435467	0.197	0.134	1.73892e-07	PRKD3	2.51132e-07	0.263181	0.1	0.062	0.00592798													GOT2	2.74019e-201	0.254254	0.43	0.032	6.46821e-197
SEC11C	7.66997e-12	0.405371	0.235	0.169	1.8105e-07	SEPT6	2.59236e-07	0.299036	0.455	0.388	0.00611927													HLTF	3.15684e-201	0.388469	0.467	0.039	7.45172e-197
ZC3H7A	8.04686e-12	0.436649	0.165	0.105	1.89946e-07	LUZP1	2.70996e-07	0.276712	0.162	0.114	0.00639685													CFHR1	3.60835e-201	0.435364	0.232	0.006	8.51752e-197
TRBC1	8.48343e-12	0.657717	0.491	0.439	2.00251e-07	NDRG1	2.99045e-07	0.363357	0.201	0.15	0.00705895													MTCH2	4.93933e-201	0.727593	0.601	0.066	1.16593e-196
HCLS1	8.91438e-12	0.36261	0.327	0.253	2.10424e-07	GNAS	3.22693e-07	0.301593	0.651	0.628	0.00761717													NEIL3	6.30265e-201	0.417641	0.217	0.004	1.48774e-196
SDC4	9.92516e-12	0.424539	0.115	0.065	2.34283e-07	H2AFV	3.24357e-07	0.250105	0.471	0.4	0.00765644													SERPIND1	6.94887e-201	0.342073	0.248	0.007	1.64028e-196
LCP2	1.20251e-11	0.324702	0.258	0.184	2.83852e-07	YTHDF2	3.53913e-07	0.259247	0.193	0.143	0.00835411													MELK	1.1295e-200	0.314147	0.211	0.004	2.66619e-196
TMEM219	1.27255e-11	0.399108	0.217	0.152	3.00387e-07	DUSP16	3.69968e-07	0.309032	0.157	0.109	0.00873309													VPS25	1.21637e-200	0.43134	0.533	0.051	2.87124e-196
MIIP	1.38947e-11	0.391866	0.1	0.053	3.27985e-07	ALG13	3.73707e-07	0.303612	0.208	0.155	0.00882135													RMDN1	2.93189e-200	0.492285	0.502	0.046	6.92072e-196
TALDO1	1.75973e-11	0.373698	0.231	0.164	4.15385e-07	STAT5B	3.77924e-07	0.281017	0.172	0.122	0.00892091													ARMC1	7.14697e-200	0.515097	0.511	0.047	1.68704e-195
SNRPE	1.8561e-11	0.371969	0.3	0.229	4.38134e-07	ELOVL5	3.84563e-07	0.322257	0.269	0.214	0.00907761													CENPK	8.80173e-200	0.781937	0.533	0.053	2.07765e-195
NFAT5	1.93918e-11	0.371317	0.23	0.161	4.57745e-07	SVIP	4.23688e-07	0.326803	0.318	0.26	0.0100012													PRPSAP1	1.23763e-199	0.437303	0.52	0.049	2.92143e-195
ERH	1.94129e-11	0.37721	0.354	0.285	4.58241e-07	ARHGDIA	4.27131e-07	0.282278	0.373	0.311	0.0100824													FBXO5	2.5431e-199	0.607123	0.325	0.017	6.00299e-195
CCND2	1.95449e-11	0.358918	0.394	0.319	4.61357e-07	RPL7L1	4.45257e-07	0.295201	0.233	0.179	0.0105103													CISD1	3.83679e-199	0.558177	0.542	0.054	9.05675e-195
SMIM19	2.05481e-11	0.411937	0.164	0.106	4.85038e-07	NDFIP1	5.73684e-07	0.277814	0.357	0.296	0.0135418													SPTSSA	1.92284e-198	0.460326	0.523	0.05	4.53887e-194
CXCR6	2.50028e-11	0.368629	0.208	0.14	5.90191e-07	RNF126	6.64011e-07	0.298805	0.177	0.129	0.015674													TFR2	2.13769e-198	0.371087	0.257	0.008	5.04603e-194
HIGD2A	2.89901e-11	0.348806	0.414	0.348	6.84311e-07	PRR7	6.94122e-07	0.268612	0.105	0.068	0.0163847													PAH	2.92922e-198	0.35265	0.254	0.008	6.91443e-194
DBI	3.18721e-11	0.302321	0.442	0.366	7.52342e-07	MAFG	8.08743e-07	0.268485	0.102	0.066	0.0190904													COMMD4	3.02566e-198	0.60138	0.604	0.067	7.14207e-194
TLN1	3.57722e-11	0.381928	0.343	0.272	8.44403e-07	TMEM123	8.33054e-07	0.339731	0.286	0.231	0.0196642													ESRP1	5.21718e-198	0.278151	0.238	0.007	1.23152e-193
NUDT5	3.74533e-11	0.413755	0.182	0.123	8.84086e-07	FOXO1	8.57884e-07	0.304653	0.183	0.135	0.0202503													VEGFA	1.03069e-197	0.405334	0.418	0.031	2.43295e-193
ATP5O	3.92869e-11	0.377221	0.33	0.26	9.27368e-07	MAP3K1	8.85563e-07	0.34345	0.145	0.102	0.0209037													EMC9	7.15832e-197	0.39606	0.421	0.032	1.68972e-192
LINC01420	4.35534e-11	0.434478	0.201	0.14	1.02808e-06	SEC14L1	9.17702e-07	0.309866	0.195	0.146	0.0216624													FKBP10	1.15919e-196	0.314523	0.251	0.008	2.73626e-192
PAIP2	4.70263e-11	0.359192	0.428	0.361	1.11006e-06	FBXW7	9.92616e-07	0.309008	0.169	0.122	0.0234307													ACYP1	4.76091e-196	0.513914	0.508	0.048	1.12381e-191
MBD2	5.81649e-11	0.420762	0.249	0.185	1.37298e-06	MYBL1	1.08994e-06	0.311341	0.12	0.08	0.0257281													PCBD2	5.19549e-196	0.280445	0.35	0.02	1.22639e-191
NME1	5.85428e-11	0.389478	0.154	0.097	1.3819e-06	HERPUD2	1.12798e-06	0.277698	0.208	0.155	0.0266259													CRB3	1.32765e-195	0.315091	0.245	0.007	3.13393e-191
MSRB2	6.13411e-11	0.358531	0.101	0.056	1.44796e-06	HGSNAT	1.15502e-06	0.254926	0.104	0.068	0.0272643													ORM2	2.23137e-195	0.779528	0.257	0.009	5.26714e-191
USMG5	6.86242e-11	0.275507	0.554	0.483	1.61987e-06	GNL3	1.16125e-06	0.272953	0.159	0.115	0.0274112													POLD2	2.41283e-195	0.426563	0.477	0.042	5.69547e-191
SON	7.2797e-11	0.281843	0.585	0.526	1.71837e-06	SAFB2	1.1881e-06	0.329166	0.189	0.141	0.028045													PPP1R1A	3.15045e-195	0.265869	0.229	0.006	7.43665e-191
ATRX	7.67365e-11	0.334197	0.373	0.303	1.81137e-06	ZCCHC11	1.25406e-06	0.352746	0.241	0.189	0.029602													NID1	3.24624e-195	0.40383	0.266	0.01	7.66276e-191
PGLS	8.41949e-11	0.414726	0.224	0.161	1.98742e-06	WBP11	1.26755e-06	0.291144	0.216	0.166	0.0299206													SLC25A1	3.41855e-195	0.432514	0.511	0.049	8.06948e-191
FAM110A	8.47978e-11	0.366436	0.108	0.06	2.00165e-06	RBM6	1.44318e-06	0.404021	0.257	0.207	0.0340662													TTF2	3.78819e-195	0.596384	0.446	0.037	8.94203e-191
TNFSF12	8.50894e-11	0.344195	0.146	0.091	2.00853e-06	TPM4	1.50031e-06	0.288053	0.33	0.272	0.0354147													MST1	4.16913e-195	0.276453	0.276	0.011	9.84122e-191
POLR2I	9.46543e-11	0.423581	0.229	0.168	2.23431e-06	AGO3	1.54574e-06	0.319434	0.135	0.095	0.0364873													SCARB1	1.18399e-194	0.260601	0.279	0.011	2.79481e-190
AP2M1	1.25512e-10	0.378559	0.241	0.178	2.96271e-06	SERPINB9	1.64176e-06	0.286995	0.317	0.257	0.0387537													COASY	1.57838e-194	0.252407	0.375	0.024	3.72575e-190
TXNDC17	1.2942e-10	0.38333	0.251	0.187	3.05495e-06	AKAP17A	1.76743e-06	0.27187	0.166	0.121	0.0417202													TFPI	2.15505e-194	1.49251	0.464	0.043	5.08699e-190
NCOA3	1.33892e-10	0.366362	0.192	0.131	3.16052e-06	SETD2	2.01418e-06	0.326724	0.213	0.164	0.0475446													BOP1	2.67944e-194	0.306687	0.412	0.03	6.32481e-190
PRR13	1.34544e-10	0.334124	0.374	0.308	3.17591e-06	R3HDM4	2.11748e-06	0.264353	0.171	0.125	0.049983													NABP2	1.80159e-193	0.356508	0.43	0.034	4.25266e-189
TCEAL4	1.54645e-10	0.437526	0.13	0.08	3.65039e-06																			KNG1	2.41754e-193	0.536031	0.26	0.009	5.70661e-189
SHMT2	1.56926e-10	0.381729	0.123	0.074	3.70424e-06																			MVB12A	3.33081e-193	0.272592	0.474	0.042	7.86238e-189
PET100	1.75969e-10	0.315432	0.383	0.315	4.15375e-06																			GCA	4.86605e-193	0.284351	0.418	0.032	1.14863e-188
NEDD8	1.81344e-10	0.331068	0.401	0.333	4.28063e-06																			HADH	6.40138e-193	0.314512	0.406	0.03	1.51105e-188
AGTRAP	1.8872e-10	0.395925	0.133	0.083	4.45473e-06																			SAE1	2.31964e-192	0.443887	0.458	0.04	5.47551e-188
NDUFAF3	2.4619e-10	0.398649	0.244	0.184	5.81131e-06																			TMED1	2.50038e-192	0.252211	0.402	0.029	5.90214e-188
SF3B5	2.49777e-10	0.337547	0.383	0.316	5.89598e-06																			ZDHHC4	3.36011e-192	0.310363	0.412	0.031	7.93153e-188
ATP5H	3.14144e-10	0.361863	0.346	0.282	7.41536e-06																			LIG1	4.3456e-192	0.477118	0.344	0.02	1.02578e-187
C7orf73	3.45805e-10	0.421266	0.227	0.168	8.16272e-06																			TM7SF2	6.01403e-192	0.294048	0.322	0.017	1.41961e-187
APLP2	3.50556e-10	0.369654	0.186	0.128	8.27489e-06																			NME1	6.89609e-192	1.12115	0.638	0.083	1.62782e-187
PSMA7	3.5144e-10	0.256207	0.612	0.547	8.29573e-06																			SDC2	7.54968e-192	0.268178	0.226	0.006	1.7821e-187
BRI3	3.73691e-10	0.38769	0.258	0.194	8.82098e-06																			KIF18A	8.74022e-192	0.35084	0.248	0.008	2.06313e-187
TBCA	3.79829e-10	0.342751	0.404	0.343	8.96586e-06																			MRPL23	9.37902e-192	0.313436	0.449	0.038	2.21392e-187
CD28	4.67187e-10	0.291411	0.226	0.16	1.10279e-05																			MARCKS	1.47272e-191	1.23597	0.446	0.039	3.47635e-187
NDUFB5	4.77998e-10	0.354731	0.23	0.169	1.12832e-05																			FN1	1.05079e-190	0.533321	0.282	0.012	2.4804e-186
MRPS31	4.89531e-10	0.406413	0.159	0.105	1.15554e-05																			ZDHHC12	1.09074e-190	0.554104	0.56	0.061	2.57469e-186
TIMP1	4.95526e-10	0.362181	0.262	0.195	1.16969e-05																			MSRB2	1.14685e-190	0.570554	0.483	0.044	2.70713e-186
PRDX3	5.23443e-10	0.37288	0.174	0.119	1.23559e-05																			ALKBH2	1.6693e-190	0.251012	0.334	0.019	3.94039e-186
GTF3C6	5.40164e-10	0.39887	0.262	0.2	1.27506e-05																			NCAPH	3.09732e-190	0.389297	0.248	0.008	7.31122e-186
LSM3	6.08492e-10	0.37751	0.285	0.222	1.43635e-05																			TMEM14A	3.97452e-190	0.531182	0.542	0.056	9.38186e-186
NT5C	1.07942e-09	0.357546	0.177	0.122	2.54798e-05																			UGDH	4.53535e-190	0.710955	0.399	0.03	1.07057e-185
CCDC71L	1.32885e-09	0.390104	0.11	0.065	3.13675e-05																			APP	1.49763e-189	0.450853	0.418	0.033	3.53515e-185
PPA1	1.6542e-09	0.313263	0.318	0.252	3.90473e-05																			HPX	5.70552e-189	0.572496	0.266	0.01	1.34679e-184
ARL6IP4	1.73085e-09	0.277895	0.415	0.351	4.08567e-05																			ALG8	8.22358e-189	0.27177	0.396	0.029	1.94118e-184
LAMTOR5	1.9074e-09	0.343088	0.348	0.285	4.50242e-05																			ITGB3BP	1.30088e-188	0.503316	0.492	0.047	3.07073e-184
AC104820.2	2.00993e-09	0.308685	0.11	0.064	4.74444e-05																			TOPBP1	1.82005e-188	0.417018	0.421	0.034	4.29623e-184
FAM96B	2.11342e-09	0.319848	0.33	0.27	4.98873e-05																			AIG1	2.17301e-188	0.312086	0.39	0.028	5.1294e-184
LINC00116	2.75391e-09	0.45535	0.177	0.125	6.50061e-05																			POLQ	2.85881e-188	0.261196	0.158	0.001	6.74823e-184
RDX	3.17152e-09	0.331965	0.146	0.095	7.48637e-05																			TDO2	3.16965e-188	0.324597	0.238	0.007	7.48195e-184
PSIP1	3.76216e-09	0.358603	0.255	0.193	8.88059e-05																			SCOC	2.65492e-187	0.482561	0.542	0.057	6.26694e-183
TRAF1	4.08416e-09	0.314678	0.171	0.117	9.64066e-05																			GEN1	8.72167e-187	0.292792	0.241	0.008	2.05875e-182
CSTB	4.13502e-09	0.264575	0.418	0.357	9.76071e-05																			CXXC5	1.3782e-186	0.278963	0.393	0.029	3.25323e-182
EAPP	4.29012e-09	0.356603	0.219	0.162	0.000101268																			ASGR2	1.47706e-186	0.466945	0.257	0.01	3.48659e-182
PSMD4	4.67975e-09	0.371995	0.203	0.149	0.000110465																			TRIM16L	5.89459e-186	0.334645	0.266	0.011	1.39142e-181
CCNG2	5.0282e-09	0.298322	0.122	0.076	0.000118691																			STIL	7.92431e-186	0.281143	0.214	0.005	1.87053e-181
UBXN4	5.52538e-09	0.302983	0.36	0.299	0.000130427																			RDH10	1.40938e-185	0.283042	0.356	0.023	3.32683e-181
CD82	5.53128e-09	0.380092	0.192	0.137	0.000130566																			ATP6V1C1	1.70462e-185	0.283059	0.449	0.039	4.02376e-181
SNX9	5.53455e-09	0.378239	0.176	0.123	0.000130643																			SMC4	1.05482e-184	1.20876	0.755	0.12	2.4899e-180
PSMB8-AS1	5.70357e-09	0.304269	0.134	0.086	0.000134633																			CHPT1	1.83265e-184	0.506477	0.477	0.045	4.32597e-180
HMGN3	6.22172e-09	0.377337	0.207	0.152	0.000146864																			CXCL17	1.94858e-184	1.1695	0.39	0.03	4.59962e-180
POLR3GL	6.37903e-09	0.387778	0.236	0.181	0.000150577																			SHMT2	2.28647e-184	0.710602	0.548	0.061	5.39722e-180
RGS10	6.7611e-09	0.336143	0.355	0.295	0.000159596																			HACD2	3.38573e-184	0.282595	0.437	0.037	7.99201e-180
SAMHD1	8.15472e-09	0.322096	0.179	0.125	0.000192492																			FBP1	4.72367e-184	0.296519	0.26	0.01	1.11502e-179
AURKAIP1	8.54821e-09	0.361214	0.301	0.245	0.00020178																			C4orf27	2.64962e-183	0.420918	0.523	0.055	6.25444e-179
FBXL15	1.00084e-08	0.426127	0.121	0.078	0.000236248																			SIL1	3.86597e-183	0.334954	0.458	0.041	9.12562e-179
CBX3	1.04974e-08	0.319391	0.354	0.3	0.000247792																			CMAS	4.45275e-183	0.322661	0.452	0.04	1.05107e-178
NDUFB10	1.1846e-08	0.317475	0.311	0.252	0.000279625																			AKR1C2	1.13926e-182	0.800548	0.316	0.018	2.68922e-178
TCEA1	1.22216e-08	0.371916	0.323	0.27	0.00028849																			IDH1	1.21854e-182	0.558066	0.415	0.034	2.87636e-178
OXNAD1	1.24718e-08	0.30605	0.22	0.16	0.000294397																			GLRX2	5.32632e-182	0.308354	0.437	0.038	1.25728e-177
ITPA	1.25723e-08	0.342379	0.161	0.112	0.000296769																			IPO5	5.62334e-182	0.301944	0.449	0.04	1.32739e-177
DCP2	1.27024e-08	0.398425	0.188	0.136	0.000299839																			C21orf58	5.86531e-182	0.41456	0.232	0.007	1.38451e-177
MDH2	1.3232e-08	0.336373	0.249	0.192	0.00031234																			PKDCC	8.63185e-182	0.27698	0.235	0.008	2.03755e-177
SKA2	1.35771e-08	0.375298	0.156	0.107	0.000320488																			MRPL15	8.85722e-182	0.688963	0.483	0.047	2.09075e-177
ABI2	1.38445e-08	0.360959	0.112	0.069	0.000326799																			ECI1	1.09123e-181	0.566582	0.594	0.071	2.57584e-177
YPEL3	1.45223e-08	0.334433	0.302	0.244	0.0003428																			NME4	1.16014e-181	0.498129	0.412	0.033	2.73852e-177
SEC11A	1.59601e-08	0.335573	0.333	0.276	0.000376738																			CD302	1.30015e-181	0.276597	0.254	0.01	3.06901e-177
VPS25	1.87145e-08	0.367985	0.106	0.066	0.000441756																			TIPIN	2.0896e-181	0.31734	0.297	0.015	4.93251e-177
LAMTOR1	1.89192e-08	0.378564	0.196	0.144	0.000446588																			CENPQ	3.32202e-181	0.268481	0.276	0.012	7.84164e-177
ISG20	1.93191e-08	0.271959	0.505	0.445	0.000456027																			PGM1	5.37433e-181	0.289845	0.406	0.032	1.26861e-176
PHB2	2.19755e-08	0.369713	0.22	0.168	0.000518731																			HIST1H2AH	1.33134e-180	0.693769	0.223	0.007	3.14262e-176
PSMC5	2.38186e-08	0.394567	0.234	0.183	0.000562238																			RAD51C	1.65655e-180	0.353076	0.418	0.035	3.91029e-176
UQCRQ	2.48915e-08	0.277131	0.39	0.33	0.000587564																			GMPS	1.86243e-180	0.518463	0.539	0.059	4.39627e-176
MRPL20	2.53247e-08	0.352625	0.278	0.223	0.000597788																			AKR1B10	2.2783e-180	1.38465	0.402	0.033	5.37793e-176
CHCHD5	2.54952e-08	0.348463	0.157	0.11	0.000601813																			GRINA	2.74665e-180	0.317183	0.409	0.033	6.48347e-176
HADHA	2.68992e-08	0.388485	0.23	0.179	0.000634956																			HINT2	8.9922e-180	0.627	0.613	0.077	2.12261e-175
C19orf24	3.00294e-08	0.390622	0.224	0.171	0.000708845																			PEG10	1.50268e-179	0.284097	0.235	0.008	3.54708e-175
USP12	3.05165e-08	0.296713	0.135	0.089	0.000720341																			UQCC3	2.90602e-179	0.444094	0.557	0.063	6.85966e-175
LSM6	3.09399e-08	0.376146	0.208	0.158	0.000730337																			CTHRC1	3.02193e-179	0.895276	0.279	0.013	7.13327e-175
C19orf53	3.09841e-08	0.292407	0.434	0.386	0.00073138																			MCM5	3.47261e-179	0.706458	0.446	0.041	8.19709e-175
PPP1R7	3.12599e-08	0.352928	0.178	0.128	0.00073789																			C8G	4.89521e-179	0.289402	0.204	0.005	1.15552e-174
MDFIC	3.20032e-08	0.294394	0.22	0.163	0.000755435																			FST	1.4692e-178	0.582269	0.248	0.009	3.46806e-174
TNFSF10	4.11879e-08	0.305667	0.149	0.1	0.000972241																			BRCC3	2.07638e-178	0.340712	0.347	0.023	4.9013e-174
RBPJ	4.3489e-08	0.439266	0.341	0.292	0.00102656																			SKA2	2.08992e-178	0.755987	0.656	0.09	4.93326e-174
CNPY2	5.26971e-08	0.376899	0.184	0.136	0.00124391																			HIST1H1B	2.49471e-178	0.60197	0.18	0.003	5.88876e-174
SPATS2L	5.63241e-08	0.353733	0.169	0.121	0.00132953																			AGPAT1	2.70618e-178	0.280678	0.412	0.034	6.38794e-174
U2AF1L4	6.28494e-08	0.296448	0.1	0.061	0.00148356																			ALG3	3.02281e-178	0.563989	0.464	0.044	7.13535e-174
LAMTOR2	6.3886e-08	0.351163	0.188	0.139	0.00150803																			SLC39A7	4.06914e-178	0.256998	0.424	0.036	9.60521e-174
SNHG25	7.65985e-08	0.366199	0.153	0.107	0.00180811																			DUSP9	5.26312e-178	0.310505	0.229	0.007	1.24236e-173
CDV3	8.48619e-08	0.293706	0.421	0.371	0.00200317																			LBP	1.60114e-177	0.961894	0.294	0.016	3.7795e-173
CWC15	8.97005e-08	0.341402	0.266	0.213	0.00211738																			SCD	2.46046e-177	0.664474	0.433	0.039	5.80791e-173
SSNA1	1.02996e-07	0.331903	0.24	0.189	0.00243122																			NRM	6.43996e-177	0.381952	0.303	0.017	1.52015e-172
BCL2L1	1.09922e-07	0.339121	0.1	0.063	0.00259471																			NQO1	8.53327e-177	1.26119	0.427	0.04	2.01428e-172
SRSF9	1.11873e-07	0.286453	0.352	0.299	0.00264076																			RBBP8	9.46782e-177	0.30412	0.402	0.033	2.23488e-172
CCDC167	1.23596e-07	0.35141	0.23	0.179	0.00291748																			ENOSF1	1.02748e-176	0.281477	0.44	0.04	2.42538e-172
ANAPC11	1.25464e-07	0.298542	0.278	0.222	0.00296159																			VRK1	1.08326e-176	0.530555	0.461	0.044	2.55702e-172
TADA3	1.29229e-07	0.333389	0.121	0.081	0.00305046																			EXOSC4	1.2059e-176	0.311797	0.402	0.033	2.84653e-172
PARP1	1.30809e-07	0.308116	0.216	0.165	0.00308774																			NUPR1	1.54579e-176	0.705288	0.303	0.017	3.64885e-172
FAM104A	1.51056e-07	0.369217	0.149	0.105	0.00356568																			EBNA1BP2	2.14855e-176	0.42242	0.505	0.053	5.07165e-172
FERMT3	1.51559e-07	0.296992	0.199	0.147	0.00357755																			LSM4	8.89278e-176	1.09493	0.836	0.148	2.09914e-171
CASP4	1.74728e-07	0.363075	0.27	0.221	0.00412446																			HYI	1.32587e-175	0.262015	0.393	0.031	3.12972e-171
LSM7	1.77226e-07	0.290479	0.352	0.302	0.00418342																			SLC50A1	1.51365e-175	0.280403	0.406	0.033	3.57297e-171
PSMB4	1.82414e-07	0.330767	0.23	0.179	0.00430588																			CALD1	9.11724e-175	0.792189	0.288	0.015	2.15212e-170
XRCC5	1.9541e-07	0.31181	0.36	0.314	0.00461266																			MRPS11	1.08534e-174	0.437172	0.567	0.067	2.56195e-170
AKR7A2	2.28037e-07	0.347454	0.127	0.087	0.0053828																			UGT2B4	1.99884e-174	0.608521	0.254	0.011	4.71827e-170
OCIAD1	2.28256e-07	0.314797	0.263	0.213	0.00538798																			RPL26L1	6.01864e-174	0.427653	0.539	0.061	1.4207e-169
SSBP1	2.34004e-07	0.26515	0.348	0.295	0.00552367																			ITGAV	6.25792e-174	0.366309	0.387	0.031	1.47718e-169
SRP9	2.70476e-07	0.333009	0.313	0.26	0.00638458																			C1GALT1C1	6.50964e-174	0.295135	0.446	0.041	1.5366e-169
BEX4	2.95289e-07	0.299749	0.103	0.066	0.00697031																			SNTB1	1.32343e-173	0.277209	0.328	0.021	3.12396e-169
BCL2	3.01e-07	0.273094	0.268	0.213	0.00710511																			EBP	5.58921e-173	0.883793	0.687	0.101	1.31933e-168
MIF	3.27603e-07	0.278642	0.364	0.309	0.00773308																			UQCC2	1.0207e-172	0.879602	0.712	0.108	2.40935e-168
SUSD3	3.5066e-07	0.325927	0.131	0.089	0.00827733																			GLRX3	3.25468e-172	0.385886	0.601	0.076	7.68267e-168
TMA16	4.36099e-07	0.326345	0.114	0.076	0.0102941																			SMIM20	3.35973e-172	0.291238	0.467	0.046	7.93065e-168
COMMD4	4.83434e-07	0.383786	0.124	0.086	0.0114115																			UNG	3.41005e-172	0.363426	0.325	0.021	8.04943e-168
COX14	5.01644e-07	0.312013	0.278	0.229	0.0118413																			ITGB4	4.37171e-172	0.613814	0.223	0.007	1.03194e-167
MDH1	5.89269e-07	0.338463	0.235	0.188	0.0139097																			DCTPP1	4.62976e-172	0.399929	0.464	0.046	1.09285e-167
TCEAL8	5.96408e-07	0.278334	0.124	0.084	0.0140782																			ITGA6	7.17962e-172	0.582199	0.384	0.031	1.69475e-167
NDUFAB1	6.44613e-07	0.327723	0.255	0.208	0.0152161																			SERPINF1	8.46219e-172	0.732603	0.269	0.013	1.9975e-167
DNAJC8	6.92019e-07	0.288451	0.367	0.319	0.0163351																			PCK2	9.01406e-172	0.253857	0.344	0.024	2.12777e-167
TMEM160	7.96351e-07	0.349978	0.227	0.181	0.0187979																			MRPS35	9.97636e-172	0.410181	0.523	0.058	2.35492e-167
HSD17B10	7.97977e-07	0.330025	0.175	0.132	0.0188363																			TRIAP1	1.26639e-171	0.267635	0.452	0.043	2.9893e-167
ASXL2	9.64175e-07	0.290115	0.143	0.101	0.0227593																			DRD4	1.37736e-171	0.548231	0.226	0.008	3.25126e-167
PSMB6	9.93414e-07	0.295761	0.313	0.268	0.0234495																			GCNT3	2.00073e-171	0.640409	0.245	0.01	4.72273e-167
ECI1	1.01193e-06	0.331758	0.127	0.089	0.0238866																			BLVRB	5.3229e-171	0.833363	0.539	0.063	1.25647e-166
PEX2	1.054e-06	0.354178	0.135	0.097	0.0248797																			CCNF	5.44369e-171	0.272256	0.204	0.006	1.28498e-166
PIN1	1.1369e-06	0.370064	0.191	0.148	0.0268365																			HSBP1L1	6.05885e-171	0.359403	0.378	0.03	1.43019e-166
RNF181	1.15904e-06	0.352228	0.231	0.188	0.0273592																			NIT2	1.14927e-170	0.408729	0.551	0.065	2.71285e-166
PTPRJ	1.22227e-06	0.300261	0.131	0.091	0.0288516																			SSFA2	2.51405e-170	0.28582	0.387	0.031	5.93441e-166
AFTPH	1.30227e-06	0.333629	0.148	0.108	0.0307401																			AP1S1	4.32812e-170	0.350642	0.505	0.055	1.02165e-165
HLA-F	1.34109e-06	0.277532	0.418	0.378	0.0316564																			TRIB3	4.8119e-170	0.334207	0.263	0.012	1.13585e-165
KIF2A	1.49234e-06	0.336238	0.24	0.194	0.0352268																			ITIH2	6.6237e-170	0.600112	0.269	0.013	1.56352e-165
PPP1R18	1.65505e-06	0.255416	0.229	0.18	0.0390674																			MRPL12	7.18008e-170	0.646267	0.536	0.063	1.69486e-165
POLR1D	1.71826e-06	0.260469	0.35	0.305	0.0405596																			MRPS18A	1.11148e-169	0.265658	0.48	0.049	2.62366e-165
SEPW1	1.97127e-06	0.250669	0.411	0.361	0.0465318																			CTGF	1.19337e-169	0.36686	0.223	0.008	2.81695e-165
UBE2L6	2.01689e-06	0.316127	0.169	0.127	0.0476086																			ARHGEF39	1.83665e-169	0.300624	0.226	0.008	4.33542e-165
																								HACD3	2.61199e-169	0.736092	0.52	0.059	6.1656e-165
																								TSPAN4	2.70545e-169	0.536952	0.285	0.015	6.38621e-165
																								HES1	4.47926e-169	0.29728	0.322	0.021	1.05733e-164
																								GPN3	4.82452e-169	0.345597	0.48	0.05	1.13883e-164
																								TPM1	6.49723e-169	0.707694	0.409	0.037	1.53367e-164
																								GPX3	6.92469e-169	0.618369	0.282	0.015	1.63457e-164
																								TFDP1	1.57058e-168	0.436989	0.492	0.053	3.70735e-164
																								DDR1	1.61882e-168	0.356302	0.235	0.009	3.82122e-164
																								SOX4	2.26832e-168	0.440819	0.446	0.043	5.35438e-164
																								SNUPN	2.29798e-168	0.340343	0.378	0.03	5.42439e-164
																								TMED3	2.33832e-168	0.345661	0.495	0.053	5.5196e-164
																								C14orf142	2.77702e-168	0.265226	0.399	0.034	6.55516e-164
																								GCSH	3.87608e-168	0.502441	0.424	0.039	9.14948e-164
																								UCHL1	5.59266e-168	0.342356	0.186	0.004	1.32015e-163
																								ORM1	2.04918e-167	1.05616	0.272	0.014	4.8371e-163
																								SLC44A1	4.91486e-167	0.259251	0.359	0.027	1.16015e-162
																								TUBA1C	7.11677e-167	1.37491	0.786	0.147	1.67991e-162
																								PLG	7.97406e-167	0.483936	0.251	0.011	1.88228e-162
																								CBR1	1.59148e-166	0.277161	0.461	0.047	3.75669e-162
																								COA6	1.67098e-166	0.455525	0.591	0.076	3.94435e-162
																								SLC43A1	1.91527e-166	0.333276	0.272	0.014	4.52099e-162
																								COA5	2.09642e-166	0.337915	0.486	0.052	4.94861e-162
																								INF2	2.68254e-166	0.296238	0.344	0.025	6.33213e-162
																								PDIA4	5.72437e-166	0.676829	0.542	0.066	1.35124e-161
																								KNTC1	1.65411e-165	0.257224	0.238	0.01	3.90453e-161
																								CKAP5	2.2463e-165	0.41593	0.375	0.03	5.30239e-161
																								FAM83D	4.01904e-165	0.351417	0.263	0.013	9.48693e-161
																								MRPS23	4.82832e-165	0.449164	0.517	0.059	1.13972e-160
																								HULC	1.0764e-164	0.467252	0.254	0.012	2.54084e-160
																								MRPL27	1.27303e-164	0.452815	0.551	0.067	3.00498e-160
																								PRDX4	3.75664e-164	0.964514	0.502	0.059	8.86754e-160
																								ASL	5.76999e-164	0.391024	0.437	0.043	1.36201e-159
																								SMIM14	6.94298e-164	0.442477	0.399	0.035	1.63889e-159
																								GRN	1.63953e-163	0.524724	0.498	0.056	3.87011e-159
																								C14orf1	2.19445e-163	0.440507	0.52	0.061	5.18001e-159
																								CDKN2B-AS1	8.27994e-163	0.485302	0.22	0.008	1.95448e-158
																								LRPPRC	9.12084e-163	0.430341	0.517	0.06	2.15297e-158
																								SIGMAR1	2.68379e-162	0.313246	0.378	0.031	6.33508e-158
																								DAB2	3.74329e-162	0.349571	0.285	0.016	8.83604e-158
																								NUP107	6.31714e-162	0.270555	0.412	0.038	1.49116e-157
																								QPRT	1.63208e-161	0.466914	0.291	0.017	3.85252e-157
																								CYP3A5	2.07643e-161	0.640103	0.359	0.029	4.90142e-157
																								NBN	2.15506e-161	0.266972	0.495	0.056	5.08701e-157
																								FAH	3.9968e-161	0.278438	0.344	0.026	9.43444e-157
																								ANGPTL3	3.99916e-161	0.646726	0.238	0.01	9.44002e-157
																								TPRKB	5.91528e-161	0.513222	0.65	0.094	1.3963e-156
																								CD151	1.4575e-160	0.86462	0.486	0.056	3.44042e-156
																								PRDX3	1.47835e-160	0.803509	0.678	0.103	3.48963e-156
																								MRPL35	1.62417e-160	0.282028	0.467	0.05	3.83385e-156
																								HAUS1	1.8158e-160	0.373507	0.43	0.043	4.2862e-156
																								TIMM10	4.0498e-160	0.561215	0.619	0.086	9.55955e-156
																								ARL2	1.74247e-159	0.371855	0.505	0.059	4.11309e-155
																								CP	4.92889e-159	1.51835	0.375	0.034	1.16347e-154
																								TSPAN3	1.23178e-158	0.759307	0.418	0.042	2.90761e-154
																								CYB5A	1.91121e-158	0.887771	0.551	0.073	4.5114e-154
																								KCNE3	2.63422e-158	0.254969	0.183	0.005	6.21809e-154
																								PCBD1	4.19439e-158	0.76365	0.542	0.069	9.90087e-154
																								LSM5	6.60107e-158	1.06225	0.833	0.159	1.55818e-153
																								SLC25A13	6.79899e-158	0.260802	0.353	0.028	1.6049e-153
																								FNDC3B	1.53676e-157	0.567229	0.433	0.044	3.62752e-153
																								MPST	2.73081e-157	0.963098	0.542	0.072	6.44607e-153
																								NSL1	2.84592e-157	0.285716	0.508	0.06	6.7178e-153
																								ABHD17C	4.16688e-157	0.40044	0.235	0.01	9.83592e-153
																								CALU	4.85092e-157	0.642497	0.474	0.053	1.14506e-152
																								RBBP7	5.89369e-157	0.62392	0.656	0.099	1.39121e-152
																								LRRC28	4.05463e-156	0.270184	0.331	0.025	9.57095e-152
																								SNCG	5.52572e-156	0.257227	0.22	0.009	1.30435e-151
																								ASGR1	6.59502e-156	0.809238	0.263	0.014	1.55675e-151
																								RRM1	9.10703e-156	0.551596	0.548	0.072	2.14971e-151
																								EPCAM	9.43718e-156	1.35316	0.303	0.021	2.22765e-151
																								HPRT1	2.23921e-155	0.619394	0.681	0.106	5.28565e-151
																								POP7	4.19028e-155	0.340956	0.502	0.059	9.89115e-151
																								FGA	4.81637e-155	0.636616	0.248	0.012	1.1369e-150
																								EEF1E1	6.34514e-155	0.605316	0.588	0.081	1.49777e-150
																								FGG	1.20305e-154	0.932529	0.266	0.015	2.83979e-150
																								POLR2H	1.77716e-154	0.727403	0.622	0.091	4.19499e-150
																								SMAD5	2.0241e-154	0.281581	0.406	0.039	4.77788e-150
																								CES1	2.27872e-154	0.428218	0.254	0.013	5.37891e-150
																								SHROOM3	2.3239e-154	0.278322	0.18	0.005	5.48556e-150
																								PSMB5	8.13011e-154	0.783622	0.576	0.08	1.91911e-149
																								PDZD11	9.52178e-154	0.250659	0.467	0.052	2.24762e-149
																								SDC4	9.75843e-154	0.561048	0.48	0.056	2.30348e-149
																								SNRPA	1.91391e-153	0.339151	0.505	0.061	4.51778e-149
																								TACC3	1.98098e-153	0.669502	0.427	0.045	4.6761e-149
																								CETN2	2.18681e-153	0.464664	0.396	0.038	5.16196e-149
																								MRPL11	2.72354e-153	0.553988	0.622	0.091	6.42892e-149
																								MCFD2	1.23775e-152	0.34401	0.44	0.047	2.9217e-148
																								CLU	1.51527e-152	1.54296	0.511	0.07	3.57679e-148
																								RARS	1.87184e-152	0.322864	0.461	0.051	4.41847e-148
																								FERMT1	9.21556e-152	0.495166	0.186	0.005	2.17533e-147
																								SQLE	1.51211e-151	0.46601	0.464	0.053	3.56933e-147
																								IARS	1.9382e-151	0.311725	0.48	0.056	4.57512e-147
																								MRPS16	2.44614e-151	0.520888	0.591	0.083	5.7741e-147
																								UCHL3	2.61192e-151	0.34369	0.471	0.054	6.16543e-147
																								BZW2	5.28648e-151	0.410842	0.498	0.06	1.24787e-146
																								NIPSNAP1	6.921e-151	0.265864	0.406	0.04	1.6337e-146
																								DGAT1	6.98782e-151	0.268106	0.449	0.049	1.64948e-146
																								MCUR1	7.07497e-151	0.284864	0.461	0.052	1.67005e-146
																								AKR1A1	1.2024e-150	0.624163	0.607	0.088	2.83826e-146
																								AHCYL1	1.97239e-150	0.386901	0.505	0.062	4.65583e-146
																								MRPL17	2.06445e-150	0.400364	0.548	0.072	4.87313e-146
																								GLRX5	4.89453e-150	0.699854	0.678	0.109	1.15535e-145
																								GMDS	5.40439e-150	0.383909	0.347	0.029	1.27571e-145
																								LGALS3BP	6.43752e-150	0.715156	0.424	0.045	1.51958e-145
																								PMVK	6.60664e-150	0.511065	0.656	0.101	1.5595e-145
																								UROS	9.48188e-150	0.349594	0.492	0.059	2.2382e-145
																								RFC2	1.1386e-149	0.287252	0.341	0.028	2.68767e-145
																								COMTD1	5.87278e-149	0.513317	0.545	0.073	1.38627e-144
																								SLC25A11	9.68704e-149	0.293374	0.529	0.068	2.28663e-144
																								IMPDH2	1.11077e-148	0.455367	0.542	0.072	2.62198e-144
																								SNAP29	1.16062e-148	0.280104	0.48	0.057	2.73965e-144
																								MRPL16	3.00456e-148	0.345017	0.545	0.073	7.09225e-144
																								PLIN3	3.39521e-148	0.284594	0.437	0.047	8.0144e-144
																								STOML2	7.98788e-148	0.587561	0.588	0.085	1.88554e-143
																								MRPL28	9.21117e-148	0.358766	0.57	0.079	2.1743e-143
																								OLA1	9.42802e-148	0.502192	0.625	0.094	2.22548e-143
																								WBP4	1.30829e-147	0.29806	0.492	0.06	3.08822e-143
																								ENOPH1	1.31196e-147	0.251111	0.44	0.048	3.09688e-143
																								PRIM1	1.39846e-147	0.278963	0.291	0.02	3.30107e-143
																								MMS22L	2.24624e-147	0.362948	0.279	0.018	5.30224e-143
																								RP11-620J15.3	2.42791e-147	0.415904	0.272	0.017	5.73109e-143
																								S100P	5.6321e-147	1.23154	0.396	0.042	1.32946e-142
																								SPINT2	1.36079e-146	0.975319	0.412	0.045	3.21214e-142
																								UPK1B	1.51405e-146	0.403146	0.183	0.006	3.57392e-142
																								EIF2AK1	1.57067e-146	0.295914	0.502	0.062	3.70756e-142
																								HMOX1	3.44448e-146	0.25481	0.297	0.021	8.13069e-142
																								MYOF	4.15921e-146	0.261816	0.183	0.006	9.81781e-142
																								WEE1	4.83786e-146	0.333658	0.492	0.061	1.14198e-141
																								UCHL5	7.14584e-146	0.380157	0.464	0.055	1.68678e-141
																								SYT13	1.05005e-145	0.323752	0.161	0.004	2.47865e-141
																								CTSH	1.07257e-145	0.443613	0.486	0.06	2.53181e-141
																								TIMMDC1	1.13214e-145	0.257414	0.483	0.058	2.67243e-141
																								MEA1	1.1581e-145	0.438859	0.588	0.085	2.7337e-141
																								TSFM	1.34941e-145	0.252877	0.427	0.046	3.18528e-141
																								NUDCD2	1.94812e-145	0.532179	0.585	0.085	4.59853e-141
																								GPX2	2.05942e-145	1.58835	0.427	0.052	4.86126e-141
																								PNKD	3.09246e-145	0.323177	0.551	0.075	7.29975e-141
																								DPM1	4.28167e-145	0.262215	0.492	0.061	1.01069e-140
																								DKC1	9.07388e-145	0.415146	0.517	0.067	2.14189e-140
																								RPAP3	1.16646e-144	0.261496	0.44	0.049	2.75343e-140
																								DDX39A	1.35609e-144	0.681427	0.659	0.108	3.20105e-140
																								C2	2.88863e-144	0.67623	0.279	0.018	6.81861e-140
																								RTCB	4.2507e-144	0.294558	0.495	0.062	1.00338e-139
																								KIF20B	4.3337e-144	0.883412	0.554	0.081	1.02297e-139
																								WDHD1	4.70448e-144	0.282222	0.195	0.007	1.11049e-139
																								XPOT	5.46085e-144	0.324401	0.421	0.045	1.28903e-139
																								PSMD1	1.06749e-143	0.38271	0.591	0.086	2.5198e-139
																								MRPL13	1.75519e-143	0.847574	0.644	0.105	4.14312e-139
																								PHF19	1.76907e-143	0.678893	0.48	0.061	4.1759e-139
																								MTHFD2L	1.88785e-143	0.469199	0.365	0.034	4.45626e-139
																								MGAT4B	2.44044e-143	0.305104	0.455	0.053	5.76067e-139
																								AAMDC	3.05501e-143	0.331497	0.368	0.035	7.21136e-139
																								UNC50	1.29071e-142	0.286984	0.44	0.05	3.04671e-138
																								NUTF2	3.21035e-142	0.342265	0.576	0.083	7.57802e-138
																								LSM2	4.04206e-142	0.935076	0.774	0.15	9.54129e-138
																								USP1	4.42703e-142	0.551237	0.598	0.091	1.045e-137
																								EHF	5.31657e-142	0.27565	0.158	0.004	1.25498e-137
																								TCTEX1D2	6.59634e-142	0.362938	0.291	0.021	1.55707e-137
																								LYRM4	7.06818e-142	0.29452	0.409	0.044	1.66844e-137
																								TMEM141	7.88264e-142	0.75553	0.548	0.078	1.8607e-137
																								CEP152	1.18949e-141	0.279975	0.291	0.021	2.80778e-137
																								SMC1A	1.26688e-141	0.543006	0.625	0.099	2.99048e-137
																								ARHGAP11B	2.34078e-141	0.323528	0.276	0.018	5.52542e-137
																								LAMA3	2.47188e-141	0.415534	0.176	0.005	5.83488e-137
																								TESC	3.76807e-141	0.856491	0.533	0.076	8.89452e-137
																								CXCL2	4.22839e-141	0.35097	0.344	0.031	9.98111e-137
																								GAMT	4.35265e-141	0.363106	0.337	0.029	1.02744e-136
																								FANCD2	8.31186e-141	0.263051	0.226	0.011	1.96202e-136
																								GC	1.55697e-140	1.06634	0.285	0.021	3.67523e-136
																								NAE1	2.03788e-140	0.282097	0.461	0.056	4.81042e-136
																								CYC1	2.20121e-140	0.810471	0.659	0.111	5.19595e-136
																								RPA3	3.63844e-140	1.11973	0.845	0.186	8.58855e-136
																								XRCC6BP1	3.68501e-140	0.268456	0.248	0.014	8.69846e-136
																								PRSS8	4.2518e-140	0.27759	0.167	0.005	1.00364e-135
																								EXOSC8	4.62664e-140	0.393024	0.585	0.087	1.09212e-135
																								SERPINB6	6.12449e-140	0.386478	0.412	0.045	1.44569e-135
																								NDUFA7	7.04593e-140	0.272331	0.495	0.064	1.66319e-135
																								MTHFS	7.23797e-140	0.253682	0.483	0.061	1.70852e-135
																								CKAP2	8.7471e-140	0.835803	0.551	0.082	2.06475e-135
																								FGB	1.14196e-139	1.14974	0.294	0.023	2.69559e-135
																								A2M	1.57311e-139	0.433117	0.269	0.018	3.71333e-135
																								EPRS	4.72025e-139	0.402529	0.551	0.078	1.11421e-134
																								ANAPC15	7.45867e-139	0.358361	0.486	0.063	1.76062e-134
																								CCDC50	7.46292e-139	0.605229	0.622	0.099	1.76162e-134
																								CBX1	1.27086e-138	0.365283	0.529	0.074	2.99987e-134
																								CMSS1	1.59485e-138	0.353186	0.48	0.061	3.76464e-134
																								RRP7A	1.67099e-138	0.335522	0.582	0.087	3.94438e-134
																								EBAG9	2.71653e-138	0.281629	0.452	0.054	6.41237e-134
																								F2	3.66506e-138	0.926018	0.263	0.017	8.65136e-134
																								C10orf10	6.06706e-138	0.260939	0.207	0.009	1.43213e-133
																								EZH2	6.28874e-138	0.736875	0.511	0.072	1.48446e-133
																								TEX30	7.62805e-138	0.305003	0.402	0.044	1.8006e-133
																								FCGRT	1.05939e-137	0.539362	0.446	0.053	2.50068e-133
																								NHP2	1.06957e-137	0.780211	0.681	0.12	2.52471e-133
																								GARS	1.36474e-137	0.387723	0.498	0.066	3.22148e-133
																								NUCB2	1.88464e-137	0.676273	0.598	0.094	4.4487e-133
																								ETFB	3.25366e-137	1.12588	0.752	0.155	7.68026e-133
																								MRPS18B	3.74385e-137	0.405855	0.511	0.069	8.83736e-133
																								PRAP1	4.04704e-137	1.13779	0.334	0.031	9.55303e-133
																								CFH	4.4542e-137	1.18123	0.43	0.054	1.05141e-132
																								CAV2	4.78565e-136	0.398544	0.173	0.006	1.12965e-131
																								FAM96A	4.84696e-136	0.419637	0.56	0.083	1.14413e-131
																								CCNE2	5.25698e-136	0.363281	0.22	0.011	1.24091e-131
																								SMC6	9.69464e-136	0.264523	0.353	0.034	2.28842e-131
																								ATL3	1.5548e-135	0.292892	0.449	0.055	3.67012e-131
																								CAMK2N1	1.57641e-135	0.641259	0.461	0.059	3.72111e-131
																								PPIL3	1.61514e-135	0.253121	0.455	0.056	3.81253e-131
																								FAM64A	2.64042e-135	0.299031	0.136	0.002	6.23272e-131
																								CKS2	4.80661e-135	1.31447	0.789	0.177	1.1346e-130
																								IFITM3	5.45137e-135	1.91676	0.582	0.109	1.28679e-130
																								POLR3K	1.00085e-134	0.326171	0.443	0.054	2.36251e-130
																								APOA1BP	1.27104e-134	0.415349	0.48	0.063	3.00028e-130
																								MFI2	1.38074e-134	0.268965	0.192	0.008	3.25923e-130
																								LAPTM4B	1.88231e-134	1.12936	0.474	0.066	4.44319e-130
																								ACSL4	2.85324e-134	0.540562	0.523	0.074	6.73508e-130
																								CISD3	3.46032e-134	0.478739	0.607	0.096	8.16807e-130
																								AGPAT2	3.65823e-134	0.414965	0.461	0.058	8.63526e-130
																								LIPH	5.72936e-134	0.313205	0.17	0.005	1.35242e-129
																								C3	7.69893e-134	0.547086	0.303	0.025	1.81733e-129
																								FDPS	1.56291e-133	0.944904	0.712	0.136	3.68925e-129
																								MRPL40	2.42845e-133	0.459657	0.542	0.079	5.73237e-129
																								ECHS1	3.95821e-133	0.709847	0.61	0.099	9.34335e-129
																								BCAP29	5.35011e-133	0.307301	0.505	0.07	1.26289e-128
																								CARHSP1	5.45633e-133	0.788586	0.765	0.151	1.28797e-128
																								NAA20	5.62576e-133	0.432351	0.548	0.081	1.32796e-128
																								CUEDC2	1.62868e-132	0.252675	0.437	0.053	3.84451e-128
																								CSNK2A1	1.85714e-132	0.277362	0.533	0.077	4.38378e-128
																								BCHE	2.2716e-132	1.13155	0.297	0.025	5.36211e-128
																								GRHPR	2.93295e-132	0.449537	0.545	0.081	6.92324e-128
																								TKT	3.63597e-132	0.918535	0.632	0.113	8.58271e-128
																								YEATS4	4.38433e-132	0.260415	0.443	0.055	1.03492e-127
																								TSN	5.14417e-132	0.301332	0.471	0.062	1.21428e-127
																								LAGE3	5.78315e-132	0.539852	0.591	0.094	1.36511e-127
																								FDFT1	6.75672e-132	0.406304	0.52	0.074	1.59492e-127
																								RHNO1	6.92568e-132	0.288875	0.35	0.034	1.63481e-127
																								ACAT1	7.39146e-132	0.42862	0.458	0.058	1.74475e-127
																								MALSU1	7.72233e-132	0.304554	0.492	0.067	1.82286e-127
																								AKR1C3	1.08393e-131	1.85088	0.477	0.072	2.55861e-127
																								EBPL	1.15176e-131	0.463598	0.458	0.059	2.71874e-127
																								COA3	2.36177e-131	0.577455	0.536	0.079	5.57495e-127
																								PSMC3	2.65552e-131	0.595093	0.681	0.121	6.26836e-127
																								NDUFV1	3.96396e-131	0.52676	0.613	0.101	9.35692e-127
																								NPTN	6.86905e-131	0.355222	0.455	0.058	1.62144e-126
																								MRPS33	9.505e-131	0.529638	0.61	0.1	2.24365e-126
																								AHNAK2	1.74191e-130	0.290219	0.142	0.003	4.11177e-126
																								CHCHD5	2.38656e-130	0.385967	0.598	0.095	5.63349e-126
																								SDR16C5	3.05989e-130	0.275542	0.152	0.004	7.22287e-126
																								GLO1	4.02798e-130	0.543904	0.57	0.089	9.50804e-126
																								NENF	7.81973e-130	0.503719	0.628	0.105	1.84585e-125
																								TUBA1B	1.89497e-129	2.48217	0.957	0.413	4.47307e-125
																								CCNB1IP1	2.08937e-129	0.31071	0.424	0.051	4.93195e-125
																								BAG2	2.12859e-129	0.265783	0.322	0.029	5.02453e-125
																								NDUFA8	5.11935e-129	0.264615	0.498	0.07	1.20842e-124
																								FGL1	7.29546e-129	0.988278	0.276	0.021	1.72209e-124
																								ST6GAL1	1.06252e-128	0.273731	0.421	0.051	2.50809e-124
																								NFYB	1.16604e-128	0.323326	0.486	0.067	2.75243e-124
																								DCTN2	1.20956e-128	0.284557	0.551	0.084	2.85517e-124
																								PCSK1N	1.25233e-128	0.463266	0.303	0.026	2.95613e-124
																								LYPLA1	1.37051e-128	0.713067	0.563	0.09	3.23509e-124
																								MRPS26	1.72238e-128	0.42069	0.582	0.092	4.06568e-124
																								ALG5	1.78032e-128	0.293973	0.502	0.071	4.20245e-124
																								MRPS12	2.54162e-128	0.4344	0.585	0.093	5.99949e-124
																								EIF4EBP1	2.74057e-128	0.533046	0.489	0.069	6.4691e-124
																								CCDC25	3.18233e-128	0.260918	0.526	0.077	7.51188e-124
																								HDAC2	4.22317e-128	0.356776	0.514	0.074	9.96878e-124
																								MRPL3	6.24636e-128	0.366822	0.533	0.079	1.47445e-123
																								PRKCI	7.75828e-128	0.295653	0.412	0.049	1.83134e-123
																								EIF4G1	9.68175e-128	0.335991	0.536	0.08	2.28538e-123
																								COMT	1.10628e-127	0.550686	0.542	0.082	2.61138e-123
																								MOCS2	1.20341e-127	0.308002	0.427	0.053	2.84064e-123
																								HSPA14	1.28553e-127	0.252353	0.458	0.06	3.0345e-123
																								C1orf35	1.29718e-127	0.301887	0.56	0.087	3.06199e-123
																								MKKS	2.14042e-127	0.393286	0.523	0.077	5.05246e-123
																								MRPL55	3.57622e-127	0.323966	0.579	0.092	8.44167e-123
																								ANGPTL8	3.81346e-127	1.21729	0.288	0.024	9.00168e-123
																								IGF2	4.33973e-127	0.811599	0.378	0.043	1.02439e-122
																								LAMTOR2	4.63306e-127	0.53463	0.678	0.122	1.09363e-122
																								DNAJC9	5.52405e-127	0.622872	0.529	0.082	1.30395e-122
																								HRG	6.11678e-127	0.474665	0.22	0.012	1.44387e-122
																								MRPS15	8.32336e-127	0.60315	0.632	0.11	1.96473e-122
																								SUZ12	1.15019e-126	0.505205	0.622	0.107	2.71502e-122
																								CTNNA1	1.50264e-126	0.430097	0.406	0.049	3.54698e-122
																								HSD17B12	2.43283e-126	0.318229	0.44	0.056	5.74269e-122
																								ELF3	2.49775e-126	1.15352	0.365	0.041	5.89593e-122
																								PGRMC1	2.63137e-126	0.725674	0.477	0.067	6.21136e-122
																								ATXN10	2.83432e-126	0.306165	0.52	0.077	6.69041e-122
																								TFAM	3.26332e-126	0.267181	0.551	0.085	7.70307e-122
																								AP2S1	3.61621e-126	0.760823	0.762	0.154	8.53607e-122
																								TMEM205	5.74225e-126	0.476146	0.443	0.058	1.35546e-121
																								FIBP	6.90827e-126	0.401016	0.61	0.102	1.6307e-121
																								HSPB11	7.19801e-126	0.513474	0.663	0.118	1.69909e-121
																								RANBP1	9.27882e-126	1.25363	0.861	0.225	2.19027e-121
																								HIST1H4C	9.39635e-126	2.41811	0.762	0.195	2.21801e-121
																								AK6	9.90816e-126	0.417291	0.489	0.069	2.33882e-121
																								UQCRC1	2.47354e-125	0.288479	0.514	0.075	5.83878e-121
																								CTSZ	3.73036e-125	0.400275	0.616	0.104	8.80551e-121
																								CCDC124	4.32599e-125	0.30379	0.557	0.087	1.02115e-120
																								ITGB1BP1	4.70987e-125	0.410099	0.582	0.095	1.11177e-120
																								SLC25A39	4.73983e-125	0.308248	0.511	0.075	1.11884e-120
																								FAM136A	7.98404e-125	0.37347	0.52	0.077	1.88463e-120
																								SERPINE1	8.08325e-125	0.299507	0.282	0.023	1.90805e-120
																								CDKN2A	8.16679e-125	0.635894	0.412	0.051	1.92777e-120
																								HTATIP2	1.88637e-124	0.522792	0.517	0.078	4.45278e-120
																								GAGE2A	1.90344e-124	1.37382	0.3	0.028	4.49306e-120
																								TMEM14C	1.90805e-124	0.717239	0.635	0.113	4.50396e-120
																								NGFRAP1	3.51768e-124	0.800011	0.483	0.07	8.30349e-120
																								UBE2E3	3.88848e-124	0.337451	0.514	0.076	9.17875e-120
																								NDUFS2	4.2802e-124	0.439134	0.573	0.092	1.01034e-119
																								LSR	5.84223e-124	0.561617	0.402	0.05	1.37906e-119
																								ARPC1A	1.24972e-123	0.396084	0.458	0.062	2.94997e-119
																								TIMM13	1.34599e-123	0.566587	0.585	0.097	3.1772e-119
																								MRPL4	1.47132e-123	0.289065	0.52	0.078	3.47306e-119
																								SRPK1	1.7492e-123	0.368888	0.567	0.091	4.12898e-119
																								DHX15	1.78397e-123	0.261136	0.508	0.075	4.21106e-119
																								POP5	1.90219e-123	0.282876	0.551	0.087	4.49013e-119
																								HDGF	2.39864e-123	0.583549	0.687	0.129	5.66199e-119
																								TPGS2	2.8302e-123	0.269615	0.443	0.059	6.68068e-119
																								SPTBN1	3.01397e-123	0.634157	0.557	0.091	7.11449e-119
																								SEPP1	4.94292e-123	1.5174	0.511	0.087	1.16678e-118
																								SUPT16H	5.03821e-123	0.499835	0.663	0.122	1.18927e-118
																								CST3	5.08755e-123	1.51269	0.533	0.098	1.20092e-118
																								DHX29	5.17812e-123	0.260242	0.467	0.065	1.22229e-118
																								NUDT21	5.96257e-123	0.417874	0.619	0.108	1.40747e-118
																								ZKSCAN1	1.18916e-122	0.268945	0.471	0.065	2.80701e-118
																								MAD2L2	1.89057e-122	0.485448	0.424	0.055	4.46269e-118
																								COL17A1	1.90729e-122	0.295094	0.139	0.003	4.50215e-118
																								DUSP23	2.54141e-122	0.256011	0.474	0.066	5.99901e-118
																								TSC22D1	3.83511e-122	0.323736	0.384	0.045	9.05279e-118
																								CD320	4.18413e-122	0.262302	0.452	0.061	9.87664e-118
																								HIRIP3	5.146e-122	0.46853	0.303	0.028	1.21471e-117
																								RNF5	8.87777e-122	0.465368	0.514	0.078	2.0956e-117
																								PDCD5	1.20912e-121	0.650608	0.709	0.137	2.85412e-117
																								SSSCA1	2.04186e-121	0.317947	0.517	0.078	4.8198e-117
																								LEAP2	2.6852e-121	0.270281	0.288	0.025	6.33842e-117
																								MSMO1	3.34856e-121	0.394847	0.402	0.05	7.90427e-117
																								MUC13	4.35566e-121	0.336238	0.173	0.007	1.02815e-116
																								C7orf55	5.85494e-121	0.367513	0.421	0.054	1.38206e-116
																								DNMT1	7.786e-121	0.655367	0.684	0.133	1.83789e-116
																								NCOA4	8.2395e-121	0.28799	0.489	0.071	1.94493e-116
																								TMEM126B	8.47656e-121	0.330992	0.551	0.088	2.00089e-116
																								TXN2	8.98426e-121	0.37691	0.641	0.114	2.12074e-116
																								PHB	1.2009e-120	0.769451	0.728	0.146	2.83473e-116
																								FKBP3	1.60813e-120	0.5042	0.632	0.112	3.796e-116
																								UBE2V2	1.61219e-120	0.393473	0.554	0.089	3.80557e-116
																								PKP3	1.76231e-120	0.275202	0.155	0.005	4.15994e-116
																								BARD1	2.09938e-120	0.414601	0.347	0.038	4.95558e-116
																								FXYD2	2.85222e-120	0.609937	0.282	0.024	6.73266e-116
																								CD59	5.75752e-120	0.848152	0.65	0.126	1.35906e-115
																								MTX1	5.8464e-120	0.250506	0.437	0.058	1.38004e-115
																								ANXA4	7.59371e-120	1.56618	0.474	0.074	1.79249e-115
																								TM9SF2	7.78342e-120	0.408501	0.551	0.089	1.83728e-115
																								ZFAND1	8.14985e-120	0.36515	0.467	0.066	1.92377e-115
																								TALDO1	8.19536e-120	0.841705	0.728	0.151	1.93452e-115
																								GSN	8.44549e-120	0.413017	0.257	0.02	1.99356e-115
																								VBP1	9.50903e-120	0.493813	0.644	0.117	2.24461e-115
																								HMGA1	9.55236e-120	0.801129	0.681	0.134	2.25484e-115
																								LMNB1	1.38831e-119	0.579686	0.514	0.081	3.2771e-115
																								MZT1	1.76326e-119	0.474238	0.576	0.098	4.16218e-115
																								RNASE1	3.07526e-119	0.725106	0.328	0.034	7.25916e-115
																								ECM1	3.16946e-119	0.457913	0.164	0.006	7.48151e-115
																								SMIM15	5.21402e-119	0.267175	0.529	0.083	1.23077e-114
																								TATDN1	5.86625e-119	0.341314	0.502	0.075	1.38473e-114
																								ZNF593	7.04352e-119	0.27755	0.455	0.063	1.66262e-114
																								ASNA1	9.51719e-119	0.263091	0.529	0.083	2.24653e-114
																								TMC4	9.976e-119	0.263769	0.161	0.006	2.35484e-114
																								APOM	1.12797e-118	2.11225	0.44	0.069	2.66257e-114
																								BOLA3	1.43444e-118	0.514699	0.672	0.126	3.386e-114
																								CCAR1	2.34054e-118	0.286241	0.61	0.106	5.52484e-114
																								PFKL	2.7433e-118	0.293869	0.492	0.074	6.47556e-114
																								APOC3	4.96297e-118	1.22497	0.294	0.028	1.17151e-113
																								METTL5	1.04165e-117	0.321824	0.563	0.093	2.45883e-113
																								CEP57L1	1.17307e-117	0.286474	0.22	0.014	2.76902e-113
																								HIST2H2AC	1.40732e-117	0.515748	0.359	0.042	3.32198e-113
																								SNRPA1	2.8166e-117	0.42869	0.622	0.112	6.64858e-113
																								TMX1	2.95285e-117	0.302997	0.616	0.109	6.97019e-113
																								TM4SF18	3.57743e-117	0.480769	0.155	0.005	8.44452e-113
																								TXNRD1	5.03757e-117	0.465291	0.471	0.069	1.18912e-112
																								MRPL22	5.63874e-117	0.406824	0.591	0.102	1.33102e-112
																								MGMT	7.04174e-117	0.356725	0.625	0.111	1.6622e-112
																								KRTCAP3	1.04391e-116	0.402747	0.18	0.008	2.46414e-112
																								MRPS10	1.51539e-116	0.278646	0.483	0.072	3.57707e-112
																								HIST1H1E	1.62313e-116	0.599399	0.353	0.041	3.83141e-112
																								H2AFY	1.86676e-116	0.761808	0.802	0.18	4.4065e-112
																								CNIH4	2.26704e-116	0.469581	0.591	0.103	5.35134e-112
																								SUCLG1	2.75993e-116	0.482719	0.601	0.106	6.51482e-112
																								CRELD2	3.41368e-116	0.274391	0.477	0.071	8.05798e-112
																								AKR7A2	4.38562e-116	0.353688	0.492	0.075	1.03523e-111
																								ALYREF	4.70488e-116	0.486601	0.635	0.117	1.11059e-111
																								ADI1	4.76445e-116	0.669297	0.616	0.113	1.12465e-111
																								PSMD2	9.08244e-116	0.457938	0.619	0.112	2.14391e-111
																								DCK	1.06049e-115	0.462816	0.517	0.083	2.50327e-111
																								TNFRSF12A	1.66486e-115	0.41447	0.406	0.053	3.9299e-111
																								TMC5	5.57433e-115	0.505281	0.189	0.01	1.31582e-110
																								PTTG1	6.43187e-115	1.448	0.728	0.182	1.51824e-110
																								IER3IP1	7.70373e-115	0.379339	0.607	0.108	1.81846e-110
																								RNASEH2C	1.1592e-114	0.682378	0.74	0.156	2.73629e-110
																								CLDN4	1.20598e-114	0.586987	0.266	0.023	2.84673e-110
																								HLA-DRB5	1.27732e-114	0.624909	0.378	0.047	3.01512e-110
																								S100A9	1.39718e-114	1.52804	0.399	0.056	3.29804e-110
																								SNRPD1	1.71625e-114	0.996404	0.842	0.212	4.05121e-110
																								APOH	2.72729e-114	1.61279	0.334	0.04	6.43777e-110
																								HMGN3	3.11372e-114	0.597596	0.69	0.137	7.34994e-110
																								PPT1	3.27764e-114	0.260813	0.483	0.073	7.73686e-110
																								SAMD1	5.07472e-114	0.332238	0.489	0.076	1.19789e-109
																								ADH5	5.70418e-114	0.499242	0.573	0.099	1.34647e-109
																								CAPN8	5.88083e-114	0.352854	0.158	0.006	1.38817e-109
																								ETFA	6.00077e-114	0.442522	0.604	0.108	1.41648e-109
																								ATP5G1	7.73458e-114	1.12932	0.687	0.155	1.82575e-109
																								PDZK1IP1	1.19959e-113	0.708813	0.214	0.014	2.83164e-109
																								FAM111A	1.63631e-113	0.506698	0.542	0.092	3.86251e-109
																								DGCR6L	2.35532e-113	0.312986	0.539	0.09	5.55972e-109
																								ACAT2	2.55683e-113	0.253401	0.424	0.058	6.03539e-109
																								NPW	6.51154e-113	1.28701	0.288	0.029	1.53705e-108
																								POLR2G	7.75385e-113	0.373882	0.632	0.117	1.8303e-108
																								LINC00116	8.1006e-113	0.416699	0.613	0.112	1.91215e-108
																								WBP5	1.81187e-112	0.636217	0.207	0.013	4.27693e-108
																								RNASEH2B	2.07813e-112	0.313869	0.548	0.093	4.90542e-108
																								YIPF3	6.10922e-112	0.319554	0.542	0.09	1.44208e-107
																								FLOT1	7.80799e-112	0.257848	0.467	0.07	1.84308e-107
																								CDCA4	1.21399e-111	0.473282	0.39	0.051	2.86563e-107
																								CDC123	1.5502e-111	0.289791	0.545	0.092	3.65924e-107
																								ELAVL1	2.09431e-111	0.257735	0.579	0.102	4.94362e-107
																								STARD10	5.20851e-111	0.391531	0.443	0.064	1.22947e-106
																								MLPH	7.45034e-111	0.376604	0.183	0.01	1.75865e-106
																								NDUFB6	1.17353e-110	0.41124	0.653	0.125	2.77013e-106
																								CAPRIN1	1.20829e-110	0.285323	0.536	0.09	2.85217e-106
																								PHLDA2	2.15389e-110	0.625789	0.455	0.07	5.08425e-106
																								PRKDC	4.50818e-110	0.673411	0.681	0.141	1.06416e-105
																								ACADVL	5.64184e-110	0.31242	0.61	0.112	1.33176e-105
																								CD2AP	5.83555e-110	0.280132	0.474	0.073	1.37748e-105
																								ABHD2	1.14034e-109	0.515419	0.353	0.043	2.69178e-105
																								DNAJC15	1.88657e-109	0.419838	0.641	0.124	4.45325e-105
																								IDH2	2.43476e-109	0.531145	0.607	0.115	5.74726e-105
																								RAB25	2.71762e-109	0.311778	0.158	0.007	6.41494e-105
																								ERLEC1	3.37467e-109	0.280582	0.502	0.081	7.9659e-105
																								ANXA3	3.84689e-109	0.678125	0.161	0.007	9.08059e-105
																								C19orf33	5.09942e-109	1.09505	0.245	0.021	1.20372e-104
																								PPP1CA	5.63932e-109	0.605373	0.777	0.171	1.33116e-104
																								NELFE	6.27835e-109	0.407863	0.548	0.095	1.482e-104
																								CXCL5	2.22166e-108	0.832835	0.158	0.007	5.24422e-104
																								IGFBP1	2.82574e-108	0.516856	0.235	0.018	6.67015e-104
																								HSD17B10	6.85634e-108	0.476724	0.616	0.117	1.61844e-103
																								ARL1	7.09275e-108	0.312942	0.48	0.075	1.67424e-103
																								RTN3	7.17776e-108	0.381833	0.551	0.096	1.69431e-103
																								CFTR	8.6276e-108	0.252779	0.127	0.003	2.03654e-103
																								YWHAH	1.2344e-107	0.802765	0.811	0.195	2.91379e-103
																								LAMP2	1.31546e-107	0.402433	0.474	0.074	3.10515e-103
																								MRPL21	1.85579e-107	0.33655	0.582	0.106	4.38058e-103
																								XPO1	2.51364e-107	0.340587	0.659	0.13	5.93344e-103
																								NDUFS4	2.67673e-107	0.388303	0.523	0.089	6.31841e-103
																								TSTA3	2.90845e-107	0.489069	0.576	0.107	6.8654e-103
																								SLC6A14	3.44559e-107	0.385597	0.149	0.006	8.13331e-103
																								DCTN3	4.69509e-107	0.707614	0.743	0.168	1.10828e-102
																								SMS	1.08565e-106	0.643843	0.712	0.154	2.56267e-102
																								MISP	2.13778e-106	0.398413	0.155	0.007	5.04623e-102
																								NDUFS3	2.24653e-106	0.333375	0.557	0.099	5.30292e-102
																								MAGT1	2.53413e-106	0.287971	0.474	0.075	5.98182e-102
																								MCTS1	3.02606e-106	0.488234	0.641	0.125	7.14302e-102
																								PFDN6	3.0779e-106	0.287002	0.536	0.092	7.26539e-102
																								BANF1	3.13055e-106	0.75621	0.783	0.182	7.38967e-102
																								ANAPC11	6.19389e-106	0.920595	0.814	0.205	1.46207e-101
																								TARS	1.30566e-105	0.30354	0.52	0.089	3.08201e-101
																								ATOX1	1.34363e-105	1.16547	0.721	0.179	3.17164e-101
																								MLEC	1.61295e-105	0.420495	0.567	0.102	3.80737e-101
																								DCAF7	1.68126e-105	0.282783	0.542	0.095	3.96861e-101
																								TCEAL4	1.83844e-105	0.400872	0.461	0.072	4.33963e-101
																								DECR1	2.77017e-105	0.525853	0.622	0.121	6.53899e-101
																								PHB2	2.83294e-105	0.446548	0.718	0.152	6.68715e-101
																								VKORC1	3.53553e-105	0.352375	0.576	0.106	8.34561e-101
																								KLF4	5.28763e-105	0.258328	0.269	0.026	1.24814e-100
																								NAA38	5.52779e-105	0.672309	0.786	0.181	1.30483e-100
																								PIN4	5.81902e-105	0.260841	0.551	0.098	1.37358e-100
																								UFD1L	9.488e-105	0.334322	0.607	0.116	2.23964e-100
																								PSMD14	1.57359e-104	0.468636	0.613	0.119	3.71446e-100
																								YIF1A	4.26e-104	0.452112	0.489	0.081	1.00557e-99
																								DCAF13	6.9482e-104	0.383559	0.514	0.088	1.64012e-99
																								AKR1C4	1.73014e-103	1.57137	0.328	0.043	4.084e-99
																								CNPY2	1.83554e-103	0.577204	0.616	0.123	4.33279e-99
																								HIST1H1C	1.87852e-103	0.78274	0.632	0.133	4.43424e-99
																								TMEM109	1.894e-103	0.25208	0.467	0.075	4.47079e-99
																								PGP	2.16024e-103	0.29448	0.573	0.106	5.09925e-99
																								HSBP1	5.67027e-103	0.659769	0.656	0.137	1.33847e-98
																								SNRPE	6.93968e-103	1.01455	0.805	0.216	1.63811e-98
																								TPD52	1.17081e-102	0.521979	0.446	0.071	2.7637e-98
																								GSTO1	1.59539e-102	0.62586	0.762	0.173	3.76592e-98
																								NARS	1.89441e-102	0.325566	0.523	0.092	4.47175e-98
																								LINC01133	3.60493e-102	0.364159	0.142	0.006	8.50944e-98
																								RBP4	3.88443e-102	2.03946	0.322	0.043	9.16919e-98
																								CCT5	8.58885e-102	0.646263	0.721	0.161	2.0274e-97
																								WWTR1	9.00023e-102	0.631289	0.192	0.013	2.1245e-97
																								SIVA1	1.61402e-101	0.901817	0.786	0.198	3.80989e-97
																								LBR	1.68865e-101	0.35693	0.625	0.125	3.98606e-97
																								CPNE3	2.3518e-101	0.342221	0.567	0.106	5.55142e-97
																								SDF2L1	2.91975e-101	0.547089	0.672	0.143	6.89207e-97
																								TRAPPC2L	5.84014e-101	0.334363	0.619	0.123	1.37856e-96
																								ATP2A2	2.64269e-100	0.292169	0.511	0.089	6.23807e-96
																								RDX	2.74704e-100	0.580646	0.492	0.087	6.48439e-96
																								TTR	3.13288e-100	1.75831	0.402	0.067	7.39517e-96
																								MSLN	3.48181e-100	0.53751	0.155	0.007	8.21882e-96
																								WWP1	3.58544e-100	0.317497	0.508	0.089	8.46343e-96
																								KPNA2	4.54191e-100	0.788255	0.594	0.125	1.07212e-95
																								COA4	4.80791e-100	0.411741	0.554	0.103	1.13491e-95
																								APOB	4.84335e-100	1.88991	0.331	0.046	1.14327e-95
																								FAM3D	5.48706e-100	0.264051	0.13	0.004	1.29522e-95
																								GPC3	5.79876e-100	1.27045	0.316	0.041	1.3688e-95
																								SUMO3	6.02118e-100	0.384793	0.693	0.148	1.4213e-95
																								MRPL34	9.44858e-100	0.349742	0.628	0.126	2.23034e-95
																								PDIA6	9.53299e-100	0.999517	0.777	0.207	2.25026e-95
																								CXCL3	1.0705e-99	0.348219	0.251	0.023	2.52692e-95
																								WDR76	1.0733e-99	0.424239	0.266	0.027	2.53351e-95
																								SPATS2L	1.72271e-99	0.531964	0.567	0.109	4.06646e-95
																								C11orf73	1.88666e-99	0.264931	0.548	0.102	4.45347e-95
																								KRT8	2.31084e-99	2.3922	0.443	0.084	5.45475e-95
																								ETHE1	3.50647e-99	0.277279	0.557	0.104	8.27703e-95
																								NDUFS8	4.23511e-99	0.581076	0.752	0.171	9.99699e-95
																								AKR1C1	4.79568e-99	2.01762	0.486	0.097	1.13202e-94
																								SDCBP2	5.00972e-99	0.276842	0.17	0.01	1.18254e-94
																								ZCRB1	6.04896e-99	0.367724	0.613	0.122	1.42786e-94
																								NUCKS1	2.29995e-98	1.18635	0.929	0.304	5.42902e-94
																								KRT18	2.42768e-98	2.27437	0.471	0.102	5.73055e-94
																								MCM6	2.70855e-98	0.495186	0.365	0.051	6.39352e-94
																								PLSCR1	2.70938e-98	0.335616	0.421	0.066	6.3955e-94
																								PIN1	3.42588e-98	0.38841	0.638	0.133	8.0868e-94
																								CLDN2	4.05128e-98	0.535012	0.152	0.007	9.56305e-94
																								KLK11	4.15557e-98	0.615236	0.161	0.009	9.80922e-94
																								MRPS34	4.27459e-98	0.526265	0.7	0.154	1.00902e-93
																								SFTA2	4.37404e-98	0.744196	0.161	0.009	1.03249e-93
																								PGRMC2	5.93388e-98	0.313869	0.467	0.078	1.40069e-93
																								GSDMD	1.11146e-97	0.344266	0.616	0.124	2.62359e-93
																								ITGB6	1.14621e-97	0.625534	0.161	0.009	2.70563e-93
																								LDLR	2.37204e-97	0.372647	0.477	0.083	5.59921e-93
																								DNAJB11	3.16864e-97	0.424821	0.554	0.106	7.47958e-93
																								COPZ1	8.41791e-97	0.402379	0.601	0.12	1.98705e-92
																								IMP4	9.30367e-97	0.299158	0.545	0.102	2.19613e-92
																								NUDT5	9.3479e-97	0.289245	0.582	0.114	2.20657e-92
																								TXNDC17	1.14452e-96	0.67639	0.74	0.173	2.70164e-92
																								LAMTOR1	1.32197e-96	0.326747	0.635	0.131	3.1205e-92
																								PSMC1	1.62387e-96	0.339676	0.563	0.108	3.83315e-92
																								SQRDL	4.04865e-96	0.255952	0.498	0.089	9.55685e-92
																								SOD3	4.15611e-96	0.439642	0.155	0.008	9.81049e-92
																								POLR2I	4.42895e-96	0.583515	0.693	0.155	1.04545e-91
																								LAMC2	7.10049e-96	0.358233	0.149	0.007	1.67607e-91
																								RAMP1	9.37397e-96	0.306442	0.155	0.008	2.21273e-91
																								CD9	1.87594e-95	0.9166	0.313	0.041	4.42815e-91
																								MRPL52	4.25009e-95	0.805975	0.771	0.194	1.00323e-90
																								KDELR1	4.68697e-95	0.515281	0.548	0.106	1.10636e-90
																								ERO1A	5.62094e-95	0.353118	0.576	0.114	1.32682e-90
																								PLA2G10	6.25889e-95	0.478282	0.155	0.008	1.47741e-90
																								SDHC	1.07418e-94	0.319212	0.57	0.111	2.53559e-90
																								CLTC	2.83328e-94	0.481193	0.551	0.108	6.68796e-90
																								AMBP	4.00512e-94	2.16682	0.406	0.074	9.4541e-90
																								VPS29	5.18112e-94	0.758579	0.768	0.192	1.223e-89
																								C15orf48	5.42383e-94	0.485593	0.263	0.028	1.2803e-89
																								APOC1	1.05274e-93	2.12857	0.585	0.141	2.485e-89
																								SLC25A5	1.08034e-93	1.15545	0.91	0.364	2.55014e-89
																								AQP5	1.25764e-93	0.367758	0.142	0.007	2.96866e-89
																								SRM	1.31547e-93	0.471009	0.514	0.097	3.10516e-89
																								H2AFZ	1.85348e-93	1.49805	0.963	0.492	4.37514e-89
																								LIMA1	3.94184e-93	0.453481	0.517	0.099	9.30471e-89
																								RFWD3	5.66215e-93	0.268601	0.251	0.025	1.33655e-88
																								SNRPC	6.34319e-93	0.588017	0.675	0.153	1.49731e-88
																								VDAC3	6.80034e-93	0.419789	0.666	0.148	1.60522e-88
																								PSMD7	7.40699e-93	0.527189	0.709	0.163	1.74842e-88
																								HAT1	7.55339e-93	0.390426	0.582	0.119	1.78298e-88
																								SMC3	7.84619e-93	0.531548	0.718	0.17	1.85209e-88
																								KRT19	1.42028e-92	2.35112	0.384	0.063	3.35258e-88
																								FAM3C	2.37538e-92	0.268782	0.464	0.081	5.60709e-88
																								ESD	2.50447e-92	0.65561	0.656	0.149	5.9118e-88
																								COPS5	3.02664e-92	0.389788	0.505	0.094	7.14438e-88
																								GPSM2	5.90594e-92	0.318307	0.232	0.022	1.3941e-87
																								RFC1	8.01883e-92	0.407608	0.641	0.141	1.89284e-87
																								C12orf75	8.92613e-92	0.736286	0.746	0.19	2.10701e-87
																								GCHFR	9.16943e-92	0.566939	0.591	0.125	2.16444e-87
																								TSPAN1	9.35016e-92	0.757242	0.183	0.013	2.20711e-87
																								RPN2	1.16857e-91	0.640116	0.635	0.141	2.75841e-87
																								P4HB	1.71288e-91	0.853628	0.681	0.169	4.04325e-87
																								LAMB3	2.14498e-91	0.688703	0.18	0.013	5.06322e-87
																								LSM3	2.25173e-91	0.70327	0.799	0.207	5.3152e-87
																								TM4SF1	2.75087e-91	2.03488	0.368	0.06	6.49342e-87
																								JAG1	2.96014e-91	0.252075	0.164	0.01	6.98741e-87
																								PARP1	3.02244e-91	0.45774	0.669	0.151	7.13447e-87
																								MRPL51	6.08663e-91	0.792788	0.82	0.219	1.43675e-86
																								ERGIC3	7.97433e-91	0.27562	0.514	0.097	1.88234e-86
																								SPINT1	1.47852e-90	0.425139	0.176	0.012	3.49005e-86
																								CLNS1A	1.54336e-90	0.353358	0.632	0.135	3.6431e-86
																								IFI6	2.23557e-90	0.431565	0.554	0.113	5.27707e-86
																								RPN1	4.08731e-90	0.269393	0.48	0.087	9.6481e-86
																								HMGCS1	4.89662e-90	0.411879	0.461	0.083	1.15585e-85
																								APEX1	6.16624e-90	0.432267	0.613	0.131	1.45554e-85
																								ID1	1.38392e-89	0.531246	0.39	0.063	3.26675e-85
																								TMEM70	1.65688e-89	0.287598	0.539	0.106	3.91106e-85
																								PSMG2	1.83298e-89	0.400744	0.663	0.149	4.32674e-85
																								PSMB7	2.52136e-89	0.356718	0.656	0.146	5.95168e-85
																								TMEM147	3.36587e-89	0.336973	0.526	0.102	7.94514e-85
																								PDAP1	6.85483e-89	0.29628	0.656	0.146	1.61808e-84
																								PTGDS	7.56004e-89	0.915792	0.248	0.027	1.78455e-84
																								TMEM14B	7.8097e-89	0.48398	0.628	0.138	1.84348e-84
																								PSMD11	9.30859e-89	0.29821	0.582	0.12	2.19729e-84
																								HMGN2	1.21194e-88	1.68546	0.966	0.393	2.86079e-84
																								DNAJC19	2.33083e-88	0.324172	0.579	0.12	5.50192e-84
																								MDH1	3.93955e-88	0.598478	0.715	0.172	9.29931e-84
																								RAB8A	4.04623e-88	0.28883	0.641	0.142	9.55113e-84
																								PSMC4	7.27094e-88	0.272786	0.523	0.102	1.71631e-83
																								TXNDC12	1.32693e-87	0.287116	0.554	0.113	3.13222e-83
																								WFDC2	1.43061e-87	0.25433	0.164	0.011	3.37696e-83
																								MRPL14	1.44974e-87	0.502321	0.635	0.142	3.4221e-83
																								CISD2	1.5475e-87	0.361616	0.625	0.137	3.65288e-83
																								HMGB2	1.67924e-87	2.09396	0.876	0.359	3.96385e-83
																								ACP1	3.41044e-87	0.504593	0.656	0.15	8.05035e-83
																								ATP1B1	3.45882e-87	0.656345	0.514	0.105	8.16453e-83
																								MIS18BP1	4.81415e-87	0.336351	0.57	0.121	1.13638e-82
																								ATRAID	5.05866e-87	0.303422	0.641	0.141	1.1941e-82
																								REG4	7.6073e-87	0.391634	0.105	0.003	1.7957e-82
																								NDUFB9	1.62688e-86	0.800501	0.703	0.181	3.84025e-82
																								RER1	1.79933e-86	0.260395	0.644	0.143	4.24731e-82
																								ACOT13	2.24746e-86	0.346881	0.44	0.079	5.30513e-82
																								FAM120A	4.89034e-86	0.279674	0.554	0.115	1.15436e-81
																								RBBP4	5.32424e-86	0.294422	0.635	0.142	1.25679e-81
																								CDC25B	5.64428e-86	0.35578	0.337	0.05	1.33233e-81
																								CHCHD1	6.50494e-86	0.305406	0.619	0.136	1.53549e-81
																								PPP1R7	1.25369e-85	0.310657	0.56	0.118	2.95934e-81
																								PPIA	1.77354e-85	1.05868	0.985	0.737	4.18645e-81
																								AGR3	1.86178e-85	0.577391	0.161	0.011	4.39473e-81
																								NPC2	3.14699e-85	0.50497	0.588	0.13	7.42846e-81
																								IGFBP2	4.58056e-85	1.02467	0.183	0.015	1.08124e-80
																								EIF6	6.26863e-85	0.52509	0.622	0.14	1.47971e-80
																								MDH2	9.8426e-85	0.68247	0.709	0.179	2.32335e-80
																								SLC44A4	2.14935e-84	0.509008	0.167	0.012	5.07355e-80
																								CLDN10	3.37173e-84	0.433557	0.158	0.01	7.95896e-80
																								PA2G4	4.01794e-84	0.915734	0.858	0.264	9.48434e-80
																								RP11-545E17.3	4.62469e-84	0.358218	0.226	0.023	1.09166e-79
																								AGT	8.5958e-84	1.91975	0.347	0.06	2.02904e-79
																								DENR	8.76156e-84	0.291583	0.585	0.126	2.06817e-79
																								TMEM160	1.2809e-83	0.432788	0.69	0.165	3.02356e-79
																								PRDX2	1.83353e-83	0.983944	0.854	0.294	4.32805e-79
																								TFRC	2.64455e-83	0.258949	0.551	0.116	6.24246e-79
																								SLIRP	2.8703e-83	0.850911	0.697	0.189	6.77535e-79
																								PSMD4	3.43287e-83	0.361755	0.613	0.137	8.1033e-79
																								CTSB	4.99939e-83	0.41707	0.622	0.143	1.18011e-78
																								POLE4	5.06701e-83	0.383399	0.622	0.142	1.19607e-78
																								MMADHC	6.30182e-83	0.255574	0.638	0.144	1.48754e-78
																								HIST1H2AJ	6.78405e-83	0.253746	0.105	0.003	1.60137e-78
																								LMAN1	1.54059e-82	0.540887	0.644	0.154	3.63656e-78
																								NDUFB3	5.48276e-82	0.680462	0.78	0.211	1.29421e-77
																								HMGB1	1.0981e-81	1.37215	0.988	0.768	2.59207e-77
																								DEK	1.41823e-81	1.05117	0.889	0.307	3.34773e-77
																								ICAM1	1.45834e-81	0.43629	0.297	0.041	3.44242e-77
																								ILF2	1.61078e-81	0.447062	0.734	0.184	3.80225e-77
																								DPY30	2.3235e-81	0.327812	0.616	0.139	5.48463e-77
																								ANXA10	3.65113e-81	0.960087	0.201	0.019	8.61848e-77
																								FABP5	4.18954e-81	1.1133	0.724	0.221	9.8894e-77
																								NDUFB5	4.43391e-81	0.558878	0.656	0.158	1.04663e-76
																								HADHA	5.18563e-81	0.329701	0.687	0.164	1.22407e-76
																								CSNK2B	1.60896e-80	0.569614	0.681	0.169	3.79794e-76
																								RRBP1	1.63893e-80	0.547886	0.489	0.101	3.86869e-76
																								ANP32E	1.75708e-80	0.783025	0.827	0.245	4.14758e-76
																								TMEM256	1.83513e-80	0.293723	0.616	0.14	4.33182e-76
																								KPNB1	1.86526e-80	0.347258	0.703	0.172	4.40296e-76
																								LY6D	3.22378e-80	0.343055	0.124	0.006	7.60972e-76
																								SRP9	4.49972e-80	0.800715	0.824	0.243	1.06216e-75
																								NAA10	4.57663e-80	0.347766	0.591	0.133	1.08031e-75
																								CEACAM5	6.41629e-80	0.450918	0.108	0.004	1.51456e-75
																								CCDC167	1.38112e-79	0.438204	0.672	0.166	3.26013e-75
																								PSMB2	1.5189e-79	0.680566	0.721	0.192	3.58537e-75
																								CCT6A	2.51952e-79	0.494497	0.728	0.187	5.94734e-75
																								DCUN1D5	4.25542e-79	0.311144	0.43	0.081	1.00449e-74
																								GDI2	4.55978e-79	0.661343	0.728	0.193	1.07634e-74
																								MRPL42	5.07662e-79	0.262228	0.576	0.127	1.19834e-74
																								MRPS36	7.86647e-79	0.337009	0.619	0.144	1.85688e-74
																								PKM	8.56865e-79	0.912176	0.885	0.305	2.02263e-74
																								AP2M1	1.50086e-78	0.422025	0.681	0.167	3.54277e-74
																								PRKCDBP	1.82205e-78	0.529	0.18	0.015	4.30096e-74
																								COX5A	2.049e-78	0.838451	0.814	0.251	4.83665e-74
																								NPDC1	2.29825e-78	0.260131	0.26	0.033	5.42503e-74
																								MYDGF	2.8684e-78	0.458989	0.576	0.13	6.77087e-74
																								CDC42EP5	2.89711e-78	0.451631	0.161	0.012	6.83864e-74
																								ADGRG1	3.74106e-78	0.344398	0.173	0.014	8.83077e-74
																								APLP2	4.01144e-78	0.484894	0.545	0.12	9.469e-74
																								MRPS18C	5.30468e-78	0.282376	0.638	0.15	1.25217e-73
																								BNIP3	1.0281e-77	0.304157	0.356	0.059	2.42684e-73
																								ANXA5	1.19652e-77	0.837132	0.765	0.23	2.82439e-73
																								ERH	1.27053e-77	0.882248	0.836	0.273	2.99908e-73
																								COX6C	1.6918e-77	1.08145	0.938	0.58	3.99349e-73
																								NDUFB7	1.77096e-77	0.861506	0.786	0.245	4.18035e-73
																								CLTA	1.77718e-77	0.783192	0.814	0.247	4.19502e-73
																								RBM17	1.94866e-77	0.316045	0.697	0.175	4.59982e-73
																								C1QBP	2.70899e-77	0.524927	0.653	0.162	6.39458e-73
																								DNPH1	4.99802e-77	0.535264	0.697	0.181	1.17978e-72
																								CCT7	6.32435e-77	0.30077	0.672	0.164	1.49286e-72
																								SERPINA1	6.61921e-77	2.73033	0.83	0.291	1.56247e-72
																								TMEM238	8.86642e-77	0.475938	0.554	0.128	2.09292e-72
																								NONO	1.72604e-76	0.355742	0.703	0.178	4.07432e-72
																								PTTG1IP	6.35683e-76	0.282146	0.458	0.093	1.50053e-71
																								NDUFAB1	3.59385e-75	0.553151	0.721	0.192	8.48329e-71
																								ADAM28	6.99883e-75	0.274194	0.176	0.015	1.65207e-70
																								KDELR2	7.08253e-75	0.826264	0.656	0.186	1.67183e-70
																								TIMM8B	1.19841e-74	0.451988	0.663	0.167	2.82884e-70
																								NDUFA2	2.09122e-74	0.644878	0.802	0.23	4.93632e-70
																								SSNA1	2.18857e-74	0.294729	0.687	0.175	5.16613e-70
																								PTMS	3.3393e-74	0.666592	0.607	0.153	7.88243e-70
																								AGR2	4.11491e-74	2.25321	0.384	0.079	9.71325e-70
																								ANP32A	7.27644e-74	0.542415	0.752	0.206	1.7176e-69
																								C7orf73	1.454e-73	0.27491	0.644	0.157	3.43217e-69
																								RNF181	6.16017e-73	0.482466	0.672	0.173	1.45411e-68
																								SPP1	9.42531e-73	0.986348	0.517	0.127	2.22484e-68
																								ANP32B	2.47408e-72	1.0603	0.929	0.365	5.84006e-68
																								PGAM1	4.11936e-72	0.59634	0.752	0.213	9.72375e-68
																								RAD21	4.13454e-72	0.633338	0.799	0.238	9.75959e-68
																								KRT7	4.71306e-72	1.06557	0.18	0.017	1.11252e-67
																								RAD23A	4.81974e-72	0.415881	0.675	0.176	1.1377e-67
																								PGLS	5.35499e-72	0.514774	0.61	0.153	1.26405e-67
																								C1QA	5.79083e-72	0.299716	0.248	0.032	1.36692e-67
																								C17orf89	6.72655e-72	0.322133	0.622	0.154	1.5878e-67
																								DDT	9.55328e-72	1.44307	0.774	0.276	2.25505e-67
																								MPC1	1.4196e-71	0.337742	0.529	0.121	3.35096e-67
																								TFF3	2.21463e-71	0.346331	0.136	0.009	5.22764e-67
																								POLR2F	2.57263e-71	0.477573	0.601	0.149	6.0727e-67
																								BLOC1S1	2.9963e-71	0.760846	0.867	0.275	7.07277e-67
																								TAF9	4.1334e-71	0.368697	0.502	0.113	9.75689e-67
																								AHSG	5.02872e-71	2.32046	0.461	0.117	1.18703e-66
																								ARPC5L	5.84888e-71	0.250287	0.706	0.185	1.38063e-66
																								VTN	8.39657e-71	2.15892	0.443	0.111	1.98201e-66
																								HNRNPD	1.56141e-70	0.611482	0.824	0.247	3.6857e-66
																								NDUFA6	1.8831e-70	0.590098	0.802	0.235	4.44505e-66
																								H2AFX	1.90023e-70	0.564359	0.656	0.183	4.4855e-66
																								HEBP2	2.08168e-70	0.25891	0.526	0.121	4.9138e-66
																								VSIG1	2.51619e-70	0.346574	0.146	0.011	5.93946e-66
																								MIA	3.35001e-70	0.530086	0.164	0.014	7.9077e-66
																								ATP5F1	4.30084e-70	0.643936	0.731	0.212	1.01521e-65
																								CD24	4.99639e-70	1.15835	0.204	0.024	1.1794e-65
																								MIF	5.13379e-70	0.937023	0.805	0.296	1.21183e-65
																								KRT6B	6.73717e-70	0.284016	0.108	0.005	1.59031e-65
																								ATP5C1	6.84193e-70	0.668788	0.765	0.227	1.61504e-65
																								RAB11A	1.18952e-69	0.460851	0.693	0.186	2.80787e-65
																								PPP1CC	1.3574e-69	0.34093	0.659	0.169	3.20413e-65
																								ADRM1	1.47049e-69	0.258649	0.669	0.173	3.4711e-65
																								MZT2B	3.83404e-69	1.05671	0.963	0.53	9.05024e-65
																								GAPDH	4.31324e-69	0.9783	0.997	0.847	1.01814e-64
																								CANX	6.96903e-69	0.505361	0.604	0.155	1.64504e-64
																								TXNL4A	7.55344e-69	0.351357	0.675	0.177	1.78299e-64
																								HIST1H1D	7.87298e-69	0.871465	0.272	0.042	1.85842e-64
																								BCAP31	1.07295e-68	0.794176	0.659	0.192	2.53271e-64
																								MUC1	1.23e-68	0.794793	0.204	0.024	2.90343e-64
																								TF	2.40537e-68	1.87006	0.406	0.097	5.67787e-64
																								FAM162A	3.64374e-68	0.251852	0.557	0.133	8.60105e-64
																								HSD17B11	4.59357e-68	0.363947	0.505	0.116	1.08431e-63
																								TPI1	7.00989e-68	0.969487	0.947	0.393	1.65468e-63
																								YBX1	9.39594e-68	0.986064	0.941	0.556	2.21791e-63
																								FABP1	1.24951e-67	2.48117	0.508	0.143	2.94947e-63
																								NDUFAF3	1.53276e-67	0.345706	0.659	0.173	3.61807e-63
																								TACSTD2	2.31757e-67	0.709336	0.158	0.014	5.47062e-63
																								WDR1	2.33976e-67	0.304732	0.659	0.177	5.52299e-63
																								SYPL1	2.4076e-67	0.384091	0.616	0.159	5.68314e-63
																								POLR2J	2.60608e-67	0.360484	0.697	0.187	6.15165e-63
																								GCLM	3.19459e-67	0.413006	0.424	0.091	7.54084e-63
																								MPLKIP	4.84366e-67	0.336179	0.573	0.141	1.14335e-62
																								DBI	5.2529e-67	0.909563	0.879	0.357	1.23995e-62
																								FBL	6.78158e-67	0.296486	0.594	0.149	1.60079e-62
																								TRAPPC1	7.30324e-67	0.331998	0.793	0.227	1.72393e-62
																								ATP5G3	7.7791e-67	0.869193	0.879	0.33	1.83626e-62
																								HNRNPAB	8.08834e-67	0.647178	0.811	0.257	1.90925e-62
																								NDUFC2	8.17733e-67	0.768793	0.811	0.273	1.93026e-62
																								C19orf70	8.39806e-67	0.351712	0.659	0.173	1.98236e-62
																								NDUFS6	9.95089e-67	0.745955	0.827	0.275	2.34891e-62
																								OSTC	1.06675e-66	0.711864	0.69	0.207	2.51805e-62
																								MPC2	1.6142e-66	0.697951	0.693	0.207	3.81031e-62
																								BSG	2.13765e-66	0.262496	0.709	0.191	5.04592e-62
																								GTF2I	2.5963e-66	0.31724	0.573	0.142	6.12857e-62
																								KLF5	3.59985e-66	0.431586	0.173	0.017	8.49745e-62
																								RHEB	3.9249e-66	0.468093	0.737	0.211	9.26472e-62
																								NDUFA12	5.23115e-66	0.519332	0.746	0.212	1.23481e-61
																								EIF2S2	1.03054e-65	0.633573	0.83	0.263	2.43259e-61
																								PSMB3	2.24468e-65	0.729805	0.864	0.297	5.29856e-61
																								NDUFC1	3.29769e-65	0.483359	0.709	0.199	7.7842e-61
																								PSMA4	3.59028e-65	0.709976	0.78	0.252	8.47485e-61
																								SLC12A2	4.41611e-65	0.307696	0.347	0.065	1.04242e-60
																								CALM3	5.6722e-65	0.662151	0.876	0.301	1.33892e-60
																								PUF60	5.86656e-65	0.377891	0.594	0.153	1.3848e-60
																								VDAC1	1.00705e-64	0.789046	0.808	0.287	2.37715e-60
																								SMIM22	1.41296e-64	0.925118	0.17	0.018	3.3353e-60
																								PRDX5	1.48688e-64	0.812753	0.746	0.258	3.50977e-60
																								TCEB1	1.57684e-64	0.740465	0.7	0.22	3.72213e-60
																								FKBP1A	1.68006e-64	0.617332	0.786	0.245	3.96577e-60
																								SERPINB1	1.91871e-64	0.564621	0.644	0.181	4.52912e-60
																								AIMP1	2.22557e-64	0.360182	0.625	0.163	5.25345e-60
																								RAN	2.93273e-64	0.945813	0.938	0.5	6.92271e-60
																								MRPL47	3.89275e-64	0.392336	0.675	0.184	9.18884e-60
																								CHCHD10	4.3618e-64	1.29198	0.653	0.218	1.0296e-59
																								PPP1R14B	1.31719e-63	0.487939	0.638	0.175	3.10923e-59
																								HNRNPR	2.26941e-63	0.376164	0.752	0.222	5.35694e-59
																								MARCKSL1	2.35985e-63	0.505045	0.489	0.119	5.57042e-59
																								TXN	2.71676e-63	0.967126	0.879	0.402	6.4129e-59
																								CBX3	4.22247e-63	0.698249	0.851	0.284	9.96713e-59
																								GNG5	5.04668e-63	0.79327	0.873	0.327	1.19127e-58
																								H2AFJ	7.96293e-63	0.251602	0.638	0.171	1.87965e-58
																								NDUFA4	8.6709e-63	0.887554	0.963	0.535	2.04677e-58
																								TMED2	1.48315e-62	0.450602	0.666	0.184	3.50099e-58
																								SNRPF	1.65641e-62	0.777538	0.858	0.315	3.90995e-58
																								CCT2	4.19975e-62	0.366071	0.638	0.174	9.91352e-58
																								ARL14	5.61939e-62	0.546821	0.17	0.018	1.32646e-57
																								UQCRH	6.26096e-62	0.886865	0.91	0.436	1.4779e-57
																								IER3	1.51112e-61	0.768314	0.57	0.16	3.567e-57
																								FKBP2	1.68442e-61	0.503301	0.65	0.184	3.97608e-57
																								TSPAN8	2.17086e-61	2.65055	0.415	0.108	5.12432e-57
																								DSTN	3.77522e-61	0.901418	0.628	0.192	8.91141e-57
																								NDUFB10	4.28974e-61	0.567	0.771	0.239	1.01259e-56
																								NTS	4.83527e-61	1.94901	0.458	0.123	1.14136e-56
																								HSP90B1	6.8514e-61	0.990851	0.805	0.349	1.61727e-56
																								UQCRQ	7.06088e-61	0.789171	0.83	0.318	1.66672e-56
																								PDCD6	9.23956e-61	0.320925	0.632	0.17	2.181e-56
																								APOE	1.05538e-60	2.51482	0.548	0.179	2.49123e-56
																								CCT8	1.3236e-60	0.284916	0.693	0.196	3.12435e-56
																								AFP	3.66588e-60	2.14969	0.455	0.128	8.65332e-56
																								PSIP1	1.00295e-59	0.417521	0.635	0.185	2.36746e-55
																								HINT1	1.27293e-59	0.804646	0.994	0.686	3.00476e-55
																								ATP5J	1.5483e-59	0.729635	0.907	0.346	3.65476e-55
																								BTF3L4	1.74696e-59	0.272363	0.647	0.179	4.12369e-55
																								MANF	2.21511e-59	0.36169	0.619	0.171	5.22877e-55
																								ARPC5	2.3931e-59	0.692125	0.851	0.302	5.64892e-55
																								APOA1	9.37985e-59	2.71931	0.508	0.163	2.21411e-54
																								PHPT1	1.41041e-58	0.39192	0.749	0.225	3.32927e-54
																								TUFM	2.078e-58	0.283414	0.638	0.176	4.90513e-54
																								SSR3	2.2375e-58	0.575786	0.718	0.227	5.28162e-54
																								ATP6V0B	6.06787e-58	0.499525	0.678	0.204	1.43232e-53
																								C11orf31	6.2681e-58	0.493449	0.762	0.237	1.47958e-53
																								NUDC	8.27197e-58	0.425778	0.78	0.248	1.9526e-53
																								PPA1	1.20986e-57	0.694322	0.724	0.244	2.85588e-53
																								UQCRFS1	1.29135e-57	0.333553	0.666	0.19	3.04824e-53
																								AURKAIP1	2.71289e-57	0.352956	0.765	0.231	6.40377e-53
																								HN1	6.39489e-57	0.860526	0.854	0.335	1.50951e-52
																								ATP5J2	6.66865e-57	0.753605	0.87	0.353	1.57413e-52
																								PSCA	1.0498e-56	0.423888	0.124	0.01	2.47806e-52
																								SNRPD3	1.0934e-56	0.72583	0.848	0.318	2.58098e-52
																								PSMA3	1.38871e-56	0.493307	0.734	0.229	3.27805e-52
																								PRDX1	1.6774e-56	0.974713	0.895	0.479	3.95951e-52
																								SCP2	2.76899e-56	0.589913	0.635	0.192	6.53621e-52
																								ENO1	3.28135e-56	0.842684	0.926	0.42	7.74562e-52
																								MT2A	3.92004e-56	0.471926	0.879	0.336	9.25326e-52
																								ATP5A1	1.23146e-55	0.496479	0.678	0.211	2.90686e-51
																								CLTB	1.3433e-55	0.553547	0.684	0.218	3.17085e-51
																								PYCARD	1.35683e-55	0.253588	0.486	0.124	3.2028e-51
																								TPR	1.645e-55	0.289252	0.752	0.234	3.88302e-51
																								COX8A	1.78705e-55	0.870427	0.941	0.471	4.21834e-51
																								CTSD	1.94516e-55	0.531625	0.678	0.215	4.59154e-51
																								POMP	4.22752e-55	0.755215	0.885	0.398	9.97906e-51
																								TOMM22	5.61181e-55	0.388789	0.625	0.182	1.32467e-50
																								HLA-DRA	8.94606e-55	0.545751	0.697	0.224	2.11172e-50
																								LAPTM4A	2.7025e-54	0.590471	0.576	0.173	6.37925e-50
																								MORF4L2	3.32724e-54	0.427859	0.61	0.178	7.85394e-50
																								XRCC6	4.37695e-54	0.284525	0.755	0.233	1.03318e-49
																								TMEM230	5.04901e-54	0.303855	0.628	0.181	1.19182e-49
																								RPL22L1	6.32458e-54	1.34399	0.842	0.408	1.49292e-49
																								TIMP1	1.4365e-53	0.814487	0.579	0.191	3.39087e-49
																								OCIAD1	1.44308e-53	0.404677	0.669	0.201	3.40639e-49
																								SNRPG	2.35109e-53	0.77695	0.916	0.416	5.54975e-49
																								GPRC5A	2.36097e-53	1.49729	0.167	0.022	5.57307e-49
																								COX7B	4.12471e-53	0.824836	0.904	0.461	9.73639e-49
																								TMEM123	4.39385e-53	0.402081	0.703	0.22	1.03717e-48
																								PSMA5	4.4478e-53	0.400099	0.768	0.245	1.0499e-48
																								C20orf24	9.67071e-53	0.272067	0.604	0.174	2.28277e-48
																								COX7A2L	2.16909e-52	0.571139	0.703	0.237	5.12015e-48
																								SEC11A	2.17899e-52	0.566031	0.768	0.264	5.1435e-48
																								LMAN2	3.14678e-52	0.309375	0.641	0.188	7.42796e-48
																								PERP	4.31103e-52	0.81583	0.471	0.136	1.01762e-47
																								EIF5A	1.3263e-51	0.606969	0.765	0.264	3.13072e-47
																								BRI3	2.46549e-51	0.594362	0.598	0.189	5.81979e-47
																								FXYD1	3.14189e-51	0.321856	0.272	0.052	7.41643e-47
																								SHFM1	3.78497e-51	0.662115	0.836	0.33	8.93441e-47
																								MZT2A	4.15237e-51	0.656847	0.882	0.343	9.80167e-47
																								XRCC5	4.17196e-51	0.422703	0.851	0.296	9.84791e-47
																								CTSE	5.13859e-51	1.16831	0.158	0.02	1.21296e-46
																								PRELID1	5.19076e-51	0.567015	0.774	0.275	1.22528e-46
																								COX17	5.93152e-51	0.498157	0.836	0.295	1.40014e-46
																								TFF1	6.32266e-51	0.29459	0.111	0.009	1.49246e-46
																								RBX1	7.58433e-51	0.568219	0.839	0.299	1.79028e-46
																								TMED9	1.06807e-50	0.320646	0.613	0.182	2.52117e-46
																								ECH1	2.19182e-50	0.275632	0.632	0.187	5.17379e-46
																								PSME2	3.46806e-50	0.712537	0.895	0.36	8.18635e-46
																								NDUFB11	6.08337e-50	0.810864	0.861	0.382	1.43598e-45
																								EIF3L	1.13457e-49	0.434762	0.7	0.23	2.67815e-45
																								H2AFV	1.33189e-49	0.786404	0.923	0.391	3.14393e-45
																								CD63	1.9842e-49	1.04261	0.706	0.314	4.6837e-45
																								CYSTM1	2.4073e-49	1.37523	0.492	0.152	5.68243e-45
																								PRDX6	2.64599e-49	0.572952	0.659	0.221	6.24586e-45
																								ZNF706	2.88896e-49	0.536871	0.765	0.268	6.8194e-45
																								ALB	4.00351e-49	3.0816	0.768	0.339	9.45029e-45
																								TPM4	4.4981e-49	0.41321	0.762	0.261	1.06178e-44
																								RB1CC1	6.50507e-49	0.273648	0.486	0.134	1.53552e-44
																								PSMB6	7.12148e-49	0.476774	0.746	0.254	1.68103e-44
																								ADH1C	9.34768e-49	0.813023	0.155	0.02	2.20652e-44
																								BUB3	1.87804e-48	0.407372	0.83	0.293	4.43311e-44
																								MGST3	3.15314e-48	0.471053	0.663	0.216	7.44298e-44
																								HSPA9	4.33326e-48	0.263113	0.647	0.2	1.02287e-43
																								DUOX2	4.66199e-48	0.461531	0.108	0.009	1.10046e-43
																								NDUFB1	5.2926e-48	0.611737	0.885	0.344	1.24932e-43
																								BST2	1.23507e-47	0.283319	0.715	0.232	2.91538e-43
																								MUC5AC	2.32994e-47	0.515517	0.124	0.013	5.49982e-43
																								LSM7	2.4699e-47	0.351584	0.827	0.286	5.8302e-43
																								ZNHIT1	3.12196e-47	0.250282	0.675	0.21	7.36939e-43
																								LY6E	3.97397e-47	0.558679	0.802	0.302	9.38055e-43
																								ATP5O	5.54027e-47	0.462542	0.746	0.252	1.30778e-42
																								C14orf2	1.03038e-46	0.744685	0.854	0.4	2.43222e-42
																								ARL6IP1	1.63319e-46	1.09894	0.731	0.302	3.85515e-42
																								RHOC	2.32877e-46	0.314487	0.613	0.192	5.49706e-42
																								TCEA1	2.69493e-46	0.390858	0.752	0.258	6.36138e-42
																								FXYD3	4.6868e-46	1.10843	0.18	0.029	1.10632e-41
																								SSBP1	4.84295e-46	0.539694	0.777	0.283	1.14318e-41
																								ATP5H	6.54091e-46	0.460575	0.771	0.272	1.54398e-41
																								GADD45GIP1	7.75509e-46	0.435668	0.718	0.247	1.83059e-41
																								SRI	8.82184e-46	0.377077	0.666	0.219	2.0824e-41
																								NDUFA13	2.78487e-45	0.654046	0.895	0.412	6.5737e-41
																								CHCHD2	2.91254e-45	0.698405	0.969	0.646	6.87505e-41
																								COX6A1	3.4989e-45	0.668832	0.923	0.492	8.25915e-41
																								RPLP0	7.71167e-45	0.635703	0.994	0.833	1.82034e-40
																								MMP7	8.45734e-45	1.50611	0.173	0.027	1.99635e-40
																								TMEM258	1.15277e-44	0.636315	0.904	0.409	2.72112e-40
																								ATP6V1F	1.58067e-44	0.388674	0.743	0.256	3.73118e-40
																								KHDRBS1	2.11666e-44	0.273008	0.743	0.249	4.99638e-40
																								TNFSF10	2.4794e-44	0.361901	0.375	0.098	5.85262e-40
																								NEDD8	3.04004e-44	0.537264	0.83	0.323	7.17602e-40
																								PSMA1	3.27972e-44	0.343604	0.789	0.27	7.74177e-40
																								SEC61G	3.29663e-44	0.693735	0.861	0.425	7.7817e-40
																								ENY2	1.07431e-43	0.509884	0.759	0.287	2.53592e-39
																								ROMO1	1.07709e-43	0.46753	0.777	0.281	2.54248e-39
																								NDUFB4	2.83834e-43	0.554398	0.799	0.311	6.6999e-39
																								EID1	3.28592e-43	0.255525	0.7	0.233	7.75642e-39
																								APOA2	4.19171e-43	3.26239	0.755	0.355	9.89454e-39
																								C8orf59	5.68336e-43	0.449571	0.653	0.224	1.34156e-38
																								TM9SF3	9.04893e-43	0.27258	0.529	0.165	2.136e-38
																								PDIA3	1.13365e-42	0.548551	0.746	0.289	2.67598e-38
																								NDUFA11	1.5404e-42	0.541154	0.808	0.315	3.63611e-38
																								FIS1	3.23086e-42	0.297369	0.638	0.208	7.62645e-38
																								KRT17	3.52831e-42	1.09051	0.142	0.019	8.32858e-38
																								COX6B1	5.49117e-42	0.629534	0.947	0.547	1.29619e-37
																								TRAM1	9.54693e-42	0.728959	0.607	0.231	2.25355e-37
																								TMCO1	1.03662e-41	0.348616	0.724	0.25	2.44694e-37
																								EMP1	1.31776e-41	0.548368	0.176	0.029	3.11058e-37
																								TMED10	1.3286e-41	0.399111	0.65	0.221	3.13617e-37
																								RAC1	1.50412e-41	0.614936	0.811	0.352	3.55047e-37
																								ATP5B	1.73123e-41	0.546202	0.783	0.302	4.08656e-37
																								CSTB	2.43584e-41	0.456831	0.858	0.346	5.74981e-37
																								LGALS4	4.47913e-41	1.44773	0.183	0.033	1.0573e-36
																								YWHAQ	5.70949e-41	0.383364	0.817	0.299	1.34772e-36
																								UQCR10	9.45996e-41	0.615016	0.926	0.446	2.23302e-36
																								CMPK1	9.92278e-41	0.288309	0.604	0.2	2.34227e-36
																								HP1BP3	1.69819e-40	0.34134	0.817	0.306	4.00858e-36
																								NASP	1.85377e-40	0.477765	0.802	0.314	4.37582e-36
																								MINOS1	2.50477e-40	0.25719	0.824	0.294	5.91252e-36
																								SF3B6	2.53811e-40	0.516386	0.796	0.306	5.9912e-36
																								TCEAL8	3.64126e-40	0.318173	0.322	0.081	8.59519e-36
																								VDAC2	5.72983e-40	0.375194	0.681	0.238	1.35253e-35
																								ARL6IP4	6.69223e-40	0.53217	0.848	0.341	1.5797e-35
																								ANKRD36C	1.02207e-39	0.271724	0.276	0.064	2.41258e-35
																								MRPS21	2.08348e-39	0.372959	0.712	0.257	4.91804e-35
																								SRSF9	2.45216e-39	0.449362	0.759	0.288	5.78833e-35
																								COX5B	3.49377e-39	0.59671	0.92	0.484	8.24705e-35
																								TFF2	9.87171e-39	0.939764	0.161	0.027	2.33022e-34
																								MRPL57	1.95399e-38	0.318805	0.755	0.276	4.61238e-34
																								PPIB	2.35243e-38	0.652744	0.882	0.42	5.5529e-34
																								SPINK1	2.57037e-38	3.18678	0.672	0.377	6.06737e-34
																								C14orf166	3.49148e-38	0.375127	0.799	0.298	8.24163e-34
																								BRK1	4.16947e-38	0.302292	0.789	0.289	9.84203e-34
																								NDUFB2	7.81029e-38	0.5786	0.873	0.423	1.84362e-33
																								SNRPB	2.3535e-37	0.600552	0.904	0.419	5.55545e-33
																								CKLF	3.70522e-37	0.427364	0.932	0.39	8.74617e-33
																								SERF2	6.0236e-37	0.526689	0.994	0.854	1.42187e-32
																								RAB2A	7.10254e-37	0.366334	0.684	0.252	1.67656e-32
																								ACTR3	2.13254e-36	0.307865	0.858	0.335	5.03385e-32
																								PSMD8	2.61592e-36	0.34651	0.762	0.283	6.17487e-32
																								YWHAE	3.40634e-36	0.477197	0.746	0.295	8.04066e-32
																								GPX1	3.88811e-36	0.521654	0.74	0.314	9.17789e-32
																								AIF1	4.08727e-36	0.368506	0.192	0.038	9.64801e-32
																								GABRP	5.29294e-36	1.19065	0.167	0.032	1.2494e-31
																								ANXA2	6.09109e-36	1.47714	0.746	0.339	1.4378e-31
																								PIGR	6.54395e-36	0.991621	0.164	0.03	1.5447e-31
																								RPS17	8.90632e-36	0.654897	0.947	0.629	2.10234e-31
																								PCBP2	1.92781e-35	0.501864	0.845	0.37	4.55059e-31
																								PSMA2	5.00972e-35	0.306588	0.755	0.28	1.18254e-30
																								RTN4	6.33079e-35	0.304328	0.669	0.246	1.49438e-30
																								UBXN4	9.66731e-35	0.289866	0.752	0.29	2.28197e-30
																								CCT3	1.67356e-34	0.282583	0.734	0.275	3.95044e-30
																								LCN2	1.83395e-34	1.66216	0.204	0.047	4.32903e-30
																								HNRNPF	2.74928e-34	0.456164	0.873	0.374	6.48967e-30
																								PEBP1	9.93808e-34	0.468924	0.731	0.309	2.34588e-29
																								NOP10	1.09202e-33	0.423777	0.845	0.363	2.57771e-29
																								ATP5I	1.58622e-33	0.506326	0.864	0.412	3.74427e-29
																								PFN1	1.66458e-33	0.800082	1	0.775	3.92925e-29
																								ATPIF1	2.53525e-33	0.439659	0.876	0.38	5.98445e-29
																								CD164	3.47141e-33	0.401029	0.672	0.265	8.19427e-29
																								ARPC1B	1.07615e-32	0.494445	0.885	0.402	2.54025e-28
																								ATF3	2.75716e-32	0.406111	0.492	0.18	6.50827e-28
																								EIF1AY	3.54952e-32	0.303515	0.22	0.051	8.37864e-28
																								CEACAM6	5.44199e-32	2.24171	0.164	0.035	1.28458e-27
																								WDR83OS	6.51692e-32	0.345946	0.814	0.327	1.53832e-27
																								GSTP1	1.16485e-31	1.36986	0.594	0.284	2.74964e-27
																								ERP29	1.58843e-31	0.388753	0.799	0.326	3.74949e-27
																								NAP1L1	1.67057e-31	0.544008	0.935	0.475	3.94338e-27
																								USMG5	6.56719e-31	0.524092	0.882	0.48	1.55018e-26
																								H3F3A	1.67532e-30	0.501921	0.988	0.856	3.9546e-26
																								CLIC1	1.871e-30	0.519386	0.944	0.597	4.4165e-26
																								VPS28	5.13273e-30	0.279977	0.74	0.289	1.21158e-25
																								DAD1	6.1825e-30	0.36319	0.793	0.338	1.45938e-25
																								ITGB1	1.34819e-29	0.35338	0.65	0.264	3.1824e-25
																								ACTB	1.554e-29	0.733432	0.997	0.943	3.66822e-25
																								ATP5G2	3.12462e-29	0.477843	0.929	0.593	7.37565e-25
																								IFI27	3.93981e-29	2.05998	0.201	0.053	9.29992e-25
																								COPE	1.06569e-28	0.319393	0.824	0.341	2.51556e-24
																								PSMB1	1.14141e-28	0.283044	0.817	0.335	2.69431e-24
																								POLR2K	1.87416e-28	0.410313	0.774	0.348	4.42396e-24
																								A1BG	2.26792e-28	0.32326	0.347	0.113	5.35342e-24
																								TSPO	2.51006e-28	0.410105	0.743	0.337	5.92499e-24
																								NDUFA1	3.2843e-28	0.442833	0.854	0.418	7.75259e-24
																								NDUFV2	3.55446e-28	0.25319	0.805	0.332	8.3903e-24
																								SUMO2	8.56097e-28	0.488666	0.972	0.597	2.02082e-23
																								CALM2	3.48466e-27	0.60544	0.95	0.682	8.22553e-23
																								NPM1	4.31504e-27	0.63394	0.944	0.723	1.01856e-22
																								CDKN2D	4.43982e-27	0.521027	0.35	0.122	1.04802e-22
																								PARK7	5.93237e-27	0.402596	0.854	0.392	1.40034e-22
																								SPCS2	1.47448e-26	0.387945	0.814	0.368	3.48051e-22
																								PSMB8	2.33931e-26	0.34494	0.675	0.297	5.52194e-22
																								ACTG1	2.91663e-26	0.771991	0.978	0.819	6.88469e-22
																								ST13	1.07558e-25	0.284518	0.755	0.323	2.53891e-21
																								UBE2S	2.22289e-25	0.406779	0.802	0.387	5.24713e-21
																								SQSTM1	3.83561e-25	1.21751	0.802	0.442	9.05396e-21
																								ALDOA	4.46512e-25	0.494903	0.879	0.487	1.05399e-20
																								VAMP8	4.60622e-25	0.250301	0.811	0.355	1.0873e-20
																								HMGN1	5.1133e-25	0.464542	0.95	0.497	1.207e-20
																								CFL1	5.30274e-23	0.543207	0.991	0.824	1.25171e-18
																								ATP5D	1.08953e-22	0.253767	0.848	0.389	2.57184e-18
																								SLC25A3	2.07064e-22	0.464038	0.87	0.504	4.88774e-18
																								CALR	2.28257e-22	0.512149	0.864	0.489	5.38801e-18
																								LGALS1	1.38429e-21	0.699616	0.854	0.436	3.26762e-17
																								SERBP1	5.92363e-21	0.424562	0.898	0.472	1.39827e-16
																								ABRACL	6.88595e-21	0.260065	0.666	0.307	1.62543e-16
																								RPL8	1.16422e-20	0.585103	0.991	0.951	2.74814e-16
																								POLR2L	1.61205e-20	0.432544	0.861	0.472	3.80524e-16
																								HNRNPA3	1.91248e-20	0.336597	0.92	0.47	4.51442e-16
																								CAPG	2.19975e-20	0.394029	0.415	0.179	5.19251e-16
																								EIF3H	2.93359e-20	0.252446	0.746	0.34	6.92474e-16
																								RHOA	3.27217e-20	0.351467	0.904	0.455	7.72396e-16
																								TCEB2	3.30698e-20	0.415704	0.92	0.526	7.80614e-16
																								PGK1	4.58121e-20	0.379568	0.824	0.406	1.08139e-15
																								APRT	2.57579e-19	0.320847	0.799	0.426	6.08014e-15
																								RPS27L	4.72481e-19	0.27631	0.814	0.434	1.11529e-14
																								SET	2.99045e-18	0.321961	0.92	0.49	7.05897e-14
																								TMBIM6	4.90204e-18	0.342869	0.867	0.526	1.15713e-13
																								TPM3	5.35719e-18	0.434587	0.947	0.546	1.26456e-13
																								PTGES3	5.42257e-18	0.347974	0.916	0.558	1.28e-13
																								TOMM20	7.56847e-18	0.281895	0.74	0.372	1.78654e-13
																								TMEM59	1.18158e-17	0.28943	0.737	0.384	2.78911e-13
																								RPL7	1.32662e-17	0.703299	0.985	0.877	3.13148e-13
																								PSMB9	3.17026e-17	0.313929	0.703	0.38	7.48341e-13
																								LYZ	4.75012e-17	1.72617	0.341	0.159	1.12127e-12
																								EIF3E	3.32476e-16	0.464403	0.786	0.518	7.84809e-12
																								PSMA7	1.27816e-15	0.334954	0.923	0.543	3.01711e-11
																								COX7A2	2.96313e-15	0.313045	0.91	0.541	6.99447e-11
																								FTL	3.6152e-14	1.63498	1	0.903	8.53368e-10
																								RPSA	7.55225e-14	0.393519	0.985	0.901	1.78271e-09
																								GNB2L1	6.71654e-13	0.315816	0.975	0.81	1.58544e-08
																								ARPC3	7.44571e-13	0.310834	0.966	0.633	1.75756e-08
																								TMSB10	1.50806e-12	0.366155	0.997	0.964	3.55977e-08
																								ATP5L	3.51224e-12	0.339913	0.978	0.694	8.29063e-08
																								LGALS3	5.57369e-12	0.624039	0.44	0.246	1.31567e-07
																								SSR4	2.1673e-10	0.333293	0.848	0.539	5.11591e-06
																								EEF1B2	2.67892e-10	0.292252	0.972	0.789	6.32358e-06
																								RPS5	2.64327e-08	0.291879	0.997	0.896	0.000623945
																								S100A10	4.96514e-07	0.482683	0.944	0.697	0.0117202
