# Supplementary material for: Identification of SPP1 + macrophages as an immune suppressor in hepatocellular carcinoma using single-cell and bulk transcriptomics
Source: Front Immunol. 2024 Dec 3;15:1446453. doi: 10.3389/fimmu.2024.1446453 (PMC11649653; doi:10.3389/fimmu.2024.1446453)
Supplement: Supplementary file 7 [file Table6.xlsx]

## Sheet: TCGA-LIHC myeloid
Table S6-1. The relative proportion of myeloid cell subpopulations in liver myeloid cells and T cell subpopulations in liver T cells in TCGA-LIHC and ICGC-LIRI-JP cohorts, analyzed by CIBERSORTx, related to Figures 5 and 6 (myeloid cells in TCGA-LIHC)
Sample	Phenotype	C1QA+ Macrophages	Cycling Macrophages	DCs	SPP1+ Macrophages	VCAN+ Macrophages
TCGA-DD-AAD8-01A	Tumor	0.234909	0.16542	0.173644	0.199819	0.226209
TCGA-O8-A75V-01A	Tumor	0.329495	0.141336	0.0873543	0.2659	0.175915
TCGA-CC-A9FS-01A	Tumor	0.244073	0.186029	0.121054	0.27185	0.176994
TCGA-DD-AACK-01A	Tumor	0.330729	0.153478	0.0682397	0.258968	0.188585
TCGA-DD-A4NQ-01A	Tumor	0.243376	0.196697	0.18114	0.32888	0.0499074
TCGA-DD-AADM-01A	Tumor	0.319478	0.177038	0.186413	0.140922	0.17615
TCGA-G3-A7M7-01A	Tumor	0.320818	0.14004	0.161017	0.188195	0.18993
TCGA-DD-AAD5-01A	Tumor	0.227464	0.199877	0.222375	0.227491	0.122793
TCGA-ES-A2HS-01A	Tumor	0.300803	0.137022	0.150555	0.218026	0.193595
TCGA-G3-A5SL-01A	Tumor	0.247783	0.162393	0.152947	0.282391	0.154486
TCGA-ED-A7XO-01A	Tumor	0.268164	0.223624	0.178895	0.160299	0.169018
TCGA-DD-A3A5-01A	Tumor	0.248289	0.1906	0.212999	0.179445	0.168667
TCGA-WQ-A9G7-01A	Tumor	0.160922	0.205394	0.297174	0.267886	0.0686232
TCGA-YA-A8S7-01A	Tumor	0.349766	0.218856	0.153727	0.233522	0.0441298
TCGA-G3-AAV5-01A	Tumor	0.303097	0.159688	0.164906	0.230932	0.141377
TCGA-DD-AACE-01A	Tumor	0.265749	0.147319	0.161834	0.221126	0.203972
TCGA-DD-A1EK-01A	Tumor	0.185723	0.136519	0.181666	0.351303	0.144789
TCGA-UB-A7MF-01A	Tumor	0.281348	0.209003	0.110297	0.178968	0.220384
TCGA-ZP-A9D0-01A	Tumor	0.370039	0.141772	0.141176	0.165115	0.181899
TCGA-DD-A4NF-01A	Tumor	0.261883	0.140288	0.190868	0.266926	0.140035
TCGA-5R-AA1D-01A	Tumor	0.390957	0.120587	0.130491	0.207956	0.150008
TCGA-2Y-A9GT-01A	Tumor	0.340658	0.136817	0.11111	0.176448	0.234966
TCGA-DD-AACS-01A	Tumor	0.282573	0.227396	0.0937863	0.198106	0.198138
TCGA-G3-A25Z-01A	Tumor	0.240114	0.134687	0.259484	0.210794	0.154921
TCGA-BC-A10Z-01A	Tumor	0.318737	0.202627	0.0497322	0.271138	0.157767
TCGA-G3-AAV0-01A	Tumor	0.268067	0.116816	0.281479	0.13398	0.199659
TCGA-BC-A110-01A	Tumor	0.356443	0.106477	0.129322	0.171607	0.236151
TCGA-G3-A7M8-01A	Tumor	0.361756	0.142847	0.179715	0.194986	0.120696
TCGA-BC-A112-01A	Tumor	0.304496	0.189624	0.338222	0.143372	0.0242856
TCGA-CC-5263-01A	Tumor	0.104586	0.376427	0.00544779	0.443098	0.0704411
TCGA-BC-A10X-01A	Tumor	0.42083	0.112177	0.0739428	0.177482	0.215568
TCGA-GJ-A6C0-01A	Tumor	0.229018	0.157305	0.175944	0.276323	0.161409
TCGA-CC-5260-01A	Tumor	0.137439	0.407377	0.303589	0.151595	0
TCGA-FV-A4ZQ-01A	Tumor	0.175565	0.253992	0.126847	0.228013	0.215584
TCGA-BC-A10Q-01A	Tumor	0.108154	0.269707	0.391263	0.215577	0.0152988
TCGA-EP-A3JL-01A	Tumor	0.23521	0.183096	0.19199	0.193748	0.195957
TCGA-DD-AAEH-01A	Tumor	0.368691	0.165693	0.104152	0.150733	0.21073
TCGA-DD-A4NK-01A	Tumor	0.276492	0.126289	0.187184	0.255983	0.154052
TCGA-KR-A7K0-01A	Tumor	0.253788	0.14446	0.109849	0.260458	0.231445
TCGA-G3-A25U-01A	Tumor	0.307737	0.219887	0.144086	0.176475	0.151815
TCGA-ZP-A9CV-01A	Tumor	0.36035	0.134802	0.040717	0.225551	0.23858
TCGA-DD-A1EB-01A	Tumor	0.269679	0.117234	0.244782	0.317304	0.0510003
TCGA-DD-AACD-01A	Tumor	0.26259	0.144922	0.221693	0.204047	0.166747
TCGA-DD-AACY-01A	Tumor	0.377353	0.134311	0.140384	0.148751	0.199201
TCGA-2Y-A9H0-01A	Tumor	0.205175	0.263073	0.125849	0.265866	0.140037
TCGA-BC-A3KF-01A	Tumor	0.252631	0.158567	0.1748	0.288284	0.125718
TCGA-BC-A10W-01A	Tumor	0.318655	0.29268	0.00757376	0.216243	0.164848
TCGA-DD-A3A8-01A	Tumor	0.246148	0.144776	0.194548	0.290019	0.124509
TCGA-DD-A11C-01A	Tumor	0.290816	0.209249	0.143304	0.188585	0.168046
TCGA-DD-AAE6-01A	Tumor	0.163171	0.247323	0.18924	0.316424	0.0838419
TCGA-DD-AADS-01A	Tumor	0.270786	0.132773	0.239155	0.144141	0.213144
TCGA-XR-A8TG-01A	Tumor	0.258821	0.229313	0.116265	0.204973	0.190628
TCGA-2Y-A9H7-01A	Tumor	0.303324	0.176351	0.150126	0.242967	0.127232
TCGA-KR-A7K2-01A	Tumor	0.396451	0.142891	0.161873	0.125913	0.172871
TCGA-G3-AAV2-01A	Tumor	0.286238	0.144634	0.228111	0.161691	0.179326
TCGA-DD-A39Y-01A	Tumor	0.148486	0.207799	0.229348	0.316454	0.0979125
TCGA-DD-A4NI-01A	Tumor	0.394413	0.120409	0.0952826	0.18516	0.204735
TCGA-CC-A7IF-01A	Tumor	0.293453	0.218613	0.148192	0.181497	0.158245
TCGA-CC-A3MA-01A	Tumor	0.227749	0.359578	0.175439	0.124582	0.112653
TCGA-2Y-A9GX-01A	Tumor	0.341584	0.133815	0.0746899	0.25419	0.195721
TCGA-2Y-A9GV-01A	Tumor	0.366207	0.126327	0.125636	0.167711	0.214119
TCGA-DD-AAVS-01A	Tumor	0.387459	0.163739	0.0919589	0.151774	0.205069
TCGA-DD-AAE7-01A	Tumor	0.358152	0.146446	0.166113	0.18169	0.147598
TCGA-DD-AAD3-01A	Tumor	0.365833	0.136334	0.0686876	0.278105	0.15104
TCGA-G3-A25X-01A	Tumor	0.225151	0.248863	0.244063	0.190588	0.0913348
TCGA-DD-AAE0-01A	Tumor	0.24556	0.311351	0.19041	0.1456	0.107079
TCGA-DD-A73E-01A	Tumor	0.297761	0.137641	0.231259	0.148733	0.184607
TCGA-ZS-A9CE-01A	Tumor	0.328586	0.143392	0.207451	0.145397	0.175174
TCGA-ED-A97K-01A	Tumor	0.299978	0.140504	0.173384	0.187774	0.198361
TCGA-CC-A9FW-01A	Tumor	0.212654	0.183579	0.151449	0.317562	0.134756
TCGA-FV-A3I1-01A	Tumor	0.243541	0.172555	0.133142	0.274143	0.176619
TCGA-DD-AAVQ-01A	Tumor	0.318396	0.183765	0.161348	0.193986	0.142505
TCGA-CC-A7IG-01A	Tumor	0.137575	0.284691	0.125797	0.297793	0.154145
TCGA-HP-A5N0-01A	Tumor	0.4186	0.11802	0.153359	0.155423	0.154598
TCGA-UB-A7MD-01A	Tumor	0.305716	0.147689	0.159159	0.204512	0.182925
TCGA-DD-AAE4-01A	Tumor	0.349771	0.197508	0.0809227	0.149	0.222799
TCGA-BD-A3EP-01A	Tumor	0.325191	0.134652	0.152252	0.211647	0.176259
TCGA-LG-A9QC-01A	Tumor	0.333548	0.142687	0.130913	0.27537	0.117482
TCGA-DD-AAEE-01A	Tumor	0.223147	0.174973	0.199341	0.236678	0.165861
TCGA-ZP-A9D4-01A	Tumor	0.318631	0.140795	0.140288	0.25034	0.149946
TCGA-2Y-A9H2-01A	Tumor	0.214236	0.227183	0.322326	0.0883876	0.147867
TCGA-DD-A11D-01A	Tumor	0.340683	0.118136	0.113771	0.272318	0.155093
TCGA-ED-A5KG-01A	Tumor	0.302253	0.165348	0.106889	0.216482	0.209028
TCGA-DD-A11B-01A	Tumor	0.316573	0.145181	0.103941	0.2339	0.200405
TCGA-CC-5262-01A	Tumor	0.286954	0.160856	0.130187	0.286154	0.135849
TCGA-DD-AAD1-01A	Tumor	0.361926	0.130885	0.104463	0.24711	0.155615
TCGA-UB-AA0V-01A	Tumor	0.40877	0.121888	0.087828	0.213307	0.168207
TCGA-5R-AAAM-01A	Tumor	0.388688	0.14276	0.0951886	0.180511	0.192852
TCGA-FV-A3R2-01A	Tumor	0.260845	0.184772	0.173277	0.235767	0.145339
TCGA-NI-A8LF-01A	Tumor	0.254084	0.126703	0.17266	0.280006	0.166546
TCGA-CC-A5UC-01A	Tumor	0.295643	0.2179	0.159952	0.204585	0.12192
TCGA-2Y-A9GS-01A	Tumor	0.281238	0.211191	0.166077	0.187508	0.153985
TCGA-DD-AAVP-01A	Tumor	0.233405	0.149109	0.286636	0.149031	0.18182
TCGA-DD-AACP-01A	Tumor	0.129281	0.282499	0.184362	0.280953	0.122904
TCGA-DD-A114-01A	Tumor	0.289866	0.316219	0.0289505	0.184833	0.180132
TCGA-DD-A1EL-01A	Tumor	0.269281	0.240335	0.140179	0.201513	0.148693
TCGA-DD-AACG-01A	Tumor	0.278952	0.213187	0.102387	0.213605	0.191869
TCGA-DD-A39V-01A	Tumor	0.239423	0.16652	0.247976	0.164622	0.181459
TCGA-DD-AACO-01A	Tumor	0.386762	0.197402	0.084478	0.118854	0.212504
TCGA-UB-A7MC-01A	Tumor	0.290334	0.208612	0.130799	0.197547	0.172709
TCGA-DD-A4NB-01A	Tumor	0.347791	0.104375	0.16597	0.223925	0.157938
TCGA-DD-AAE1-01A	Tumor	0.239458	0.177922	0.129146	0.278805	0.17467
TCGA-BC-A10S-01A	Tumor	0.290957	0.133056	0.191466	0.195507	0.189014
TCGA-ED-A7XP-01A	Tumor	0.320534	0.156379	0.131616	0.16721	0.224261
TCGA-DD-A73B-01A	Tumor	0.231647	0.217946	0.121802	0.317011	0.111593
TCGA-2Y-A9HA-01A	Tumor	0.224735	0.167985	0.133059	0.281898	0.192323
TCGA-DD-A118-01A	Tumor	0.380095	0.143715	0.183376	0.134781	0.158033
TCGA-LG-A9QD-01A	Tumor	0.367846	0.123606	0.116962	0.174286	0.217299
TCGA-DD-AAC9-01A	Tumor	0.293336	0.142127	0.167637	0.247955	0.148945
TCGA-DD-AACH-01A	Tumor	0.290741	0.274589	0.0849086	0.243148	0.106614
TCGA-2Y-A9HB-01A	Tumor	0.331141	0.155183	0.0977044	0.218502	0.19747
TCGA-ED-A627-01A	Tumor	0.388938	0.106778	0.105631	0.194905	0.203748
TCGA-G3-A25Y-01A	Tumor	0.340779	0.206635	0.154742	0.155057	0.142786
TCGA-UB-A7ME-01A	Tumor	0.275046	0.163481	0.189629	0.24049	0.131354
TCGA-CC-5264-01A	Tumor	0.179942	0.313586	0.00796333	0.309585	0.188923
TCGA-G3-AAV6-01A	Tumor	0.210972	0.262004	0.207959	0.238917	0.0801477
TCGA-DD-AADF-01A	Tumor	0.253717	0.22482	0.223832	0.153506	0.144125
TCGA-ED-A4XI-01A	Tumor	0.38759	0.115895	0.0900242	0.247083	0.159408
TCGA-FV-A3I0-01A	Tumor	0.191469	0.145354	0.498133	0.140797	0.0242475
TCGA-DD-AAW3-01A	Tumor	0.272998	0.138559	0.175737	0.23788	0.174827
TCGA-ZP-A9D2-01A	Tumor	0.435842	0.165045	0.122355	0.187969	0.0887907
TCGA-G3-A6UC-01A	Tumor	0.305915	0.129748	0.178179	0.191886	0.194271
TCGA-DD-A73D-01A	Tumor	0.305832	0.132275	0.210075	0.159618	0.1922
TCGA-RG-A7D4-01A	Tumor	0.293233	0.198393	0.118945	0.227067	0.162362
TCGA-DD-A1EE-01A	Tumor	0.282131	0.177932	0.0764414	0.276372	0.187123
TCGA-BC-A216-01A	Tumor	0.265806	0.283422	0.0322937	0.292554	0.125925
TCGA-CC-A7IJ-01A	Tumor	0.275472	0.407052	0.139503	0.177972	0
TCGA-G3-A3CJ-01A	Tumor	0.345608	0.128539	0.169397	0.237955	0.118501
TCGA-K7-A5RF-01A	Tumor	0.446345	0.101979	0.0909068	0.142995	0.217775
TCGA-G3-AAUZ-01A	Tumor	0.343424	0.183221	0.103676	0.167139	0.20254
TCGA-DD-AADJ-01A	Tumor	0.300555	0.145668	0.178466	0.21966	0.155651
TCGA-CC-A9FU-01A	Tumor	0.252261	0.219547	0.13788	0.289365	0.100947
TCGA-XR-A8TC-01A	Tumor	0.343365	0.165028	0.0488543	0.24486	0.197893
TCGA-5C-A9VH-01A	Tumor	0.35965	0.149365	0.13936	0.191736	0.159889
TCGA-ZS-A9CG-01A	Tumor	0.248119	0.124512	0.177594	0.283042	0.166733
TCGA-WQ-AB4B-01A	Tumor	0.269865	0.153958	0.204742	0.226386	0.145049
TCGA-DD-A11A-01A	Tumor	0.283393	0.178152	0.136528	0.272465	0.129461
TCGA-BW-A5NQ-01A	Tumor	0.335884	0.232534	0.124745	0.195976	0.110861
TCGA-DD-A1EJ-01A	Tumor	0.174962	0.174426	0.18161	0.343695	0.125307
TCGA-CC-A8HS-01A	Tumor	0.208771	0.289252	0.157917	0.206568	0.137492
TCGA-DD-A4NV-01A	Tumor	0.264927	0.132436	0.152232	0.292007	0.158399
TCGA-2Y-A9H8-01A	Tumor	0.220217	0.192108	0.202404	0.250281	0.13499
TCGA-ED-A7PY-01A	Tumor	0.373617	0.150656	0.0878101	0.192005	0.195912
TCGA-DD-AADR-01A	Tumor	0.2321	0.203734	0.165026	0.23109	0.168051
TCGA-FV-A495-01A	Tumor	0.36958	0.173828	0.154916	0.112003	0.189673
TCGA-G3-A25V-01A	Tumor	0.333671	0.131711	0.104809	0.258015	0.171793
TCGA-DD-A3A2-01A	Tumor	0.33112	0.121126	0.222591	0.286571	0.0385923
TCGA-FV-A496-01A	Tumor	0.369821	0.136513	0.0693041	0.239463	0.184898
TCGA-DD-AACV-01A	Tumor	0.231515	0.269913	0.0629073	0.206357	0.229308
TCGA-GJ-A9DB-01A	Tumor	0.310822	0.172415	0.100107	0.250901	0.165755
TCGA-G3-A5SJ-01A	Tumor	0.306791	0.177232	0.174824	0.210863	0.130289
TCGA-DD-A73G-01A	Tumor	0.199622	0.147543	0.300645	0.196361	0.155829
TCGA-DD-A39X-01A	Tumor	0.231674	0.129226	0.274768	0.260378	0.103953
TCGA-CC-A8HU-01A	Tumor	0.18806	0.261704	0.17127	0.192393	0.186573
TCGA-DD-AADD-01A	Tumor	0.210551	0.218101	0.128683	0.244775	0.197889
TCGA-BD-A2L6-01A	Tumor	0.299322	0.205229	0.172396	0.171019	0.152034
TCGA-ED-A7PX-01A	Tumor	0.157071	0.190111	0.313385	0.317445	0.0219872
TCGA-2Y-A9GW-01A	Tumor	0.296878	0.155438	0.136489	0.196065	0.215131
TCGA-G3-A25S-01A	Tumor	0.237217	0.173122	0.234777	0.158734	0.19615
TCGA-XR-A8TD-01A	Tumor	0.213579	0.20916	0.122451	0.318887	0.135922
TCGA-DD-AADV-01A	Tumor	0.31194	0.212612	0.0801995	0.211146	0.184102
TCGA-DD-AAEI-01A	Tumor	0.250941	0.221059	0.142272	0.202676	0.183052
TCGA-DD-A39W-01A	Tumor	0.352465	0.159696	0.115559	0.269368	0.102911
TCGA-2Y-A9H6-01A	Tumor	0.366089	0.13132	0.150737	0.202158	0.149697
TCGA-UB-A7MA-01A	Tumor	0.296682	0.256016	0.0992295	0.192828	0.155244
TCGA-DD-A1EC-01A	Tumor	0.371423	0.164469	0.22708	0.14068	0.0963483
TCGA-CC-A5UE-01A	Tumor	0.20544	0.215148	0.195618	0.226281	0.157514
TCGA-DD-AADL-01A	Tumor	0.3008	0.199785	0.111869	0.222932	0.164614
TCGA-G3-A3CK-01A	Tumor	0.268923	0.141703	0.15536	0.178802	0.255213
TCGA-PD-A5DF-01A	Tumor	0.247393	0.189903	0.16264	0.229838	0.170227
TCGA-FV-A3R3-01A	Tumor	0.456881	0.0874183	0.121355	0.150779	0.183566
TCGA-G3-A5SI-01A	Tumor	0.307681	0.298132	0.0722534	0.166064	0.155869
TCGA-FV-A2QR-01A	Tumor	0.248309	0.143527	0.171836	0.22483	0.211498
TCGA-DD-A73C-01A	Tumor	0.259283	0.132462	0.253941	0.308014	0.0463006
TCGA-DD-AAVW-01A	Tumor	0.286606	0.146421	0.0669177	0.313574	0.186481
TCGA-2Y-A9GU-01A	Tumor	0.39252	0.14924	0.161483	0.143412	0.153345
TCGA-EP-A3RK-01A	Tumor	0.341255	0.195132	0.125594	0.163406	0.174613
TCGA-CC-A5UD-01A	Tumor	0.139508	0.315156	0.14599	0.27247	0.126876
TCGA-DD-AA3A-01A	Tumor	0.0881085	0.418271	0.388267	0.0980503	0.00730328
TCGA-RC-A6M5-01A	Tumor	0.333882	0.103355	0.196783	0.208931	0.157049
TCGA-DD-A3A7-01A	Tumor	0.176748	0.157368	0.190146	0.292494	0.183244
TCGA-RC-A7SF-01A	Tumor	0.283136	0.174765	0.0667741	0.296734	0.17859
TCGA-XR-A8TE-01A	Tumor	0.32025	0.125802	0.0954435	0.316695	0.14181
TCGA-BW-A5NP-01A	Tumor	0.205421	0.197834	0.171561	0.293649	0.131536
TCGA-DD-AADP-01A	Tumor	0.359139	0.161722	0.0673193	0.257773	0.154046
TCGA-BC-4072-01B	Tumor	0.339395	0.208269	0.103514	0.215097	0.133724
TCGA-DD-AACA-01A	Tumor	0.238432	0.200205	0.127386	0.257575	0.176402
TCGA-DD-AADO-01A	Tumor	0.238103	0.157048	0.137677	0.34975	0.117423
TCGA-BC-A8YO-01A	Tumor	0.358696	0.26459	0.0551158	0.171435	0.150163
TCGA-CC-A123-01A	Tumor	0.342109	0.155166	0.191989	0.210349	0.100386
TCGA-DD-A73A-01A	Tumor	0.327992	0.144933	0.11054	0.259979	0.156556
TCGA-DD-AAEG-01A	Tumor	0.3597	0.139512	0.151675	0.164041	0.185071
TCGA-DD-AAE9-01A	Tumor	0.256209	0.181814	0.185006	0.196822	0.18015
TCGA-EP-A26S-01A	Tumor	0.318828	0.143833	0.164447	0.241437	0.131455
TCGA-DD-A3A9-01A	Tumor	0.329435	0.130126	0.247409	0.211385	0.0816448
TCGA-DD-AACF-01A	Tumor	0.256608	0.257679	0.162159	0.164399	0.159155
TCGA-2Y-A9H4-01A	Tumor	0.22153	0.185811	0.233037	0.208364	0.151258
TCGA-RC-A6M4-01A	Tumor	0.307755	0.163029	0.146791	0.231146	0.15128
TCGA-GJ-A3OU-01A	Tumor	0.2892	0.144183	0.124045	0.298821	0.143751
TCGA-CC-5261-01A	Tumor	0.386108	0.232553	0	0.183393	0.197946
TCGA-DD-A4NS-01A	Tumor	0.382762	0.126371	0.085818	0.22061	0.184439
TCGA-2Y-A9H9-01A	Tumor	0.329013	0.190178	0.135936	0.160159	0.184714
TCGA-CC-A3MC-01A	Tumor	0.346363	0.226601	0.0750753	0.190227	0.161734
TCGA-ES-A2HT-01A	Tumor	0.355737	0.128778	0.22559	0.166108	0.123787
TCGA-DD-AAEK-01A	Tumor	0.309259	0.147141	0.0830906	0.276233	0.184277
TCGA-MI-A75H-01A	Tumor	0.282669	0.166748	0.22049	0.142814	0.187278
TCGA-DD-A4ND-01A	Tumor	0.232853	0.157101	0.156639	0.294482	0.158926
TCGA-WJ-A86L-01A	Tumor	0.241023	0.154965	0.13249	0.31617	0.155352
TCGA-ED-A66Y-01A	Tumor	0.367201	0.261538	0.0473446	0.152482	0.171434
TCGA-MR-A520-01A	Tumor	0.351992	0.116677	0.153909	0.266691	0.110731
TCGA-DD-AADN-01A	Tumor	0.20877	0.196627	0.16992	0.318144	0.10654
TCGA-DD-A4NG-01A	Tumor	0.268497	0.165582	0.056353	0.299449	0.210119
TCGA-KR-A7K8-01A	Tumor	0.269405	0.160682	0.179187	0.186221	0.204506
TCGA-DD-AAVY-01A	Tumor	0.303908	0.142991	0.200193	0.171258	0.18165
TCGA-BC-A3KG-01A	Tumor	0.165605	0.382415	0.107266	0.160502	0.184212
TCGA-DD-A1ED-01A	Tumor	0.361041	0.0944263	0.144681	0.19364	0.206212
TCGA-DD-A4NL-01A	Tumor	0.3906	0.122766	0.0393364	0.250551	0.196746
TCGA-UB-AA0U-01A	Tumor	0.306645	0.252845	0.0186477	0.249431	0.172431
TCGA-RC-A6M3-01A	Tumor	0.200771	0.2462	0.329324	0.185819	0.0378857
TCGA-CC-A3MB-01A	Tumor	0.191149	0.2497	0.111421	0.327597	0.120132
TCGA-DD-A39Z-01A	Tumor	0.312487	0.149114	0.16466	0.258126	0.115612
TCGA-ZS-A9CD-01A	Tumor	0.336609	0.135453	0.125483	0.192637	0.209817
TCGA-DD-A1EA-01A	Tumor	0.433376	0.147647	0.0884614	0.145457	0.185058
TCGA-CC-A7IL-01A	Tumor	0.260341	0.165519	0.187027	0.24073	0.146383
TCGA-CC-A8HT-01A	Tumor	0.220726	0.266828	0.153245	0.231772	0.127429
TCGA-DD-AACN-01A	Tumor	0.291271	0.120871	0.194483	0.203263	0.190111
TCGA-K7-A5RG-01A	Tumor	0.326002	0.199231	0.0968046	0.184265	0.193697
TCGA-ED-A459-01A	Tumor	0.172454	0.219229	0.151291	0.261721	0.195304
TCGA-G3-A25T-01A	Tumor	0.123534	0.284513	0.404633	0.137188	0.0501325
TCGA-RC-A7S9-01A	Tumor	0.274158	0.241731	0.119587	0.226022	0.138501
TCGA-RC-A7SH-01A	Tumor	0.161206	0.181624	0.224835	0.310021	0.122314
TCGA-BC-A10T-01A	Tumor	0.275279	0.165417	0.206607	0.176757	0.175941
TCGA-DD-AAVZ-01A	Tumor	0.359339	0.15196	0.112824	0.18036	0.195517
TCGA-DD-AADY-01A	Tumor	0.387532	0.173493	0.113134	0.186055	0.139786
TCGA-DD-AACC-01A	Tumor	0.291308	0.153121	0.121076	0.242886	0.191609
TCGA-DD-AAVR-01A	Tumor	0.405532	0.121846	0.153019	0.161399	0.158204
TCGA-DD-A119-01A	Tumor	0.369364	0.154069	0.148464	0.141904	0.186198
TCGA-BC-A217-01A	Tumor	0.221134	0.224615	0.202392	0.179376	0.172483
TCGA-G3-AAV1-01A	Tumor	0.325869	0.153339	0.098405	0.269594	0.152793
TCGA-DD-A3A3-01A	Tumor	0.294468	0.15288	0.0588488	0.277703	0.2161
TCGA-G3-A3CG-01A	Tumor	0.326063	0.149725	0.105984	0.25075	0.167478
TCGA-DD-A4NR-01A	Tumor	0.322449	0.163714	0.0594552	0.26245	0.191931
TCGA-DD-AADQ-01A	Tumor	0.283458	0.151501	0.195023	0.165737	0.204281
TCGA-2Y-A9H1-01A	Tumor	0.340287	0.129019	0.0849188	0.243637	0.202138
TCGA-DD-AADI-01A	Tumor	0.325704	0.147906	0.236007	0.14421	0.146174
TCGA-DD-A1EG-01A	Tumor	0.308563	0.172584	0.120235	0.252095	0.146523
TCGA-WX-AA44-01A	Tumor	0.272076	0.184191	0.084178	0.260669	0.198887
TCGA-DD-AAVU-01A	Tumor	0.238727	0.179462	0.234654	0.151047	0.196109
TCGA-5C-A9VG-01A	Tumor	0.247175	0.212257	0.266326	0.123936	0.150306
TCGA-CC-A7IE-01A	Tumor	0.245171	0.182377	0.114464	0.301641	0.156347
TCGA-FV-A2QQ-01A	Tumor	0.345644	0.138201	0.141756	0.158418	0.21598
TCGA-ED-A7PZ-01A	Tumor	0.114583	0.190206	0.312721	0.268264	0.114226
TCGA-K7-A6G5-01A	Tumor	0.320678	0.152522	0.098241	0.249873	0.178686
TCGA-DD-AACU-01A	Tumor	0.2562	0.161654	0.127658	0.256187	0.198301
TCGA-K7-AAU7-01A	Tumor	0.268157	0.148281	0.18432	0.264689	0.134553
TCGA-DD-AADB-01A	Tumor	0.284957	0.210247	0.0955267	0.26287	0.146399
TCGA-BC-A69H-01A	Tumor	0.192594	0.195729	0.190341	0.300974	0.120363
TCGA-MR-A8JO-01A	Tumor	0.327583	0.134215	0.282621	0.203305	0.0522756
TCGA-DD-AAEB-01A	Tumor	0.275786	0.127966	0.198731	0.269688	0.127829
TCGA-EP-A2KC-01A	Tumor	0.360382	0.15254	0.107562	0.223823	0.155693
TCGA-DD-AAW2-01A	Tumor	0.268542	0.186718	0.129392	0.273864	0.141484
TCGA-WX-AA46-01A	Tumor	0.338144	0.112181	0.155897	0.202643	0.191136
TCGA-ZP-A9D1-01A	Tumor	0.301733	0.132121	0.121649	0.204809	0.239688
TCGA-CC-A7IH-01A	Tumor	0.265836	0.16556	0.174808	0.237145	0.156651
TCGA-MI-A75I-01A	Tumor	0.233655	0.173002	0.173671	0.268913	0.150759
TCGA-CC-A9FV-01A	Tumor	0.547959	0.0345086	0.309208	0.108324	0
TCGA-BD-A3ER-01A	Tumor	0.2813	0.134248	0.144876	0.274455	0.165122
TCGA-DD-AADC-01A	Tumor	0.156532	0.268679	0.120738	0.261846	0.192205
TCGA-DD-AACX-01A	Tumor	0.29907	0.17719	0.0665455	0.297048	0.160146
TCGA-G3-AAV7-01A	Tumor	0.123843	0.350295	0.0596056	0.343843	0.122413
TCGA-2Y-A9GZ-01A	Tumor	0.370522	0.136835	0.159129	0.172321	0.161193
TCGA-G3-AAV3-01A	Tumor	0.25167	0.190424	0.154043	0.248476	0.155386
TCGA-5R-AA1C-01A	Tumor	0.363189	0.140938	0.179115	0.165398	0.15136
TCGA-DD-A4NP-01A	Tumor	0.311932	0.114935	0.148584	0.280677	0.143873
TCGA-DD-AAW0-01A	Tumor	0.251801	0.135316	0.122788	0.302342	0.187754
TCGA-2Y-A9H5-01A	Tumor	0.335192	0.14738	0.112883	0.253651	0.150895
TCGA-FV-A4ZP-01A	Tumor	0.122364	0.220594	0.217224	0.301281	0.138538
TCGA-G3-A5SM-01A	Tumor	0.370063	0.158523	0.152903	0.183037	0.135474
TCGA-DD-AAD6-01A	Tumor	0.224384	0.20378	0.0880493	0.290841	0.192946
TCGA-EP-A2KB-01A	Tumor	0.274964	0.169185	0.140525	0.241169	0.174157
TCGA-DD-A4NH-01A	Tumor	0.174359	0.172651	0.121382	0.332476	0.199133
TCGA-DD-AACB-01A	Tumor	0.224365	0.18863	0.152241	0.263932	0.170832
TCGA-DD-A4NO-01A	Tumor	0.316758	0.143487	0.0864469	0.253823	0.199485
TCGA-4R-AA8I-01A	Tumor	0.377723	0.148011	0.152942	0.142779	0.178545
TCGA-2Y-A9H3-01A	Tumor	0.355671	0.123804	0.273098	0.111702	0.135725
TCGA-NI-A4U2-01A	Tumor	0.292849	0.118269	0.321455	0.230096	0.037331
TCGA-BW-A5NO-01A	Tumor	0.253164	0.165266	0.170261	0.200879	0.210429
TCGA-BC-A10Y-01A	Tumor	0.269919	0.223706	0.168663	0.152427	0.185286
TCGA-DD-A4NJ-01A	Tumor	0.288411	0.258012	0.0576545	0.178542	0.21738
TCGA-G3-A3CH-01A	Tumor	0.38067	0.201735	0.0643014	0.178149	0.175145
TCGA-2Y-A9GY-01A	Tumor	0.179347	0.220077	0.195116	0.222607	0.182853
TCGA-DD-A3A6-01A	Tumor	0.303293	0.0605856	0.475624	0.160498	0
TCGA-DD-A4NN-01A	Tumor	0.297145	0.237856	0.183633	0.177317	0.104048
TCGA-DD-A3A1-01A	Tumor	0.245282	0.153696	0.167466	0.265579	0.167978
TCGA-DD-AAVX-01A	Tumor	0.299485	0.126838	0.147747	0.190094	0.235836
TCGA-BC-A10R-01A	Tumor	0.377094	0.127835	0.160709	0.225961	0.108401
TCGA-LG-A6GG-01A	Tumor	0.339921	0.1239	0.169087	0.165128	0.201965
TCGA-CC-A8HV-01A	Tumor	0.155795	0.189667	0.163003	0.290961	0.200573
TCGA-ED-A82E-01A	Tumor	0.265509	0.18521	0.464355	0.0834752	0.00145071
TCGA-DD-AACJ-01A	Tumor	0.314695	0.15005	0.15785	0.223435	0.153971
TCGA-DD-AADK-01A	Tumor	0.31078	0.169179	0.0957442	0.279016	0.145281
TCGA-CC-A1HT-01A	Tumor	0.153887	0.303679	0.245817	0.258332	0.0382843
TCGA-QA-A7B7-01A	Tumor	0.229081	0.293664	0.167145	0.115634	0.194476
TCGA-DD-A3A4-01A	Tumor	0.400432	0.116288	0.129317	0.131957	0.222006
TCGA-DD-AAE3-01A	Tumor	0.331278	0.130675	0.201757	0.145716	0.190574
TCGA-XR-A8TF-01A	Tumor	0.294875	0.159473	0.243778	0.157352	0.144521
TCGA-WX-AA47-01A	Tumor	0.237015	0.147805	0.317257	0.183729	0.114194
TCGA-DD-AACQ-01A	Tumor	0.21754	0.136849	0.204788	0.294096	0.146726
TCGA-2V-A95S-01A	Tumor	0.269449	0.17839	0.138415	0.23356	0.180186
TCGA-CC-A7II-01A	Tumor	0.103337	0.447533	0.291145	0.140679	0.0173065
TCGA-DD-A116-01A	Tumor	0.243068	0.179611	0.214099	0.253042	0.110181
TCGA-HP-A5MZ-01A	Tumor	0.294059	0.12638	0.122591	0.283678	0.173292
TCGA-DD-A1EI-01A	Tumor	0.29067	0.147678	0.116877	0.275394	0.169381
TCGA-DD-AADW-01A	Tumor	0.274918	0.275501	0.0378144	0.284837	0.12693
TCGA-DD-A115-01A	Tumor	0.322771	0.170407	0.147221	0.206113	0.153489
TCGA-RC-A7SK-01A	Tumor	0.362756	0.154464	0.141531	0.17982	0.161428
TCGA-ED-A66X-01A	Tumor	0.315618	0.168853	0.114058	0.247742	0.15373
TCGA-DD-AAE2-01A	Tumor	0.327128	0.143994	0.172647	0.185561	0.170669
TCGA-DD-A4NE-01A	Tumor	0.265615	0.28299	0.0758735	0.202323	0.173199
TCGA-DD-AAVV-01A	Tumor	0.28037	0.143204	0.170122	0.191101	0.215203
TCGA-DD-AAD0-01A	Tumor	0.199207	0.19735	0.100552	0.289312	0.21358
TCGA-T1-A6J8-01A	Tumor	0.238504	0.146724	0.218286	0.259	0.137486
TCGA-ZP-A9CZ-01A	Tumor	0.31872	0.250174	0.09484	0.206329	0.129937
TCGA-BC-A69I-01A	Tumor	0.345372	0.134703	0.172775	0.134405	0.212745
TCGA-UB-A7MB-01A	Tumor	0.276809	0.295206	0.0373421	0.238033	0.15261
TCGA-FV-A23B-01A	Tumor	0.252275	0.185172	0.0783826	0.284232	0.199938
TCGA-EP-A2KA-01A	Tumor	0.285306	0.186354	0.147386	0.220029	0.160925
TCGA-ZP-A9CY-01A	Tumor	0.386562	0.143239	0.0321578	0.252687	0.185354
TCGA-DD-AACZ-01A	Tumor	0.148372	0.165044	0.161845	0.34662	0.178119
TCGA-DD-AAED-01A	Tumor	0.248765	0.131903	0.187233	0.292791	0.139309
TCGA-DD-AAD2-01A	Tumor	0.272592	0.163573	0.0962991	0.303548	0.163987
TCGA-DD-A73F-01A	Tumor	0.243679	0.20011	0.146999	0.249696	0.159516
TCGA-ZS-A9CF-01A	Tumor	0.310688	0.221612	0.0488659	0.161094	0.25774
TCGA-CC-A7IK-01A	Tumor	0.189069	0.20692	0.166415	0.262136	0.175461
TCGA-CC-5258-01A	Tumor	0.259688	0.235715	0.00331788	0.297592	0.203687
TCGA-DD-A1EH-01A	Tumor	0.408306	0.184459	0.0270472	0.233655	0.146533
TCGA-DD-AACW-01A	Tumor	0.243307	0.230308	0.133992	0.232524	0.15987
TCGA-BC-A5W4-01A	Tumor	0.229987	0.15131	0.239514	0.198485	0.180704
TCGA-BC-A10U-01A	Tumor	0.325653	0.135092	0.0286517	0.32738	0.183223
TCGA-EP-A12J-01A	Tumor	0.257538	0.153951	0.160871	0.238254	0.189385
TCGA-MI-A75E-01A	Tumor	0.319132	0.15587	0.0751597	0.249227	0.200611
TCGA-G3-A5SK-01A	Tumor	0.327357	0.116505	0.128453	0.209869	0.217816
TCGA-DD-AACL-01A	Tumor	0.156039	0.220987	0.20951	0.255344	0.15812
TCGA-DD-AADU-01A	Tumor	0.281811	0.134951	0.159433	0.23858	0.185225
TCGA-DD-AACT-01A	Tumor	0.407895	0.135789	0.120317	0.165567	0.170431
TCGA-DD-A1EF-01A	Tumor	0.229183	0.174618	0.117288	0.29631	0.182601
TCGA-RC-A7SB-01A	Tumor	0.257655	0.175259	0.208909	0.192913	0.165264
TCGA-DD-AAEA-01A	Tumor	0.303762	0.172669	0.142	0.244428	0.137142
TCGA-G3-A3CI-01A	Tumor	0.378884	0.112664	0.128482	0.21001	0.16996
TCGA-DD-A4NA-01A	Tumor	0.123977	0.195284	0.481258	0.199481	0
TCGA-KR-A7K7-01A	Tumor	0.316649	0.199242	0.101837	0.15402	0.228251
TCGA-G3-AAV4-01A	Tumor	0.254295	0.14918	0.265625	0.224677	0.106224
TCGA-CC-5259-01A	Tumor	0.289864	0.146918	0.114374	0.316986	0.131857
TCGA-G3-A7M9-01A	Tumor	0.0521071	0.382123	0.226382	0.262929	0.0764594
TCGA-G3-A7M6-01A	Tumor	0.348623	0.204724	0.135487	0.153786	0.157379
TCGA-DD-AAW1-01A	Tumor	0.280129	0.135053	0.141617	0.251509	0.191692
TCGA-BC-4073-01B	Tumor	0.267475	0.182561	0.0375674	0.374778	0.137619
TCGA-CC-A3M9-01A	Tumor	0.0861666	0.514207	0.280545	0.093737	0.0253446
TCGA-DD-AADG-01A	Tumor	0.245575	0.151257	0.208898	0.232006	0.162264
TCGA-DD-AADA-01A	Tumor	0.357825	0.112497	0.192124	0.187935	0.149619
TCGA-ED-A8O6-01A	Tumor	0.220961	0.158437	0.146101	0.321976	0.152526
TCGA-RC-A6M6-01A	Tumor	0.211543	0.208809	0.152801	0.212689	0.214158
TCGA-DD-AACI-01A	Tumor	0.354291	0.128179	0.160384	0.169113	0.188033
TCGA-DD-AAC8-01A	Tumor	0.368362	0.145159	0.137059	0.170743	0.178677
TCGA-3K-AAZ8-01A	Tumor	0.383018	0.153754	0.118235	0.138837	0.206156
TCGA-5C-AAPD-01A	Tumor	0.207795	0.220343	0.236883	0.181518	0.153462
TCGA-G3-A7M5-01A	Tumor	0.233519	0.161224	0.216417	0.163721	0.225119
TCGA-MI-A75G-01A	Tumor	0.204747	0.155972	0.1811	0.32663	0.131551
TCGA-DD-A113-01A	Tumor	0.407001	0.228862	0.0353809	0.176511	0.152244
TCGA-ED-A8O5-01A	Tumor	0.440639	0.157168	0.0923716	0.167226	0.142596
TCGA-MI-A75C-01A	Tumor	0.297529	0.148224	0.125941	0.226388	0.201919
TCGA-DD-A39Z-11A	Normal	0.342196	0.129823	0.110967	0.271732	0.145281
TCGA-DD-A1EC-11A	Normal	0.45165	0.103592	0.0653763	0.182443	0.196939
TCGA-FV-A3I0-11A	Normal	0.385819	0.0988122	0.086689	0.22653	0.20215
TCGA-EP-A3RK-11A	Normal	0.370282	0.121563	0.0996422	0.261253	0.147259
TCGA-DD-A39V-11A	Normal	0.433233	0.123018	0.0571575	0.160573	0.226018
TCGA-FV-A2QR-11A	Normal	0.393929	0.116516	0.0767534	0.184352	0.228449
TCGA-DD-A11A-11A	Normal	0.378218	0.0889058	0.129925	0.164556	0.238395
TCGA-DD-A1EI-11A	Normal	0.405552	0.123679	0.112589	0.192424	0.165756
TCGA-BC-A216-11A	Normal	0.371321	0.129825	0.0940462	0.188281	0.216528
TCGA-DD-A118-11A	Normal	0.335195	0.104169	0.143377	0.192516	0.224743
TCGA-BC-A10R-11A	Normal	0.411977	0.100386	0.0485617	0.205728	0.233347
TCGA-BC-A10Y-11A	Normal	0.403431	0.116725	0.0783122	0.203571	0.197962
TCGA-DD-A119-11A	Normal	0.453737	0.110975	0.0345888	0.189352	0.211347
TCGA-DD-A11C-11A	Normal	0.345208	0.104254	0.125399	0.259955	0.165184
TCGA-DD-A1EJ-11A	Normal	0.383282	0.106148	0.118284	0.212212	0.180074
TCGA-DD-A116-11A	Normal	0.43946	0.111562	0.0851992	0.199204	0.164575
TCGA-DD-A1EB-11A	Normal	0.349442	0.105411	0.120563	0.286911	0.137673
TCGA-DD-A1EE-11A	Normal	0.471597	0.095508	0.0847694	0.155329	0.192797
TCGA-DD-A39W-11A	Normal	0.410407	0.110469	0.099963	0.184981	0.19418
TCGA-DD-A114-11A	Normal	0.38868	0.12676	0.0652012	0.247459	0.171899
TCGA-FV-A3R2-11A	Normal	0.417774	0.0974594	0.151154	0.178775	0.154837
TCGA-BC-A10X-11A	Normal	0.359386	0.108399	0.0904007	0.194447	0.247367
TCGA-DD-A1EH-11A	Normal	0.400819	0.117696	0.088214	0.233698	0.159573
TCGA-DD-A1EL-11A	Normal	0.384075	0.124633	0.0637434	0.242321	0.185228
TCGA-DD-A113-11A	Normal	0.30183	0.105358	0.118918	0.295547	0.178347
TCGA-DD-A11B-11A	Normal	0.392746	0.111138	0.0915536	0.25121	0.153352
TCGA-BC-A10U-11A	Normal	0.386833	0.0911734	0.117072	0.170542	0.234379
TCGA-EP-A12J-11A	Normal	0.382284	0.120631	0.0896764	0.262061	0.145347
TCGA-FV-A23B-11A	Normal	0.361259	0.114264	0.0856402	0.265314	0.173523
TCGA-BC-A110-11A	Normal	0.322289	0.0954686	0.155963	0.168415	0.257864
TCGA-DD-A11D-11A	Normal	0.476206	0.101627	0.0765034	0.138027	0.207636
TCGA-EP-A26S-11A	Normal	0.362982	0.12023	0.109692	0.258477	0.148618
TCGA-DD-A3A4-11A	Normal	0.371371	0.115583	0.18396	0.166706	0.16238
TCGA-DD-A3A3-11A	Normal	0.418425	0.0905276	0.132808	0.158527	0.199712
TCGA-ES-A2HT-11A	Normal	0.417674	0.122479	0.107345	0.133598	0.218904
TCGA-BC-A10Q-11A	Normal	0.383236	0.122956	0.06826	0.209296	0.216252
TCGA-BD-A3EP-11A	Normal	0.381264	0.105796	0.105614	0.23062	0.176706
TCGA-DD-A3A6-11A	Normal	0.334071	0.109332	0.195741	0.187099	0.173757
TCGA-DD-A3A1-11A	Normal	0.452007	0.113347	0.0843421	0.128238	0.222066
TCGA-BD-A2L6-11A	Normal	0.432592	0.089756	0.0979164	0.163566	0.21617
TCGA-DD-A3A2-11A	Normal	0.427199	0.107836	0.0979597	0.179704	0.1873
TCGA-DD-A3A8-11A	Normal	0.38754	0.110788	0.0974993	0.231185	0.172988
TCGA-BC-A10W-11A	Normal	0.374034	0.104749	0.0906729	0.203724	0.226819
TCGA-DD-A3A5-11A	Normal	0.34643	0.115663	0.120524	0.20102	0.216363
TCGA-DD-A1EG-11A	Normal	0.403615	0.115658	0.0478438	0.236197	0.196686
TCGA-BC-A10Z-11A	Normal	0.399103	0.0907765	0.135696	0.164302	0.210123
TCGA-BC-A10T-11A	Normal	0.415946	0.112317	0.0905951	0.18249	0.198653
TCGA-DD-A39X-11A	Normal	0.358678	0.118144	0.108312	0.280658	0.134208
TCGA-G3-A3CH-11A	Normal	0.464104	0.113156	0.094083	0.138969	0.189688
TCGA-FV-A3I1-11A	Normal	0.441878	0.114967	0.107093	0.161242	0.174821

## Sheet: ICGC-LIRI-JP myeloid
Table S6-2. The relative proportion of myeloid cell subpopulations in liver myeloid cells and T cell subpopulations in liver T cells in TCGA-LIHC and ICGC-LIRI-JP cohorts, analyzed by CIBERSORTx, related to Figures 5 and 6 (myeloid cells in ICGC-LIRI-JP)
Sample	Phenotype	C1QA+ Macrophages	Cycling Macrophages	DCs	SPP1+ Macrophages	VCAN+ Macrophages
SP192724	Normal	0.273135	0.127388	0.146356	0.200737	0.252383
SP192725	Normal	0.314376	0.0953834	0.162872	0.176205	0.251164
SP192727	Normal	0.3531	0.144833	0.111051	0.212517	0.178499
SP192723	Normal	0.306503	0.143972	0.127732	0.197885	0.223908
SP192721	Normal	0.412691	0.13575	0.128035	0.154717	0.168808
SP192720	Normal	0.361667	0.132911	0.0856687	0.249916	0.169837
SP192717	Normal	0.355013	0.137701	0.111431	0.225585	0.17027
SP192718	Normal	0.36389	0.141768	0.105484	0.208476	0.180382
SP192719	Normal	0.357267	0.133437	0.114705	0.204564	0.190027
SP192716	Normal	0.373702	0.139613	0.140287	0.164894	0.181503
SP192713	Normal	0.390385	0.1305	0.11112	0.151896	0.216099
SP192715	Normal	0.338327	0.12905	0.130847	0.198605	0.203171
SP192706	Normal	0.348414	0.136653	0.137687	0.230236	0.14701
SP192709	Normal	0.371343	0.127697	0.178817	0.173158	0.148985
SP192711	Normal	0.32559	0.127102	0.0918776	0.212231	0.2432
SP192712	Normal	0.325751	0.146127	0.192134	0.173109	0.162879
SP192701	Normal	0.350931	0.141862	0.104771	0.238151	0.164285
SP192702	Normal	0.308148	0.145958	0.174591	0.188933	0.18237
SP192703	Normal	0.339467	0.13811	0.125581	0.261307	0.135535
SP192704	Normal	0.334703	0.150044	0.159112	0.20672	0.149421
SP192705	Normal	0.331557	0.140076	0.188022	0.188735	0.151609
SP192699	Normal	0.302973	0.123981	0.104711	0.220314	0.248021
SP192700	Normal	0.327057	0.112643	0.102054	0.27243	0.185816
SP192697	Normal	0.365074	0.132364	0.0846011	0.23966	0.178301
SP192698	Normal	0.346872	0.127851	0.145828	0.201415	0.178034
SP192695	Normal	0.403113	0.148324	0.0721788	0.228424	0.147959
SP192696	Normal	0.341379	0.141775	0.0934568	0.214062	0.209327
SP192693	Normal	0.341043	0.145352	0.13136	0.225629	0.156616
SP192694	Normal	0.424207	0.124154	0.116159	0.180559	0.15492
SP192692	Normal	0.342973	0.141019	0.109992	0.210778	0.195237
SP192691	Normal	0.285108	0.134211	0.106446	0.31116	0.163075
SP135392	Normal	0.323164	0.131711	0.148762	0.214389	0.181973
SP135394	Normal	0.00409483	0.237962	0.437242	0.298361	0.0223394
SP135384	Normal	0.283357	0.171566	0.126908	0.213631	0.204537
SP135385	Normal	0.287328	0.149084	0.144303	0.272435	0.14685
SP135370	Normal	0.303361	0.130718	0.143644	0.227336	0.194942
SP99273	Normal	0.478694	0.100483	0.119296	0.105413	0.196113
SP135368	Normal	0.332784	0.115542	0.112557	0.204178	0.234939
SP135377	Normal	0.345188	0.143012	0.134069	0.214098	0.163632
SP192661	Normal	0.380485	0.111075	0.10738	0.192063	0.208997
SP192651	Normal	0.385059	0.139534	0.177787	0.136297	0.161324
SP192654	Normal	0.353395	0.126279	0.0923501	0.212113	0.215862
SP192649	Normal	0.336741	0.109067	0.140727	0.177874	0.235592
SP135365	Normal	0.305392	0.14123	0.139236	0.22209	0.192051
SP192631	Normal	0.338862	0.140248	0.120584	0.209759	0.190547
SP135361	Normal	0.31092	0.153053	0.186974	0.183425	0.165628
SP135358	Normal	0.288144	0.134965	0.12693	0.251211	0.198751
SP135353	Normal	0.31758	0.138108	0.104298	0.297623	0.142392
SP135344	Normal	0.39354	0.130372	0.131386	0.236642	0.108061
SP135350	Normal	0.310841	0.153638	0.147075	0.242186	0.14626
SP135338	Normal	0.328859	0.130682	0.144876	0.248635	0.146948
SP135341	Normal	0.322462	0.108373	0.173189	0.217082	0.178894
SP135333	Normal	0.374063	0.137057	0.0970368	0.213987	0.177856
SP192532	Normal	0.391173	0.137984	0.132938	0.198704	0.1392
SP135329	Normal	0.419949	0.137835	0.0913995	0.184499	0.166318
SP135322	Normal	0.405943	0.125515	0.051987	0.258874	0.157682
SP135314	Normal	0.354253	0.151325	0.128839	0.241823	0.12376
SP135318	Normal	0.347699	0.133102	0.0877861	0.292945	0.138467
SP135306	Normal	0.354606	0.163656	0.118065	0.197233	0.166439
SP135309	Normal	0.349486	0.132771	0.10654	0.23721	0.173993
SP135295	Normal	0.382674	0.123153	0.144159	0.188191	0.161823
SP135300	Normal	0.41497	0.124535	0.0994379	0.180884	0.180173
SP135289	Normal	0.371117	0.137097	0.115692	0.190893	0.185201
SP192485	Normal	0.366904	0.139618	0.0506637	0.253732	0.189082
SP192471	Normal	0.356716	0.140367	0.119803	0.211428	0.171687
SP192469	Normal	0.38309	0.13128	0.102276	0.220997	0.162358
SP135283	Normal	0.378051	0.129182	0.0579008	0.203257	0.23161
SP135253	Normal	0.366553	0.150142	0.0790017	0.195415	0.208889
SP135249	Normal	0.374491	0.145794	0.100946	0.244251	0.134518
SP135251	Normal	0.325731	0.145523	0.147663	0.20273	0.178353
SP135245	Normal	0.389468	0.128381	0.0911751	0.231657	0.15932
SP135247	Normal	0.391118	0.140172	0.105541	0.181294	0.181875
SP135256	Normal	0.330499	0.111116	0.0646296	0.246565	0.247191
SP135243	Normal	0.404573	0.127943	0.071381	0.212544	0.18356
SP192397	Normal	0.405461	0.149642	0.104432	0.18212	0.158345
SP192395	Normal	0.337971	0.135063	0.10981	0.232855	0.184302
SP192393	Normal	0.372766	0.13892	0.175871	0.160761	0.151682
SP135237	Normal	0.366773	0.156509	0.112862	0.199153	0.164703
SP135241	Normal	0.324843	0.101771	0.231892	0.170711	0.170783
SP135235	Normal	0.349047	0.144023	0.11849	0.216483	0.171957
SP135233	Normal	0.304215	0.117417	0.152148	0.218854	0.207367
SP191956	Normal	0.375021	0.132021	0.154169	0.17161	0.167179
SP191959	Normal	0.368189	0.157015	0.102691	0.21148	0.160625
SP191958	Normal	0.415286	0.137759	0.105196	0.188606	0.153152
SP135231	Normal	0.367319	0.145833	0.120147	0.195383	0.171317
SP191939	Normal	0.410359	0.128824	0.0977699	0.204694	0.158352
SP135229	Normal	0.370955	0.128194	0.108152	0.200054	0.192646
SP191920	Normal	0.325759	0.147456	0.108422	0.239481	0.178882
SP135227	Normal	0.295464	0.127347	0.18671	0.23117	0.159309
SP191903	Normal	0.314174	0.111082	0.147228	0.202207	0.225309
SP191892	Normal	0.356953	0.128836	0.0866366	0.244679	0.182895
SP135225	Normal	0.334871	0.127153	0.134741	0.225072	0.178163
SP135223	Normal	0.451796	0.119116	0.100114	0.179144	0.14983
SP191868	Normal	0.335834	0.134343	0.120259	0.229414	0.18015
SP191879	Normal	0.360132	0.129748	0.116255	0.228927	0.164938
SP135219	Normal	0.375092	0.120983	0.134661	0.21217	0.157094
SP135221	Normal	0.382344	0.130338	0.141147	0.197024	0.149146
SP191843	Normal	0.334594	0.140117	0.127079	0.238237	0.159973
SP191850	Normal	0.372459	0.1331	0.128493	0.205526	0.160423
SP135218	Normal	0.26192	0.124312	0.150105	0.315365	0.148299
SP135216	Normal	0.310341	0.132496	0.119824	0.244341	0.192998
SP192454	Normal	0.381321	0.116274	0.0790051	0.242869	0.18053
SP135269	Normal	0.27716	0.14049	0.169947	0.186364	0.226039
SP135279	Normal	0.302427	0.125347	0.0697244	0.289684	0.212818
SP192434	Normal	0.334657	0.146891	0.127486	0.237851	0.153115
SP135263	Normal	0.42327	0.122854	0.117662	0.211216	0.124999
SP192427	Normal	0.214719	0.10624	0.337336	0.252093	0.0896124
SP192438	Normal	0.403169	0.135847	0.121741	0.151166	0.188077
SP192439	Normal	0.313934	0.140257	0.154129	0.249758	0.141922
SP135261	Normal	0.38342	0.14216	0.11037	0.21025	0.153801
SP192422	Normal	0.312681	0.157504	0.111507	0.263482	0.154825
SP192419	Normal	0.331342	0.15744	0.0635108	0.231573	0.216133
SP135259	Normal	0.410984	0.112898	0.0759607	0.192913	0.207244
SP192420	Normal	0.354819	0.137443	0.159042	0.195417	0.15328
SP192425	Normal	0.260401	0.203059	0.159731	0.219281	0.157529
SP192261	Normal	0.350311	0.146746	0.15874	0.178736	0.165467
SP135396	Normal	0.370174	0.121771	0.114452	0.20376	0.189843
SP135401	Normal	0.294401	0.138667	0.127124	0.259925	0.179883
SP192708	Normal	0.38881	0.145216	0.111419	0.185777	0.168777
SP192690	Normal	0.284946	0.117081	0.11263	0.257751	0.227592
SP192689	Normal	0.336097	0.158617	0.105341	0.227229	0.172716
SP192688	Normal	0.34413	0.132317	0.109429	0.267333	0.146791
SP192687	Normal	0.348036	0.142294	0.125799	0.230267	0.153604
SP192686	Normal	0.378154	0.158598	0.0950157	0.180125	0.188107
SP192685	Normal	0.348976	0.126078	0.0926205	0.222006	0.210319
SP192682	Normal	0.386233	0.128503	0.142116	0.193646	0.149502
SP192683	Normal	0.35362	0.145731	0.11703	0.220976	0.162643
SP192681	Normal	0.3775	0.129071	0.0960279	0.204202	0.193199
SP192679	Normal	0.339427	0.122268	0.0881864	0.259092	0.191027
SP192680	Normal	0.374547	0.132993	0.161333	0.181647	0.14948
SP192676	Normal	0.33493	0.13346	0.143444	0.188531	0.199635
SP192678	Normal	0.36817	0.132436	0.117425	0.211957	0.170011
SP192674	Normal	0.312975	0.145566	0.134442	0.268472	0.138544
SP192675	Normal	0.365957	0.130477	0.0996687	0.223437	0.18046
SP192672	Normal	0.238555	0.122729	0.166161	0.232116	0.240438
SP192673	Normal	0.345843	0.131994	0.117113	0.234622	0.170428
SP192671	Normal	0.32331	0.130772	0.163802	0.202668	0.179448
SP192670	Normal	0.41098	0.137342	0.0975987	0.164965	0.189115
SP192666	Normal	0.454243	0.118769	0.0903127	0.144969	0.191705
SP192665	Normal	0.373144	0.149664	0.141589	0.187501	0.1481
SP192668	Normal	0.339679	0.141114	0.0863568	0.220514	0.212336
SP192664	Normal	0.374701	0.143839	0.13423	0.196185	0.151045
SP192669	Normal	0.358686	0.130446	0.119765	0.224459	0.166644
SP192662	Normal	0.34292	0.138572	0.130484	0.180216	0.207807
SP192663	Normal	0.378385	0.139269	0.115735	0.200739	0.165871
SP192659	Normal	0.313289	0.133779	0.168638	0.192376	0.191919
SP192655	Normal	0.333514	0.146647	0.133317	0.219371	0.167152
SP192457	Normal	0.407512	0.115102	0.0843128	0.209031	0.184041
SP192437	Normal	0.363471	0.134319	0.140653	0.207456	0.154102
SP192448	Normal	0.416822	0.119098	0.109231	0.18997	0.164879
SP192415	Normal	0.372529	0.142889	0.124235	0.198197	0.162149
SP192640	Normal	0.351773	0.131698	0.123509	0.230004	0.163017
SP192636	Normal	0.374673	0.139431	0.0876516	0.244506	0.153738
SP192545	Normal	0.276008	0.135915	0.170148	0.214167	0.203762
SP135214	Normal	0.335436	0.134704	0.154981	0.193015	0.181864
SP191761	Normal	0.335182	0.143827	0.146471	0.226098	0.148422
SP191784	Normal	0.390028	0.138926	0.13816	0.195314	0.137572
SP135212	Normal	0.329163	0.149069	0.126294	0.229206	0.166268
SP135203	Normal	0.284228	0.129241	0.148513	0.250001	0.188017
SP135206	Normal	0.42197	0.130944	0.121814	0.164162	0.161111
SP135208	Normal	0.372078	0.137149	0.142029	0.217872	0.130873
SP135210	Normal	0.43213	0.119778	0.119087	0.125602	0.203403
SP192657	Normal	0.333018	0.135047	0.111033	0.260903	0.159999
SP192652	Normal	0.168864	0.240083	0.132082	0.28114	0.17783
SP192644	Normal	0.332291	0.140135	0.127875	0.21244	0.187258
SP192577	Normal	0.34908	0.141047	0.108361	0.261959	0.139553
SP192562	Normal	0.328488	0.125556	0.146779	0.210012	0.189165
SP192556	Normal	0.337899	0.144823	0.151659	0.19775	0.167869
SP192555	Normal	0.357086	0.127186	0.103881	0.254709	0.157137
SP192548	Normal	0.296754	0.134965	0.145758	0.222392	0.200131
SP192543	Normal	0.308349	0.122787	0.186807	0.210547	0.17151
SP192541	Normal	0.293959	0.111452	0.218486	0.225978	0.150125
SP192537	Normal	0.418034	0.138498	0.0726498	0.198042	0.172777
SP192627	Normal	0.333374	0.143253	0.080043	0.262424	0.180906
SP192619	Normal	0.325794	0.122051	0.16902	0.179517	0.203618
SP192605	Normal	0.371749	0.138687	0.0730896	0.163167	0.253308
SP192603	Normal	0.305401	0.139905	0.10705	0.261729	0.185915
SP192593	Normal	0.360596	0.136633	0.113759	0.214	0.175012
SP135272	Normal	0.32933	0.122941	0.110896	0.263266	0.173567
SP192442	Normal	0.371878	0.143538	0.138618	0.175285	0.170681
SP192417	Normal	0.363643	0.140678	0.129516	0.203596	0.162566
SP192411	Normal	0.370572	0.130421	0.102926	0.207027	0.189053
SP192405	Normal	0.287653	0.131436	0.182555	0.214951	0.183404
SP192390	Normal	0.367222	0.150663	0.11257	0.166818	0.202727
SP192263	Normal	0.340973	0.136093	0.173642	0.174914	0.174377
SP191982	Normal	0.375437	0.119927	0.119768	0.196346	0.188521
SP192464	Normal	0.34847	0.128502	0.0701015	0.272881	0.180046
SP192445	Normal	0.322863	0.144429	0.172611	0.173782	0.186314
SP192511	Normal	0.358219	0.145359	0.141367	0.198928	0.156126
SP192507	Normal	0.400513	0.153886	0.106286	0.163528	0.175788
SP192498	Normal	0.366373	0.125836	0.115658	0.217581	0.174552
SP192495	Normal	0.407408	0.121052	0.139311	0.184882	0.147347
SP192480	Normal	0.354336	0.125937	0.13254	0.228392	0.158795
SP192477	Normal	0.34232	0.124155	0.117081	0.219134	0.197309
SP192523	Normal	0.425293	0.134909	0.0822624	0.149045	0.208491
SP191925	Normal	0.35907	0.13362	0.17541	0.158923	0.172977
SP191914	Normal	0.358629	0.167257	0.118487	0.17559	0.180037
SP112300	Tumor	0.300769	0.18599	0.16486	0.253925	0.0944561
SP112304	Tumor	0.31937	0.18993	0.0923285	0.185845	0.212526
SP112310	Tumor	0.198169	0.202916	0.186608	0.263892	0.148415
SP192726	Tumor	0.198169	0.202916	0.186608	0.263892	0.148415
SP112288	Tumor	0.297913	0.173673	0.0529738	0.300312	0.175128
SP112273	Tumor	0.211686	0.19514	0.203527	0.301263	0.088385
SP112276	Tumor	0.148395	0.172387	0.185704	0.29642	0.197094
SP112265	Tumor	0.244091	0.252321	0.14552	0.190579	0.16749
SP112261	Tumor	0.219337	0.185918	0.295436	0.16732	0.131989
SP112248	Tumor	0.196038	0.215964	0.176998	0.233441	0.177559
SP112241	Tumor	0.174347	0.270436	0.201814	0.289915	0.0634885
SP112224	Tumor	0.219649	0.257898	0.0834506	0.254839	0.184164
SP112228	Tumor	0.310702	0.186925	0.112481	0.261312	0.128579
SP112234	Tumor	0.238528	0.224919	0.158524	0.23569	0.14234
SP112217	Tumor	0.250572	0.176077	0.176946	0.183132	0.213273
SP112219	Tumor	0.28733	0.167467	0.181489	0.188112	0.175603
SP112221	Tumor	0.264383	0.174667	0.196187	0.171343	0.19342
SP112205	Tumor	0.184721	0.207621	0.213303	0.260762	0.133593
SP112208	Tumor	0.319246	0.166879	0.184169	0.156173	0.173534
SP112210	Tumor	0.168317	0.184752	0.259439	0.219373	0.168118
SP112211	Tumor	0.168317	0.184752	0.259439	0.219373	0.168118
SP112213	Tumor	0.106876	0.33962	0.0922491	0.294125	0.167129
SP112215	Tumor	0.241822	0.171852	0.24477	0.188198	0.153358
SP112194	Tumor	0.219695	0.243146	0.140137	0.274598	0.122424
SP112196	Tumor	0.334779	0.255483	0.0609449	0.168235	0.180558
SP112198	Tumor	0.197793	0.176974	0.19814	0.260979	0.166114
SP112201	Tumor	0.19763	0.277066	0.143236	0.240132	0.141936
SP112182	Tumor	0.319153	0.114172	0.138996	0.23725	0.190429
SP112186	Tumor	0.209214	0.197775	0.281329	0.1763	0.135383
SP112188	Tumor	0.40376	0.131605	0.100737	0.193734	0.170164
SP112190	Tumor	0.192445	0.1936	0.166714	0.29801	0.149231
SP112192	Tumor	0.266393	0.159999	0.150606	0.241793	0.181209
SP112178	Tumor	0.26631	0.249935	0.050491	0.265148	0.168116
SP112180	Tumor	0.255695	0.210064	0.161728	0.259417	0.113095
SP112165	Tumor	0.236143	0.25307	0.166996	0.209333	0.134458
SP112170	Tumor	0.226488	0.193355	0.106521	0.301885	0.171751
SP112168	Tumor	0.226488	0.193355	0.106521	0.301885	0.171751
SP112156	Tumor	0.305811	0.160455	0.109447	0.238962	0.185325
SP112160	Tumor	0.277669	0.195564	0.0812591	0.286498	0.15901
SP112147	Tumor	0.195487	0.233636	0.202962	0.179982	0.187932
SP112152	Tumor	0.144016	0.242876	0.163433	0.333998	0.115677
SP112133	Tumor	0.288384	0.192302	0.140118	0.229506	0.14969
SP112138	Tumor	0.183048	0.242534	0.0565713	0.35845	0.159397
SP112130	Tumor	0.28566	0.145709	0.108521	0.278368	0.181741
SP99301	Tumor	0.149599	0.331301	0.431804	0.0201835	0.0671128
SP99305	Tumor	0.000936771	0.21206	0.38474	0.396061	0.0062014
SP99293	Tumor	0.147012	0.268115	0.442043	0.14283	0
SP99297	Tumor	0	0.135232	0.437911	0.35024	0.0766174
SP99283	Tumor	0.278842	0.115063	0.24718	0.226672	0.132243
SP99275	Tumor	0.214526	0.421977	0.121806	0.227178	0.0145126
SP99279	Tumor	0.199054	0.152644	0.280444	0.284487	0.0833701
SP99269	Tumor	0.246331	0.16134	0.171087	0.232342	0.1889
SP99271	Tumor	0.246331	0.16134	0.171087	0.232342	0.1889
SP99289	Tumor	0.165147	0.215143	0.179427	0.283592	0.15669
SP99287	Tumor	0.320221	0.148637	0.141931	0.190017	0.199195
SP99261	Tumor	0.196837	0.268686	0.0905437	0.333183	0.11075
SP99253	Tumor	0.246815	0.215784	0.0839723	0.301929	0.1515
SP99257	Tumor	0.261239	0.237667	0.101342	0.269174	0.130578
SP99245	Tumor	0.248111	0.137741	0.160095	0.272289	0.181765
SP99249	Tumor	0.169768	0.309762	0.0192353	0.260193	0.241041
SP99237	Tumor	0.321439	0.221099	0.0802945	0.242028	0.135139
SP99241	Tumor	0.0831653	0.443307	0.193168	0.28036	0
SP99229	Tumor	0.172195	0.317164	0.109257	0.238152	0.163231
SP99233	Tumor	0.214517	0.183033	0.168776	0.288861	0.144812
SP99225	Tumor	0.250164	0.179213	0.243577	0.193642	0.133403
SP99217	Tumor	0.390189	0.244291	0.0718136	0.207603	0.0861032
SP99221	Tumor	0.262077	0.124428	0.339085	0.188285	0.0861249
SP99209	Tumor	0.346832	0.180883	0.0787252	0.241177	0.152383
SP99213	Tumor	0.00430502	0.402657	0.120431	0.431707	0.0409002
SP99205	Tumor	0.242985	0.191451	0.160285	0.257098	0.14818
SP99201	Tumor	0.270185	0.231792	0.0129991	0.327479	0.157544
SP99193	Tumor	0.33526	0.27738	0.0415965	0.208589	0.137174
SP99197	Tumor	0.197892	0.341297	0.129898	0.171729	0.159184
SP99185	Tumor	0.322096	0.230425	0.0261283	0.247992	0.173359
SP99189	Tumor	0.300198	0.149114	0.138626	0.229016	0.183046
SP99181	Tumor	0.301597	0.168193	0.146168	0.256055	0.127987
SP99173	Tumor	0.226011	0.326552	0	0.25441	0.193026
SP99177	Tumor	0.320566	0.194263	0.0782327	0.244233	0.162705
SP99165	Tumor	0.193565	0.246	0.13065	0.255857	0.173928
SP99169	Tumor	0.249239	0.173747	0.0802529	0.325688	0.171073
SP99157	Tumor	0.157516	0.239775	0.0955097	0.36674	0.140459
SP99161	Tumor	0.192793	0.229207	0.0958369	0.327666	0.154496
SP99149	Tumor	0.248101	0.232766	0.0863207	0.286966	0.145845
SP99153	Tumor	0.321053	0.1258	0.119794	0.247545	0.185807
SP99145	Tumor	0	0.444888	0.310431	0.192855	0.0518257
SP99321	Tumor	0	0.25965	0.49694	0.200077	0.0433326
SP99325	Tumor	0	0.421742	0.355622	0.222636	0
SP99137	Tumor	0.317701	0.250824	0.0501167	0.204194	0.177164
SP99141	Tumor	0	0.26594	0.135889	0.374646	0.223526
SP99129	Tumor	0.300618	0.205372	0.093836	0.209331	0.190843
SP99133	Tumor	0.39222	0.282375	0.0771337	0.163629	0.0846422
SP99125	Tumor	0.233362	0.170912	0.151751	0.301371	0.142605
SP99061	Tumor	0.295585	0.191377	0.104788	0.271039	0.137211
SP99053	Tumor	0.283922	0.20138	0.118109	0.277421	0.119166
SP99057	Tumor	0.320005	0.164115	0.119476	0.21011	0.186295
SP99045	Tumor	0.255301	0.307549	0.0365937	0.237865	0.162691
SP99049	Tumor	0.200232	0.227518	0.146269	0.290091	0.13589
SP99065	Tumor	0.225909	0.191939	0.154101	0.291452	0.136599
SP99041	Tumor	0.317668	0.187177	0.0987557	0.248178	0.148222
SP99033	Tumor	0.234778	0.341948	0.0664578	0.242287	0.114529
SP99037	Tumor	0.344162	0.215398	0.0178485	0.259208	0.163384
SP99029	Tumor	0.271108	0.190735	0.133799	0.243023	0.161336
SP99019	Tumor	0.191505	0.207226	0.228092	0.204765	0.168412
SP99007	Tumor	0.27307	0.187609	0.151632	0.208167	0.179522
SP99011	Tumor	0.0272761	0.316616	0.164719	0.354011	0.137379
SP99001	Tumor	0.385713	0.143475	0.069529	0.197087	0.204196
SP99003	Tumor	0.222866	0.267507	0.0836288	0.222323	0.203676
SP98991	Tumor	0.377666	0.196849	0.0221018	0.25954	0.143843
SP99265	Tumor	0.236541	0.259555	0.0750619	0.236321	0.192521
SP112184	Tumor	0.039966	0.347196	0.189737	0.359365	0.0637372
SP98997	Tumor	0.198897	0.191917	0.188656	0.259129	0.161401
SP98985	Tumor	0.27597	0.195842	0.19975	0.192688	0.135751
SP98989	Tumor	0.309978	0.148523	0.0995499	0.272361	0.169588
SP98981	Tumor	0.172628	0.228907	0.132544	0.347691	0.118231
SP98975	Tumor	0.22136	0.201862	0.146938	0.292139	0.137702
SP98967	Tumor	0.199535	0.149789	0.296472	0.204014	0.15019
SP98973	Tumor	0.223256	0.44466	0.0604099	0.206013	0.065662
SP98959	Tumor	0.402714	0.191999	0.0868308	0.161528	0.156928
SP98965	Tumor	0.202497	0.231646	0.160093	0.218397	0.187367
SP98955	Tumor	0.15017	0.225333	0.189159	0.360293	0.0750439
SP98949	Tumor	0.287858	0.221538	0.0820376	0.242483	0.166083
SP98953	Tumor	0.293942	0.199485	0.108259	0.243581	0.154732
SP98941	Tumor	0.296013	0.175732	0.148434	0.210179	0.169642
SP98945	Tumor	0.203625	0.198419	0.09079	0.370879	0.136287
SP98933	Tumor	0.285696	0.146363	0.203147	0.21564	0.149154
SP98937	Tumor	0.304167	0.1471	0.13675	0.24714	0.164842
SP98925	Tumor	0.191125	0.172331	0.141858	0.321511	0.173174
SP98927	Tumor	0.20913	0.206026	0.20126	0.246608	0.136976
SP98921	Tumor	0.19312	0.170962	0.191907	0.27336	0.170651
SP99121	Tumor	0.336062	0.212977	0.0935808	0.192643	0.164737
SP99113	Tumor	0.287828	0.141788	0.131704	0.204381	0.234298
SP99117	Tumor	0.293101	0.20634	0.100811	0.23612	0.163629
SP99097	Tumor	0.296232	0.307056	0	0.279627	0.117086
SP99101	Tumor	0.360728	0.325093	0.0771371	0.1679	0.0691421
SP99089	Tumor	0.262251	0.206201	0.140724	0.291955	0.0988687
SP99093	Tumor	0.170241	0.333869	0.206614	0.142209	0.147067
SP99105	Tumor	0.32196	0.185023	0.0931111	0.288011	0.111895
SP99109	Tumor	0.128336	0.287014	0.140221	0.319641	0.124788
SP99077	Tumor	0.331333	0.160445	0.0906039	0.275963	0.141655
SP99081	Tumor	0.235575	0.206118	0.153208	0.218728	0.186372
SP99069	Tumor	0.215952	0.220975	0.157929	0.258648	0.146496
SP99073	Tumor	0.187569	0.221342	0.16802	0.274695	0.148374
SP99085	Tumor	0.35437	0.135126	0.140938	0.177883	0.191683
SP191990	Tumor	0.30101	0.180997	0.127782	0.16962	0.220591
SP99337	Tumor	0.0369858	0.366986	0.336372	0.255601	0.00405509
SP99341	Tumor	0.0374589	0.33219	0.309658	0.257896	0.0627966
SP99329	Tumor	0.0341938	0.353032	0.353357	0.196346	0.0630704
SP99333	Tumor	0.0503429	0.175613	0.38076	0.393284	0
SP192707	Tumor	0.342971	0.171666	0.0819627	0.19504	0.20836
SP107155	Tumor	0.231468	0.181738	0.141424	0.277336	0.168034
SP107152	Tumor	0.341141	0.151342	0.133387	0.214784	0.159346
SP107150	Tumor	0.183196	0.182461	0.231467	0.260578	0.142297
SP107146	Tumor	0.190577	0.3288	0.098703	0.244087	0.137834
SP107136	Tumor	0.259113	0.250223	0.108535	0.255249	0.126881
SP107132	Tumor	0.147446	0.274042	0.250779	0.261403	0.0663306
SP107129	Tumor	0.281392	0.213263	0.132728	0.187001	0.185615
SP107119	Tumor	0.0876071	0.247134	0.185738	0.333172	0.14635
SP107123	Tumor	0.299339	0.184649	0.050112	0.297662	0.168238
SP107121	Tumor	0.285494	0.156572	0.166398	0.205396	0.18614
SP107111	Tumor	0.278702	0.20037	0.169086	0.177494	0.174348
SP107104	Tumor	0.316446	0.170283	0.0553264	0.279795	0.178149
SP107109	Tumor	0.371874	0.178074	0.133677	0.165043	0.151331
SP107097	Tumor	0.292424	0.240657	0.0973929	0.240495	0.129031
SP107101	Tumor	0.336963	0.200248	0.130834	0.148122	0.183833
SP107091	Tumor	0.223146	0.204482	0.121446	0.282942	0.167984
SP107094	Tumor	0.308233	0.212113	0.0352823	0.267137	0.177234
SP107084	Tumor	0.175979	0.243814	0.0868851	0.340396	0.152926
SP107088	Tumor	0.220673	0.192935	0.119848	0.301268	0.165277
SP107080	Tumor	0.24679	0.184359	0.177991	0.209164	0.181696
SP107078	Tumor	0.263278	0.207227	0.00620407	0.324029	0.199263
SP107071	Tumor	0.226703	0.188208	0.111528	0.273788	0.199772
SP107068	Tumor	0.242362	0.241072	0.143909	0.23421	0.138447
SP107073	Tumor	0.329325	0.260059	0.113202	0.156401	0.141012
SP107063	Tumor	0.308034	0.225471	0.0446608	0.276164	0.14567
SP107076	Tumor	0.205066	0.197282	0.229244	0.191644	0.176764
SP107052	Tumor	0.264647	0.233848	0.0760577	0.239505	0.185942
SP107056	Tumor	0.202173	0.2234	0.221109	0.243003	0.110315
SP107047	Tumor	0.206254	0.205408	0.191747	0.226428	0.170164
SP107044	Tumor	0.267848	0.174459	0.119402	0.265518	0.172772
SP107007	Tumor	0.28799	0.185266	0.192102	0.208766	0.125876
SP106998	Tumor	0.386339	0.132491	0.178623	0.164294	0.138252
SP107004	Tumor	0.246052	0.196027	0.189088	0.19717	0.171662
SP106993	Tumor	0.250272	0.177518	0.170242	0.25912	0.142848
SP107041	Tumor	0.132528	0.210933	0.201438	0.31469	0.140412
SP107032	Tumor	0.267451	0.17161	0.168416	0.230359	0.162164
SP107037	Tumor	0.237354	0.191211	0.186983	0.237867	0.146585
SP107012	Tumor	0.211627	0.228222	0.138401	0.319748	0.102003
SP107010	Tumor	0.168036	0.329897	0.0689276	0.264947	0.168193
SP98915	Tumor	0.194838	0.209635	0.129771	0.264529	0.201227
SP98904	Tumor	0.305789	0.192084	0.175403	0.139203	0.18752
SP98909	Tumor	0.194058	0.217957	0.179525	0.263368	0.145093
SP98907	Tumor	0.194058	0.217957	0.179525	0.263368	0.145093
SP98913	Tumor	0.2186	0.223147	0.203391	0.158844	0.196018
SP98896	Tumor	0.30115	0.21343	0.0620015	0.248366	0.175052
SP98898	Tumor	0.168543	0.194967	0.200498	0.320122	0.11587
SP98900	Tumor	0.0915787	0.313865	0.0718743	0.317742	0.204939
SP98902	Tumor	0.335854	0.169344	0.139348	0.153942	0.201513
SP50185	Tumor	0.180194	0.31173	0.114268	0.292835	0.100973
SP50183	Tumor	0.346942	0.128708	0.109257	0.209152	0.205941
SP50181	Tumor	0.335359	0.187417	0.113593	0.172761	0.19087
SP50159	Tumor	0.220365	0.238122	0.110836	0.238456	0.192221
SP50157	Tumor	0.359381	0.162972	0.113035	0.208798	0.155814
SP50155	Tumor	0.103817	0.408948	0.0377796	0.327806	0.121649
SP50153	Tumor	0.310697	0.186082	0.131778	0.152035	0.219409
SP50151	Tumor	0.231824	0.147511	0.150073	0.330764	0.139827
SP50149	Tumor	0.25433	0.158865	0.189119	0.179665	0.21802
SP50147	Tumor	0.276743	0.218862	0.150948	0.185373	0.168074
SP50145	Tumor	0.212753	0.14844	0.258511	0.218957	0.161338
SP50143	Tumor	0.421702	0.127104	0.103305	0.185272	0.162617
SP50141	Tumor	0.336119	0.108109	0.156579	0.205505	0.193687
SP50179	Tumor	0.190209	0.220373	0.0935901	0.244184	0.251644
SP50177	Tumor	0.217398	0.181674	0.147843	0.207899	0.245186
SP50175	Tumor	0.15561	0.0907056	0.199357	0.404568	0.149759
SP50173	Tumor	0.201126	0.17778	0.217015	0.190569	0.213509
SP50171	Tumor	0.17228	0.205993	0.246352	0.215623	0.159751
SP50169	Tumor	0.269038	0.148323	0.151702	0.19615	0.234788
SP50167	Tumor	0.268766	0.214011	0.131147	0.15959	0.226485
SP50165	Tumor	0.231347	0.1773	0.189991	0.255787	0.145575
SP50163	Tumor	0.267205	0.161229	0.167974	0.232009	0.171584
SP50161	Tumor	0.212916	0.212423	0.165959	0.223049	0.185653
SP50115	Tumor	0.256941	0.124399	0.161941	0.260436	0.196283
SP50113	Tumor	0.114115	0.266893	0.172784	0.33935	0.106858
SP50111	Tumor	0.229626	0.274336	0.1433	0.25579	0.0969485
SP50109	Tumor	0.231472	0.20978	0.148769	0.213286	0.196693
SP50107	Tumor	0.141434	0.240923	0.206069	0.253573	0.158001
SP50105	Tumor	0.268506	0.172262	0.184754	0.171939	0.202539
SP50103	Tumor	0.23319	0.203264	0.0732067	0.33803	0.152309
SP50101	Tumor	0.279096	0.183089	0.150087	0.263876	0.123852
SP50119	Tumor	0.0267582	0.310775	0.204549	0.379157	0.0787601
SP50117	Tumor	0.34807	0.192164	0.12654	0.146672	0.186554
SP50137	Tumor	0.348881	0.197026	0.114874	0.172227	0.166992
SP50135	Tumor	0.379701	0.191269	0.0650961	0.158251	0.205682
SP50133	Tumor	0.168857	0.260425	0.249977	0.211723	0.109018
SP50131	Tumor	0.172492	0.311971	0.147257	0.277923	0.0903575
SP50129	Tumor	0.292213	0.274517	0.0202262	0.294072	0.118972
SP50127	Tumor	0.280844	0.0180542	0.284753	0.398521	0.0178277
SP50123	Tumor	0.132721	0.350258	0.133462	0.270561	0.112998
SP50139	Tumor	0.216524	0.205939	0.181387	0.250896	0.145255
SP50099	Tumor	0.211791	0.304266	0.0873648	0.260661	0.135917
SP50097	Tumor	0.105268	0.214892	0.277304	0.297242	0.105293

## Sheet: TCGA-LIHC T cells
Table S6-3. The relative proportion of myeloid cell subpopulations in liver myeloid cells and T cell subpopulations in liver T cells in TCGA-LIHC and ICGC-LIRI-JP cohorts, analyzed by CIBERSORTx, related to Figures 5 and 6 (T cells in TCGA-LIHC)
Sample	Phenotype	CD4+ Tregs	CD8+ CTLs	Cycling T cells	Memory T cells	Tissue resident T cells
TCGA-DD-AAD8-01A	Tumor	0.287118	0.127344	0.165483	0.201093	0.218962
TCGA-O8-A75V-01A	Tumor	0.266007	0.125272	0.167359	0.177219	0.264143
TCGA-CC-A9FS-01A	Tumor	0.268865	0.0880636	0.183163	0.254537	0.20537
TCGA-DD-AACK-01A	Tumor	0.240933	0.132679	0.181325	0.246067	0.198996
TCGA-DD-A4NQ-01A	Tumor	0.265295	0.111464	0.129295	0.209303	0.284643
TCGA-DD-AADM-01A	Tumor	0.244082	0.107881	0.202693	0.164997	0.280347
TCGA-G3-A7M7-01A	Tumor	0.253531	0.101874	0.192118	0.204043	0.248434
TCGA-DD-AAD5-01A	Tumor	0.365139	0	0.000660708	0.185786	0.448415
TCGA-ES-A2HS-01A	Tumor	0.150716	0.0748995	0.232747	0.154743	0.386894
TCGA-G3-A5SL-01A	Tumor	0.270176	0.122788	0.129122	0.238971	0.238942
TCGA-ED-A7XO-01A	Tumor	0.241528	0.121709	0.186051	0.191035	0.259677
TCGA-DD-A3A5-01A	Tumor	0.314266	0.0732764	0.0850185	0.137404	0.390036
TCGA-WQ-A9G7-01A	Tumor	0.282282	0.10625	0.151081	0.2378	0.222587
TCGA-YA-A8S7-01A	Tumor	0.34014	0.0931351	0.0459158	0.210822	0.309987
TCGA-G3-AAV5-01A	Tumor	0.235315	0.0871161	0.0926629	0.150003	0.434903
TCGA-DD-AACE-01A	Tumor	0.272006	0.179368	0.148208	0.257148	0.14327
TCGA-DD-A1EK-01A	Tumor	0.245789	0.129554	0.136523	0.217638	0.270496
TCGA-UB-A7MF-01A	Tumor	0.273152	0.118477	0.147036	0.161575	0.29976
TCGA-ZP-A9D0-01A	Tumor	0.26271	0.143272	0.12373	0.206363	0.263925
TCGA-DD-A4NF-01A	Tumor	0.275478	0.117026	0.0912642	0.24948	0.266752
TCGA-5R-AA1D-01A	Tumor	0.32381	0.0716786	0.0596372	0.246226	0.298649
TCGA-2Y-A9GT-01A	Tumor	0.279665	0.100176	0.154504	0.236878	0.228776
TCGA-DD-AACS-01A	Tumor	0.321522	0.148672	0.121764	0.275552	0.132491
TCGA-G3-A25Z-01A	Tumor	0.259025	0.103352	0.171602	0.196188	0.269833
TCGA-BC-A10Z-01A	Tumor	0.290178	0.115261	0.1088	0.312806	0.172954
TCGA-G3-AAV0-01A	Tumor	0.292403	0.136437	0.26563	0.127086	0.178444
TCGA-BC-A110-01A	Tumor	0.175914	0.129802	0.261168	0.272677	0.160439
TCGA-G3-A7M8-01A	Tumor	0.27085	0.126459	0.135945	0.195959	0.270788
TCGA-BC-A112-01A	Tumor	0.303162	0.0664531	0.104502	0.319634	0.206249
TCGA-CC-5263-01A	Tumor	0.349811	0.00491587	0.0846216	0.38612	0.174532
TCGA-BC-A10X-01A	Tumor	0.187075	0.153345	0.208973	0.254817	0.195791
TCGA-GJ-A6C0-01A	Tumor	0.259078	0.11791	0.133727	0.237476	0.251809
TCGA-CC-5260-01A	Tumor	0.254479	0.0534432	0	0.338044	0.354033
TCGA-FV-A4ZQ-01A	Tumor	0.266886	0.180877	0.15692	0.159814	0.235504
TCGA-BC-A10Q-01A	Tumor	0.311808	0.0878511	0	0.339988	0.260353
TCGA-EP-A3JL-01A	Tumor	0.210253	0.11293	0.137943	0.150704	0.388169
TCGA-DD-AAEH-01A	Tumor	0.232472	0.169791	0.203308	0.191171	0.203258
TCGA-DD-A4NK-01A	Tumor	0.261984	0.127019	0.138587	0.24335	0.229061
TCGA-KR-A7K0-01A	Tumor	0.237662	0.144349	0.150333	0.214474	0.253182
TCGA-G3-A25U-01A	Tumor	0.24552	0.0651137	0.167788	0.345392	0.176186
TCGA-ZP-A9CV-01A	Tumor	0.303937	0.119489	0.136634	0.244058	0.195882
TCGA-DD-A1EB-01A	Tumor	0.251487	0.133645	0.123213	0.259053	0.232602
TCGA-DD-AACD-01A	Tumor	0.227617	0.0785856	0.0952132	0.0976484	0.500936
TCGA-DD-AACY-01A	Tumor	0.272416	0.115986	0.145183	0.205605	0.26081
TCGA-2Y-A9H0-01A	Tumor	0.240207	0.146436	0.238664	0.192464	0.18223
TCGA-BC-A3KF-01A	Tumor	0.262928	0.138182	0.149823	0.265157	0.183909
TCGA-BC-A10W-01A	Tumor	0.214035	0	0.0433216	0.355457	0.387187
TCGA-DD-A3A8-01A	Tumor	0.269897	0.137884	0.144378	0.176803	0.271038
TCGA-DD-A11C-01A	Tumor	0.248624	0.156216	0.183553	0.27299	0.138617
TCGA-DD-AAE6-01A	Tumor	0.208561	0.202573	0.276001	0.204384	0.108481
TCGA-DD-AADS-01A	Tumor	0.215608	0.151822	0.328357	0.127078	0.177134
TCGA-XR-A8TG-01A	Tumor	0.205073	0.120806	0.141112	0.325218	0.207791
TCGA-2Y-A9H7-01A	Tumor	0.170484	0.178511	0.271992	0.171966	0.207046
TCGA-KR-A7K2-01A	Tumor	0.240847	0.133883	0.208393	0.184883	0.231994
TCGA-G3-AAV2-01A	Tumor	0.306036	0.140021	0.112283	0.163361	0.278299
TCGA-DD-A39Y-01A	Tumor	0.231703	0.0467597	0.139496	0.176456	0.405586
TCGA-DD-A4NI-01A	Tumor	0.275975	0.119747	0.116024	0.238097	0.250156
TCGA-CC-A7IF-01A	Tumor	0.232217	0.12152	0.240903	0.255673	0.149686
TCGA-CC-A3MA-01A	Tumor	0.388988	0.10068	0.0285821	0.27208	0.209671
TCGA-2Y-A9GX-01A	Tumor	0.22213	0.120917	0.131161	0.293375	0.232416
TCGA-2Y-A9GV-01A	Tumor	0.221359	0.106608	0.128123	0.262926	0.280984
TCGA-DD-AAVS-01A	Tumor	0.265687	0.118725	0.136232	0.230419	0.248937
TCGA-DD-AAE7-01A	Tumor	0.204332	0.143573	0.218008	0.205618	0.228468
TCGA-DD-AAD3-01A	Tumor	0.23411	0.125538	0.208855	0.245412	0.186085
TCGA-G3-A25X-01A	Tumor	0.393649	0.0150464	0.0650705	0.130175	0.39606
TCGA-DD-AAE0-01A	Tumor	0.297852	0.03624	0.0202425	0.163984	0.481681
TCGA-DD-A73E-01A	Tumor	0.306396	0.119081	0.095355	0.244638	0.23453
TCGA-ZS-A9CE-01A	Tumor	0.318143	0.167681	0.214789	0.183251	0.116136
TCGA-ED-A97K-01A	Tumor	0.302246	0.052976	0.073134	0.31961	0.252034
TCGA-CC-A9FW-01A	Tumor	0.242607	0.124473	0.147384	0.206166	0.27937
TCGA-FV-A3I1-01A	Tumor	0.245296	0.125846	0.172	0.242959	0.2139
TCGA-DD-AAVQ-01A	Tumor	0.202669	0.175029	0.252289	0.171068	0.198944
TCGA-CC-A7IG-01A	Tumor	0.35924	0.0700567	0.121873	0.164105	0.284725
TCGA-HP-A5N0-01A	Tumor	0.236699	0.160436	0.203121	0.173125	0.226619
TCGA-UB-A7MD-01A	Tumor	0.270255	0.0902568	0.0463867	0.203534	0.389567
TCGA-DD-AAE4-01A	Tumor	0.274594	0.139299	0.227094	0.118689	0.240324
TCGA-BD-A3EP-01A	Tumor	0.238125	0.113163	0.0794169	0.226032	0.343263
TCGA-LG-A9QC-01A	Tumor	0.33821	0.110819	0.0590218	0.210358	0.28159
TCGA-DD-AAEE-01A	Tumor	0.300077	0.147922	0.118298	0.148025	0.285678
TCGA-ZP-A9D4-01A	Tumor	0.303339	0.127031	0.103656	0.234641	0.231332
TCGA-2Y-A9H2-01A	Tumor	0.455631	0.0871745	0.050355	0.308859	0.0979807
TCGA-DD-A11D-01A	Tumor	0.222566	0.124686	0.166502	0.249115	0.23713
TCGA-ED-A5KG-01A	Tumor	0.282192	0.129201	0.0613439	0.239508	0.287755
TCGA-DD-A11B-01A	Tumor	0.244069	0.145619	0.14689	0.24895	0.214472
TCGA-CC-5262-01A	Tumor	0.215129	0.100711	0.12764	0.180448	0.376072
TCGA-DD-AAD1-01A	Tumor	0.197456	0.118294	0.173424	0.306356	0.204469
TCGA-UB-AA0V-01A	Tumor	0.207807	0.150956	0.249412	0.238856	0.152968
TCGA-5R-AAAM-01A	Tumor	0.193414	0.133363	0.211978	0.257127	0.204119
TCGA-FV-A3R2-01A	Tumor	0.261282	0.117945	0.128891	0.223759	0.268123
TCGA-NI-A8LF-01A	Tumor	0.224519	0.169607	0.186331	0.273822	0.145721
TCGA-CC-A5UC-01A	Tumor	0.216787	0.143055	0.226024	0.201163	0.212971
TCGA-2Y-A9GS-01A	Tumor	0.264715	0.0818772	0.0590328	0.226475	0.3679
TCGA-DD-AAVP-01A	Tumor	0.313653	0.131241	0.0977779	0.130894	0.326434
TCGA-DD-AACP-01A	Tumor	0.221946	0.11713	0.14129	0.185199	0.334435
TCGA-DD-A114-01A	Tumor	0.312639	0.131706	0.0809187	0.252954	0.221782
TCGA-DD-A1EL-01A	Tumor	0.316025	0.103056	0.0405785	0.138168	0.402172
TCGA-DD-AACG-01A	Tumor	0.229374	0.118365	0.216102	0.12603	0.310129
TCGA-DD-A39V-01A	Tumor	0.216001	0.0922095	0.115323	0.0759703	0.500496
TCGA-DD-AACO-01A	Tumor	0.256617	0.11747	0.272546	0.156267	0.1971
TCGA-UB-A7MC-01A	Tumor	0.272019	0.105056	0.0812805	0.275127	0.266517
TCGA-DD-A4NB-01A	Tumor	0.311015	0.104104	0.0621742	0.255992	0.266715
TCGA-DD-AAE1-01A	Tumor	0.207716	0.145279	0.214122	0.20027	0.232613
TCGA-BC-A10S-01A	Tumor	0.238829	0.135469	0.16352	0.191419	0.270763
TCGA-ED-A7XP-01A	Tumor	0.211634	0.110775	0.124017	0.260264	0.29331
TCGA-DD-A73B-01A	Tumor	0.275013	0.110746	0.192342	0.224414	0.197485
TCGA-2Y-A9HA-01A	Tumor	0.259897	0.123624	0.155806	0.241789	0.218884
TCGA-DD-A118-01A	Tumor	0.252359	0.0967634	0.0698204	0.249755	0.331302
TCGA-LG-A9QD-01A	Tumor	0.190058	0.12876	0.236749	0.224611	0.219822
TCGA-DD-AAC9-01A	Tumor	0.291682	0.124714	0.174557	0.171626	0.23742
TCGA-DD-AACH-01A	Tumor	0.274707	0.0670951	0.13372	0.329183	0.195295
TCGA-2Y-A9HB-01A	Tumor	0.284719	0.135981	0.152784	0.214209	0.212307
TCGA-ED-A627-01A	Tumor	0.221871	0.140445	0.120204	0.253595	0.263886
TCGA-G3-A25Y-01A	Tumor	0.235302	0.0914601	0.0880158	0.25726	0.327962
TCGA-UB-A7ME-01A	Tumor	0.204174	0.149347	0.212398	0.191251	0.24283
TCGA-CC-5264-01A	Tumor	0.298505	0.0743285	0.138962	0.291197	0.197008
TCGA-G3-AAV6-01A	Tumor	0.165652	0.120063	0.201461	0.123948	0.388877
TCGA-DD-AADF-01A	Tumor	0.237279	0.178515	0.241548	0.201455	0.141203
TCGA-ED-A4XI-01A	Tumor	0.264329	0.136502	0.144674	0.194985	0.25951
TCGA-FV-A3I0-01A	Tumor	0.28075	0.0200346	0	0.29791	0.401305
TCGA-DD-AAW3-01A	Tumor	0.263408	0.114029	0.130036	0.239486	0.253041
TCGA-ZP-A9D2-01A	Tumor	0.356852	0.0942058	0.066335	0.286249	0.196359
TCGA-G3-A6UC-01A	Tumor	0.263234	0.13359	0.113055	0.260435	0.229686
TCGA-DD-A73D-01A	Tumor	0.334364	0.113929	0.110461	0.184605	0.25664
TCGA-RG-A7D4-01A	Tumor	0.291153	0.139446	0.143373	0.165114	0.260915
TCGA-DD-A1EE-01A	Tumor	0.254274	0.0513339	0.0243383	0.259168	0.410886
TCGA-BC-A216-01A	Tumor	0.23395	0.117966	0.14801	0.272783	0.227292
TCGA-CC-A7IJ-01A	Tumor	0.255192	0.20067	0	0.258024	0.286114
TCGA-G3-A3CJ-01A	Tumor	0.243768	0.0978816	0.0879285	0.0961067	0.474315
TCGA-K7-A5RF-01A	Tumor	0.221551	0.12931	0.266582	0.206313	0.176245
TCGA-G3-AAUZ-01A	Tumor	0.262014	0.0947065	0.30695	0.187876	0.148453
TCGA-DD-AADJ-01A	Tumor	0.19104	0.153963	0.282117	0.179834	0.193048
TCGA-CC-A9FU-01A	Tumor	0.268712	0.135135	0.138001	0.19678	0.261372
TCGA-XR-A8TC-01A	Tumor	0.218224	0.135391	0.175857	0.300086	0.170442
TCGA-5C-A9VH-01A	Tumor	0.211279	0.130327	0.155487	0.227134	0.275773
TCGA-ZS-A9CG-01A	Tumor	0.223334	0.12901	0.138647	0.218221	0.290787
TCGA-WQ-AB4B-01A	Tumor	0.307647	0.0654554	0.165015	0.167406	0.294476
TCGA-DD-A11A-01A	Tumor	0.28168	0.11623	0.138548	0.228019	0.235524
TCGA-BW-A5NQ-01A	Tumor	0.253978	0.134368	0.118759	0.142471	0.350424
TCGA-DD-A1EJ-01A	Tumor	0.174914	0.119608	0.158494	0.250317	0.296668
TCGA-CC-A8HS-01A	Tumor	0.209596	0.110625	0.19665	0.275319	0.207811
TCGA-DD-A4NV-01A	Tumor	0.236291	0.162512	0.161206	0.314708	0.125283
TCGA-2Y-A9H8-01A	Tumor	0.229611	0.170187	0.21255	0.166992	0.22066
TCGA-ED-A7PY-01A	Tumor	0.139702	0.123517	0.182977	0.239648	0.314156
TCGA-DD-AADR-01A	Tumor	0.229419	0.100088	0.182975	0.164788	0.32273
TCGA-FV-A495-01A	Tumor	0.242393	0.147521	0.236942	0.134711	0.238433
TCGA-G3-A25V-01A	Tumor	0.260657	0.128574	0.158721	0.196199	0.255849
TCGA-DD-A3A2-01A	Tumor	0.23232	0.150397	0.211916	0.185779	0.219589
TCGA-FV-A496-01A	Tumor	0.204404	0.157961	0.241677	0.227077	0.168882
TCGA-DD-AACV-01A	Tumor	0.257518	0.0988996	0.176417	0.240107	0.227058
TCGA-GJ-A9DB-01A	Tumor	0.237162	0.124661	0.147236	0.253521	0.237419
TCGA-G3-A5SJ-01A	Tumor	0.284342	0.0838329	0.145657	0.268978	0.217189
TCGA-DD-A73G-01A	Tumor	0.187942	0.12486	0.20124	0.0979241	0.388035
TCGA-DD-A39X-01A	Tumor	0.215416	0.0762146	0.161128	0.161799	0.385442
TCGA-CC-A8HU-01A	Tumor	0.321178	0.146025	0.131576	0.20941	0.191811
TCGA-DD-AADD-01A	Tumor	0.313313	0.179721	0.142949	0.273231	0.0907861
TCGA-BD-A2L6-01A	Tumor	0.22766	0.125274	0.233898	0.183945	0.229223
TCGA-ED-A7PX-01A	Tumor	0.471731	0.0348417	0.0259139	0.270457	0.197057
TCGA-2Y-A9GW-01A	Tumor	0.247288	0.117969	0.173064	0.233652	0.228027
TCGA-G3-A25S-01A	Tumor	0.240821	0.0852894	0.117932	0.125188	0.43077
TCGA-XR-A8TD-01A	Tumor	0.270344	0.155435	0.147284	0.207293	0.219644
TCGA-DD-AADV-01A	Tumor	0.232128	0.0990258	0.191701	0.27225	0.204896
TCGA-DD-AAEI-01A	Tumor	0.237906	0.0967952	0.219948	0.232169	0.213182
TCGA-DD-A39W-01A	Tumor	0.294464	0.140483	0.0996102	0.23194	0.233502
TCGA-2Y-A9H6-01A	Tumor	0.278522	0.141568	0.166985	0.215394	0.19753
TCGA-UB-A7MA-01A	Tumor	0.32164	0.0895632	0.0958483	0.251042	0.241906
TCGA-DD-A1EC-01A	Tumor	0.344259	0.12033	0.0292998	0.257033	0.249078
TCGA-CC-A5UE-01A	Tumor	0.317929	0.0427248	0.0415148	0.172499	0.425333
TCGA-DD-AADL-01A	Tumor	0.311379	0.125177	0.105844	0.27373	0.18387
TCGA-G3-A3CK-01A	Tumor	0.241142	0.0917798	0.0585709	0.204266	0.404241
TCGA-PD-A5DF-01A	Tumor	0.307087	0.0732174	0.11858	0.226438	0.274677
TCGA-FV-A3R3-01A	Tumor	0.207066	0.0991406	0.0890372	0.29538	0.309376
TCGA-G3-A5SI-01A	Tumor	0.264915	0.125812	0.18762	0.221694	0.199958
TCGA-FV-A2QR-01A	Tumor	0.269489	0.0978301	0.128958	0.217873	0.28585
TCGA-DD-A73C-01A	Tumor	0.229738	0.15162	0.128625	0.26917	0.220847
TCGA-DD-AAVW-01A	Tumor	0.247008	0.104992	0.169617	0.285133	0.19325
TCGA-2Y-A9GU-01A	Tumor	0.226395	0.166715	0.183342	0.201359	0.222189
TCGA-EP-A3RK-01A	Tumor	0.311868	0.116824	0.0827642	0.11785	0.370694
TCGA-CC-A5UD-01A	Tumor	0.340221	0.0992982	0.00464934	0.171046	0.384786
TCGA-DD-AA3A-01A	Tumor	0.418786	0.120342	0.00886948	0.326687	0.125315
TCGA-RC-A6M5-01A	Tumor	0.294068	0.115379	0.110401	0.248117	0.232036
TCGA-DD-A3A7-01A	Tumor	0.314353	0.0960214	0.213833	0.160725	0.215068
TCGA-RC-A7SF-01A	Tumor	0.201584	0.107533	0.263288	0.237007	0.190589
TCGA-XR-A8TE-01A	Tumor	0.251468	0.121892	0.124623	0.29304	0.208977
TCGA-BW-A5NP-01A	Tumor	0.285449	0.120017	0.129282	0.222387	0.242865
TCGA-DD-AADP-01A	Tumor	0.255585	0.115133	0.127916	0.250268	0.251099
TCGA-BC-4072-01B	Tumor	0.328759	0.0722453	0.104056	0.286922	0.208019
TCGA-DD-AACA-01A	Tumor	0.27413	0.102877	0.0967104	0.242152	0.28413
TCGA-DD-AADO-01A	Tumor	0.220665	0.0980089	0.187527	0.107044	0.386755
TCGA-BC-A8YO-01A	Tumor	0.278338	0.109032	0.105171	0.249573	0.257887
TCGA-CC-A123-01A	Tumor	0.153465	0.105593	0.239561	0.125916	0.375465
TCGA-DD-A73A-01A	Tumor	0.193736	0.115566	0.238439	0.287578	0.164682
TCGA-DD-AAEG-01A	Tumor	0.258754	0.122925	0.145888	0.209117	0.263317
TCGA-DD-AAE9-01A	Tumor	0.213572	0.145057	0.123904	0.122437	0.39503
TCGA-EP-A26S-01A	Tumor	0.27784	0.124219	0.0917955	0.22004	0.286106
TCGA-DD-A3A9-01A	Tumor	0.313773	0.13362	0.16948	0.148379	0.234747
TCGA-DD-AACF-01A	Tumor	0.254139	0.111432	0.235075	0.207465	0.191888
TCGA-2Y-A9H4-01A	Tumor	0.302588	0.135952	0.233622	0.224366	0.103472
TCGA-RC-A6M4-01A	Tumor	0.318333	0.102037	0.129348	0.158047	0.292236
TCGA-GJ-A3OU-01A	Tumor	0.23107	0.104172	0.122627	0.219894	0.322237
TCGA-CC-5261-01A	Tumor	0.242458	0.0866738	0.111912	0.333096	0.22586
TCGA-DD-A4NS-01A	Tumor	0.22783	0.134156	0.120822	0.286283	0.23091
TCGA-2Y-A9H9-01A	Tumor	0.279114	0.114982	0.160538	0.217955	0.227411
TCGA-CC-A3MC-01A	Tumor	0.222761	0.125592	0.207151	0.239027	0.205469
TCGA-ES-A2HT-01A	Tumor	0.219558	0.106094	0.258748	0.168995	0.246605
TCGA-DD-AAEK-01A	Tumor	0.24527	0.135795	0.11846	0.24093	0.259544
TCGA-MI-A75H-01A	Tumor	0.293804	0.135483	0.144722	0.156146	0.269845
TCGA-DD-A4ND-01A	Tumor	0.22429	0.141769	0.151925	0.272994	0.209021
TCGA-WJ-A86L-01A	Tumor	0.275148	0.0845392	0.119321	0.288592	0.232399
TCGA-ED-A66Y-01A	Tumor	0.209458	0.099156	0.203646	0.353159	0.134581
TCGA-MR-A520-01A	Tumor	0.285899	0.116996	0.15928	0.237666	0.200158
TCGA-DD-AADN-01A	Tumor	0.177109	0.173535	0.346242	0.135048	0.168067
TCGA-DD-A4NG-01A	Tumor	0.317661	0.0795864	0.0692103	0.262003	0.271539
TCGA-KR-A7K8-01A	Tumor	0.266836	0.12576	0.154613	0.166801	0.285989
TCGA-DD-AAVY-01A	Tumor	0.269111	0.102928	0.0924208	0.209201	0.326339
TCGA-BC-A3KG-01A	Tumor	0.390734	0.0722149	0.0624058	0.262469	0.212177
TCGA-DD-A1ED-01A	Tumor	0.257787	0.136361	0.110382	0.233734	0.261735
TCGA-DD-A4NL-01A	Tumor	0.232625	0.113963	0.187304	0.251102	0.215005
TCGA-UB-AA0U-01A	Tumor	0.238775	0.0982206	0.133666	0.268771	0.260568
TCGA-RC-A6M3-01A	Tumor	0.333354	0.0044585	0.0270146	0.190483	0.44469
TCGA-CC-A3MB-01A	Tumor	0.259182	0.103905	0.191593	0.280677	0.164644
TCGA-DD-A39Z-01A	Tumor	0.230229	0.124797	0.244831	0.152057	0.248086
TCGA-ZS-A9CD-01A	Tumor	0.238228	0.0789795	0.0901605	0.215049	0.377583
TCGA-DD-A1EA-01A	Tumor	0.261526	0.107326	0.052471	0.245647	0.33303
TCGA-CC-A7IL-01A	Tumor	0.225718	0.105759	0.12212	0.179722	0.366681
TCGA-CC-A8HT-01A	Tumor	0.287441	0.103922	0.134851	0.212715	0.261071
TCGA-DD-AACN-01A	Tumor	0.205721	0.0993663	0.0888445	0.284166	0.321902
TCGA-K7-A5RG-01A	Tumor	0.294474	0.152542	0.118783	0.239744	0.194457
TCGA-ED-A459-01A	Tumor	0.245687	0.0828158	0.128725	0.250529	0.292243
TCGA-G3-A25T-01A	Tumor	0.362529	0.0368218	0.0108227	0.212295	0.377531
TCGA-RC-A7S9-01A	Tumor	0.20186	0.117894	0.259872	0.237192	0.183182
TCGA-RC-A7SH-01A	Tumor	0.308675	0.145664	0.150351	0.276479	0.118831
TCGA-BC-A10T-01A	Tumor	0.312739	0.125358	0.120142	0.236396	0.205365
TCGA-DD-AAVZ-01A	Tumor	0.203228	0.129572	0.196618	0.261893	0.20869
TCGA-DD-AADY-01A	Tumor	0.274789	0.127998	0.116698	0.263162	0.217354
TCGA-DD-AACC-01A	Tumor	0.164672	0.176478	0.270562	0.175467	0.212821
TCGA-DD-AAVR-01A	Tumor	0.258841	0.13564	0.168738	0.184013	0.252768
TCGA-DD-A119-01A	Tumor	0.241092	0.14514	0.237908	0.141716	0.234143
TCGA-BC-A217-01A	Tumor	0.303821	0.132266	0.146059	0.179893	0.237961
TCGA-G3-AAV1-01A	Tumor	0.307907	0.111455	0.116195	0.249351	0.215092
TCGA-DD-A3A3-01A	Tumor	0.248423	0.142131	0.23115	0.145394	0.232902
TCGA-G3-A3CG-01A	Tumor	0.289027	0.123174	0.130753	0.24036	0.216687
TCGA-DD-A4NR-01A	Tumor	0.262856	0.133435	0.147399	0.191246	0.265064
TCGA-DD-AADQ-01A	Tumor	0.318889	0.0176622	0.0450854	0.1785	0.439863
TCGA-2Y-A9H1-01A	Tumor	0.223972	0.135424	0.241619	0.13517	0.263815
TCGA-DD-AADI-01A	Tumor	0.198141	0.0971583	0.117932	0.183799	0.402969
TCGA-DD-A1EG-01A	Tumor	0.224948	0.133586	0.188624	0.200347	0.252494
TCGA-WX-AA44-01A	Tumor	0.293184	0.110289	0.134856	0.240289	0.221382
TCGA-DD-AAVU-01A	Tumor	0.248135	0.065916	0.131615	0.162106	0.392228
TCGA-5C-A9VG-01A	Tumor	0.314286	0.158999	0.104129	0.233154	0.189432
TCGA-CC-A7IE-01A	Tumor	0.159172	0.110239	0.190147	0.255092	0.285349
TCGA-FV-A2QQ-01A	Tumor	0.263667	0.129208	0.153579	0.16826	0.285286
TCGA-ED-A7PZ-01A	Tumor	0.265255	0.0912269	0.0682564	0.121602	0.453659
TCGA-K7-A6G5-01A	Tumor	0.259148	0.125345	0.187375	0.159469	0.268664
TCGA-DD-AACU-01A	Tumor	0.266788	0.113993	0.146521	0.242425	0.230272
TCGA-K7-AAU7-01A	Tumor	0.299203	0.0415433	0.0968666	0.358241	0.204146
TCGA-DD-AADB-01A	Tumor	0.256744	0.0999322	0.129461	0.214993	0.298869
TCGA-BC-A69H-01A	Tumor	0.255476	0.0578695	0.165025	0.127907	0.393723
TCGA-MR-A8JO-01A	Tumor	0.300483	0.0183617	0.00755921	0.218347	0.455249
TCGA-DD-AAEB-01A	Tumor	0.174674	0.182556	0.359178	0.18974	0.0938529
TCGA-EP-A2KC-01A	Tumor	0.274681	0.130388	0.113648	0.208422	0.27286
TCGA-DD-AAW2-01A	Tumor	0.287992	0.129318	0.135537	0.24532	0.201833
TCGA-WX-AA46-01A	Tumor	0.164565	0.148359	0.233876	0.239707	0.213493
TCGA-ZP-A9D1-01A	Tumor	0.246173	0.10004	0.131756	0.290615	0.231416
TCGA-CC-A7IH-01A	Tumor	0.287445	0.131467	0.13017	0.222126	0.228791
TCGA-MI-A75I-01A	Tumor	0.270724	0.138577	0.160657	0.191224	0.238818
TCGA-CC-A9FV-01A	Tumor	0.236447	0.172071	0	0.272589	0.318893
TCGA-BD-A3ER-01A	Tumor	0.263504	0.12446	0.171253	0.203027	0.237756
TCGA-DD-AADC-01A	Tumor	0.279582	0.0498818	0.0725807	0.210307	0.387648
TCGA-DD-AACX-01A	Tumor	0.275775	0.0990119	0.106413	0.236893	0.281908
TCGA-G3-AAV7-01A	Tumor	0.397807	0.0986818	0.076249	0.221952	0.20531
TCGA-2Y-A9GZ-01A	Tumor	0.244042	0.154484	0.158756	0.273599	0.169119
TCGA-G3-AAV3-01A	Tumor	0.309692	0.142871	0.0966032	0.14694	0.303894
TCGA-5R-AA1C-01A	Tumor	0.314483	0.0833259	0.0505909	0.161609	0.389991
TCGA-DD-A4NP-01A	Tumor	0.275998	0.14955	0.125911	0.157933	0.290608
TCGA-DD-AAW0-01A	Tumor	0.221802	0.122019	0.181656	0.253486	0.221037
TCGA-2Y-A9H5-01A	Tumor	0.16157	0.135043	0.23607	0.284455	0.182863
TCGA-FV-A4ZP-01A	Tumor	0.308835	0.0722803	0.226332	0.105272	0.287281
TCGA-G3-A5SM-01A	Tumor	0.285371	0.130546	0.163231	0.18327	0.237582
TCGA-DD-AAD6-01A	Tumor	0.239291	0.107703	0.168612	0.205391	0.279004
TCGA-EP-A2KB-01A	Tumor	0.225656	0.143799	0.186298	0.216704	0.227542
TCGA-DD-A4NH-01A	Tumor	0.255983	0.106428	0.145875	0.285829	0.205886
TCGA-DD-AACB-01A	Tumor	0.369819	0.14638	0.102907	0.0953356	0.285558
TCGA-DD-A4NO-01A	Tumor	0.270189	0.113938	0.175857	0.240584	0.199432
TCGA-4R-AA8I-01A	Tumor	0.317184	0.12161	0.0956295	0.197985	0.267591
TCGA-2Y-A9H3-01A	Tumor	0.256461	0.183638	0.277327	0.0979892	0.184585
TCGA-NI-A4U2-01A	Tumor	0.26144	0.0819896	0.159982	0.238269	0.258319
TCGA-BW-A5NO-01A	Tumor	0.251722	0.144016	0.219398	0.192787	0.192077
TCGA-BC-A10Y-01A	Tumor	0.268478	0.0947177	0.161204	0.223677	0.251924
TCGA-DD-A4NJ-01A	Tumor	0.250695	0.0922056	0.12718	0.276656	0.253263
TCGA-G3-A3CH-01A	Tumor	0.220194	0.13628	0.196595	0.284346	0.162586
TCGA-2Y-A9GY-01A	Tumor	0.333098	0.119371	0.14548	0.148435	0.253615
TCGA-DD-A3A6-01A	Tumor	0.241443	0.110863	0	0.252677	0.395017
TCGA-DD-A4NN-01A	Tumor	0.223951	0.155527	0.176003	0.198636	0.245883
TCGA-DD-A3A1-01A	Tumor	0.222159	0.128674	0.269343	0.165433	0.21439
TCGA-DD-AAVX-01A	Tumor	0.218222	0.0640173	0.0554988	0.195038	0.467224
TCGA-BC-A10R-01A	Tumor	0.309459	0.122069	0.110561	0.177159	0.280752
TCGA-LG-A6GG-01A	Tumor	0.25748	0.0773006	0.0827548	0.251068	0.331396
TCGA-CC-A8HV-01A	Tumor	0.326495	0.0554861	0.134088	0.268922	0.215009
TCGA-ED-A82E-01A	Tumor	0.30006	0.121725	0	0.296856	0.281359
TCGA-DD-AACJ-01A	Tumor	0.280578	0.109355	0.153325	0.175906	0.280836
TCGA-DD-AADK-01A	Tumor	0.180716	0.146511	0.286341	0.197624	0.188807
TCGA-CC-A1HT-01A	Tumor	0.320479	0.0719308	3.51209e-05	0.181683	0.425872
TCGA-QA-A7B7-01A	Tumor	0.232432	0.130477	0.164987	0.28965	0.182454
TCGA-DD-A3A4-01A	Tumor	0.336655	0.0940237	0.126666	0.225254	0.217402
TCGA-DD-AAE3-01A	Tumor	0.310591	0.114023	0.124317	0.116046	0.335023
TCGA-XR-A8TF-01A	Tumor	0.193194	0.135307	0.10969	0.224047	0.337762
TCGA-WX-AA47-01A	Tumor	0.304798	0.0264404	0.0120543	0.167468	0.48924
TCGA-DD-AACQ-01A	Tumor	0.294561	0.133265	0.162905	0.22427	0.185
TCGA-2V-A95S-01A	Tumor	0.254596	0.147685	0.195978	0.241365	0.160376
TCGA-CC-A7II-01A	Tumor	0.279921	0	0.00435483	0.170405	0.545318
TCGA-DD-A116-01A	Tumor	0.227653	0.116466	0.138655	0.147568	0.369658
TCGA-HP-A5MZ-01A	Tumor	0.238776	0.141148	0.17191	0.186649	0.261517
TCGA-DD-A1EI-01A	Tumor	0.258307	0.0946203	0.189709	0.257284	0.20008
TCGA-DD-AADW-01A	Tumor	0.246089	0.142343	0.151584	0.296202	0.163783
TCGA-DD-A115-01A	Tumor	0.271425	0.0806423	0.171266	0.253985	0.222682
TCGA-RC-A7SK-01A	Tumor	0.281932	0.111306	0.176161	0.21001	0.220591
TCGA-ED-A66X-01A	Tumor	0.236106	0.143829	0.168577	0.234092	0.217395
TCGA-DD-AAE2-01A	Tumor	0.310974	0.10378	0.128061	0.228038	0.229146
TCGA-DD-A4NE-01A	Tumor	0.235358	0.0765374	0.144952	0.316481	0.226672
TCGA-DD-AAVV-01A	Tumor	0.267653	0.11193	0.136745	0.197809	0.285863
TCGA-DD-AAD0-01A	Tumor	0.275552	0.127384	0.119469	0.193622	0.283974
TCGA-T1-A6J8-01A	Tumor	0.262884	0.114448	0.196703	0.21727	0.208695
TCGA-ZP-A9CZ-01A	Tumor	0.277454	0.139665	0.154625	0.230947	0.197309
TCGA-BC-A69I-01A	Tumor	0.250395	0.137246	0.147159	0.199859	0.265342
TCGA-UB-A7MB-01A	Tumor	0.296808	0.108612	0.122829	0.340932	0.130819
TCGA-FV-A23B-01A	Tumor	0.235827	0.106872	0.186425	0.304095	0.166781
TCGA-EP-A2KA-01A	Tumor	0.287428	0.0849731	0.149614	0.196784	0.281202
TCGA-ZP-A9CY-01A	Tumor	0.253061	0.112045	0.176669	0.252102	0.206122
TCGA-DD-AACZ-01A	Tumor	0.27261	0.118931	0.12233	0.232841	0.253288
TCGA-DD-AAED-01A	Tumor	0.216261	0.10078	0.186531	0.30492	0.191507
TCGA-DD-AAD2-01A	Tumor	0.254102	0.118147	0.148562	0.218726	0.260463
TCGA-DD-A73F-01A	Tumor	0.262872	0.119668	0.147222	0.204774	0.265464
TCGA-ZS-A9CF-01A	Tumor	0.285522	0.0866483	0.148237	0.30509	0.174503
TCGA-CC-A7IK-01A	Tumor	0.259502	0.112503	0.0784394	0.21974	0.329816
TCGA-CC-5258-01A	Tumor	0.23879	0.0721597	0.15446	0.280114	0.254476
TCGA-DD-A1EH-01A	Tumor	0.200669	0.170655	0.190896	0.277266	0.160514
TCGA-DD-AACW-01A	Tumor	0.199619	0.117512	0.172192	0.20276	0.307916
TCGA-BC-A5W4-01A	Tumor	0.253853	0.140181	0.197929	0.169811	0.238226
TCGA-BC-A10U-01A	Tumor	0.195305	0.116529	0.113716	0.276147	0.298303
TCGA-EP-A12J-01A	Tumor	0.306967	0.139979	0.108668	0.269865	0.174521
TCGA-MI-A75E-01A	Tumor	0.256106	0.146522	0.174992	0.180888	0.241492
TCGA-G3-A5SK-01A	Tumor	0.243849	0.134079	0.165149	0.240794	0.216128
TCGA-DD-AACL-01A	Tumor	0.290887	0.073748	0.0891322	0.140422	0.40581
TCGA-DD-AADU-01A	Tumor	0.163891	0.19078	0.281398	0.208861	0.15507
TCGA-DD-AACT-01A	Tumor	0.25657	0.152952	0.159592	0.143309	0.287577
TCGA-DD-A1EF-01A	Tumor	0.247853	0.135577	0.128073	0.248712	0.239786
TCGA-RC-A7SB-01A	Tumor	0.276712	0.12201	0.148097	0.19091	0.262272
TCGA-DD-AAEA-01A	Tumor	0.232604	0.212226	0.219806	0.184411	0.150952
TCGA-G3-A3CI-01A	Tumor	0.267165	0.113902	0.140916	0.220863	0.257154
TCGA-DD-A4NA-01A	Tumor	0.431643	0.0711955	0.00752771	0.295575	0.194059
TCGA-KR-A7K7-01A	Tumor	0.308322	0.125179	0.159627	0.0959312	0.31094
TCGA-G3-AAV4-01A	Tumor	0.289195	0.146215	0.101963	0.199509	0.263118
TCGA-CC-5259-01A	Tumor	0.144133	0.140095	0.396761	0.201437	0.117574
TCGA-G3-A7M9-01A	Tumor	0.296269	0.0676409	0.0273328	0.159377	0.44938
TCGA-G3-A7M6-01A	Tumor	0.292474	0.0697419	0.0763727	0.305324	0.256087
TCGA-DD-AAW1-01A	Tumor	0.290711	0.11961	0.145218	0.227975	0.216486
TCGA-BC-4073-01B	Tumor	0.284552	0.074523	0.109475	0.32488	0.206571
TCGA-CC-A3M9-01A	Tumor	0.291029	0.262727	0	0.214036	0.232208
TCGA-DD-AADG-01A	Tumor	0.225011	0.128921	0.0972796	0.191148	0.35764
TCGA-DD-AADA-01A	Tumor	0.156432	0.168979	0.283583	0.237809	0.153197
TCGA-ED-A8O6-01A	Tumor	0.208126	0.129714	0.192942	0.24579	0.223428
TCGA-RC-A6M6-01A	Tumor	0.344451	0.0462574	0.123869	0.254086	0.231336
TCGA-DD-AACI-01A	Tumor	0.28529	0.115476	0.153999	0.129179	0.316056
TCGA-DD-AAC8-01A	Tumor	0.22305	0.104982	0.0588333	0.2284	0.384734
TCGA-3K-AAZ8-01A	Tumor	0.274821	0.107693	0.132741	0.197537	0.287208
TCGA-5C-AAPD-01A	Tumor	0.379436	0.105629	0.111065	0.180607	0.223263
TCGA-G3-A7M5-01A	Tumor	0.25	0.157969	0.243011	0.201817	0.147203
TCGA-MI-A75G-01A	Tumor	0.210923	0.146325	0.209852	0.219495	0.213406
TCGA-DD-A113-01A	Tumor	0.298023	0.104319	0.136961	0.2408	0.219897
TCGA-ED-A8O5-01A	Tumor	0.240758	0.154225	0.185414	0.260258	0.159345
TCGA-MI-A75C-01A	Tumor	0.190251	0.0775234	0.145291	0.178052	0.408883
TCGA-DD-A39Z-11A	Normal	0.202369	0.16351	0.314025	0.198106	0.12199
TCGA-DD-A1EC-11A	Normal	0.196993	0.148315	0.176635	0.277033	0.201023
TCGA-FV-A3I0-11A	Normal	0.165989	0.142623	0.231139	0.271016	0.189233
TCGA-EP-A3RK-11A	Normal	0.168103	0.190218	0.324243	0.171263	0.146173
TCGA-DD-A39V-11A	Normal	0.202093	0.12824	0.253901	0.236119	0.179648
TCGA-FV-A2QR-11A	Normal	0.204751	0.157952	0.169954	0.241676	0.225668
TCGA-DD-A11A-11A	Normal	0.225448	0.11339	0.109438	0.279367	0.272358
TCGA-DD-A1EI-11A	Normal	0.239481	0.141727	0.255965	0.215151	0.147677
TCGA-BC-A216-11A	Normal	0.201575	0.151436	0.24743	0.236402	0.163157
TCGA-DD-A118-11A	Normal	0.208677	0.148079	0.257435	0.238376	0.147433
TCGA-BC-A10R-11A	Normal	0.163422	0.136261	0.2454	0.300076	0.154841
TCGA-BC-A10Y-11A	Normal	0.190358	0.146453	0.17283	0.282269	0.208089
TCGA-DD-A119-11A	Normal	0.241583	0.152798	0.129569	0.24137	0.234681
TCGA-DD-A11C-11A	Normal	0.199849	0.192904	0.247573	0.198864	0.16081
TCGA-DD-A1EJ-11A	Normal	0.167614	0.153161	0.240967	0.242865	0.195394
TCGA-DD-A116-11A	Normal	0.223505	0.150182	0.221247	0.219633	0.185432
TCGA-DD-A1EB-11A	Normal	0.209454	0.165953	0.185708	0.230965	0.20792
TCGA-DD-A1EE-11A	Normal	0.216571	0.133935	0.226658	0.256415	0.166422
TCGA-DD-A39W-11A	Normal	0.20415	0.180322	0.214173	0.18753	0.213825
TCGA-DD-A114-11A	Normal	0.194067	0.153212	0.258585	0.252779	0.141357
TCGA-FV-A3R2-11A	Normal	0.231528	0.123764	0.267735	0.238758	0.138215
TCGA-BC-A10X-11A	Normal	0.185346	0.18935	0.259758	0.224542	0.141004
TCGA-DD-A1EH-11A	Normal	0.164483	0.171983	0.262262	0.208487	0.192785
TCGA-DD-A1EL-11A	Normal	0.182192	0.158366	0.231625	0.212372	0.215444
TCGA-DD-A113-11A	Normal	0.179916	0.143832	0.217745	0.239943	0.218563
TCGA-DD-A11B-11A	Normal	0.307823	0.116461	0.266159	0.1763	0.133256
TCGA-BC-A10U-11A	Normal	0.139685	0.120747	0.275836	0.317925	0.145807
TCGA-EP-A12J-11A	Normal	0.196766	0.159232	0.262987	0.237771	0.143244
TCGA-FV-A23B-11A	Normal	0.218128	0.150543	0.164869	0.23019	0.236269
TCGA-BC-A110-11A	Normal	0.178652	0.119246	0.211944	0.296206	0.193952
TCGA-DD-A11D-11A	Normal	0.195151	0.173012	0.231087	0.216186	0.184563
TCGA-EP-A26S-11A	Normal	0.195784	0.151936	0.286521	0.220157	0.145603
TCGA-DD-A3A4-11A	Normal	0.241026	0.164016	0.153671	0.183199	0.258088
TCGA-DD-A3A3-11A	Normal	0.200765	0.146285	0.231246	0.224359	0.197346
TCGA-ES-A2HT-11A	Normal	0.180582	0.154032	0.24961	0.199928	0.215848
TCGA-BC-A10Q-11A	Normal	0.158594	0.150121	0.265415	0.267106	0.158765
TCGA-BD-A3EP-11A	Normal	0.159857	0.136347	0.267296	0.287283	0.149217
TCGA-DD-A3A6-11A	Normal	0.211375	0.146831	0.32251	0.160893	0.158391
TCGA-DD-A3A1-11A	Normal	0.208587	0.149735	0.288056	0.152895	0.200727
TCGA-BD-A2L6-11A	Normal	0.192048	0.159241	0.200032	0.257482	0.191198
TCGA-DD-A3A2-11A	Normal	0.214706	0.156508	0.274592	0.226843	0.127351
TCGA-DD-A3A8-11A	Normal	0.260609	0.164086	0.233713	0.159821	0.181771
TCGA-BC-A10W-11A	Normal	0.14598	0.166012	0.289294	0.228748	0.169966
TCGA-DD-A3A5-11A	Normal	0.170854	0.162316	0.270607	0.214026	0.182197
TCGA-DD-A1EG-11A	Normal	0.211235	0.11144	0.275037	0.226853	0.175435
TCGA-BC-A10Z-11A	Normal	0.181177	0.111273	0.252408	0.319202	0.135941
TCGA-BC-A10T-11A	Normal	0.144036	0.148923	0.294669	0.28243	0.129943
TCGA-DD-A39X-11A	Normal	0.187173	0.166716	0.262813	0.206212	0.177086
TCGA-G3-A3CH-11A	Normal	0.206288	0.170308	0.245159	0.19161	0.186635
TCGA-FV-A3I1-11A	Normal	0.20724	0.166581	0.26533	0.215369	0.145479

## Sheet: ICGC-LIRI-JP T cells
Table S6-4. The relative proportion of myeloid cell subpopulations in liver myeloid cells and T cell subpopulations in liver T cells in TCGA-LIHC and ICGC-LIRI-JP cohorts, analyzed by CIBERSORTx, related to Figures 5 and 6 (T cells in ICGC-LIRI-JP)
Sample	Phenotype	CD4+ Tregs	CD8+ CTLs	Cycling T cells	Memory T cells	Tissue resident T cells
SP192724	Normal	0.106765	0.106066	0.388247	0.321011	0.0779118
SP192725	Normal	0.173518	0.182911	0.203169	0.272574	0.167828
SP192727	Normal	0.133246	0.163478	0.355279	0.230586	0.117411
SP192723	Normal	0.147038	0.117867	0.28729	0.307683	0.140122
SP192721	Normal	0.153162	0.171906	0.404387	0.215491	0.0550542
SP192720	Normal	0.204118	0.166905	0.22886	0.252199	0.147919
SP192717	Normal	0.228256	0.162567	0.307857	0.232399	0.0689213
SP192718	Normal	0.119832	0.161998	0.347974	0.242065	0.128132
SP192719	Normal	0.160699	0.144959	0.32985	0.260701	0.103791
SP192716	Normal	0.189694	0.147684	0.402691	0.20815	0.0517814
SP192713	Normal	0.184482	0.198007	0.299537	0.229881	0.0880922
SP192715	Normal	0.149688	0.112066	0.249372	0.329515	0.159358
SP192706	Normal	0.142274	0.128996	0.388546	0.256812	0.0833732
SP192709	Normal	0.145277	0.165843	0.438363	0.173984	0.0765342
SP192711	Normal	0.136076	0.131116	0.320918	0.296632	0.115258
SP192712	Normal	0.129227	0.145381	0.340611	0.248704	0.136077
SP192701	Normal	0.15661	0.144503	0.382897	0.31599	0
SP192702	Normal	0.159133	0.143685	0.233638	0.26993	0.193614
SP192703	Normal	0.224396	0.11324	0.352976	0.212431	0.0969567
SP192704	Normal	0.144306	0.129785	0.371736	0.263225	0.090948
SP192705	Normal	0.161978	0.150673	0.412255	0.19268	0.0824148
SP192699	Normal	0.118752	0.13238	0.293628	0.336919	0.11832
SP192700	Normal	0.191047	0.14304	0.182787	0.40319	0.0799361
SP192697	Normal	0.152993	0.145247	0.307427	0.280133	0.1142
SP192698	Normal	0.140034	0.144838	0.324943	0.278118	0.112067
SP192695	Normal	0.16078	0.182518	0.324945	0.251385	0.0803724
SP192696	Normal	0.136016	0.168859	0.343367	0.250976	0.100782
SP192693	Normal	0.138097	0.184969	0.357809	0.215898	0.103227
SP192694	Normal	0.158684	0.161419	0.334345	0.234876	0.110676
SP192692	Normal	0.115191	0.141412	0.40367	0.263455	0.0762716
SP192691	Normal	0.141905	0.150006	0.276544	0.298746	0.132799
SP135392	Normal	0.123455	0.182576	0.39717	0.253106	0.0436926
SP135394	Normal	0.353889	0.0317376	0.0894635	0.26762	0.25729
SP135384	Normal	0.200164	0.123824	0.219369	0.264557	0.192086
SP135385	Normal	0.152516	0.165714	0.375748	0.306022	0
SP135370	Normal	0.120098	0.157277	0.340404	0.29163	0.0905919
SP99273	Normal	0.289884	0.146653	0.206806	0.162347	0.19431
SP135368	Normal	0.132545	0.145078	0.323313	0.276436	0.122629
SP135377	Normal	0.0902855	0.149095	0.417713	0.302641	0.0402656
SP192661	Normal	0.167949	0.167287	0.292042	0.255432	0.117289
SP192651	Normal	0.186346	0.158059	0.424455	0.184015	0.047126
SP192654	Normal	0.168282	0.116718	0.320549	0.256203	0.138248
SP192649	Normal	0.168367	0.0563028	0.255231	0.254197	0.265903
SP135365	Normal	0.190063	0.107455	0.288571	0.266619	0.147293
SP192631	Normal	0.104524	0.146373	0.313747	0.324655	0.110701
SP135361	Normal	0.234206	0.105332	0.418451	0.12452	0.117491
SP135358	Normal	0.120503	0.165677	0.36309	0.35073	0
SP135353	Normal	0.131885	0.150995	0.405816	0.271711	0.0395939
SP135344	Normal	0.118362	0.138103	0.340037	0.288306	0.115192
SP135350	Normal	0.174866	0.165795	0.348668	0.251368	0.0593028
SP135338	Normal	0.149007	0.201889	0.361853	0.285715	0.00153627
SP135341	Normal	0.178899	0.171835	0.28725	0.231852	0.130164
SP135333	Normal	0.17	0.150188	0.313334	0.248161	0.118317
SP192532	Normal	0.150872	0.183339	0.331828	0.256985	0.076975
SP135329	Normal	0.145102	0.177536	0.349214	0.260204	0.0679437
SP135322	Normal	0.234864	0.156088	0.252886	0.211319	0.144843
SP135314	Normal	0.159053	0.198006	0.344384	0.192627	0.105929
SP135318	Normal	0.153465	0.159723	0.325445	0.285209	0.076157
SP135306	Normal	0.162405	0.198163	0.328318	0.205784	0.10533
SP135309	Normal	0.174414	0.156766	0.300041	0.272828	0.0959514
SP135295	Normal	0.136049	0.161168	0.350077	0.300334	0.0523721
SP135300	Normal	0.128174	0.199321	0.323994	0.232801	0.11571
SP135289	Normal	0.162446	0.0900731	0.332638	0.2644	0.150443
SP192485	Normal	0.183488	0.102225	0.357977	0.2381	0.118209
SP192471	Normal	0.137792	0.155676	0.377577	0.272404	0.0565506
SP192469	Normal	0.151975	0.1222	0.373532	0.263138	0.0891551
SP135283	Normal	0.145647	0.123295	0.293763	0.30383	0.133464
SP135253	Normal	0.147105	0.123187	0.325316	0.28625	0.118143
SP135249	Normal	0.201182	0.176862	0.313282	0.217312	0.0913621
SP135251	Normal	0.197153	0.122796	0.364809	0.238397	0.0768448
SP135245	Normal	0.173447	0.161695	0.354325	0.208443	0.10209
SP135247	Normal	0.197388	0.193915	0.277236	0.223955	0.107506
SP135256	Normal	0.109052	0.134074	0.213377	0.289693	0.253803
SP135243	Normal	0.168274	0.16774	0.309937	0.263255	0.0907947
SP192397	Normal	0.147266	0.184576	0.331623	0.223551	0.112984
SP192395	Normal	0.151051	0.166236	0.321117	0.27585	0.0857456
SP192393	Normal	0.191783	0.195156	0.288762	0.14865	0.175649
SP135237	Normal	0.197356	0.159524	0.314685	0.197545	0.130889
SP135241	Normal	0.100086	0.19478	0.378981	0.312695	0.013457
SP135235	Normal	0.170602	0.158285	0.313453	0.259455	0.0982059
SP135233	Normal	0.152664	0.177391	0.348841	0.319373	0.0017315
SP191956	Normal	0.131859	0.169209	0.434412	0.203994	0.0605256
SP191959	Normal	0.172119	0.103611	0.380611	0.140578	0.203081
SP191958	Normal	0.179894	0.118447	0.378318	0.200494	0.122847
SP135231	Normal	0.163474	0.163926	0.317695	0.267512	0.0873936
SP191939	Normal	0.117425	0.170026	0.400735	0.237648	0.0741675
SP135229	Normal	0.151204	0.150194	0.311912	0.281952	0.104738
SP191920	Normal	0.157316	0.144446	0.333817	0.260532	0.103889
SP135227	Normal	0.0719292	0.181547	0.405918	0.340606	0
SP191903	Normal	0.214376	0.121235	0.253298	0.240525	0.170566
SP191892	Normal	0.121591	0.162189	0.349157	0.310883	0.0561804
SP135225	Normal	0.126881	0.149493	0.334107	0.276518	0.113001
SP135223	Normal	0.186244	0.182722	0.315472	0.203355	0.112207
SP191868	Normal	0.161116	0.170432	0.288546	0.259335	0.120571
SP191879	Normal	0.16273	0.159409	0.300317	0.279471	0.0980736
SP135219	Normal	0.124719	0.174737	0.352331	0.269504	0.0787093
SP135221	Normal	0.182488	0.158247	0.284857	0.291361	0.0830469
SP191843	Normal	0.124178	0.154677	0.427352	0.259595	0.0341978
SP191850	Normal	0.114528	0.150301	0.41338	0.321792	0
SP135218	Normal	0.123857	0.172242	0.356295	0.347606	0
SP135216	Normal	0.0916489	0.169822	0.345653	0.365758	0.0271181
SP192454	Normal	0.149898	0.173843	0.309925	0.259495	0.106839
SP135269	Normal	0.0985364	0.125041	0.363323	0.329263	0.0838362
SP135279	Normal	0.145234	0.15175	0.311031	0.260936	0.13105
SP192434	Normal	0.122273	0.175936	0.427612	0.253059	0.0211201
SP135263	Normal	0.179368	0.190625	0.311698	0.204046	0.114264
SP192427	Normal	0.243093	0.129009	0.00430098	0.36901	0.254588
SP192438	Normal	0.177851	0.145394	0.27166	0.251398	0.153697
SP192439	Normal	0.157588	0.15807	0.325641	0.256509	0.102191
SP135261	Normal	0.162509	0.144628	0.319019	0.274162	0.0996824
SP192422	Normal	0.177353	0.189314	0.325621	0.219485	0.0882274
SP192419	Normal	0.119195	0.171395	0.313086	0.334868	0.0614562
SP135259	Normal	0.187062	0.171947	0.265078	0.248995	0.126918
SP192420	Normal	0.164632	0.14895	0.37083	0.238319	0.0772691
SP192425	Normal	0.178055	0.130065	0.294843	0.243421	0.153616
SP192261	Normal	0.148561	0.155057	0.390192	0.246158	0.060032
SP135396	Normal	0.121684	0.11706	0.385102	0.310983	0.0651712
SP135401	Normal	0.114618	0.141024	0.356214	0.315565	0.0725791
SP192708	Normal	0.176985	0.178811	0.384259	0.181181	0.0787643
SP192690	Normal	0.148786	0.167391	0.270618	0.282648	0.130557
SP192689	Normal	0.107087	0.143848	0.376466	0.308591	0.0640079
SP192688	Normal	0.226728	0.153755	0.285653	0.207916	0.125949
SP192687	Normal	0.12704	0.156255	0.41329	0.253701	0.0497137
SP192686	Normal	0.207946	0.156983	0.204538	0.279645	0.150889
SP192685	Normal	0.146488	0.107279	0.308614	0.331754	0.105864
SP192682	Normal	0.145399	0.115178	0.42627	0.25967	0.053483
SP192683	Normal	0.18588	0.175883	0.285002	0.225217	0.128019
SP192681	Normal	0.111217	0.153845	0.387712	0.283955	0.0632717
SP192679	Normal	0.108045	0.142794	0.315048	0.287926	0.146187
SP192680	Normal	0.253659	0.134221	0.324814	0.171743	0.115563
SP192676	Normal	0.128103	0.144219	0.316358	0.227534	0.183786
SP192678	Normal	0.181322	0.107506	0.336941	0.25679	0.117442
SP192674	Normal	0.131221	0.155343	0.347191	0.29968	0.0665639
SP192675	Normal	0.158816	0.177821	0.325184	0.225162	0.113017
SP192672	Normal	0.101405	0.153227	0.393179	0.248493	0.103696
SP192673	Normal	0.12684	0.160123	0.348113	0.257383	0.107542
SP192671	Normal	0.191866	0.123866	0.19972	0.308413	0.176135
SP192670	Normal	0.214504	0.214844	0.278318	0.231641	0.0606933
SP192666	Normal	0.213079	0.1781	0.317982	0.218595	0.0722446
SP192665	Normal	0.232069	0.113283	0.416928	0.166026	0.0716938
SP192668	Normal	0.198659	0.122032	0.251924	0.296535	0.13085
SP192664	Normal	0.153832	0.170701	0.400382	0.196234	0.0788505
SP192669	Normal	0.160004	0.143931	0.361936	0.260832	0.0732977
SP192662	Normal	0.129275	0.145509	0.237962	0.241359	0.245895
SP192663	Normal	0.143176	0.164704	0.39769	0.190225	0.104204
SP192659	Normal	0.145557	0.116423	0.333673	0.282221	0.122126
SP192655	Normal	0.139821	0.163417	0.344116	0.25144	0.101207
SP192457	Normal	0.169029	0.191435	0.315642	0.269465	0.0544293
SP192437	Normal	0.148312	0.148145	0.425894	0.210819	0.0668294
SP192448	Normal	0.236967	0.120553	0.292217	0.210564	0.139699
SP192415	Normal	0.178306	0.142547	0.330886	0.226897	0.121364
SP192640	Normal	0.127255	0.134906	0.364909	0.254338	0.118592
SP192636	Normal	0.217755	0.178365	0.25889	0.167499	0.177491
SP192545	Normal	0.12009	0.154314	0.334208	0.286776	0.104612
SP135214	Normal	0.0890647	0.169731	0.384103	0.357101	0
SP191761	Normal	0.162683	0.161643	0.419254	0.204557	0.0518626
SP191784	Normal	0.213166	0.111008	0.392987	0.189949	0.0928897
SP135212	Normal	0.151364	0.138731	0.376434	0.229473	0.103999
SP135203	Normal	0.124767	0.172639	0.371535	0.289075	0.0419843
SP135206	Normal	0.179995	0.159549	0.364747	0.214629	0.0810798
SP135208	Normal	0.157438	0.151085	0.421895	0.217782	0.0518004
SP135210	Normal	0.258828	0.257193	0.15872	0.167484	0.157775
SP192657	Normal	0.208781	0.166512	0.289636	0.210136	0.124934
SP192652	Normal	0.200098	0.0671753	0.135704	0.168363	0.428659
SP192644	Normal	0.167821	0.155373	0.3342	0.217916	0.12469
SP192577	Normal	0.182391	0.164734	0.318371	0.240115	0.0943884
SP192562	Normal	0.130657	0.133346	0.331059	0.315917	0.0890207
SP192556	Normal	0.174086	0.168945	0.301336	0.136603	0.21903
SP192555	Normal	0.190287	0.183608	0.252013	0.245099	0.128993
SP192548	Normal	0.125764	0.166517	0.300453	0.319662	0.0876035
SP192543	Normal	0.058701	0.164737	0.41354	0.363022	0
SP192541	Normal	0.0974446	0.159078	0.386922	0.356556	0
SP192537	Normal	0.200808	0.175537	0.312979	0.221629	0.0890459
SP192627	Normal	0.152102	0.144306	0.311929	0.267494	0.124169
SP192619	Normal	0.10874	0.131133	0.272774	0.294506	0.192846
SP192605	Normal	0.179054	0.180646	0.262882	0.254867	0.122551
SP192603	Normal	0.151917	0.158338	0.305465	0.25464	0.129639
SP192593	Normal	0.144246	0.154036	0.337813	0.254171	0.109733
SP135272	Normal	0.12461	0.158857	0.339647	0.297241	0.0796443
SP192442	Normal	0.15463	0.135623	0.41397	0.218608	0.077169
SP192417	Normal	0.161231	0.174428	0.341221	0.237185	0.0859354
SP192411	Normal	0.182908	0.169225	0.2926	0.24502	0.110247
SP192405	Normal	0.191405	0.171757	0.35406	0.282778	0
SP192390	Normal	0.157656	0.160799	0.301783	0.267182	0.11258
SP192263	Normal	0.182952	0.134243	0.268361	0.24663	0.167814
SP191982	Normal	0.146029	0.154751	0.277081	0.273647	0.148491
SP192464	Normal	0.147868	0.140399	0.303565	0.272928	0.13524
SP192445	Normal	0.170824	0.152987	0.419118	0.197043	0.0600282
SP192511	Normal	0.131333	0.180528	0.396392	0.251374	0.0403733
SP192507	Normal	0.172005	0.18389	0.312602	0.229856	0.101647
SP192498	Normal	0.122401	0.160011	0.336478	0.381111	0
SP192495	Normal	0.163416	0.165207	0.379515	0.199967	0.0918951
SP192480	Normal	0.153408	0.125457	0.426564	0.294571	0
SP192477	Normal	0.081436	0.157276	0.372071	0.311533	0.0776849
SP192523	Normal	0.162691	0.17586	0.31103	0.234119	0.116301
SP191925	Normal	0.1459	0.12615	0.291699	0.283006	0.153246
SP191914	Normal	0.260134	0.121459	0.337419	0.180098	0.100891
SP112300	Tumor	0.212382	0.053964	0.117025	0.283005	0.333623
SP112304	Tumor	0.197764	0.111346	0.159261	0.249905	0.281724
SP112310	Tumor	0.280125	0.104942	0.126203	0.215213	0.273517
SP192726	Tumor	0.280125	0.104942	0.126203	0.215213	0.273517
SP112288	Tumor	0.176152	0.118936	0.259617	0.283968	0.161327
SP112273	Tumor	0.227746	0.109773	0.255495	0.30963	0.0973552
SP112276	Tumor	0.193618	0.0547671	0.176956	0.289063	0.285597
SP112265	Tumor	0.225947	0.108701	0.271635	0.29022	0.103497
SP112261	Tumor	0.275203	0.0561282	0.117191	0.0450672	0.506411
SP112248	Tumor	0.204595	0.11305	0.330032	0.253022	0.0993015
SP112241	Tumor	0.387549	0.0436647	0.0189466	0.163791	0.386049
SP112224	Tumor	0.217652	0.0974483	0.164379	0.266271	0.25425
SP112228	Tumor	0.29586	0.0504411	0.0789272	0.16176	0.413012
SP112234	Tumor	0.26955	0.049374	0.0672828	0.172125	0.441668
SP112217	Tumor	0.188936	0.164103	0.218592	0.364003	0.0643658
SP112219	Tumor	0.254544	0.131733	0.223024	0.177941	0.212758
SP112221	Tumor	0.247814	0.124968	0.098486	0.205832	0.322901
SP112205	Tumor	0.310802	0.0461042	0.11391	0.199448	0.329735
SP112208	Tumor	0.194544	0.0919032	0.257292	0.251301	0.20496
SP112210	Tumor	0.271717	0.0508863	0.103573	0.114869	0.458955
SP112211	Tumor	0.271717	0.0508863	0.103573	0.114869	0.458955
SP112213	Tumor	0.17412	0.0792729	0.115396	0.386391	0.24482
SP112215	Tumor	0.281017	0.0605666	0.096762	0.206943	0.354711
SP112194	Tumor	0.279903	0.0399407	0.109825	0.145738	0.424594
SP112196	Tumor	0.176676	0.144695	0.335178	0.273769	0.0696821
SP112198	Tumor	0.177957	0.182551	0.327938	0.170714	0.140839
SP112201	Tumor	0.287826	0.0764569	0.1255	0.229028	0.281188
SP112182	Tumor	0.223767	0.123424	0.116021	0.270959	0.265829
SP112186	Tumor	0.327283	0.119857	0.063669	0.179822	0.309368
SP112188	Tumor	0.175029	0.181337	0.221919	0.232732	0.188983
SP112190	Tumor	0.220381	0.151527	0.352934	0.275158	0
SP112192	Tumor	0.235381	0.105961	0.245096	0.189682	0.223881
SP112178	Tumor	0.276937	0.0188211	0.0702774	0.28528	0.348685
SP112180	Tumor	0.292723	0.12074	0.145049	0.215348	0.22614
SP112165	Tumor	0.37345	0.0589783	0.186766	0.289309	0.0914972
SP112170	Tumor	0.195511	0.120828	0.182952	0.245085	0.255624
SP112168	Tumor	0.195511	0.120828	0.182952	0.245085	0.255624
SP112156	Tumor	0.237755	0.157206	0.119824	0.202861	0.282354
SP112160	Tumor	0.13951	0.143259	0.290609	0.232031	0.194591
SP112147	Tumor	0.292146	0.0864028	0.133562	0.155939	0.331949
SP112152	Tumor	0.25585	0.119192	0.32438	0.252987	0.0475899
SP112133	Tumor	0.23928	0.133298	0.247475	0.166292	0.213656
SP112138	Tumor	0.287555	0.0814253	0.0978933	0.273621	0.259506
SP112130	Tumor	0.138025	0.124777	0.244767	0.284773	0.207658
SP99301	Tumor	0.427195	0.201236	0.0110975	0.303289	0.0571828
SP99305	Tumor	0.413319	0.0136465	0.0583344	0.274181	0.240518
SP99293	Tumor	0.381604	0.0574018	0.0418603	0.317523	0.20161
SP99297	Tumor	0.352012	0	0	0.144503	0.503485
SP99283	Tumor	0.295533	0.0225764	0	0.429312	0.252579
SP99275	Tumor	0.356421	0.0797403	0.164233	0.291989	0.107616
SP99279	Tumor	0.349898	0.0980633	0	0.305847	0.246192
SP99269	Tumor	0.230717	0	0.0634395	0.244989	0.460854
SP99271	Tumor	0.230717	0	0.0634395	0.244989	0.460854
SP99289	Tumor	0.254344	0.0928366	0.0828312	0.238754	0.331234
SP99287	Tumor	0.0792299	0.161457	0.402903	0.330694	0.0257162
SP99261	Tumor	0.180723	0.106148	0.284322	0.254664	0.174143
SP99253	Tumor	0.193709	0.0944197	0.176952	0.242019	0.292901
SP99257	Tumor	0.336605	0.0137284	0.048087	0.244623	0.356956
SP99245	Tumor	0.227331	0.107343	0.151127	0.241794	0.272404
SP99249	Tumor	0.271965	0.0582955	0.137886	0.322658	0.209195
SP99237	Tumor	0.243981	0.0634439	0.0869258	0.24179	0.363859
SP99241	Tumor	0.377447	0.104925	0.177955	0.304768	0.0349053
SP99229	Tumor	0.186297	0.124191	0.257742	0.375237	0.0565341
SP99233	Tumor	0.189976	0.181714	0.297942	0.236991	0.0933771
SP99225	Tumor	0.314016	0.0657751	0.101752	0.343083	0.175374
SP99217	Tumor	0.155936	0.111824	0.289867	0.325904	0.11647
SP99221	Tumor	0.342431	0.0642782	0.0416783	0.295993	0.25562
SP99209	Tumor	0.12875	0.125629	0.274882	0.292375	0.178364
SP99213	Tumor	0.31796	0.0318334	0	0.443327	0.20688
SP99205	Tumor	0.22533	0.0308195	0.190265	0.26936	0.284226
SP99201	Tumor	0.221291	0.0588911	0.120237	0.278112	0.321469
SP99193	Tumor	0.19418	0.146803	0.266848	0.29903	0.0931396
SP99197	Tumor	0.253173	0.0847487	0.0988637	0.29325	0.269965
SP99185	Tumor	0.23904	0.118438	0.178461	0.296009	0.168052
SP99189	Tumor	0.212277	0.121827	0.233557	0.271833	0.160506
SP99181	Tumor	0.183264	0.152951	0.29063	0.217278	0.155878
SP99173	Tumor	0.219217	0.139537	0.176917	0.270499	0.193831
SP99177	Tumor	0.252257	0.0430558	0.1299	0.279521	0.295267
SP99165	Tumor	0.235864	0.0804683	0.187421	0.19478	0.301466
SP99169	Tumor	0.207813	0.133323	0.231086	0.270281	0.157497
SP99157	Tumor	0.292266	0.0846917	0.158486	0.287458	0.177099
SP99161	Tumor	0.219014	0.0712692	0.155388	0.294569	0.25976
SP99149	Tumor	0.193688	0.0974509	0.199147	0.304346	0.205368
SP99153	Tumor	0.192988	0.113056	0.190199	0.297506	0.206251
SP99145	Tumor	0.273813	0.0205367	0	0.583864	0.121786
SP99321	Tumor	0.333829	0	0	0.380719	0.285452
SP99325	Tumor	0.18656	0	0	0.787547	0.0258937
SP99137	Tumor	0.224481	0.116589	0.214099	0.329978	0.114854
SP99141	Tumor	0.364812	0.0828012	0.118366	0.212949	0.221072
SP99129	Tumor	0.212262	0.140638	0.240205	0.280088	0.126807
SP99133	Tumor	0.401851	0.0159069	0.152919	0.411257	0.0180661
SP99125	Tumor	0.149231	0.170688	0.306113	0.218442	0.155526
SP99061	Tumor	0.202507	0.0914891	0.315853	0.273794	0.116357
SP99053	Tumor	0.225819	0.113571	0.232333	0.22148	0.206797
SP99057	Tumor	0.143715	0.132578	0.346687	0.240729	0.13629
SP99045	Tumor	0.235683	0.116203	0.231052	0.216159	0.200904
SP99049	Tumor	0.272378	0.0352691	0.099123	0.237709	0.355521
SP99065	Tumor	0.281285	0.10588	0.110573	0.221448	0.280814
SP99041	Tumor	0.295036	0.0364026	0.025999	0.248597	0.393966
SP99033	Tumor	0.321426	0.0471718	0.0433807	0.229518	0.358504
SP99037	Tumor	0.197997	0.136111	0.179493	0.275613	0.210786
SP99029	Tumor	0.226872	0.160242	0.199108	0.202695	0.211083
SP99019	Tumor	0.292635	0.0647621	0.162391	0.175694	0.304519
SP99007	Tumor	0.19925	0.148239	0.288883	0.184344	0.179284
SP99011	Tumor	0.296266	0.039298	0.0874895	0.140953	0.435994
SP99001	Tumor	0.221302	0.119153	0.128648	0.244557	0.286339
SP99003	Tumor	0.352927	0.0696472	0.0700791	0.262286	0.245061
SP98991	Tumor	0.216536	0.0952426	0.199081	0.280403	0.208737
SP99265	Tumor	0.262319	0.104056	0.104679	0.280736	0.24821
SP112184	Tumor	0.372427	0.0616828	0.169062	0.278672	0.118155
SP98997	Tumor	0.247357	0.11646	0.225954	0.189943	0.220287
SP98985	Tumor	0.275751	0.135386	0.14255	0.260041	0.186273
SP98989	Tumor	0.214277	0.146697	0.204218	0.218547	0.216262
SP98981	Tumor	0.325221	0.0356656	0.0299815	0.187492	0.42164
SP98975	Tumor	0.236407	0.0807098	0.101766	0.200578	0.380539
SP98967	Tumor	0.21696	0.0970353	0.261828	0.325042	0.0991346
SP98973	Tumor	0.327103	0.0647493	0.0472876	0.203743	0.357116
SP98959	Tumor	0.215423	0.117803	0.167196	0.284866	0.214712
SP98965	Tumor	0.18667	0.107365	0.225215	0.267551	0.2132
SP98955	Tumor	0.337515	0.0482979	0.150316	0.197001	0.266871
SP98949	Tumor	0.229695	0.138672	0.325247	0.240246	0.0661391
SP98953	Tumor	0.231462	0.0934867	0.0940063	0.256929	0.324117
SP98941	Tumor	0.159803	0.153178	0.253872	0.263735	0.169412
SP98945	Tumor	0.218204	0.125877	0.255393	0.308211	0.0923153
SP98933	Tumor	0.179305	0.141913	0.263499	0.226404	0.18888
SP98937	Tumor	0.167284	0.130003	0.364552	0.19833	0.139831
SP98925	Tumor	0.208108	0.118097	0.225275	0.248086	0.200435
SP98927	Tumor	0.109267	0.135053	0.381601	0.374079	0
SP98921	Tumor	0.105826	0.142777	0.385908	0.337498	0.0279908
SP99121	Tumor	0.266213	0.0821909	0.149488	0.176902	0.325207
SP99113	Tumor	0.0975851	0.146689	0.35537	0.290851	0.109505
SP99117	Tumor	0.141838	0.12276	0.256523	0.391972	0.0869074
SP99097	Tumor	0.218914	0.0822429	0.154281	0.251695	0.292867
SP99101	Tumor	0.31782	0.110997	0.144422	0.359992	0.0667688
SP99089	Tumor	0.229294	0.0908964	0.22944	0.224672	0.225699
SP99093	Tumor	0.352797	0.0508205	0.0675457	0.265183	0.263654
SP99105	Tumor	0.173729	0.0988986	0.282172	0.300605	0.144595
SP99109	Tumor	0.358105	0.0717486	0.137128	0.231389	0.20163
SP99077	Tumor	0.2034	0.161654	0.286931	0.290141	0.0578731
SP99081	Tumor	0.197608	0.147205	0.226216	0.20653	0.222441
SP99069	Tumor	0.219389	0.0830273	0.169503	0.217159	0.310922
SP99073	Tumor	0.178861	0.16496	0.250571	0.237999	0.167609
SP99085	Tumor	0.191704	0.17387	0.300491	0.222118	0.111817
SP191990	Tumor	0.147494	0.133407	0.398966	0.294069	0.0260647
SP99337	Tumor	0.3319	0.00854046	0	0.314742	0.344817
SP99341	Tumor	0.376281	0.0466866	0	0.253531	0.323501
SP99329	Tumor	0.302407	0.0314764	0.00508412	0.360833	0.3002
SP99333	Tumor	0.340092	0.0692677	0	0.373688	0.216952
SP192707	Tumor	0.178523	0.109314	0.271721	0.232762	0.207681
SP107155	Tumor	0.184024	0.12519	0.277809	0.266817	0.14616
SP107152	Tumor	0.137347	0.166381	0.346523	0.215902	0.133848
SP107150	Tumor	0.229192	0.180286	0.269877	0.174253	0.146392
SP107146	Tumor	0.324593	0.0553427	0.0757341	0.213192	0.331138
SP107136	Tumor	0.270641	0.107285	0.220178	0.218315	0.183581
SP107132	Tumor	0.399904	0.0872758	0.0196482	0.0882989	0.404873
SP107129	Tumor	0.225702	0.124401	0.201973	0.344526	0.103397
SP107119	Tumor	0.284752	0.0782102	0.214718	0.103131	0.319188
SP107123	Tumor	0.186041	0.122101	0.262182	0.235512	0.194164
SP107121	Tumor	0.167943	0.159684	0.279109	0.231379	0.161885
SP107111	Tumor	0.26421	0.0188438	0.0866267	0.183873	0.446447
SP107104	Tumor	0.148845	0.113763	0.163782	0.250804	0.322806
SP107109	Tumor	0.201294	0.152153	0.258775	0.250465	0.137312
SP107097	Tumor	0.208051	0.106248	0.208917	0.289265	0.187518
SP107101	Tumor	0.260151	0.050355	0.0715063	0.326198	0.291789
SP107091	Tumor	0.176018	0.148743	0.323413	0.275644	0.0761813
SP107094	Tumor	0.226498	0.121059	0.183477	0.266141	0.202824
SP107084	Tumor	0.282067	0.014383	0.0654291	0.172631	0.46549
SP107088	Tumor	0.177595	0.115	0.223095	0.21899	0.26532
SP107080	Tumor	0.270587	0.0686251	0.0927859	0.208357	0.359645
SP107078	Tumor	0.246513	0.119141	0.0938798	0.292759	0.247708
SP107071	Tumor	0.264607	0.0505032	0.0641575	0.235742	0.38499
SP107068	Tumor	0.172816	0.153603	0.327963	0.209088	0.13653
SP107073	Tumor	0.265033	0.0671183	0.13033	0.263742	0.273776
SP107063	Tumor	0.257173	0.117362	0.27987	0.225682	0.119913
SP107076	Tumor	0.25324	0.138867	0.145781	0.216823	0.245289
SP107052	Tumor	0.241583	0.0832065	0.148	0.203139	0.324071
SP107056	Tumor	0.191084	0.159075	0.338876	0.222623	0.0883427
SP107047	Tumor	0.272347	0.0738897	0.144153	0.205087	0.304524
SP107044	Tumor	0.240964	0.081115	0.10072	0.211782	0.365418
SP107007	Tumor	0.253764	0.0964083	0.147021	0.175457	0.327349
SP106998	Tumor	0.191984	0.126264	0.443558	0.159225	0.0789689
SP107004	Tumor	0.220863	0.133587	0.160338	0.240937	0.244275
SP106993	Tumor	0.300842	0.0618934	0.100787	0.211648	0.32483
SP107041	Tumor	0.306163	0.0503833	0.108513	0.142511	0.39243
SP107032	Tumor	0.151745	0.155535	0.286591	0.198843	0.207287
SP107037	Tumor	0.257517	0.0501478	0.0690533	0.221072	0.402209
SP107012	Tumor	0.309531	0	0.0522673	0.247609	0.390594
SP107010	Tumor	0.285527	0.101854	0.159221	0.28017	0.173228
SP98915	Tumor	0.238941	0.107127	0.120784	0.228784	0.304364
SP98904	Tumor	0.280303	0.086543	0.117582	0.158091	0.357481
SP98909	Tumor	0.187482	0.138846	0.206792	0.218358	0.248522
SP98907	Tumor	0.187482	0.138846	0.206792	0.218358	0.248522
SP98913	Tumor	0.288244	0.0575798	0.0739839	0.159389	0.420803
SP98896	Tumor	0.226324	0.113485	0.192596	0.288061	0.179534
SP98898	Tumor	0.311968	0.0253121	0.0824309	0.188402	0.391887
SP98900	Tumor	0.198782	0.15793	0.387516	0.234134	0.0216378
SP98902	Tumor	0.210545	0.141924	0.297977	0.221998	0.127557
SP50185	Tumor	0.127668	0.125735	0.311445	0.249208	0.185943
SP50183	Tumor	0.154285	0.120661	0.266405	0.228736	0.229913
SP50181	Tumor	0.177391	0.143714	0.271538	0.216573	0.190784
SP50159	Tumor	0.280243	0.0813086	0.104161	0.212421	0.321866
SP50157	Tumor	0.13086	0.188241	0.33325	0.231442	0.116207
SP50155	Tumor	0.208412	0.131449	0.257152	0.250919	0.152068
SP50153	Tumor	0.236839	0.130494	0.142268	0.224927	0.265473
SP50151	Tumor	0.237302	0.143858	0.171456	0.275959	0.171426
SP50149	Tumor	0.253017	0.142924	0.120234	0.296894	0.186931
SP50147	Tumor	0.249909	0.0643762	0.0983758	0.266255	0.321084
SP50145	Tumor	0.289185	0.0727815	0.0942234	0.279266	0.264545
SP50143	Tumor	0.180885	0.182065	0.318061	0.216806	0.102183
SP50141	Tumor	0.239077	0.160733	0.0601751	0.328388	0.211626
SP50179	Tumor	0.25481	0.199606	0.0542891	0.186569	0.304726
SP50177	Tumor	0.24889	0.065512	0.0740208	0.267796	0.343781
SP50175	Tumor	0.27312	0.109002	0.0231221	0.243205	0.351552
SP50173	Tumor	0.217474	0.0871023	0.156029	0.297299	0.242096
SP50171	Tumor	0.22327	0.111073	0.225767	0.198582	0.241308
SP50169	Tumor	0.129315	0.0876464	0.236378	0.321707	0.224953
SP50167	Tumor	0.222774	0.11667	0.119494	0.233639	0.307422
SP50165	Tumor	0.288111	0.0694451	0.0775751	0.269413	0.295456
SP50163	Tumor	0.198142	0.147717	0.193311	0.25581	0.205019
SP50161	Tumor	0.248477	0.103456	0.284634	0.317641	0.0457922
SP50115	Tumor	0.10564	0.159798	0.35793	0.284484	0.0921481
SP50113	Tumor	0.309956	0.0838949	0.160378	0.351389	0.0943821
SP50111	Tumor	0.23037	0.0698584	0.174912	0.222968	0.301891
SP50109	Tumor	0.280151	0.141028	0.148795	0.248889	0.181138
SP50107	Tumor	0.372335	0.135707	0.0992399	0.319541	0.0731762
SP50105	Tumor	0.231865	0.0922845	0.142351	0.238571	0.294927
SP50103	Tumor	0.267354	0.0592201	0.146825	0.108065	0.418536
SP50101	Tumor	0.246299	0.0596278	0.109204	0.208675	0.376194
SP50119	Tumor	0.371066	0	0.00300615	0.0694359	0.556492
SP50117	Tumor	0.240541	0.115051	0.188223	0.216989	0.239196
SP50137	Tumor	0.192946	0.172647	0.267194	0.279338	0.0878751
SP50135	Tumor	0.17893	0.137894	0.240812	0.272383	0.16998
SP50133	Tumor	0.359453	0.062805	0.103615	0.253726	0.220401
SP50131	Tumor	0.376551	0	0.0811254	0.108269	0.434055
SP50129	Tumor	0.227045	0.0841318	0.190684	0.275507	0.222633
SP50127	Tumor	0.364428	0.191123	0	0.334952	0.109497
SP50123	Tumor	0.29194	0.0362906	0.0516205	0.215953	0.404196
SP50139	Tumor	0.261106	0.066193	0.0645558	0.252403	0.355742
SP50099	Tumor	0.298094	0.051424	0.0679839	0.235539	0.346959
SP50097	Tumor	0.31501	0.0297579	0.108574	0.0764183	0.47024
