# Supplementary material for: Identification of SPP1 + macrophages as an immune suppressor in hepatocellular carcinoma using single-cell and bulk transcriptomics
Source: Front Immunol. 2024 Dec 3;15:1446453. doi: 10.3389/fimmu.2024.1446453 (PMC11649653; doi:10.3389/fimmu.2024.1446453)
Supplement: Supplementary file 8 [file Table7.xlsx]

## Sheet: Table S7
Table S7. Results of SCENIC analysis based on scRNA-seq data GSE166635, related to Figure 4 and S8
Transcription Factor	CD4+ Tregs	Memory T cells	CD8+ CTLs	Tissue-resident T cells	Cycling T cells	B cells	Mast cells	NK cells	C1QA+ Macrophages	SPP1+ Macrophages	VCAN+ Macrophages	Cycling Macrophages	DCs	Hepatocytes	Cholangiocytes	HSCs	LSECs	Plasma cells
ARID3A(+)	0.0202818	0.0498297	0.0362725	0.0183337	0.0132866	0.0697749	0.0193808	0.0284528	0.00397264	0.00865721	0.012785	0.00458162	0.0138495	0.000230528	0.00936391	0.0109779	0.0174214	0.0121037
ARID5B(+)	0.0933452	0.123017	0.121679	0.0829806	0.0486613	0.0980655	0.080232	0.0938212	0.0361342	0.0647488	0.0535289	0.040907	0.0458899	0.0108238	0.0303275	0.115068	0.111273	0.0480488
ARNT(+)	0.00803712	0.0177075	0.0142735	0.01146	0.00369486	0.0118894	0.0116389	0.0156433	0.0103451	0.0196177	0.0120385	0.00671689	0.00760541	0.000556831	0.00566765	0.0297953	0.0156349	0.00893967
ATF1(+)	0.0117342	0.0123933	0.0119852	0.0120746	0.0101753	0.0141821	0.0137946	0.0137584	0.0103936	0.00966651	0.0101071	0.0104336	0.0101418	0.0100623	0.0115331	0.0120382	0.0139854	0.0168026
ATF2(+)	0.0106121	0.0138825	0.0116588	0.00965093	0.00629563	0.0136264	0.0118152	0.011609	0.0082905	0.00890678	0.00852832	0.00668544	0.00579821	0.00256885	0.00786707	0.0089038	0.0113456	0.00671867
ATF3(+)	0.0710523	0.0976249	0.0965711	0.096881	0.0614769	0.0832976	0.10367	0.0909314	0.146172	0.218528	0.178783	0.137545	0.152707	0.0147257	0.0490741	0.0921477	0.109405	0.0721044
ATF4(+)	0.0629078	0.0715589	0.0681283	0.0601608	0.0576201	0.0732798	0.0636354	0.0620768	0.0505462	0.0530665	0.0569793	0.0514819	0.0556935	0.0542713	0.0513916	0.0590455	0.0643553	0.0663893
ATF6B(+)	0.0135925	0.0177122	0.01547	0.0109087	0.00863306	0.0163096	0.0127595	0.0133728	0.00210079	0.00218398	0.00477172	0.0044955	0.00219288	0.0025777	0.00478343	0.00517334	0.00773294	0.00783718
BACH1(+)	0.0229528	0.027972	0.0258477	0.0191308	0.0126644	0.0260569	0.0287819	0.0243892	0.0307659	0.0470802	0.0484176	0.0256762	0.0296462	0.00938397	0.0160912	0.0244631	0.0208931	0.0155475
BATF(+)	0.100441	0.0559196	0.0560021	0.0446197	0.0284074	0.0300997	0.0254096	0.0649492	0.0172049	0.0112251	0.0227109	0.0180595	0.0201854	0.000111887	0.00444916	0.0106043	0.00590986	0.0150995
BATF3(+)	0.00646144	0.0148833	0.0123713	0.0100719	0.00360914	0.0208921	0.0150331	0.0134889	0.00780792	0.00477144	0.0155081	0.00810872	0.0131206	0.000269461	0.0033407	0.00540634	0.00647518	0.00886435
BCL11A(+)	0.0227277	0.021992	0.0263855	0.0233507	0.00996084	0.129852	0.0264623	0.0251799	0.0353134	0.0335676	0.0499599	0.0300793	0.0474241	0.0108574	0.00974281	0.0228408	0.011931	0.0191277
BHLHE40(+)	0.0465095	0.0678878	0.0621628	0.0590952	0.0439916	0.0575489	0.0579634	0.0583324	0.0602923	0.0822697	0.0705632	0.0570295	0.0623699	0.0223064	0.0494023	0.063837	0.0983738	0.040712
BRF2(+)	0.0215936	0.0224224	0.0212789	0.0211881	0.0146063	0.0200409	0.0211772	0.0186824	0.0155917	0.015865	0.0172093	0.0139869	0.0158975	0.00881561	0.0140264	0.0147251	0.0167114	0.0189975
CEBPA(+)	0.0156782	0.0156647	0.0183409	0.0181718	0.0157813	0.0157873	0.0217131	0.0215502	0.0727291	0.049394	0.0352533	0.0483787	0.0425227	0.0254972	0.0209153	0.0227532	0.0171551	0.0135778
CEBPB(+)	0.0458739	0.0466006	0.0449831	0.0446661	0.0453362	0.0467323	0.063146	0.047816	0.0907442	0.116765	0.092185	0.0860332	0.0878094	0.0442284	0.0472148	0.059391	0.0527087	0.0490544
CEBPD(+)	0.040443	0.0486853	0.0472878	0.0430788	0.0348099	0.0492029	0.0582015	0.0465357	0.0980505	0.0978005	0.0891849	0.0781099	0.0834648	0.0304349	0.0388192	0.0586848	0.0604582	0.0442351
CEBPG(+)	0.0315889	0.0347882	0.0349795	0.0304961	0.032629	0.0376554	0.0313084	0.03217	0.0255619	0.0312623	0.0308365	0.0276312	0.027231	0.0400808	0.0292784	0.0279292	0.0262277	0.0460285
CEBPZ(+)	0.0315754	0.0399499	0.0369378	0.0314591	0.0320265	0.0382849	0.0285502	0.0316209	0.0161818	0.014615	0.0207362	0.0248617	0.0195042	0.0154218	0.0209892	0.0213944	0.0258621	0.0251286
CLOCK(+)	0.0183719	0.0173863	0.0178651	0.0179338	0.0169779	0.0242231	0.013797	0.0210623	0.0288378	0.0275788	0.0162997	0.0190714	0.0150435	0.000921265	0.0312887	0.0165806	0.00682444	0.0127711
CPEB1(+)	0.00735882	0.00960002	0.00905897	0.00775025	0.00969826	0.0110068	0.00913072	0.00850998	0.0081876	0.0115884	0.0107283	0.00632553	0.00757541	0.0193513	0.0116304	0.00459906	0.00853611	0.00823125
CREB1(+)	0.0131188	0.0155264	0.0156929	0.013811	0.0118282	0.0174532	0.0143875	0.015028	0.0106442	0.0108895	0.0107977	0.013243	0.00806635	0.000723347	0.0101506	0.0119432	0.0140259	0.00929938
CREB3(+)	0.0221716	0.0214931	0.0215966	0.0210631	0.0234735	0.0194047	0.0303669	0.0237881	0.0264179	0.0269436	0.0241242	0.0261939	0.0257194	0.0296711	0.0286216	0.0362167	0.030252	0.0439741
CREB3L1(+)	0.0143439	0.024914	0.0224391	0.0185839	0.0235277	0.0263693	0.0243718	0.0195055	0.0181121	0.019257	0.0196916	0.0165865	0.0180316	0.0105812	0.0407489	0.0237544	0.0322062	0.0215473
CREB3L2(+)	0.0135306	0.0162163	0.0141279	0.0146131	0.013415	0.0141968	0.0188427	0.0142913	0.0181716	0.0219315	0.0147413	0.014564	0.0140231	0.0242353	0.0207674	0.0160722	0.0156707	0.0348144
CREB5(+)	0.024065	0.030377	0.0299917	0.0273421	0.0198706	0.026691	0.0291318	0.027572	0.0241443	0.0321004	0.0307227	0.0233092	0.0260713	0.0313842	0.0216037	0.0356453	0.0404452	0.0218218
CREM(+)	0.127116	0.207509	0.22183	0.110033	0.0540675	0.118411	0.0804	0.160742	0.0394644	0.0563496	0.0653054	0.0418531	0.0555815	0.00714664	0.0226789	0.0390346	0.0527902	0.0573081
CTCF(+)	0.0449221	0.044522	0.0466892	0.0420157	0.0548165	0.0472573	0.0348438	0.0435418	0.0379142	0.0331204	0.0380727	0.0616285	0.0416854	0.012825	0.0240353	0.0361756	0.0359349	0.0311972
CUX1(+)	0.0221771	0.0252171	0.0251846	0.0221422	0.0171808	0.0231846	0.0211302	0.0225454	0.0171254	0.0204013	0.019065	0.0157248	0.0167459	0.0084744	0.0210666	0.0193617	0.0214383	0.016841
DBP(+)	0.000584851	0.00112892	0.00122008	0.00119896	0.00711938	0.00156706	0.000590697	0.00299629	0.131681	0.0207634	0.00115338	0.038422	0.0149857	0.00174166	0.0229735	0.0106153	0.00411057	0.00289096
DDIT3(+)	0.0415921	0.0460799	0.0457089	0.0423897	0.0428635	0.048684	0.0475536	0.0411724	0.0466772	0.0496448	0.0467028	0.039736	0.0420946	0.068843	0.0413055	0.0446919	0.0326431	0.0725556
DEAF1(+)	0.164723	0.181036	0.182086	0.180521	0.183955	0.191889	0.163753	0.174692	0.161063	0.162541	0.171589	0.175842	0.181165	0.184642	0.16266	0.172448	0.173634	0.183592
E2F1(+)	0.00657685	0.00667585	0.00687344	0.00661777	0.0289086	0.00750833	0.00576863	0.00670924	0.0030648	0.00279257	0.00319199	0.021308	0.00351701	0.00193383	0.00511891	0.00578805	0.00361447	0.00664721
E2F3(+)	0.00769207	0.00835082	0.00741499	0.0061495	0.00472903	0.00737226	0.00707935	0.0065101	0.00554751	0.00463605	0.00472959	0.00525763	0.00360071	0.000852142	0.00471706	0.00870747	0.0086979	0.00415389
E2F4(+)	0.019843	0.0180632	0.0190816	0.0208764	0.0190405	0.0198025	0.0168347	0.0199743	0.0169235	0.0161944	0.0186262	0.0204195	0.020145	0.00492568	0.010904	0.0175787	0.0359003	0.0115157
E2F6(+)	0.00806572	0.00991101	0.0091703	0.00852079	0.00665673	0.0102567	0.0093576	0.00903227	0.00549788	0.00782342	0.0078844	0.00628301	0.00585217	0.00370542	0.00633753	0.00538966	0.00736029	0.00687797
E2F8(+)	0.0129282	0.0131313	0.0147389	0.013522	0.0660246	0.0127063	0.0144682	0.0138843	0.0122282	0.00923229	0.00969496	0.0657697	0.0124132	0.00544926	0.00931863	0.0137219	0.00984153	0.0174268
E4F1(+)	0.0235936	0.0473654	0.0551714	0.064827	0.0204018	0.113597	0.0677091	0.0602255	0.0244214	0.0304067	0.0618393	0.0188672	0.0317472	0.00066658	0.0305089	0.0645538	0.127612	0.0373509
EBF1(+)	0.00867239	0.0109193	0.010721	0.00916292	0.00493633	0.0326926	0.00977493	0.0103383	0.0165078	0.00916856	0.0121371	0.0105077	0.0144286	0.0014634	0.00630362	0.174513	0.140067	0.0247448
EGR1(+)	0.0696988	0.0957691	0.0962286	0.10444	0.0654902	0.091624	0.102021	0.0968378	0.148249	0.172088	0.153802	0.124452	0.127092	0.0116191	0.0546624	0.130153	0.158798	0.0804198
EGR2(+)	0.0259384	0.0452141	0.0636751	0.0378139	0.0185669	0.102693	0.0827598	0.0503618	0.119514	0.217055	0.156056	0.0954872	0.102305	0.00236239	0.0298273	0.0948764	0.0820791	0.0315683
EGR3(+)	0.0280912	0.049281	0.0747872	0.0477615	0.0248958	0.0612577	0.055186	0.0598743	0.0832678	0.119958	0.102385	0.0646474	0.062745	0.00198782	0.030345	0.0979871	0.0903477	0.0309394
EHF(+)	0.015349	0.020567	0.0166587	0.0169856	0.0172071	0.0217734	0.0209348	0.0170202	0.0154894	0.0196664	0.017285	0.0146354	0.0163366	0.00380735	0.0295386	0.0180861	0.0249883	0.0116751
ELF1(+)	0.0710767	0.115883	0.11306	0.0687716	0.0422289	0.0840533	0.06156	0.0837466	0.0360692	0.0435465	0.0454876	0.0363557	0.0411592	0.012168	0.0322124	0.0404923	0.0595449	0.0414693
ELF2(+)	0.0116558	0.0181684	0.0147218	0.0139129	0.00594349	0.0166641	0.0117646	0.013346	0.00852384	0.0100582	0.0100626	0.00644521	0.00784237	0.000943453	0.00650782	0.0111731	0.022971	0.011347
ELF3(+)	0.0235909	0.0282976	0.0252629	0.0263763	0.0283781	0.0260305	0.0305302	0.0253459	0.0243756	0.0311789	0.0273489	0.0247595	0.0269399	0.015725	0.0414454	0.0288055	0.0393262	0.0207693
ELK1(+)	0.0123887	0.0119316	0.0113692	0.0111652	0.00790511	0.0114525	0.0138982	0.0114032	0.00812887	0.0108181	0.0104295	0.00765694	0.00789914	0.0071992	0.00932719	0.0211124	0.0186251	0.0110036
ELK3(+)	0.012216	0.0182465	0.0159309	0.0123664	0.00557373	0.0172476	0.0148965	0.0148097	0.0110998	0.0108145	0.0103574	0.00758042	0.00903203	0.00100057	0.00857783	0.0346007	0.207178	0.00909103
ELK4(+)	0.0132535	0.0212361	0.0191092	0.0138936	0.00962288	0.0196628	0.0221722	0.0161742	0.00912623	0.00951575	0.00883403	0.00561623	0.00649899	0.000747792	0.0186078	0.0143859	0.0275034	0.0116522
ERF(+)	0.0104622	0.0106531	0.00981538	0.00987145	0.00577835	0.0315499	0.0120889	0.0116305	0.0116439	0.00824884	0.00816303	0.00619895	0.0074168	0.00391727	0.00771856	0.0338061	0.0779338	0.0189611
ESRRA(+)	0.0194611	0.0210416	0.0199591	0.0199725	0.0192299	0.0227326	0.0178412	0.0192615	0.0163087	0.0159813	0.019024	0.0176773	0.0207645	0.0180092	0.0225004	0.0197532	0.0171824	0.0222815
ETS1(+)	0.081313	0.104257	0.111098	0.074068	0.0332225	0.0542752	0.0302104	0.0849609	0.0127724	0.0135497	0.020689	0.0147395	0.0180135	0.000951857	0.0086629	0.0252761	0.0600291	0.0207827
ETS2(+)	0.0297116	0.0434213	0.0386226	0.032545	0.0245322	0.0376387	0.0441435	0.0358353	0.0533536	0.0644029	0.0582147	0.0492247	0.0533594	0.0123237	0.0289441	0.0376596	0.0966851	0.0238976
ETV2(+)	0.012139	0.0129478	0.0120462	0.0131575	0.00929248	0.0119043	0.0153553	0.0125615	0.00755463	0.00749455	0.00850042	0.00779138	0.00766495	0.0058503	0.0117922	0.00981412	0.00971113	0.00996682
ETV3(+)	0.0168366	0.0268076	0.0236726	0.0180647	0.00696527	0.0235885	0.0200755	0.0216541	0.0343812	0.0495325	0.0391933	0.0288979	0.0364906	0.000533548	0.00823178	0.0146263	0.0217563	0.0143855
ETV4(+)	0.029303	0.0292737	0.0289811	0.0291247	0.0340897	0.0301455	0.0300096	0.0282245	0.022238	0.0231854	0.0252941	0.0249583	0.0255944	0.0387013	0.0387224	0.0300885	0.0298542	0.032542
ETV5(+)	0.0280018	0.0250208	0.0253019	0.0271412	0.0246775	0.026036	0.0296325	0.0273671	0.0895844	0.0636802	0.0491021	0.0704748	0.0595408	0.01322	0.0236611	0.0350184	0.0336213	0.0211403
ETV6(+)	0.0512472	0.0532017	0.0596557	0.0440746	0.0366149	0.0621477	0.0351959	0.0480381	0.0460252	0.0484548	0.0583927	0.0462698	0.0572794	0.00348197	0.0217493	0.0245542	0.0401025	0.0294633
FLI1(+)	0.0349051	0.0326836	0.0317651	0.0339343	0.0201325	0.0286643	0.0248247	0.0317177	0.125929	0.0607274	0.0504267	0.0745976	0.0622072	0.00305494	0.0168281	0.0287116	0.038653	0.021013
FOS(+)	0.153743	0.187677	0.202298	0.219729	0.136628	0.177847	0.186805	0.200023	0.254651	0.295488	0.27549	0.223802	0.238962	0.0301752	0.102414	0.225357	0.283906	0.165375
FOSB(+)	0.106964	0.146156	0.148104	0.148907	0.0886512	0.13844	0.130443	0.141035	0.16542	0.186744	0.180996	0.141825	0.152996	0.0176138	0.0695237	0.15156	0.202051	0.112161
FOSL2(+)	0.0670701	0.140293	0.13417	0.0793178	0.0400987	0.086082	0.104963	0.104067	0.0696666	0.129757	0.108893	0.0720464	0.0922874	0.00581973	0.0301043	0.0590723	0.095885	0.048247
FOXA1(+)	0.00657594	0.00919865	0.00782218	0.00872956	0.013473	0.00939596	0.015259	0.00792938	0.00563181	0.00840637	0.0098975	0.00359092	0.00555043	0.0241349	0.0318932	0.017211	0.0207548	0.0106618
FOXA2(+)	0.0248431	0.0102929	0.0104212	0.0138213	0.0831699	0.0138312	0.0183811	0.0126691	0.0427646	0.0315154	0.0291215	0.0343709	0.0386084	0.244264	0.0788921	0.0635166	0.0293646	0.0402908
FOXA3(+)	0.220623	0.18483	0.186684	0.217644	0.355495	0.196535	0.190233	0.203934	0.202757	0.211716	0.235053	0.200634	0.210758	0.723394	0.398856	0.204554	0.176616	0.238224
FOXC1(+)	0.0142466	0.0250994	0.0220985	0.0186542	0.0132788	0.0297366	0.0251763	0.0222561	0.0113178	0.00890534	0.014171	0.00682112	0.0107193	0.000631761	0.0270768	0.0450518	0.17067	0.0176241
FOXJ2(+)	0.0217961	0.0277738	0.0258948	0.0183122	0.0120846	0.0342592	0.0234832	0.019005	0.0106678	0.00745143	0.0158337	0.00504493	0.00817771	0.000514701	0.0158929	0.00198542	0.00891435	0.00955775
FOXN2(+)	0.0329278	0.054882	0.0514558	0.0336247	0.0226238	0.0602897	0.0327942	0.0430866	0.017959	0.0243801	0.02826	0.0150004	0.0211713	0.0125203	0.0209622	0.0384306	0.0466328	0.0365773
FOXN3(+)	0.0132471	0.0208197	0.0191243	0.0133587	0.00606397	0.0201553	0.0153324	0.0198486	0.0267801	0.021201	0.0175686	0.0154922	0.0151649	0.000954266	0.00758367	0.0154898	0.0168262	0.0101777
FOXO1(+)	0.0352463	0.0552726	0.044635	0.0328501	0.0135497	0.0317746	0.0286542	0.03732	0.0101599	0.0156726	0.0180388	0.00870487	0.0131495	0.00278404	0.011522	0.0236037	0.0743889	0.0154562
FOXO3(+)	0.0263332	0.0313568	0.0272523	0.0228808	0.0106002	0.0269528	0.0272213	0.0254635	0.0517893	0.0665295	0.0407056	0.0310294	0.032011	0.00186379	0.0134117	0.0248512	0.0194149	0.014327
FOXP1(+)	0.107527	0.188354	0.167205	0.0923404	0.0354271	0.119065	0.0540557	0.109043	0.0196586	0.0255182	0.0295609	0.01638	0.0227881	0.00253589	0.0203599	0.0310755	0.0470096	0.0469547
FOXP3(+)	0.164665	0.07311	0.0533629	0.0741356	0.0470562	0.0450323	0.0216824	0.0388447	0.0100393	0.00725174	0.014973	0.0120928	0.0153527	0.000444941	0.00438494	0.00663078	0.00794497	0.0150884
GABPA(+)	0.00987515	0.0154244	0.013763	0.0121537	0.00680078	0.0140969	0.0121705	0.0125771	0.00966928	0.00977519	0.0098587	0.007809	0.00787121	0.000786059	0.00972975	0.0085859	0.0265134	0.00566525
GATA6(+)	0.0129692	0.0298606	0.0252742	0.0146918	0.0404034	0.0276653	0.0328899	0.0212795	0.0150135	0.00914638	0.0037105	0.0058617	0.00563127	0.00200934	0.0929241	0.0459768	0.135237	0.0313768
GLIS3(+)	0.00295583	0.00618717	0.00627758	0.00622139	0.00188958	0.0266336	0.00690623	0.0054787	0.000405201	0.00609701	0.0236831	0.00183069	0.00204429	0.000485284	0.0112425	0.00513572	0.00254845	0.00264451
GRHL1(+)	0.00121486	0.00133029	0.000543412	0.00192163	0.00556973	0.000183845	0.000961803	0.00194095	0.00123073	0.00223444	8.86359e-05	0.0013775	0.00041778	0.000506156	0.0134252	0.003728	0.00272971	0.00203645
GTF2B(+)	0.0284632	0.0353009	0.0400058	0.0302882	0.0306509	0.0255677	0.0352422	0.0320029	0.0169427	0.0169074	0.0194657	0.0216937	0.0208855	0.028621	0.0242723	0.0268293	0.0215954	0.046926
HES4(+)	0.0079274	0.0123045	0.00288314	0.00622106	0.00160971	0.031621	0.00315503	0.00280573	0.00148395	0.00178328	0.0021589	0.00200995	0.00279064	0.000375378	0.00132426	0.263517	0.148467	0.0248869
HES6(+)	0.0047602	0.0106938	0.00947581	0.00507798	0.00413361	0.00766008	0.0173225	0.00756319	0.00172166	0.00139411	0.00209761	0.000779977	0.000881031	7.90181e-05	0.00881238	0.00606823	0.00312473	0.00335257
HIC1(+)	0.0055672	0.00417963	0.00593542	0.00418229	0.00171046	0.000643783	0.00309661	0.00992998	0.00060381	0.000524937	0.000696121	0.000655017	0.00114787	0.000177668	0.0019937	0.192944	0.0119047	0.00212502
HIVEP1(+)	0.0368541	0.0540216	0.0416396	0.0240969	0.0121017	0.0490857	0.0214233	0.0263748	0.00635724	0.00789526	0.0146495	0.00498962	0.010607	0.000132414	0.00463802	0.0184256	0.0191214	0.0137544
HIVEP2(+)	0.0275933	0.0690798	0.0640296	0.0352861	0.0121936	0.0361943	0.03744	0.0472353	0.0106611	0.0184032	0.020982	0.00814234	0.0171271	0.00056154	0.0121305	0.0182589	0.0291952	0.0129781
HIVEP3(+)	0.0842302	0.0467425	0.0574672	0.0475288	0.049974	0.0455452	0.0581297	0.0401809	0.0978492	0.0741418	0.103902	0.125705	0.117989	0.00215909	0.0217152	0.0590328	0.0631032	0.0206821
HLF(+)	0.00196192	0.00136122	0.00280969	0.00143024	0.0125548	0.000181338	0.00120275	0.00166266	0.000324518	0.000191528	0.000208863	0.0137967	0.000176026	6.75155e-05	0.00101894	0.000835745	0.000132383	0.0053219
HNF4A(+)	0.0100093	0.00992685	0.00937997	0.0105082	0.017542	0.00975806	0.0112962	0.0102866	0.0110166	0.0114743	0.00898402	0.00887505	0.00840567	0.0338405	0.0289072	0.0107647	0.0140057	0.0113133
HNF4G(+)	0.0153731	0.0326382	0.0481164	0.0122203	0.00720892	0.0165229	0.0060957	0.0222094	0.00148542	0.00226991	0.00207662	0.00103817	0.00087163	0.0275785	0.0139876	0.00126207	0.00753	0.00615837
HOXA10(+)	0.00525669	0.0165615	0.0188457	0.0147769	0.003026	0.0111908	0.00802122	0.0229559	0.00204211	0.000962232	0.00574573	0.00065584	0.00190013	4.60767e-05	0.00662904	0.00649846	0.0108428	0.0101565
HOXA5(+)	0.00713995	0.0312834	0.0148097	0.00602249	0.000638278	0.0366816	0.00583485	0.00785076	0.00586994	0.0106338	0.0217049	0.00335588	0.0166868	1.3212e-05	0.00144456	0.00430262	0.00458586	0.0115138
HOXB2(+)	0.00415836	0.00281654	0.00204295	0.00227726	0.00128913	0.0115418	0.00498035	0.00191999	0.00336641	0.00255308	0.00299308	0.00324855	0.00435532	0.00253376	0.0030848	0.16062	0.0379226	0.0064733
HSF1(+)	0.0638936	0.0638163	0.061544	0.0628394	0.0668015	0.0680291	0.0642642	0.0608254	0.0557782	0.0586664	0.0596087	0.0599544	0.0636428	0.0752246	0.0636215	0.0663442	0.0644968	0.0662829
HSF2(+)	0.000751771	0.00123218	0.000890817	0.000723774	0.000131244	0.00203179	0.00128883	0.000526551	0.000124179	0.000446648	0.000161713	1.32725e-05	4.48469e-05	3.76261e-05	0.000916953	0.000594859	0.00120073	0.000619559
HSF4(+)	0.0332376	0.0234398	0.0216779	0.0236864	0.0505068	0.0150138	0.0398698	0.0201895	0.0454476	0.0782094	0.0593501	0.0630029	0.0541788	0.0467998	0.0402296	0.0985643	0.0202378	0.049698
IKZF1(+)	0.0689521	0.0749798	0.0877274	0.0687566	0.0432472	0.0554557	0.0445214	0.0797737	0.079664	0.060694	0.0766447	0.0727991	0.0736684	0.00457231	0.0164518	0.0259544	0.0256553	0.0268363
IKZF2(+)	0.0756412	0.00966289	0.0042714	0.0105677	0.0104856	0.00505575	0.000463432	0.00420733	0.0017637	0.00110533	0.00194384	0.000354562	0.00108896	4.39148e-05	0.0020721	0.00165305	0.00264729	0.00285989
IRF1(+)	0.0861598	0.103319	0.111427	0.090853	0.0512545	0.0807359	0.0631911	0.0981616	0.0601029	0.0700527	0.0864139	0.0612867	0.0711863	0.00909358	0.0260024	0.0398801	0.0478097	0.0488609
IRF2(+)	0.0389695	0.0392762	0.0390762	0.0410229	0.0276843	0.0374611	0.0352198	0.040844	0.0436865	0.0378764	0.0410478	0.035584	0.0372586	0.00759453	0.0237367	0.0333053	0.0371665	0.0398872
IRF3(+)	0.0441078	0.0429563	0.0435393	0.045525	0.0321714	0.0396764	0.0334375	0.0454898	0.0449031	0.0441343	0.0435195	0.0373181	0.0382532	0.0136772	0.0327495	0.0390176	0.0398501	0.0448545
IRF4(+)	0.0719049	0.100534	0.168799	0.0923327	0.0428426	0.0841976	0.0395242	0.139021	0.0241623	0.0257684	0.0364263	0.0268309	0.0335007	0.00242331	0.0115592	0.0130489	0.0170044	0.0449706
IRF5(+)	0.0305646	0.028766	0.0303348	0.0291808	0.019061	0.0301994	0.035174	0.0319401	0.116862	0.0812249	0.0733301	0.0863509	0.0815375	0.005924	0.0174765	0.0258589	0.0225998	0.0244869
IRF7(+)	0.028147	0.0170807	0.0193109	0.0268817	0.034153	0.0160255	0.0201324	0.021098	0.0438265	0.0265235	0.046621	0.0302303	0.0409473	0.0647902	0.0512605	0.0672859	0.0623102	0.0255212
IRF8(+)	0.0427713	0.0392704	0.0427139	0.0415029	0.0319159	0.0544216	0.0425547	0.0453373	0.165368	0.121145	0.111543	0.124163	0.123839	0.0101566	0.0311045	0.0432026	0.0399781	0.0381042
IRF9(+)	0.0177318	0.0268277	0.0245454	0.0188192	0.00833596	0.0245922	0.0124932	0.0199501	0.00921199	0.00737209	0.0141926	0.0063294	0.00940977	0.00151518	0.00567261	0.0140617	0.0237992	0.0101047
JDP2(+)	0.0140527	0.0242465	0.0257548	0.0166272	0.0094414	0.0254411	0.0234134	0.0210435	0.0149751	0.0150293	0.0234576	0.0145274	0.0182767	0.00209584	0.00961749	0.0668012	0.0326772	0.0126051
JUN(+)	0.19629	0.210455	0.240232	0.290571	0.178205	0.20215	0.216554	0.249803	0.230366	0.227501	0.268599	0.218181	0.229961	0.0534169	0.106973	0.216387	0.255073	0.196259
JUNB(+)	0.102056	0.150609	0.155068	0.135118	0.080556	0.137687	0.126919	0.142797	0.146431	0.175289	0.171145	0.127283	0.143749	0.0208827	0.0677719	0.145859	0.187683	0.106449
JUND(+)	0.104965	0.167608	0.161132	0.118813	0.0682634	0.121007	0.104113	0.128656	0.0669507	0.0807718	0.0843158	0.0668245	0.0756724	0.0248678	0.0451401	0.0726852	0.0979033	0.0790301
KDM2B(+)	0.0553767	0.0947218	0.0841084	0.0898631	0.0435933	0.157205	0.0526478	0.0961163	0.15322	0.120698	0.152965	0.134182	0.147305	0.00214598	0.015245	0.0484653	0.0235463	0.0734939
KDM5B(+)	0.0108179	0.0140223	0.0124833	0.0113635	0.00774751	0.0139817	0.0151364	0.0127449	0.00581526	0.00675573	0.00753415	0.00461936	0.00496787	0.0076103	0.0117125	0.0118001	0.0147482	0.00986366
KLF10(+)	0.0296731	0.0612941	0.05298	0.0423909	0.0248856	0.0531996	0.0594949	0.0418667	0.0609626	0.0772267	0.0622116	0.0478453	0.0547689	0.00763624	0.038406	0.0530634	0.0833213	0.0288349
KLF12(+)	0.00824677	0.0282511	0.025412	0.00933804	0.00450058	0.00768963	0.0210343	0.0142689	0.0180966	0.00624159	0.010749	0.00707344	0.00514244	0.000352772	0.00707832	0.0245399	0.0582629	0.00415545
KLF16(+)	0.0112853	0.0281735	0.0284846	0.0244242	0.0188091	0.024356	0.0191025	0.0226646	0.0120377	0.0205988	0.0191686	0.0147434	0.0182628	0.00775992	0.0253972	0.0194582	0.033845	0.0108851
KLF2(+)	0.0984812	0.125489	0.13573	0.143011	0.0845746	0.110261	0.110261	0.120443	0.0970899	0.106626	0.120279	0.0952276	0.10491	0.0159889	0.0554545	0.111577	0.165873	0.0921049
KLF3(+)	0.0346948	0.0582285	0.0531786	0.035992	0.0329315	0.0565501	0.0328141	0.0446694	0.0276449	0.0316481	0.0311062	0.0280803	0.0311928	0.0113172	0.0368386	0.0311243	0.0418928	0.0261873
KLF4(+)	0.0981874	0.112881	0.105674	0.124322	0.0945934	0.122584	0.1088	0.104478	0.327515	0.316487	0.363031	0.303369	0.309725	0.00885461	0.0736148	0.174484	0.222641	0.112036
KLF5(+)	0.0165985	0.0229581	0.019473	0.0203262	0.0303925	0.018717	0.0241335	0.0185201	0.0190933	0.0304297	0.0218291	0.0219554	0.0246744	0.0106008	0.0543701	0.0244665	0.0359608	0.0114065
KLF6(+)	0.0661428	0.136307	0.108583	0.111348	0.0665652	0.067489	0.139772	0.0905562	0.13781	0.234913	0.168677	0.154727	0.165317	0.00584884	0.0509067	0.113433	0.12244	0.0645883
KLF7(+)	0.0166986	0.0235095	0.0236524	0.0131313	0.00682951	0.022301	0.0203946	0.0200808	0.0297843	0.0270454	0.017039	0.0187253	0.0174512	0.000708414	0.0109847	0.0292335	0.0615729	0.00580772
KLF9(+)	0.0112464	0.0185747	0.0156407	0.0136374	0.00808643	0.0203119	0.0116614	0.0136919	0.00721474	0.0112177	0.0124308	0.00615399	0.00918862	0.000588354	0.00915229	0.099195	0.0794434	0.00806245
LYL1(+)	0.0226543	0.0220318	0.0260863	0.0241044	0.0272975	0.0598993	0.0257314	0.0289476	0.284062	0.14965	0.185528	0.27763	0.313056	0.000584317	0.0122389	0.152282	0.178663	0.0566671
MAF(+)	0.0139262	0.0112379	0.010337	0.010871	0.0134669	0.00849133	0.0125014	0.0113143	0.326508	0.161783	0.045736	0.180174	0.121309	0.0165307	0.033153	0.0452206	0.0153846	0.0169567
MAFB(+)	0.0323576	0.0320475	0.0383148	0.022141	0.012832	0.00960934	0.0794234	0.0653803	0.488727	0.356166	0.259807	0.308756	0.276956	0.00575159	0.0358115	0.086671	0.0185953	0.0189494
MAFF(+)	0.0713005	0.101448	0.104675	0.0837509	0.0507667	0.0866825	0.0852597	0.0961316	0.103773	0.14029	0.137487	0.0893341	0.105309	0.025015	0.0450321	0.092427	0.11391	0.0667592
MAFG(+)	0.0312378	0.0509947	0.0434229	0.0328779	0.0224836	0.0491351	0.0446418	0.0399884	0.0323041	0.0489744	0.0567709	0.0350886	0.0484454	0.0159346	0.0231892	0.0336979	0.0525734	0.0268738
MAFK(+)	0.023987	0.0435248	0.0363958	0.0290429	0.0321315	0.0385902	0.0397585	0.0293445	0.0228868	0.0373803	0.0317108	0.0254637	0.0307189	0.0118711	0.0504096	0.0294244	0.0653592	0.018795
MAX(+)	0.0258119	0.0266166	0.0255952	0.0266436	0.0209263	0.0284341	0.0255175	0.0270162	0.0262165	0.0222594	0.0248255	0.0252256	0.0249929	0.0062561	0.0199013	0.0208741	0.0241214	0.0189384
MAZ(+)	0.0764115	0.0738949	0.0748273	0.0731655	0.108069	0.0734763	0.0668599	0.0742665	0.0721075	0.0662722	0.069271	0.11081	0.083548	0.0548634	0.0617554	0.0880208	0.0783614	0.0668779
MBD4(+)	0.0166325	0.0265418	0.0294343	0.0456131	0.0326933	0.0240337	0.0645824	0.0382405	0.0507973	0.0975256	0.0841098	0.0519649	0.0580864	0.00134653	0.0446425	0.0591709	0.0444985	0.0313354
MECOM(+)	0.00924407	0.0170066	0.0161589	0.012502	0.0480675	0.0111481	0.0129373	0.0137311	0.00149703	0.00190332	0.00371562	0.000833774	0.00197079	0.0337286	0.126303	0.0058427	0.0130465	0.00581919
MEF2A(+)	0.0202013	0.0228489	0.0204463	0.0218138	0.0172318	0.0230315	0.022156	0.019956	0.029745	0.0313067	0.0271709	0.0297172	0.0282881	0.00655503	0.0187018	0.0214991	0.0351718	0.0162162
MEF2C(+)	0.0677149	0.0624933	0.0646805	0.0671442	0.0586159	0.061221	0.0555623	0.0651665	0.0929941	0.0719115	0.0760411	0.0857905	0.0856836	0.021849	0.0386984	0.106657	0.0910924	0.0412281
MEF2D(+)	0.0193087	0.0246472	0.0245832	0.0210336	0.0124553	0.0221511	0.0194286	0.0230809	0.0144866	0.0176561	0.020603	0.0137709	0.0173242	0.00310931	0.00971638	0.0570055	0.0319346	0.0114837
MGA(+)	0.00427726	0.00606037	0.0056585	0.00453015	0.000459747	0.00492805	0.00409784	0.00346863	0.00396478	0.00741139	0.00425968	0.0018448	0.00201184	0.000670429	0.00393634	0.00216861	0.00377682	0.00468405
MITF(+)	0.0265992	0.0277991	0.0266432	0.024861	0.0215408	0.0241325	0.0411494	0.0265967	0.136841	0.18382	0.0757172	0.0989907	0.0889618	0.0181153	0.0287079	0.0408956	0.0308665	0.0217083
MLX(+)	0.0439662	0.0373206	0.0366827	0.0391146	0.0497774	0.0351277	0.0458729	0.0394027	0.086509	0.119813	0.0793427	0.0931619	0.0920527	0.0458058	0.0505865	0.0551325	0.0426246	0.0418681
MLXIPL(+)	0.0231156	0.021036	0.0207215	0.0237085	0.0338437	0.0210275	0.0224574	0.0217181	0.0248233	0.0261556	0.025651	0.0286357	0.0281739	0.057699	0.0341706	0.024958	0.0203562	0.0291553
MXD4(+)	0.0366611	0.0233657	0.030707	0.0449861	0.0718205	0.0353578	0.149913	0.0709465	0.577366	0.372722	0.176987	0.464734	0.393337	0.138824	0.156095	0.206538	0.144058	0.111159
MXI1(+)	0.0328821	0.040582	0.0372682	0.032833	0.0267075	0.033243	0.0402074	0.0363879	0.0710121	0.165436	0.0770493	0.0663071	0.0689383	0.0293081	0.0319545	0.0379771	0.0386107	0.026257
MYBL1(+)	0.0846117	0.142665	0.0902848	0.0874487	0.0582251	0.0422181	0.0274652	0.0897986	0.0142321	0.0193913	0.0217918	0.0399589	0.0165445	0.00354839	0.0115938	0.016991	0.0266313	0.024149
MYBL2(+)	0.0249569	0.0279607	0.035736	0.0285318	0.161257	0.0264577	0.0440591	0.0296542	0.0577318	0.0401069	0.0306807	0.194386	0.0526127	0.0263287	0.026214	0.0405788	0.0286012	0.0414188
MYC(+)	0.053576	0.0576362	0.0559037	0.0554949	0.057078	0.060302	0.0579225	0.0543533	0.0464873	0.0473923	0.0531963	0.0509674	0.0544337	0.0583236	0.0523549	0.0583492	0.0572975	0.0566163
NFAT5(+)	0.00433305	0.00944337	0.00593258	0.00477891	0.00216809	0.0478781	0.00497327	0.00857382	0.0149504	0.00637868	0.00543358	0.00528873	0.00811646	0.000130697	0.00546103	0.0906842	0.286261	0.0250718
NFE2L1(+)	0.000468038	0.00105786	0.00105458	0.000767479	0	0.000488087	0.000946114	0.00115494	0.000507872	0.000363844	0.000305618	0.00017141	8.2506e-05	5.64428e-06	0.000684715	0.000253372	0.00276705	0
NFE2L2(+)	0.0578771	0.0788364	0.0739222	0.0574659	0.043091	0.0692644	0.0626805	0.0660996	0.0616132	0.0708753	0.0704641	0.0543807	0.062566	0.0210582	0.0380147	0.0555647	0.0705464	0.0420583
NFE2L3(+)	0.0122229	0.0216298	0.02446	0.0272177	0.0474629	0.0127957	0.0199085	0.0256461	0.119604	0.0891481	0.0443935	0.066211	0.0452463	0.0424843	0.0791639	0.0356828	0.0241418	0.0141161
NFIB(+)	0.00566972	0.0069632	0.00698363	0.0057428	0.00391162	0.0103722	0.00984678	0.00659705	0.00220924	0.00253443	0.00222593	0.000480371	0.000801042	0.000562959	0.0138117	0.0772313	0.149443	0.00202506
NFIL3(+)	0.0344765	0.0491058	0.0490739	0.0357242	0.0228322	0.0381115	0.0507718	0.0439359	0.0535315	0.0897885	0.0859896	0.052027	0.0612454	0.0156058	0.0199875	0.0537648	0.0462876	0.0293219
NFKB1(+)	0.0478229	0.0842049	0.0759607	0.0465081	0.0234654	0.0760084	0.0698481	0.0624568	0.0413129	0.0680522	0.0924999	0.0437931	0.0688636	0.00373241	0.0179025	0.0248754	0.0403184	0.0277161
NFKB2(+)	0.0725786	0.106535	0.0955226	0.0627378	0.0324186	0.0941228	0.0753323	0.0775714	0.0339763	0.0440728	0.0563364	0.0290519	0.0446024	0.00530503	0.0227627	0.0272657	0.0423782	0.0366143
NFYA(+)	0.0205709	0.0289393	0.030525	0.0234802	0.0102809	0.0243741	0.0153548	0.0260821	0.0080062	0.00893921	0.0139148	0.00847563	0.0109445	0.00216328	0.00571905	0.00939702	0.0348871	0.0121049
NFYB(+)	0.0158783	0.0155153	0.0169706	0.0153119	0.0319743	0.0155142	0.014014	0.0154143	0.0117253	0.00987713	0.0119265	0.0296293	0.0124957	0.0109745	0.0154326	0.0152747	0.0108131	0.0163616
NFYC(+)	0.0207681	0.0183201	0.0185169	0.0207726	0.02809	0.0188079	0.020688	0.0200057	0.0198129	0.0204525	0.0191218	0.0270558	0.018181	0.0103042	0.0179563	0.0246119	0.019449	0.0221353
NR1D1(+)	0.0674364	0.101996	0.0925068	0.0575681	0.0392531	0.0838791	0.042361	0.0689513	0.0175191	0.0123547	0.0178951	0.00837241	0.00980613	0.00314966	0.055641	0.011979	0.0402377	0.0519329
NR1H2(+)	0.00272236	0.00562639	0.00433064	0.00343738	0.000111529	0.00697491	0.0136095	0.00686291	0.00166888	0.00312623	0.00651093	0.000384746	0.00117592	0.000168648	0.00266032	0.0207795	0.0457734	0.000823052
NR1H3(+)	0.0137027	0.0135434	0.0125758	0.0126698	0.0111509	0.014762	0.0225057	0.0135942	0.113534	0.121502	0.0430489	0.0634862	0.0510169	0.0137702	0.0206258	0.0298162	0.0195629	0.0156785
NR1H4(+)	0.527784	0.522756	0.519631	0.521921	0.623991	0.555931	0.54026	0.506525	0.726758	0.602935	0.532923	0.639354	0.621928	0.929868	0.591914	0.568348	0.500742	0.54164
NR1I3(+)	0.0213284	0.0100997	0.00935662	0.0210489	0.0603131	0.0109289	0.0079982	0.0157488	0.0218892	0.0295512	0.0224905	0.0164912	0.0177286	0.212082	0.0716391	0.0173679	0.009562	0.0219577
NR2C1(+)	0.00474195	0.00656118	0.00587256	0.00518167	0.0115936	0.00422101	0.00852089	0.00571404	0.0014668	0.0018634	0.00266816	0.000862019	0.000782875	0.0244982	0.0184367	0.00546091	0.00932569	0.00377883
NR2C2(+)	0.00693163	0.00802878	0.00833627	0.00886037	0.00519017	0.00807708	0.00893702	0.0109915	0.00310903	0.00260718	0.0038825	0.00221998	0.00307529	0.00028866	0.00777066	0.0300777	0.0632473	0.00602131
NR2F1(+)	0.111517	0.0731817	0.075627	0.101711	0.16083	0.0772309	0.0778034	0.0875198	0.105451	0.117028	0.11974	0.108554	0.113575	0.352376	0.159858	0.163391	0.104951	0.109526
NR2F6(+)	0.144264	0.138593	0.136591	0.138683	0.162533	0.149536	0.137104	0.13766	0.122973	0.122508	0.132979	0.131469	0.138129	0.189111	0.151857	0.143027	0.142304	0.14264
NRF1(+)	0.0100198	0.0167296	0.0110536	0.0138501	0.00469569	0.0166537	0.0163394	0.0111946	0.00409696	0.0034581	0.00771157	0.00390713	0.00239561	6.9869e-05	0.00632113	0.00707035	0.00525552	0.0107069
ONECUT1(+)	0.0408429	0.0493133	0.0408834	0.0397251	0.0205532	0.047754	0.0507983	0.0392867	0.0036289	0.0192453	0.0172597	0.00466486	0.0066325	0.00238028	0.0251783	0.0101611	0.0154901	0.0308853
ONECUT2(+)	0.00238965	0.00298404	0.00159782	0.00161257	0.00075142	0.00206975	0.00490883	0.00144207	0.000340905	0.000633033	0.000352105	3.33365e-05	4.36604e-05	0.000262932	0.00372451	0.00296641	0.00113561	0.00202182
PATZ1(+)	0.0123723	0.0126312	0.0135887	0.0188594	0.0146666	0.0150028	0.0179451	0.0157431	0.0336205	0.0197235	0.0191903	0.0216655	0.0163528	0.00181778	0.0193354	0.0168147	0.0181162	0.0112496
PAX8(+)	0.0143719	0.0103054	0.00975814	0.00972194	0.00192589	0.01197	0.00458069	0.00641419	0.0284859	0.0400359	0.00715041	0.0207898	0.0138311	0.00114367	0.0054713	0.0054606	0.00123969	0.00292237
PBX1(+)	0.00593393	0.00774905	0.00723131	0.00623975	0.0060375	0.00730433	0.0103162	0.00694139	0.00265373	0.00461851	0.00668343	0.00169256	0.0023727	0.0119032	0.00962136	0.015285	0.030059	0.00283181
PBX3(+)	0.0110181	0.0090621	0.0102743	0.00923366	0.0337715	0.013569	0.0165899	0.0112398	0.0312193	0.0216898	0.0180279	0.0527089	0.0179064	0.000493052	0.00674134	0.0752458	0.00682317	0.00964988
PBX4(+)	0.0960604	0.185313	0.173505	0.0842513	0.03429	0.0891612	0.0647688	0.113514	0.0194755	0.0408699	0.0370464	0.0224618	0.0286536	0.00539908	0.0190569	0.0356086	0.0472893	0.0284413
PITX2(+)	0.00720924	0.00678984	0.00511034	0.00695672	0.00580348	0.00468665	0.00617536	0.00575525	0.00353799	0.00440095	0.00331725	0.0042001	0.00328938	0.0102156	0.00901588	0.00766112	0.00421229	0.00477701
PKNOX1(+)	0.00497432	0.013352	0.00628117	0.00757864	0.00276447	0.00456591	0.00316683	0.00341529	0.000327988	0.000569577	0.000791266	0.000558012	0.000351702	0.00018071	0.00346684	0.00238482	0.0114666	0.00244292
POU2F1(+)	0.0155109	0.0317195	0.0499931	0.0276991	0.0533723	0.0187234	0.0221057	0.032165	0.00490392	0.00350545	0.00921937	0.0355927	0.00367178	0.000457878	0.00718304	0.00840861	0.00811945	0.0208477
POU2F2(+)	0.0142531	0.0105177	0.00925183	0.0153263	0.00566534	0.0295825	0.0030073	0.0136402	0.000582086	0.000219135	0.00536293	0.0003712	0.00173649	5.46158e-05	0.000518597	0.000152733	0.000846345	0.00858918
PPARA(+)	0.0045421	0.00410567	0.00397045	0.00461115	0.00460805	0.00496064	0.00571648	0.00412349	0.0050968	0.0102961	0.00320748	0.00236105	0.00231434	0.0139673	0.00894526	0.00398342	0.00296555	0.00493726
PPARD(+)	0.0026443	0.0153138	0.0206245	0.0026415	0.00365161	0.00239771	0.0174124	0.0182209	0.00892523	0.037664	0.0370782	0.0114563	0.0261259	0.000248569	0.0110514	0.0027255	0.0354108	0.00244714
PPARG(+)	0.017098	0.0111063	0.0112187	0.0146729	0.0314321	0.0135221	0.031155	0.0158314	0.0627687	0.0850301	0.0517826	0.0617757	0.0555421	0.058559	0.0443886	0.0474604	0.0289356	0.0315883
PRDM1(+)	0.0770441	0.0882938	0.0944308	0.0644044	0.0354721	0.059458	0.0624301	0.0758361	0.0938684	0.139835	0.13369	0.0922943	0.10675	0.00467613	0.0184787	0.0315452	0.0328008	0.0418983
RARA(+)	0.0304135	0.0661672	0.0427105	0.0233291	0.00662848	0.0370327	0.0194701	0.0284205	0.00352428	0.00620964	0.0119388	0.00240636	0.00583687	2.26882e-05	0.00366165	0.00242648	0.0176126	0.0032254
REL(+)	0.0827712	0.131345	0.134265	0.078564	0.0388773	0.118546	0.0843266	0.102483	0.0645549	0.0842865	0.0948406	0.0608073	0.0855872	0.00705235	0.0239915	0.0344232	0.0537104	0.0442403
RELA(+)	0.0129162	0.0212042	0.0187202	0.0144537	0.0103495	0.0153114	0.0224309	0.0160223	0.00935512	0.0160988	0.0121188	0.00915785	0.0114526	0.00372364	0.0142316	0.0140038	0.0269986	0.00874912
RELB(+)	0.0811376	0.118236	0.105689	0.0790415	0.0445251	0.0870752	0.0835115	0.0868761	0.0449469	0.058722	0.0617556	0.0428797	0.0527622	0.0119295	0.0290702	0.0454118	0.0572556	0.0480949
REST(+)	0.0170686	0.0200198	0.0181831	0.0163668	0.00850488	0.0204422	0.0147423	0.0178542	0.00832061	0.00844662	0.00930569	0.00685474	0.00736592	0.00283496	0.00846588	0.0124413	0.0163707	0.0120943
RFX3(+)	0.00231618	0.00708593	0.00422867	0.00386619	0.00133485	0.0147864	0.010608	0.00634042	0.0039543	0.00345287	0.00453003	0.00149919	0.00221149	3.47804e-05	0.00124422	0.0162285	0.0569929	0.0189238
RFX5(+)	0.0102849	0.0153373	0.0175237	0.0130487	0.00958421	0.00918023	0.0186973	0.0208601	0.0113857	0.00865448	0.00753986	0.0125555	0.0101782	0.00641957	0.00725294	0.00642558	0.0110128	0.026269
RUNX2(+)	0.0311882	0.0532499	0.0361003	0.0325302	0.00794484	0.0187702	0.0138477	0.0245697	0.00506414	0.00746585	0.00663447	0.00307125	0.00455099	0.00136839	0.00477407	0.00407679	0.00828761	0.0219357
RUNX3(+)	0.082608	0.178221	0.231718	0.105662	0.0353313	0.0836456	0.0429108	0.180271	0.0114966	0.0176339	0.0255995	0.0128962	0.0183902	0.000381164	0.00975463	0.00789426	0.0156815	0.0303949
RXRA(+)	0.0195696	0.015674	0.016326	0.0181406	0.0162415	0.0149261	0.0326857	0.0179789	0.0616663	0.0748177	0.0479479	0.056403	0.0479666	0.000881144	0.0110383	0.0296018	0.0159521	0.0126898
RXRB(+)	0.00469613	0.00549026	0.0052497	0.00729678	0.00266721	0.00363959	0.00592958	0.00531757	0.00315338	0.00356583	0.00270289	0.00193782	0.00193667	0.0014059	0.00417196	0.00906254	0.0205083	0.00217784
SETDB1(+)	0.00520187	0.00730837	0.00634971	0.00775386	0.00501181	0.00622191	0.00570705	0.00563004	0.00270766	0.00743682	0.00498894	0.0042573	0.00528342	0.00266439	0.00782247	0.00341643	0.00683334	0.00324317
SIX5(+)	0.00665179	0.00786041	0.00736193	0.00635125	0.00171056	0.00783756	0.00573526	0.00685319	0.00376308	0.00448412	0.00544954	0.00360732	0.00380006	0.00356954	0.00506186	0.0114489	0.00802578	0.0065953
SMAD1(+)	0.0211544	0.0285401	0.0252929	0.0179672	0.00842814	0.0134907	0.0137418	0.0185748	0.00876984	0.00887675	0.00915005	0.0100655	0.0110374	0.00110221	0.00630767	0.0266373	0.0873517	0.00567803
SMAD3(+)	0.033479	0.0855144	0.0674412	0.0713483	0.125357	0.0317071	0.0346368	0.0483695	0.0472128	0.1522	0.0805821	0.103934	0.11921	0.0655028	0.200618	0.0598729	0.145989	0.0193368
SMAD5(+)	0.0223244	0.0255985	0.0244597	0.020907	0.019272	0.02737	0.0232944	0.0250517	0.0185256	0.0179421	0.0189056	0.016466	0.0157742	0.0182812	0.0243178	0.0343827	0.0450474	0.018695
SOX5(+)	0.00145853	0.00287589	0.0027671	0.0016858	0.000167915	0.00621152	0.000678336	0.00238408	0.00135519	0.00145813	0.00245389	0.000201091	0.000948626	8.86955e-05	0.00153223	0.0270733	0.00335464	0.00211486
SP1(+)	0.0140811	0.0256716	0.0205254	0.0180042	0.0133576	0.0353794	0.0185544	0.020707	0.0140977	0.0135134	0.0189149	0.0117302	0.0129585	0.000871985	0.0211009	0.0138476	0.0285432	0.0131885
SP2(+)	0.00587134	0.010971	0.00971742	0.007608	0.00221611	0.00858398	0.0068004	0.0119346	0.0136668	0.0149201	0.0137667	0.00500743	0.00799632	0.00064197	0.0070509	0.00837797	0.0144128	0.00775859
SP3(+)	0.0182655	0.0234283	0.0216052	0.0169724	0.00696131	0.020304	0.019837	0.0191992	0.0114872	0.0124468	0.0133423	0.00765467	0.00783209	0.000449712	0.00738305	0.0123672	0.0135646	0.01051
SPI1(+)	0.0569106	0.051338	0.0559576	0.05624	0.0479317	0.0652895	0.0567621	0.0593245	0.183774	0.15299	0.14095	0.15768	0.159707	0.0145485	0.0393391	0.0567881	0.0520707	0.0484841
SPIC(+)	0.015374	0.0150725	0.0164136	0.0165896	0.011645	0.0191633	0.021022	0.0164835	0.174778	0.0920599	0.0576368	0.111439	0.0955154	0.00492417	0.0174007	0.0279897	0.0191899	0.0180841
SREBF1(+)	0.00789853	0.00893469	0.00825837	0.00911492	0.0052521	0.00906056	0.00935009	0.00882196	0.00881671	0.0102096	0.00858415	0.006057	0.00624332	0.00475079	0.00820581	0.00694331	0.00835011	0.00683282
SREBF2(+)	0.00899068	0.0124717	0.0109866	0.0100301	0.00689563	0.012408	0.00938594	0.011188	0.00391707	0.0069023	0.00550373	0.00289462	0.00361938	0.00524975	0.0131096	0.00648429	0.00773021	0.00822893
SRF(+)	0.0152356	0.0159736	0.0204855	0.0179596	0.0182348	0.0188947	0.0150708	0.0216452	0.021449	0.0246744	0.0241096	0.0202806	0.0230292	0.00766335	0.02026	0.0518664	0.0610869	0.0118861
STAT1(+)	0.0475885	0.0388131	0.0405768	0.0449146	0.0378685	0.0426776	0.0353211	0.0426024	0.0888007	0.0660192	0.0682722	0.0734282	0.0729057	0.0183171	0.0300179	0.0408669	0.0385752	0.0339688
STAT2(+)	0.0192126	0.0145192	0.0145284	0.021412	0.0104151	0.015781	0.0105303	0.0159858	0.0339268	0.0231973	0.0246252	0.0184322	0.0192831	0.00848122	0.013751	0.0176611	0.0182029	0.0122837
STAT3(+)	0.0989981	0.11379	0.112419	0.0868282	0.0590905	0.0975367	0.0647639	0.0944907	0.0554685	0.0573326	0.0635915	0.0525014	0.0576908	0.0178602	0.0375077	0.0668775	0.103144	0.0598273
STAT5A(+)	0.0976716	0.0891934	0.127939	0.051502	0.0289486	0.0406931	0.023481	0.0905588	0.0257278	0.0211289	0.057445	0.0235273	0.0312681	0.000205507	0.00590417	0.0109177	0.026579	0.0107084
STAT5B(+)	0.0396524	0.0525775	0.0507407	0.0229285	0.0106798	0.0100201	0.0058648	0.0304599	0.00105929	0.000877212	0.00261732	0.000927511	0.000529044	0	0.00157779	0.00546684	0.0428288	0.00425161
STAT6(+)	0.00307595	0.00356943	0.00371099	0.003806	0.00795424	0.00521255	0.00481169	0.00354227	0.00906121	0.00700958	0.0243681	0.00412121	0.0170031	0.000202138	0.0317918	0.0125065	0.0245796	0.00335493
TCF12(+)	0.0092967	0.0127101	0.0118172	0.0109795	0.00660526	0.0145524	0.0127204	0.0106863	0.0456378	0.0385511	0.0195741	0.0245807	0.0204713	0.00235806	0.0142785	0.0130061	0.0185198	0.0101601
TCF7(+)	0.197077	0.299168	0.2911	0.216068	0.104817	0.220898	0.133217	0.219174	0.0832687	0.116081	0.12673	0.0871489	0.100713	0.0284628	0.0498531	0.0997839	0.130246	0.108438
TCF7L2(+)	0.0112958	0.0143854	0.014107	0.0117315	0.0149431	0.0117488	0.0115683	0.0116641	0.00591509	0.00469398	0.00617417	0.002206	0.00437306	0.00121724	0.0358891	0.00667465	0.0162384	0.00446386
TEAD1(+)	0.00662923	0.00950921	0.00850056	0.00765534	0.0067124	0.00966861	0.00863745	0.00861921	0.00278932	0.00282248	0.0027496	0.00146142	0.00198774	0.00417614	0.0146874	0.103035	0.0494731	0.00467419
TEAD2(+)	0.00498705	0.00526041	0.00563138	0.00446601	0.00454126	0.00545827	0.00955758	0.00524259	0.00124848	0.000935123	0.001812	0.000288073	0.000864921	0.0153061	0.0102195	0.0617414	0.0368654	0.00454409
TFDP1(+)	0.0247255	0.0246087	0.0254816	0.024705	0.0577546	0.0243971	0.022951	0.0246674	0.0218275	0.0194171	0.0213949	0.0583716	0.0253212	0.0131013	0.0185665	0.0226219	0.0213268	0.0221334
TFDP2(+)	0.0110028	0.0120361	0.0121807	0.011006	0.0130491	0.0131019	0.0114796	0.0119714	0.0109608	0.0094137	0.0094062	0.0139728	0.00953164	0.00369825	0.0113603	0.0109899	0.0103692	0.00924297
TFE3(+)	0.00482451	0.00769164	0.00528391	0.00570884	0.000923295	0.00714008	0.0076434	0.00475648	0.00223166	0.00221869	0.0026941	0.000819791	0.0011388	3.98356e-05	0.00426881	0.00235602	0.00809286	0.00412583
TFEB(+)	0.00512881	0.00604954	0.00704132	0.00741143	0.00263595	0.00928622	0.0225571	0.00708585	0.0216073	0.0129926	0.0327059	0.0226009	0.0301199	8.25563e-05	0.00590985	0.00438591	0.00430616	0.00435696
TFEC(+)	0.0281634	0.0279064	0.0285554	0.0281768	0.0223497	0.027812	0.0355027	0.0278387	0.133455	0.104724	0.0659388	0.0939675	0.0848534	0.00831463	0.0215437	0.0346738	0.0257638	0.0204525
TGIF1(+)	0.0302982	0.04997	0.048352	0.0319188	0.033273	0.0433847	0.0398619	0.0406066	0.0317881	0.0386786	0.0397291	0.0302872	0.0341388	0.0140878	0.0410105	0.0309632	0.0386734	0.0289798
TGIF2(+)	0.0040329	0.0101717	0.00704492	0.00361454	0.00110758	0.00854211	0.0170767	0.00695301	0.000877686	0.000884277	0.00182265	0.000439086	0.000945961	2.26026e-05	0.0016382	0.000814112	0.000619909	0.0014777
THAP1(+)	0.00209011	0.0027995	0.00306274	0.00206608	0.00282199	0.002129	0.00189941	0.00144891	0.000397631	0.000218291	0.000726848	0.00186337	0.000183766	0	0.00110973	0.000496522	0.000432269	0.00177941
THRB(+)	0.00362819	0.00306983	0.00328943	0.00402169	0.00037494	0.00247333	0.00185844	0.00492226	0.00128033	0.001218	0.00472913	0.00089747	0.00274803	0.000370274	0.0025899	0.000904693	0.003591	0.00830427
TP53(+)	0.00641631	0.00866739	0.007287	0.007217	0.0227693	0.00568812	0.00801789	0.00720715	0.0104379	0.0182687	0.0151525	0.0174546	0.0200762	0.00873485	0.0547095	0.00994477	0.0307535	0.00690618
USF2(+)	0.0282418	0.0284377	0.026282	0.0275114	0.0255299	0.0256903	0.0371346	0.027465	0.0813903	0.116827	0.0590296	0.0703835	0.0691167	0.0174223	0.0314187	0.0361993	0.0308977	0.0270924
VDR(+)	0.0047874	0.0122353	0.0100167	0.00550789	0.00253268	0.010709	0.0162995	0.012153	0.00515251	0.0123196	0.0422329	0.0185757	0.0344314	8.20921e-05	0.00440193	0.00837766	0.000986346	0.0085082
VEZF1(+)	0.0312105	0.0294228	0.0361648	0.0409878	0.0246199	0.0262082	0.0297048	0.0332402	0.0299452	0.0344529	0.0382311	0.0290881	0.0274732	0.00195944	0.0152187	0.0377803	0.034907	0.0282662
XBP1(+)	0.0791825	0.0770875	0.0771552	0.0793827	0.0990428	0.0828134	0.0860442	0.078066	0.0896474	0.0904423	0.080794	0.0849062	0.0866795	0.162858	0.107596	0.0889728	0.0795782	0.15217
YY1(+)	0.0448604	0.0482829	0.0465187	0.0436209	0.0435515	0.0479781	0.0438239	0.0446044	0.0368415	0.0370162	0.0388745	0.0415437	0.0396462	0.0316249	0.0361017	0.0416562	0.0428817	0.0397333
ZBTB17(+)	0.0069651	0.0167512	0.0135298	0.00404307	0.00396834	0.00566728	0.0133061	0.0143571	0.00726577	0.0226323	0.00949685	0.00538763	0.00737808	0.000615945	0.0066966	0.00661199	0.0156287	0.00712506
ZBTB33(+)	0.00721956	0.0108672	0.00980675	0.00895917	0.00278388	0.0098668	0.00931055	0.0102795	0.00399588	0.00434821	0.00505683	0.00329029	0.0044121	0.00108419	0.00695493	0.00341289	0.00420198	0.00614014
ZBTB7B(+)	0.00585382	0.00978573	0.00840508	0.00753904	0.00277557	0.0088296	0.00916943	0.0072447	0.00185606	0.00306035	0.00317501	0.00113981	0.00198511	0.000425935	0.00789301	0.00536184	0.00859788	0.00606909
ZEB1(+)	0.0140619	0.0190868	0.0161116	0.0138109	0.00732434	0.0242171	0.0136755	0.0147515	0.0106834	0.00986262	0.00874228	0.00876462	0.00932626	0.00229715	0.00723479	0.079219	0.0993056	0.0124655
ZFP64(+)	0.00686047	0.0092216	0.00885126	0.00854042	0.00700113	0.00672801	0.00649686	0.00783363	0.00133252	0.00116296	0.00235971	0.00692076	0.000871283	6.13646e-05	0.00338429	0.0058394	0.00363221	0.00546503
ZFX(+)	0.00824829	0.0121196	0.00988224	0.00867431	0.00249515	0.0125303	0.00929983	0.0094294	0.00234929	0.00352712	0.00472745	0.00153584	0.00184031	0.000378149	0.00528862	0.0050738	0.0101814	0.00548853
ZIC2(+)	0.00243114	0.00832562	0.00415551	0.00295341	0.000703078	0.00559313	0.00678406	0.0030035	0.000377943	0.000497048	0.00129219	0.000237008	0.000652588	0.000293608	0.00648352	0.00161689	0.00265624	0.00427883
ZIC5(+)	0.000936779	0.00337804	0.00288099	0.00226518	0.00085539	0.00362996	0.00483558	0.00356661	0.000377788	0.000167779	0.000478075	0.000167987	2.42611e-05	0	0.000629766	0.000975368	0.00070034	0.000706399
ZNF140(+)	0.00628792	0.00668343	0.00551275	0.00657553	0.00115563	0.0108563	0.0125649	0.0062856	0.00100099	0.000659344	0.00114924	0.000386563	0.000322962	2.88539e-05	0.00737413	0.00121304	0.00137613	0.00509698
ZNF143(+)	0.0064673	0.00850409	0.00619866	0.00697896	0.00354936	0.0081766	0.00589568	0.00697726	0.00306549	0.00348678	0.00478417	0.00474158	0.00323175	0.000834027	0.00282205	0.00451688	0.00524842	0.0050752
ZNF189(+)	0.00362984	0.00695516	0.00705797	0.003957	0.00256181	0.0047071	0.00859823	0.00469106	0.00299358	0.00173076	0.00249254	0.00113887	0.00117863	0.00196858	0.00774594	0.00537993	0.0129401	0.00220101
ZNF236(+)	0.00950816	0.0141469	0.0161186	0.0115747	0.00420359	0.0228132	0.00538078	0.0213767	0.00229575	0.00423303	0.00358026	0.0011159	0.00178413	0.000393058	0.00578557	0.0138388	0.00892754	0.00200006
ZNF274(+)	0.0195097	0.0170984	0.0214213	0.0560443	0.0223466	0.0194043	0.0310992	0.0347201	0.0147449	0.0193487	0.0480418	0.0220188	0.0298853	0.00234646	0.00698061	0.0143854	0.0107868	0.0206283
ZNF281(+)	0.00301575	0.00400578	0.00391331	0.00301133	0.000478624	0.00788837	0.00896191	0.0026477	0.000588306	0.000841318	0.0016103	0.000129035	0.000759082	4.73532e-05	0.00350163	0.00364535	0.00726864	0.00283842
ZNF3(+)	0.000564814	0.000254289	0.000497196	0.00100411	0.000107141	0.00030841	0.00147683	0.00072806	0.000176938	0.000234281	0.000141914	4.05039e-05	0.000270328	0	0.000434662	0.0466438	0.0429549	0.00316845
ZNF358(+)	0.0996169	0.100921	0.0977717	0.0980187	0.10194	0.106312	0.113479	0.0977111	0.0998462	0.0927677	0.0969048	0.0961831	0.103009	0.108944	0.101613	0.116106	0.117391	0.100644
ZNF460(+)	0.0337781	0.0401628	0.0409997	0.0445993	0.0268826	0.0304573	0.029811	0.0367014	0.0378817	0.0299241	0.0280076	0.0300084	0.0276728	0.0046132	0.0213241	0.0460325	0.0406202	0.0352255
ZNF467(+)	0.0110772	0.00582803	0.00444672	0.0102296	0.0165317	0.009928	0.00796081	0.00776595	0.0322236	0.0287278	0.00993132	0.0174861	0.0112159	0.0678585	0.0250765	0.0236451	0.0217598	0.00864045
ZNF532(+)	0.0079596	0.00690869	0.00741591	0.00494201	0.00131251	0.00590941	0.00267559	0.00502264	0.00296949	0.00274267	0.00465837	0.000552075	0.00211383	9.42774e-05	0.00285288	0.0232601	0.0212082	0.0036342
ZNF561(+)	0.000467533	0.00136327	0.00180357	0.000931231	0.000145081	0.000779173	0.00351836	0.00206943	0.0017599	0.000376177	0.00420816	0.00027959	0.0013941	8.11659e-05	0.00379176	0.00108014	0.00182889	0.000191105
ZNF714(+)	0.00958642	0.00918035	0.00661018	0.00702376	0.0025997	0.0079197	0.015702	0.0097767	0.000896592	0.000970574	0.0023223	0.000572212	0.000293196	4.15951e-06	0.00650221	0.00318831	0.00363866	0.0123846
ZNF76(+)	0.0035942	0.00445276	0.00406496	0.00426417	0.0010108	0.00664399	0.00487183	0.00370243	0.00184286	0.00180559	0.00163203	0.000616279	0.000860366	0.000168474	0.00312292	0.00466467	0.0128569	0.00378854
ZNF768(+)	0.0171347	0.0206592	0.0197457	0.0187489	0.0156074	0.0150417	0.0204238	0.0199737	0.0115924	0.0118307	0.0154434	0.0132765	0.0137653	0.00708957	0.0186028	0.0174279	0.0205365	0.0118101
ZNF780B(+)	0.000416743	0.00140198	0.00115792	0.00130973	0	0.00124241	0.000830508	0.000842848	0.00161092	0.000724935	0.0026346	0	0.000140937	0	0.00138227	0.000363057	0.00153922	0.000103711
ZNF91(+)	0.0202671	0.0256747	0.0229264	0.0217082	0.0128692	0.0252657	0.0185541	0.0220657	0.0106279	0.0104487	0.0121776	0.00857532	0.0102727	0.0159324	0.0145715	0.0175909	0.0213366	0.0178961
ZSCAN30(+)	0.00217909	0.000968258	0.00231114	0.00266213	0	0	0.00180063	0.0055957	9.14809e-05	8.82609e-05	0.000475274	0	0.000144931	0	0.002128	0.000326152	0.00384663	0
