# Supplementary material for: Identification of SPP1 + macrophages as an immune suppressor in hepatocellular carcinoma using single-cell and bulk transcriptomics
Source: Front Immunol. 2024 Dec 3;15:1446453. doi: 10.3389/fimmu.2024.1446453 (PMC11649653; doi:10.3389/fimmu.2024.1446453)
Supplement: Supplementary file 9 [file Table8.xlsx]

## Sheet: Table S8-1
Table S8-1. GSOA of markers of five myeloid cell populations and five T cell populations in scRNA-seq data GSE166635, respectively, related to Figure S9 (liver myeloid cells)
Cell Population	ONTOLOGY	ID	Description	GeneRatio	BgRatio	P-value	Adjusted P-value	geneID	Count
C1QA+ Macrophages	CC	GO:0030139	endocytic vesicle	48/521	314/16071	1.90655e-19	5.36372e-16	STAB1/CD74/CD163/APOE/HLA-DRB5/MPEG1/HLA-DRB1/HLA-E/CD4/HLA-DPA1/HLA-DRA/MCOLN1/HLA-DPB1/HLA-DQA1/CTSS/CYBB/CLTC/HLA-DQB1/ITGAV/AP2A2/UNC93B1/CYBA/LRP1/HLA-B/VAMP8/TGFA/SNAP23/APPL2/WLS/MSR1/SCARB2/LAMP1/HSP90B1/TRIM14/TGOLN2/CLTA/MTSS1/SLC2A8/TAPBP/ITGB5/NCF4/M6PR/RAB20/APPL1/ATP6V0A1/RAB32/GOLIM4/LMBRD1	48
C1QA+ Macrophages	CC	GO:0005765	lysosomal membrane	52/521	373/16071	3.62646e-19	5.36372e-16	DAB2/CD74/PSAP/GRN/PLD3/HLA-DRB5/HLA-DRB1/HLA-DMA/HLA-DMB/HLA-DPA1/HLA-DRA/MCOLN1/HLA-DPB1/HLA-DQA1/BST2/MFSD1/CLTC/HLA-DQB1/AP2A2/LAMP2/ACP2/GAA/DRAM2/C3AR1/SLC46A3/HLA-DOA/PRCP/LRP1/MMD/AP1B1/CTSA/VAMP8/SLC15A3/CD63/STOM/SCARB2/LAMP1/ATP6AP2/CLTA/SPPL2A/GPR137B/SLC2A8/CD164/M6PR/TLR8/ITM2C/ATP6V0A1/TMEM106B/NEU1/GLMP/CYBRD1/LMBRD1	52
C1QA+ Macrophages	CC	GO:0098852	lytic vacuole membrane	52/521	373/16071	3.62646e-19	5.36372e-16	DAB2/CD74/PSAP/GRN/PLD3/HLA-DRB5/HLA-DRB1/HLA-DMA/HLA-DMB/HLA-DPA1/HLA-DRA/MCOLN1/HLA-DPB1/HLA-DQA1/BST2/MFSD1/CLTC/HLA-DQB1/AP2A2/LAMP2/ACP2/GAA/DRAM2/C3AR1/SLC46A3/HLA-DOA/PRCP/LRP1/MMD/AP1B1/CTSA/VAMP8/SLC15A3/CD63/STOM/SCARB2/LAMP1/ATP6AP2/CLTA/SPPL2A/GPR137B/SLC2A8/CD164/M6PR/TLR8/ITM2C/ATP6V0A1/TMEM106B/NEU1/GLMP/CYBRD1/LMBRD1	52
C1QA+ Macrophages	BP	GO:0051249	regulation of lymphocyte activation	58/521	460/16071	3.89154e-19	5.36372e-16	VCAM1/CD74/IGF1/CD209/HLA-DRB5/FGL2/HLA-DRB1/HLA-E/CD4/HLA-DMA/HLA-DMB/AXL/CD81/HLA-DPA1/HLA-DRA/EBI3/HLA-DPB1/HLA-DQA1/TYROBP/AIF1/HLA-DQB1/CD28/MERTK/HLA-DOA/HES1/PRNP/ZFP36L1/IL18/NFATC2/SAMSN1/LGALS9/GAS6/SLAMF8/LAMP1/NCK1/ATM/TNFAIP8L2/NCKAP1L/CR1/CD86/CD38/VSIG4/TNFSF13B/SIRPA/MEF2C/NDFIP1/TNFRSF21/AHR/THEMIS2/MMP14/TLR4/IL6ST/TGFBR2/ID2/INPP5D/CCL2/CD40/RUNX1	58
C1QA+ Macrophages	CC	GO:0005774	vacuolar membrane	55/521	418/16071	4.82262e-19	5.36372e-16	DAB2/CD74/PSAP/GRN/PLD3/HLA-DRB5/HLA-DRB1/HLA-DMA/HLA-DMB/HLA-DPA1/HLA-DRA/MCOLN1/HLA-DPB1/HLA-DQA1/BST2/MFSD1/CLTC/HLA-DQB1/AP2A2/LAMP2/ACP2/GAA/DRAM2/C3AR1/SLC46A3/HLA-DOA/PRCP/LRP1/MMD/AP1B1/CTSA/VAMP8/RPN2/SLC15A3/CD63/STOM/SCARB2/LAMP1/VMP1/ATP6AP2/CLTA/SPPL2A/GPR137B/SLC2A8/CD164/WDFY3/M6PR/TLR8/ITM2C/ATP6V0A1/TMEM106B/NEU1/GLMP/CYBRD1/LMBRD1	55
C1QA+ Macrophages	CC	GO:0043202	lysosomal lumen	27/521	92/16071	6.21382e-19	5.75917e-16	CD74/PSAP/LIPA/LGMN/PLD3/FUCA1/SDC3/ASAH1/CTSS/TPP1/NPC2/LAMP2/ACP2/GAA/CTSB/CTSF/HEXA/CTSA/PPT1/TCN2/GM2A/SCARB2/NAAA/GUSB/CHID1/NEU1/ARSA	27
C1QA+ Macrophages	CC	GO:0070820	tertiary granule	33/521	156/16071	4.64128e-18	3.68716e-15	ASAH1/CD59/CTSS/CYBB/TIMP2/CST3/AP2A2/IDH1/LAMP2/GAA/LAIR1/CYBA/RAP2B/FCER1G/CD93/PRCP/CD53/VAMP8/SNAP23/STOM/LAMP1/METTL7A/NCKAP1L/CR1/ATP6AP2/ATP8B4/CYFIP1/TMC6/SERPINB6/SIRPA/CD33/ATP6V0A1/PLAU	33
C1QA+ Macrophages	CC	GO:0030666	endocytic vesicle membrane	35/521	179/16071	6.31816e-18	4.39191e-15	STAB1/CD74/CD163/APOE/HLA-DRB5/HLA-DRB1/HLA-E/CD4/HLA-DPA1/HLA-DRA/MCOLN1/HLA-DPB1/HLA-DQA1/CYBB/CLTC/HLA-DQB1/AP2A2/CYBA/LRP1/HLA-B/VAMP8/TGFA/SNAP23/APPL2/WLS/MSR1/SCARB2/LAMP1/TGOLN2/SLC2A8/TAPBP/M6PR/RAB20/ATP6V0A1/RAB32	35
C1QA+ Macrophages	BP	GO:0070663	regulation of leukocyte proliferation	39/521	230/16071	1.39125e-17	8.59637e-15	VCAM1/CD74/IGF1/CD209/HLA-DRB1/HLA-E/CSF1R/HLA-DMB/CD81/HLA-DPA1/EBI3/HLA-DPB1/BST2/TYROBP/AIF1/CD28/HES1/PRNP/IL18/NFATC2/LGALS9/CCL8/NCK1/ATM/NCKAP1L/CR1/CD86/CD38/VSIG4/TNFSF13B/MEF2C/NDFIP1/TNFRSF21/AHR/TLR4/IL6ST/TGFBR2/INPP5D/CD40	39
C1QA+ Macrophages	CC	GO:0030667	secretory granule membrane	43/521	286/16071	2.97982e-17	1.65708e-14	PSAP/CD14/CD59/BST2/CYBB/TYROBP/ITGAV/AP2A2/LAMP2/GAA/LAIR1/C3AR1/PHACTR2/CYBA/RAP2B/FCER1G/CD93/PRCP/HLA-B/CD53/VAMP8/ITPR2/SNAP23/CD63/CYB5R1/STOM/PECAM1/LAMP1/NCKAP1L/CR1/ATP6AP2/ATP8B4/PTPRJ/FCGR2A/CD38/TMC6/SERPINB6/SIRPA/CD33/ATP6V0A1/VPS13C/ANXA7/PLAU	43
C1QA+ Macrophages	BP	GO:0002696	positive regulation of leukocyte activation	48/521	361/16071	6.3885e-17	3.22968e-14	VCAM1/CD74/CTSC/IGF1/CD209/HLA-DRB5/HLA-DRB1/HLA-E/CD4/HLA-DMA/HLA-DMB/AXL/CD81/HLA-DPA1/HLA-DRA/EBI3/HLA-DPB1/HLA-DQA1/TYROBP/AIF1/HLA-DQB1/CD28/HLA-DOA/HES1/IL18/VAMP8/NFATC2/LGALS9/GAS6/TREM2/LAMP1/NCK1/CEBPA/NCKAP1L/CR1/CD86/CD38/TNFSF13B/SIRPA/MEF2C/MMP14/TLR4/IL6ST/TGFBR2/INPP5D/CCL2/CD40/RUNX1	48
C1QA+ Macrophages	BP	GO:0002495	antigen processing and presentation of peptide antigen via MHC class II	16/521	30/16071	1.13475e-16	5.25863e-14	CD74/LGMN/HLA-DRB5/HLA-DRB1/HLA-DMA/HLA-DMB/HLA-DPA1/HLA-DRA/HLA-DPB1/HLA-DQA1/CTSS/HLA-DQB1/FCER1G/HLA-DOA/CTSF/TREM2	16
C1QA+ Macrophages	CC	GO:0010008	endosome membrane	56/521	491/16071	1.64915e-16	6.76318e-14	ITM2B/PLD3/FCGRT/HLA-DRB5/MRC1/HLA-DRB1/HLA-E/HLA-DMA/HLA-DMB/CD14/HLA-DPA1/HLA-DRA/SNX6/MCOLN1/HLA-DPB1/HLA-DQA1/RHOB/LY96/ABCC5/CLTC/HLA-DQB1/AP2A2/LAMP2/RAP2B/HLA-DOA/TM9SF2/MMD/HLA-B/SNX5/VAMP8/SLC15A3/SLC9A9/APPL2/CD63/WLS/SCARB2/SNX18/LAMP1/SNX2/ATP6AP2/CLTA/SPPL2A/ATP6AP1/CD164/NCF4/TLR8/NDFIP1/APPL1/SCAMP2/ATP6V0A1/TMEM106B/TLR4/EPS15/GOLIM4/APH1A/OSBPL11	56
C1QA+ Macrophages	BP	GO:0050867	positive regulation of cell activation	48/521	370/16071	1.73186e-16	6.76318e-14	VCAM1/CD74/CTSC/IGF1/CD209/HLA-DRB5/HLA-DRB1/HLA-E/CD4/HLA-DMA/HLA-DMB/AXL/CD81/HLA-DPA1/HLA-DRA/EBI3/HLA-DPB1/HLA-DQA1/TYROBP/AIF1/HLA-DQB1/CD28/HLA-DOA/HES1/IL18/VAMP8/NFATC2/LGALS9/GAS6/TREM2/LAMP1/NCK1/CEBPA/NCKAP1L/CR1/CD86/CD38/TNFSF13B/SIRPA/MEF2C/MMP14/TLR4/IL6ST/TGFBR2/INPP5D/CCL2/CD40/RUNX1	48
C1QA+ Macrophages	CC	GO:0005775	vacuolar lumen	32/521	164/16071	1.82427e-16	6.76318e-14	CD74/CTSC/PSAP/LIPA/LGMN/GRN/PLD3/FUCA1/SDC3/ASAH1/CREG1/CTSS/TPP1/DPP7/NPC2/LAMP2/ACP2/GAA/CTSB/CTSF/HEXA/CTSA/PPT1/TCN2/GM2A/SCARB2/NAAA/GUSB/CHID1/NEU1/ARSA/NHLRC3	32
C1QA+ Macrophages	BP	GO:0050670	regulation of lymphocyte proliferation	36/521	212/16071	2.43121e-16	8.44996e-14	VCAM1/CD74/IGF1/CD209/HLA-DRB1/HLA-E/HLA-DMB/CD81/HLA-DPA1/EBI3/HLA-DPB1/TYROBP/AIF1/CD28/HES1/PRNP/IL18/NFATC2/LGALS9/NCK1/ATM/NCKAP1L/CR1/CD86/CD38/VSIG4/TNFSF13B/MEF2C/NDFIP1/TNFRSF21/AHR/TLR4/IL6ST/TGFBR2/INPP5D/CD40	36
C1QA+ Macrophages	BP	GO:0032944	regulation of mononuclear cell proliferation	36/521	214/16071	3.31218e-16	1.08347e-13	VCAM1/CD74/IGF1/CD209/HLA-DRB1/HLA-E/HLA-DMB/CD81/HLA-DPA1/EBI3/HLA-DPB1/TYROBP/AIF1/CD28/HES1/PRNP/IL18/NFATC2/LGALS9/NCK1/ATM/NCKAP1L/CR1/CD86/CD38/VSIG4/TNFSF13B/MEF2C/NDFIP1/TNFRSF21/AHR/TLR4/IL6ST/TGFBR2/INPP5D/CD40	36
C1QA+ Macrophages	BP	GO:0002683	negative regulation of immune system process	49/521	392/16071	3.76e-16	1.16163e-13	C1QC/CD74/A2M/GRN/TMEM176B/FGL2/HLA-DRB1/HLA-E/CXCL12/AXL/TMEM176A/CD59/BST2/TYROBP/MAFB/SAMHD1/CD84/MERTK/HLA-DOA/PRNP/HLA-B/SERPING1/IFI16/SAMSN1/LGALS9/HMOX1/TREM2/PARP14/SLAMF8/ATM/TNFAIP8L2/NCKAP1L/CR1/GPR137B/NR1H3/PTPRJ/CD86/VSIG4/NDFIP1/CD200R1/TNFRSF21/APPL1/AHR/TLR4/ID2/INPP5D/TSC22D3/CCL2/RUNX1	49
C1QA+ Macrophages	BP	GO:0051251	positive regulation of lymphocyte activation	44/521	321/16071	4.30426e-16	1.20683e-13	VCAM1/CD74/IGF1/CD209/HLA-DRB5/HLA-DRB1/HLA-E/CD4/HLA-DMA/HLA-DMB/AXL/CD81/HLA-DPA1/HLA-DRA/EBI3/HLA-DPB1/HLA-DQA1/TYROBP/AIF1/HLA-DQB1/CD28/HLA-DOA/HES1/IL18/NFATC2/LGALS9/GAS6/LAMP1/NCK1/NCKAP1L/CR1/CD86/CD38/TNFSF13B/SIRPA/MEF2C/MMP14/TLR4/IL6ST/TGFBR2/INPP5D/CCL2/CD40/RUNX1	44
C1QA+ Macrophages	BP	GO:0002504	antigen processing and presentation of peptide or polysaccharide antigen via MHC class II	16/521	32/16071	4.4169e-16	1.20683e-13	CD74/LGMN/HLA-DRB5/HLA-DRB1/HLA-DMA/HLA-DMB/HLA-DPA1/HLA-DRA/HLA-DPB1/HLA-DQA1/CTSS/HLA-DQB1/FCER1G/HLA-DOA/CTSF/TREM2	16
C1QA+ Macrophages	BP	GO:0048002	antigen processing and presentation of peptide antigen	20/521	57/16071	4.55737e-16	1.20683e-13	CD74/LGMN/CD209/HLA-DRB5/HLA-DRB1/HLA-E/HLA-DMA/HLA-DMB/HLA-DPA1/HLA-DRA/HLA-DPB1/HLA-DQA1/CTSS/HLA-DQB1/FCER1G/HLA-DOA/HLA-B/CTSF/TREM2/TAPBP	20
C1QA+ Macrophages	BP	GO:0019886	antigen processing and presentation of exogenous peptide antigen via MHC class II	15/521	28/16071	9.5613e-16	2.41683e-13	CD74/LGMN/HLA-DRB5/HLA-DRB1/HLA-DMA/HLA-DMB/HLA-DPA1/HLA-DRA/HLA-DPB1/HLA-DQA1/CTSS/HLA-DQB1/FCER1G/HLA-DOA/CTSF	15
C1QA+ Macrophages	MF	GO:0023026	MHC class II protein complex binding	14/521	25/16071	3.83094e-15	9.26254e-13	CD74/HLA-DRB5/HLA-DRB1/CD4/HLA-DMA/HLA-DMB/CD81/HLA-DPA1/HLA-DRA/HLA-DPB1/HLA-DQA1/HLA-DQB1/ATP1B1/HLA-DOA	14
C1QA+ Macrophages	BP	GO:0002478	antigen processing and presentation of exogenous peptide antigen	16/521	36/16071	4.76232e-15	1.10347e-12	CD74/LGMN/HLA-DRB5/HLA-DRB1/HLA-E/HLA-DMA/HLA-DMB/HLA-DPA1/HLA-DRA/HLA-DPB1/HLA-DQA1/CTSS/HLA-DQB1/FCER1G/HLA-DOA/CTSF	16
C1QA+ Macrophages	BP	GO:0070661	leukocyte proliferation	40/521	287/16071	5.59245e-15	1.24398e-12	VCAM1/CD74/IGF1/CD209/HLA-DRB1/HLA-E/CSF1R/HLA-DMB/CD81/HLA-DPA1/EBI3/HLA-DPB1/BST2/TYROBP/AIF1/CD28/HES1/PRNP/IL18/NFATC2/LGALS9/TREM2/CCL8/NCK1/ATM/NCKAP1L/CR1/CD86/CD38/VSIG4/TNFSF13B/MEF2C/NDFIP1/TNFRSF21/AHR/TLR4/IL6ST/TGFBR2/INPP5D/CD40	40
C1QA+ Macrophages	BP	GO:0070665	positive regulation of leukocyte proliferation	28/521	141/16071	9.06735e-15	1.93937e-12	VCAM1/CD74/IGF1/CD209/HLA-E/CSF1R/HLA-DMB/CD81/HLA-DPA1/EBI3/HLA-DPB1/BST2/AIF1/CD28/HES1/IL18/NFATC2/LGALS9/NCK1/NCKAP1L/CD86/CD38/TNFSF13B/MEF2C/TLR4/IL6ST/TGFBR2/CD40	28
C1QA+ Macrophages	CC	GO:0042611	MHC protein complex	13/521	22/16071	1.43591e-14	2.95744e-12	CD74/HLA-DRB5/HLA-DRB1/HLA-E/HLA-DMA/HLA-DMB/HLA-DPA1/HLA-DRA/HLA-DPB1/HLA-DQA1/HLA-DQB1/HLA-DOA/HLA-B	13
C1QA+ Macrophages	BP	GO:0050870	positive regulation of T cell activation	33/521	208/16071	3.37983e-14	6.71259e-12	VCAM1/CD74/IGF1/CD209/HLA-DRB5/HLA-DRB1/HLA-E/CD4/HLA-DMA/HLA-DMB/CD81/HLA-DPA1/HLA-DRA/EBI3/HLA-DPB1/HLA-DQA1/AIF1/HLA-DQB1/CD28/HLA-DOA/HES1/IL18/LGALS9/NCK1/NCKAP1L/CR1/CD86/TNFSF13B/SIRPA/IL6ST/TGFBR2/CCL2/RUNX1	33
C1QA+ Macrophages	CC	GO:0042613	MHC class II protein complex	11/521	15/16071	4.5488e-14	8.72272e-12	CD74/HLA-DRB5/HLA-DRB1/HLA-DMA/HLA-DMB/HLA-DPA1/HLA-DRA/HLA-DPB1/HLA-DQA1/HLA-DQB1/HLA-DOA	11
C1QA+ Macrophages	BP	GO:0050671	positive regulation of lymphocyte proliferation	26/521	130/16071	6.96789e-14	1.29161e-11	VCAM1/CD74/IGF1/CD209/HLA-E/HLA-DMB/CD81/HLA-DPA1/EBI3/HLA-DPB1/AIF1/CD28/HES1/IL18/NFATC2/LGALS9/NCK1/NCKAP1L/CD86/CD38/TNFSF13B/MEF2C/TLR4/IL6ST/TGFBR2/CD40	26
C1QA+ Macrophages	BP	GO:0032946	positive regulation of mononuclear cell proliferation	26/521	131/16071	8.43467e-14	1.47886e-11	VCAM1/CD74/IGF1/CD209/HLA-E/HLA-DMB/CD81/HLA-DPA1/EBI3/HLA-DPB1/AIF1/CD28/HES1/IL18/NFATC2/LGALS9/NCK1/NCKAP1L/CD86/CD38/TNFSF13B/MEF2C/TLR4/IL6ST/TGFBR2/CD40	26
C1QA+ Macrophages	BP	GO:1903037	regulation of leukocyte cell-cell adhesion	40/521	311/16071	8.50988e-14	1.47886e-11	VCAM1/CD74/IGF1/CD209/HLA-DRB5/FGL2/HLA-DRB1/HLA-E/CD4/HLA-DMA/HLA-DMB/CXCL12/CD81/HLA-DPA1/HLA-DRA/EBI3/HLA-DPB1/HLA-DQA1/AIF1/HLA-DQB1/CD28/HLA-DOA/HES1/PRNP/IL18/LGALS9/NCK1/TNFAIP8L2/NCKAP1L/CR1/CD86/VSIG4/TNFSF13B/SIRPA/NDFIP1/TNFRSF21/IL6ST/TGFBR2/CCL2/RUNX1	40
C1QA+ Macrophages	CC	GO:0030136	clathrin-coated vesicle	30/521	179/16071	1.14745e-13	1.93362e-11	DAB2/CD74/APOE/HLA-DRB5/HLA-DRB1/CD4/HLA-DPA1/HLA-DRA/HLA-DPB1/HLA-DQA1/FCHO2/CLTC/HLA-DQB1/AP2A2/LRP1/AP1B1/VAMP8/TGFA/SCARB2/SNX18/STON2/TGOLN2/CLTA/SLC2A8/M6PR/AAK1/LMBRD1/NECAP2/PIK3C2A/EPN1	30
C1QA+ Macrophages	BP	GO:0046651	lymphocyte proliferation	36/521	259/16071	1.45765e-13	2.38412e-11	VCAM1/CD74/IGF1/CD209/HLA-DRB1/HLA-E/HLA-DMB/CD81/HLA-DPA1/EBI3/HLA-DPB1/TYROBP/AIF1/CD28/HES1/PRNP/IL18/NFATC2/LGALS9/NCK1/ATM/NCKAP1L/CR1/CD86/CD38/VSIG4/TNFSF13B/MEF2C/NDFIP1/TNFRSF21/AHR/TLR4/IL6ST/TGFBR2/INPP5D/CD40	36
C1QA+ Macrophages	BP	GO:0032943	mononuclear cell proliferation	36/521	262/16071	2.07881e-13	3.30293e-11	VCAM1/CD74/IGF1/CD209/HLA-DRB1/HLA-E/HLA-DMB/CD81/HLA-DPA1/EBI3/HLA-DPB1/TYROBP/AIF1/CD28/HES1/PRNP/IL18/NFATC2/LGALS9/NCK1/ATM/NCKAP1L/CR1/CD86/CD38/VSIG4/TNFSF13B/MEF2C/NDFIP1/TNFRSF21/AHR/TLR4/IL6ST/TGFBR2/INPP5D/CD40	36
C1QA+ Macrophages	BP	GO:0019884	antigen processing and presentation of exogenous antigen	16/521	45/16071	3.21639e-13	4.96843e-11	CD74/LGMN/HLA-DRB5/HLA-DRB1/HLA-E/HLA-DMA/HLA-DMB/HLA-DPA1/HLA-DRA/HLA-DPB1/HLA-DQA1/CTSS/HLA-DQB1/FCER1G/HLA-DOA/CTSF	16
C1QA+ Macrophages	CC	GO:0070821	tertiary granule membrane	19/521	69/16071	3.76732e-13	5.66218e-11	CD59/CYBB/GAA/LAIR1/CYBA/RAP2B/FCER1G/CD93/CD53/VAMP8/SNAP23/STOM/ATP6AP2/ATP8B4/TMC6/SERPINB6/SIRPA/CD33/PLAU	19
C1QA+ Macrophages	BP	GO:0002396	MHC protein complex assembly	11/521	17/16071	3.88779e-13	5.68948e-11	HLA-DRB5/HLA-DRB1/HLA-DMA/HLA-DMB/HLA-DPA1/HLA-DRA/HLA-DPB1/HLA-DQA1/HLA-DQB1/HLA-DOA/TAPBP	11
C1QA+ Macrophages	BP	GO:0050863	regulation of T cell activation	39/521	311/16071	3.99878e-13	5.70186e-11	VCAM1/CD74/IGF1/CD209/HLA-DRB5/FGL2/HLA-DRB1/HLA-E/CD4/HLA-DMA/HLA-DMB/CD81/HLA-DPA1/HLA-DRA/EBI3/HLA-DPB1/HLA-DQA1/AIF1/HLA-DQB1/CD28/HLA-DOA/HES1/PRNP/IL18/LGALS9/NCK1/TNFAIP8L2/NCKAP1L/CR1/CD86/VSIG4/TNFSF13B/SIRPA/NDFIP1/TNFRSF21/IL6ST/TGFBR2/CCL2/RUNX1	39
C1QA+ Macrophages	BP	GO:0007159	leukocyte cell-cell adhesion	41/521	344/16071	5.3748e-13	7.47231e-11	VCAM1/CD74/IGF1/CD209/HLA-DRB5/FGL2/HLA-DRB1/HLA-E/CD4/HLA-DMA/HLA-DMB/CXCL12/CD81/HLA-DPA1/HLA-DRA/EBI3/HLA-DPB1/HLA-DQA1/AIF1/HLA-DQB1/CD28/HLA-DOA/HES1/PRNP/IL18/LGALS9/PECAM1/NCK1/TNFAIP8L2/NCKAP1L/CR1/CD86/VSIG4/TNFSF13B/SIRPA/NDFIP1/TNFRSF21/IL6ST/TGFBR2/CCL2/RUNX1	41
C1QA+ Macrophages	MF	GO:0023023	MHC protein complex binding	14/521	33/16071	5.54117e-13	7.51572e-11	CD74/HLA-DRB5/HLA-DRB1/CD4/HLA-DMA/HLA-DMB/CD81/HLA-DPA1/HLA-DRA/HLA-DPB1/HLA-DQA1/HLA-DQB1/ATP1B1/HLA-DOA	14
C1QA+ Macrophages	CC	GO:0030665	clathrin-coated vesicle membrane	23/521	109/16071	5.97245e-13	7.90781e-11	DAB2/CD74/APOE/HLA-DRB5/HLA-DRB1/CD4/HLA-DPA1/HLA-DRA/HLA-DPB1/HLA-DQA1/CLTC/HLA-DQB1/AP2A2/AP1B1/VAMP8/TGFA/SCARB2/TGOLN2/CLTA/SLC2A8/M6PR/NECAP2/EPN1	23
C1QA+ Macrophages	BP	GO:1903039	positive regulation of leukocyte cell-cell adhesion	33/521	230/16071	6.29606e-13	8.14242e-11	VCAM1/CD74/IGF1/CD209/HLA-DRB5/HLA-DRB1/HLA-E/CD4/HLA-DMA/HLA-DMB/CD81/HLA-DPA1/HLA-DRA/EBI3/HLA-DPB1/HLA-DQA1/AIF1/HLA-DQB1/CD28/HLA-DOA/HES1/IL18/LGALS9/NCK1/NCKAP1L/CR1/CD86/TNFSF13B/SIRPA/IL6ST/TGFBR2/CCL2/RUNX1	33
C1QA+ Macrophages	CC	GO:0101002	ficolin-1-rich granule	29/521	179/16071	7.23812e-13	9.148e-11	FGL2/CTSZ/ASAH1/CTSS/TIMP2/CST3/AP2A2/IDH1/LAMP2/GAA/CTSB/FCER1G/CD93/PRCP/CFD/OSTF1/LAMP1/GUSB/NCKAP1L/CR1/ATP6AP2/GMFG/SERPINB6/SIRPA/CAT/PLEKHO2/ATP6V0A1/ATG7/CAB39	29
C1QA+ Macrophages	BP	GO:0019882	antigen processing and presentation	22/521	100/16071	7.78132e-13	9.61598e-11	CD74/LGMN/CD209/HLA-DRB5/FGL2/HLA-DRB1/HLA-E/HLA-DMA/HLA-DMB/HLA-DPA1/HLA-DRA/HLA-DPB1/HLA-DQA1/CTSS/HLA-DQB1/FCER1G/HLA-DOA/HLA-B/CTSF/TREM2/TAPBP/RAB32	22
C1QA+ Macrophages	CC	GO:0045334	clathrin-coated endocytic vesicle	20/521	81/16071	8.57254e-13	1.03635e-10	CD74/APOE/HLA-DRB5/HLA-DRB1/CD4/HLA-DPA1/HLA-DRA/HLA-DPB1/HLA-DQA1/CLTC/HLA-DQB1/AP2A2/VAMP8/TGFA/SCARB2/TGOLN2/CLTA/SLC2A8/M6PR/LMBRD1	20
C1QA+ Macrophages	BP	GO:1902105	regulation of leukocyte differentiation	35/521	262/16071	1.04797e-12	1.19081e-10	C1QC/CD74/TMEM176B/FGL2/HLA-DRB1/CD4/AXL/TMEM176A/HLA-DRA/TYROBP/MAFB/CD28/JUN/RB1/HLA-DOA/HLA-B/ZFP36L1/IL18/LGALS9/GAS6/TREM2/SLAMF8/NCKAP1L/CR1/ATP6AP1/GPR137B/CD86/NDFIP1/MMP14/TLR4/TGFBR2/ID2/INPP5D/CCR1/RUNX1	35
C1QA+ Macrophages	BP	GO:0002399	MHC class II protein complex assembly	10/521	14/16071	1.04927e-12	1.19081e-10	HLA-DRB5/HLA-DRB1/HLA-DMA/HLA-DMB/HLA-DPA1/HLA-DRA/HLA-DPB1/HLA-DQA1/HLA-DQB1/HLA-DOA	10
C1QA+ Macrophages	BP	GO:0002503	peptide antigen assembly with MHC class II protein complex	10/521	14/16071	1.04927e-12	1.19081e-10	HLA-DRB5/HLA-DRB1/HLA-DMA/HLA-DMB/HLA-DPA1/HLA-DRA/HLA-DPB1/HLA-DQA1/HLA-DQB1/HLA-DOA	10
C1QA+ Macrophages	CC	GO:0030669	clathrin-coated endocytic vesicle membrane	18/521	67/16071	2.51281e-12	2.79475e-10	CD74/APOE/HLA-DRB5/HLA-DRB1/CD4/HLA-DPA1/HLA-DRA/HLA-DPB1/HLA-DQA1/CLTC/HLA-DQB1/AP2A2/VAMP8/TGFA/SCARB2/TGOLN2/SLC2A8/M6PR	18
C1QA+ Macrophages	BP	GO:0002443	leukocyte mediated immunity	43/521	395/16071	3.16593e-12	3.4521e-10	C1QA/C1QC/C1QB/DNASE1L3/CD74/CTSC/HLA-DRB5/HLA-DRB1/HLA-E/HLA-DMA/HLA-DMB/CD81/HLA-DPA1/HLA-DRA/HLA-DPB1/HLA-DQA1/C2/BST2/TYROBP/CD84/HLA-DQB1/CD28/FCER1G/HLA-DOA/HLA-B/SERPING1/EMP2/IL18/VAMP8/SNAP23/LGALS9/PRDX1/HMOX1/TREM2/LAMP1/NCKAP1L/CR1/TLR8/NDFIP1/AHR/TLR4/INPP5D/CD40	43
C1QA+ Macrophages	CC	GO:0071556	integral component of lumenal side of endoplasmic reticulum membrane	12/521	25/16071	4.21118e-12	4.41857e-10	CD74/HLA-DRB5/HLA-DRB1/HLA-E/HLA-DPA1/HLA-DRA/HLA-DPB1/HLA-DQA1/HLA-DQB1/HLA-B/SPPL2A/TAPBP	12
C1QA+ Macrophages	CC	GO:0098553	lumenal side of endoplasmic reticulum membrane	12/521	25/16071	4.21118e-12	4.41857e-10	CD74/HLA-DRB5/HLA-DRB1/HLA-E/HLA-DPA1/HLA-DRA/HLA-DPB1/HLA-DQA1/HLA-DQB1/HLA-B/SPPL2A/TAPBP	12
C1QA+ Macrophages	CC	GO:0030135	coated vesicle	35/521	275/16071	4.33889e-12	4.46825e-10	DAB2/CD74/CTSC/APOE/HLA-DRB5/HLA-DRB1/HLA-E/CTSZ/CD4/HLA-DPA1/HLA-DRA/CD59/HLA-DPB1/HLA-DQA1/FCHO2/CLTC/HLA-DQB1/AP2A2/LRP1/HLA-B/AP1B1/VAMP8/TGFA/SCARB2/SNX18/STON2/TGOLN2/CLTA/SLC2A8/M6PR/AAK1/LMBRD1/NECAP2/PIK3C2A/EPN1	35
C1QA+ Macrophages	CC	GO:0098576	lumenal side of membrane	13/521	31/16071	4.55427e-12	4.60479e-10	CD74/HLA-DRB5/HLA-DRB1/HLA-E/HLA-DPA1/HLA-DRA/HLA-DPB1/HLA-DQA1/HLA-DQB1/HLA-B/CTSA/SPPL2A/TAPBP	13
C1QA+ Macrophages	BP	GO:0002501	peptide antigen assembly with MHC protein complex	10/521	16/16071	7.91598e-12	7.86085e-10	HLA-DRB5/HLA-DRB1/HLA-DMA/HLA-DMB/HLA-DPA1/HLA-DRA/HLA-DPB1/HLA-DQA1/HLA-DQB1/HLA-DOA	10
C1QA+ Macrophages	BP	GO:0002460	adaptive immune response based on somatic recombination of immune receptors built from immunoglobulin superfamily domains	37/521	313/16071	9.75074e-12	9.51296e-10	C1QA/C1QC/C1QB/CD74/CTSC/HLA-DRB5/HLA-DRB1/HLA-E/CD4/HLA-DMA/HLA-DMB/CD81/HLA-DPA1/HLA-DRA/EBI3/HLA-DPB1/HLA-DQA1/C2/HLA-DQB1/CD28/FCER1G/HLA-DOA/HLA-B/SERPING1/EMP2/IL18/TREM2/NCKAP1L/CR1/TLR8/TNFSF13B/MEF2C/NDFIP1/AHR/TLR4/INPP5D/CD40	37
C1QA+ Macrophages	BP	GO:0002697	regulation of immune effector process	37/521	315/16071	1.17922e-11	1.13062e-09	DNASE1L3/CD74/A2M/GRN/FGL2/HLA-DRB1/HLA-E/HLA-DMB/CD81/HLA-DRA/CD59/CD5L/BST2/TYROBP/CD84/CD28/HLA-B/SERPING1/IL18/VAMP8/APPL2/LGALS9/HMOX1/TREM2/SLAMF8/LAMP1/NCKAP1L/CR1/PTPRJ/CD86/VSIG4/NDFIP1/APPL1/AHR/TLR4/LACC1/CD40	37
C1QA+ Macrophages	BP	GO:0042129	regulation of T cell proliferation	26/521	162/16071	1.41879e-11	1.33727e-09	VCAM1/IGF1/CD209/HLA-DRB1/HLA-E/HLA-DMB/CD81/HLA-DPA1/EBI3/HLA-DPB1/AIF1/CD28/HES1/PRNP/IL18/LGALS9/NCK1/NCKAP1L/CR1/CD86/VSIG4/TNFSF13B/NDFIP1/TNFRSF21/IL6ST/TGFBR2	26
C1QA+ Macrophages	BP	GO:0045785	positive regulation of cell adhesion	43/521	418/16071	2.07151e-11	1.91994e-09	VCAM1/CD74/IGF1/CD209/HLA-DRB5/HLA-DRB1/HLA-E/CD4/HLA-DMA/HLA-DMB/CXCL12/CD81/HLA-DPA1/HLA-DRA/EBI3/HLA-DPB1/HLA-DQA1/NRP1/AIF1/HLA-DQB1/ITGAV/CD28/HLA-DOA/HES1/ZFHX3/EMP2/IL18/UTRN/LGALS9/IFT74/NCK1/ATM/ADAM9/NCKAP1L/CR1/PTPRJ/CD86/TNFSF13B/SIRPA/IL6ST/TGFBR2/CCL2/RUNX1	43
C1QA+ Macrophages	BP	GO:0001818	negative regulation of cytokine production	32/521	248/16071	2.55463e-11	2.3289e-09	IGF1/TMSB4X/HLA-DRB1/AXL/BST2/TYROBP/CMKLR1/CD84/MERTK/KLF2/PRNP/APPL2/LGALS9/HMOX1/GAS6/TREM2/NCKAP1L/CR1/ACP5/TLR8/VSIG4/SIRPA/NDFIP1/CD200R1/CHID1/TNFRSF21/CD33/TLR4/ADCY7/INPP5D/PDCD4/DICER1	32
C1QA+ Macrophages	BP	GO:0042102	positive regulation of T cell proliferation	20/521	97/16071	3.07034e-11	2.7539e-09	VCAM1/IGF1/CD209/HLA-E/HLA-DMB/CD81/HLA-DPA1/EBI3/HLA-DPB1/AIF1/CD28/HES1/IL18/LGALS9/NCK1/NCKAP1L/CD86/TNFSF13B/IL6ST/TGFBR2	20
C1QA+ Macrophages	BP	GO:0002253	activation of immune response	37/521	327/16071	3.56348e-11	3.14548e-09	C1QA/C1QC/C1QB/A2M/HLA-DRB1/CD81/CD59/CD5L/HLA-DPB1/C2/TYROBP/CMKLR1/HLA-DQB1/CD28/FPR3/C3AR1/FCER1G/PRNP/SERPING1/NFATC2/CFD/IFI16/APPL2/TREM2/PLEKHA1/NCKAP1L/CR1/PTPRJ/CD38/VSIG4/MEF2C/TNFRSF21/APPL1/THEMIS2/TLR4/BLNK/INPP5D	37
C1QA+ Macrophages	CC	GO:0030662	coated vesicle membrane	26/521	169/16071	3.78486e-11	3.28869e-09	DAB2/CD74/APOE/HLA-DRB5/HLA-DRB1/HLA-E/CD4/HLA-DPA1/HLA-DRA/CD59/HLA-DPB1/HLA-DQA1/CLTC/HLA-DQB1/AP2A2/HLA-B/AP1B1/VAMP8/TGFA/SCARB2/TGOLN2/CLTA/SLC2A8/M6PR/NECAP2/EPN1	26
C1QA+ Macrophages	BP	GO:1903706	regulation of hemopoiesis	37/521	332/16071	5.55502e-11	4.75253e-09	C1QC/CD74/TMEM176B/FGL2/HLA-DRB1/CD4/AXL/TMEM176A/HLA-DRA/TYROBP/MAFB/CD28/JUN/RB1/HLA-DOA/HLA-B/ZFP36L1/IL18/LGALS9/GAS6/TREM2/SLAMF8/STAT1/NCKAP1L/CR1/ATP6AP1/GPR137B/CD86/MEF2C/NDFIP1/MMP14/TLR4/TGFBR2/ID2/INPP5D/CCR1/RUNX1	37
C1QA+ Macrophages	BP	GO:0016064	immunoglobulin mediated immune response	26/521	173/16071	6.47442e-11	5.45519e-09	C1QA/C1QC/C1QB/CD74/HLA-DRB5/HLA-DRB1/HLA-E/HLA-DMA/HLA-DMB/CD81/HLA-DPA1/HLA-DRA/HLA-DPB1/HLA-DQA1/C2/HLA-DQB1/CD28/FCER1G/HLA-DOA/SERPING1/TREM2/CR1/TLR8/NDFIP1/INPP5D/CD40	26
C1QA+ Macrophages	BP	GO:0022409	positive regulation of cell-cell adhesion	33/521	272/16071	6.6288e-11	5.5019e-09	VCAM1/CD74/IGF1/CD209/HLA-DRB5/HLA-DRB1/HLA-E/CD4/HLA-DMA/HLA-DMB/CD81/HLA-DPA1/HLA-DRA/EBI3/HLA-DPB1/HLA-DQA1/AIF1/HLA-DQB1/CD28/HLA-DOA/HES1/IL18/LGALS9/NCK1/NCKAP1L/CR1/CD86/TNFSF13B/SIRPA/IL6ST/TGFBR2/CCL2/RUNX1	33
C1QA+ Macrophages	BP	GO:0019724	B cell mediated immunity	26/521	176/16071	9.58099e-11	7.83528e-09	C1QA/C1QC/C1QB/CD74/HLA-DRB5/HLA-DRB1/HLA-E/HLA-DMA/HLA-DMB/CD81/HLA-DPA1/HLA-DRA/HLA-DPB1/HLA-DQA1/C2/HLA-DQB1/CD28/FCER1G/HLA-DOA/SERPING1/TREM2/CR1/TLR8/NDFIP1/INPP5D/CD40	26
C1QA+ Macrophages	BP	GO:0002449	lymphocyte mediated immunity	35/521	307/16071	9.95571e-11	8.02373e-09	C1QA/C1QC/C1QB/CD74/CTSC/HLA-DRB5/HLA-DRB1/HLA-E/HLA-DMA/HLA-DMB/CD81/HLA-DPA1/HLA-DRA/HLA-DPB1/HLA-DQA1/C2/HLA-DQB1/CD28/FCER1G/HLA-DOA/HLA-B/SERPING1/EMP2/IL18/LGALS9/PRDX1/TREM2/LAMP1/NCKAP1L/CR1/TLR8/NDFIP1/AHR/INPP5D/CD40	35
C1QA+ Macrophages	CC	GO:0009897	external side of plasma membrane	39/521	374/16071	1.23539e-10	9.81426e-09	VCAM1/CD74/FOLR2/CD163/CD209/FCGRT/HLA-DRB1/HLA-E/CD4/CXCL12/CD163L1/CD14/GFRA2/FCGR3A/CD59/EBI3/CD84/CD302/ITGAV/IGSF21/CD28/TMEM123/CTSB/FCER1G/PRNP/MSR1/LAMP1/ADAM9/ATP6AP2/CD86/TLR8/CD200R1/CD33/TLR4/IL6ST/TGFBR2/ENG/CCR1/CD40	39
C1QA+ Macrophages	BP	GO:0050866	negative regulation of cell activation	27/521	193/16071	1.48549e-10	1.16349e-08	CD74/GRN/APOE/FGL2/HLA-DRB1/AXL/TYROBP/CD84/MERTK/PRNP/SH2B3/SAMSN1/LGALS9/HMOX1/TREM2/ATM/TNFAIP8L2/NCKAP1L/CR1/NR1H3/CD86/VSIG4/NDFIP1/TNFRSF21/ID2/INPP5D/RUNX1	27
C1QA+ Macrophages	BP	GO:0006898	receptor-mediated endocytosis	29/521	224/16071	2.05601e-10	1.58798e-08	STAB1/DAB2/APOE/MRC1/APOC1/CD81/CD14/SIGLEC1/FCHO2/BMP2K/CLTC/ITGAV/AP2A2/ITSN1/FCER1G/LRP1/CXCL16/CD63/PPT1/MSR1/SCARB2/CLTA/M6PR/EPS15/TGFBR2/ITSN2/AAK1/LMBRD1/FCHSD2	29
C1QA+ Macrophages	BP	GO:0042110	T cell activation	43/521	451/16071	2.38844e-10	1.81947e-08	VCAM1/CD74/IGF1/CD209/HLA-DRB5/FGL2/HLA-DRB1/HLA-E/CD4/HLA-DMA/HLA-DMB/CD81/HLA-DPA1/HLA-DRA/EBI3/HLA-DPB1/HLA-DQA1/MAFB/AIF1/CD84/HLA-DQB1/CD28/FCER1G/HLA-DOA/HES1/PRNP/ZFP36L1/IL18/LGALS9/NCK1/TNFAIP8L2/NCKAP1L/CR1/CD86/VSIG4/TNFSF13B/SIRPA/NDFIP1/TNFRSF21/IL6ST/TGFBR2/CCL2/RUNX1	43
C1QA+ Macrophages	BP	GO:0022407	regulation of cell-cell adhesion	41/521	417/16071	2.50817e-10	1.88485e-08	VCAM1/CD74/IGF1/CD209/HLA-DRB5/FGL2/HLA-DRB1/HLA-E/CD4/HLA-DMA/HLA-DMB/CXCL12/CD81/HLA-DPA1/HLA-DRA/EBI3/HLA-DPB1/HLA-DQA1/AIF1/HLA-DQB1/CD28/HLA-DOA/HES1/PRNP/IL18/SH2B3/LGALS9/NCK1/TNFAIP8L2/NCKAP1L/CR1/CD86/VSIG4/TNFSF13B/SIRPA/NDFIP1/TNFRSF21/IL6ST/TGFBR2/CCL2/RUNX1	41
C1QA+ Macrophages	CC	GO:0005766	primary lysosome	23/521	146/16071	3.17299e-10	2.32171e-08	CTSC/PSAP/GRN/FUCA1/CREG1/BST2/DPP7/NPC2/LAMP2/GAA/C3AR1/PRCP/HEXA/CTSA/VAMP8/SNAP23/CD63/STOM/GM2A/LAMP1/GUSB/ARSA/NHLRC3	23
C1QA+ Macrophages	CC	GO:0042582	azurophil granule	23/521	146/16071	3.17299e-10	2.32171e-08	CTSC/PSAP/GRN/FUCA1/CREG1/BST2/DPP7/NPC2/LAMP2/GAA/C3AR1/PRCP/HEXA/CTSA/VAMP8/SNAP23/CD63/STOM/GM2A/LAMP1/GUSB/ARSA/NHLRC3	23
C1QA+ Macrophages	MF	GO:0042605	peptide antigen binding	12/521	34/16071	3.40118e-10	2.43565e-08	CD209/HLA-DRB5/HLA-DRB1/HLA-E/HLA-DPA1/HLA-DRA/HLA-DPB1/HLA-DQA1/HLA-DQB1/SLC7A8/HLA-B/TAPBP	12
C1QA+ Macrophages	BP	GO:0034341	response to interferon-gamma	22/521	134/16071	3.41631e-10	2.43565e-08	CD74/MRC1/HLA-DPA1/BST2/AIF1/CCL13/CXCL16/LGALS9/IFNGR1/CCL8/PARP14/STAT1/DAPK1/NR1H3/IRF8/RAB20/CCL18/SIRPA/TLR4/GBP4/CCL2/CD40	22
C1QA+ Macrophages	BP	GO:0046718	viral entry into host cell	22/521	135/16071	3.96015e-10	2.78765e-08	CD74/WWP1/CD209/MRC1/HLA-DRB1/CD4/AXL/CD81/SIGLEC1/NRP1/ITGAV/CTSB/VAMP8/LGALS9/GAS6/SCARB2/LAMP1/TRIM14/CR1/ITGB5/CD86/EPS15	22
C1QA+ Macrophages	BP	GO:0042098	T cell proliferation	26/521	190/16071	5.33672e-10	3.70969e-08	VCAM1/IGF1/CD209/HLA-DRB1/HLA-E/HLA-DMB/CD81/HLA-DPA1/EBI3/HLA-DPB1/AIF1/CD28/HES1/PRNP/IL18/LGALS9/NCK1/NCKAP1L/CR1/CD86/VSIG4/TNFSF13B/NDFIP1/TNFRSF21/IL6ST/TGFBR2	26
C1QA+ Macrophages	MF	GO:0042277	peptide binding	32/521	279/16071	5.5309e-10	3.7972e-08	C1QA/SLC40A1/CD74/ITM2B/CD209/APOE/HLA-DRB5/HLA-DRB1/HLA-E/CD14/HLA-DPA1/HLA-DRA/EBI3/HLA-DPB1/HLA-DQA1/CMKLR1/TPP1/HLA-DQB1/CST3/SLC7A8/LRP1/PRNP/HLA-B/MGST2/GSAP/MSR1/TREM2/CLTA/TAPBP/CAT/ITM2C/TLR4	32
C1QA+ Macrophages	BP	GO:1902107	positive regulation of leukocyte differentiation	23/521	151/16071	6.31037e-10	4.22795e-08	CD74/HLA-DRB1/CD4/AXL/HLA-DRA/TYROBP/JUN/RB1/ZFP36L1/IL18/LGALS9/GAS6/TREM2/NCKAP1L/CR1/ATP6AP1/CD86/MMP14/TGFBR2/ID2/INPP5D/CCR1/RUNX1	23
C1QA+ Macrophages	BP	GO:1903708	positive regulation of hemopoiesis	23/521	151/16071	6.31037e-10	4.22795e-08	CD74/HLA-DRB1/CD4/AXL/HLA-DRA/TYROBP/JUN/RB1/ZFP36L1/IL18/LGALS9/GAS6/TREM2/NCKAP1L/CR1/ATP6AP1/CD86/MMP14/TGFBR2/ID2/INPP5D/CCR1/RUNX1	23
C1QA+ Macrophages	BP	GO:1903131	mononuclear cell differentiation	39/521	399/16071	8.28848e-10	5.48717e-08	VCAM1/CD74/TMEM176B/FGL2/HLA-DRB1/CSF1R/CD4/AXL/TMEM176A/HLA-DRA/MAFB/CD28/JUN/MERTK/FCER1G/HLA-DOA/HLA-B/ZFP36L1/IL18/IFI16/LGALS9/GAS6/TREM2/SLAMF8/ATM/NCKAP1L/CR1/PTPRJ/IRF8/CD86/TNFSF13B/NDFIP1/MMP14/TGFBR2/ID2/BLNK/INPP5D/MT1G/RUNX1	39
C1QA+ Macrophages	BP	GO:0044409	entry into host	22/521	142/16071	1.07139e-09	7.00943e-08	CD74/WWP1/CD209/MRC1/HLA-DRB1/CD4/AXL/CD81/SIGLEC1/NRP1/ITGAV/CTSB/VAMP8/LGALS9/GAS6/SCARB2/LAMP1/TRIM14/CR1/ITGB5/CD86/EPS15	22
C1QA+ Macrophages	BP	GO:0032103	positive regulation of response to external stimulus	38/521	386/16071	1.1242e-09	7.25922e-08	CD74/CTSC/LGMN/GRN/TMSB4X/HLA-E/CSF1R/CXCL12/CD81/NRP1/SASH1/LY96/TYROBP/AIF1/CMKLR1/TNFRSF1A/CD28/C3AR1/CYBA/PLA2G7/SUCNR1/LRP1/IL18/VAMP8/MGST2/IFI16/LGALS9/GAS6/TREM2/LAMP1/CEBPA/NCKAP1L/NINJ1/TLR8/TLR4/IL6ST/PDCD4/CCR1	38
C1QA+ Macrophages	BP	GO:0002274	myeloid leukocyte activation	27/521	211/16071	1.13568e-09	7.25922e-08	C1QA/DNASE1L3/CD74/CTSC/GRN/TYROBP/AIF1/CD84/FCER1G/CD93/SUCNR1/IL18/VAMP8/SNAP23/LGALS9/HMOX1/TREM2/IFNGR1/CEBPA/ADAM9/GPR137B/NR1H3/VSIG4/CD33/TLR4/TGFBR2/MT1G	27
C1QA+ Macrophages	BP	GO:0002695	negative regulation of leukocyte activation	24/521	171/16071	1.47595e-09	9.32697e-08	CD74/GRN/FGL2/HLA-DRB1/AXL/TYROBP/CD84/MERTK/PRNP/SAMSN1/LGALS9/HMOX1/ATM/TNFAIP8L2/NCKAP1L/CR1/NR1H3/CD86/VSIG4/NDFIP1/TNFRSF21/ID2/INPP5D/RUNX1	24
C1QA+ Macrophages	CC	GO:0045335	phagocytic vesicle	21/521	133/16071	1.80342e-09	1.11431e-07	MPEG1/HLA-E/MCOLN1/CTSS/CYBB/ITGAV/UNC93B1/CYBA/HLA-B/VAMP8/SNAP23/APPL2/LAMP1/TRIM14/TAPBP/ITGB5/NCF4/RAB20/APPL1/ATP6V0A1/RAB32	21
C1QA+ Macrophages	MF	GO:0140375	immune receptor activity	21/521	133/16071	1.80342e-09	1.11431e-07	CD74/LILRB5/HLA-DRB1/CD4/GFRA2/HLA-DPA1/HLA-DRA/EBI3/HLA-DQA1/CMKLR1/HLA-DQB1/FPR3/C3AR1/FCER1G/HLA-DOA/IL10RA/IFNGR1/CR1/CD200R1/IL6ST/CCR1	21
C1QA+ Macrophages	BP	GO:0031348	negative regulation of defense response	26/521	203/16071	2.27093e-09	1.38776e-07	A2M/IGF1/GRN/APOE/FGL2/HLA-DRB1/HLA-E/SAMHD1/TNFRSF1A/RB1/HLA-B/AOAH/SERPING1/IFI16/LGALS9/TREM2/PARP14/SLAMF8/TNFAIP8L2/CR1/NR1H3/ACP5/VSIG4/SIRPA/NDFIP1/CD200R1	26
C1QA+ Macrophages	BP	GO:0002764	immune response-regulating signaling pathway	39/521	414/16071	2.39009e-09	1.4447e-07	HLA-DRB1/CD81/CD14/HLA-DPB1/CTSS/LY96/TYROBP/CMKLR1/HLA-DQB1/CD28/FPR3/UNC93B1/C3AR1/CYBA/FCER1G/PRNP/NFATC2/SLC15A3/APPL2/TREM2/PLEKHA1/NCKAP1L/CR1/NR1H3/PTPRJ/NINJ1/CD38/TLR8/MEF2C/CD200R1/TNFRSF21/APPL1/CD33/THEMIS2/TLR4/LACC1/BLNK/INPP5D/CD40	39
C1QA+ Macrophages	CC	GO:0035579	specific granule membrane	17/521	88/16071	2.71341e-09	1.6225e-07	CD59/CYBB/ITGAV/LAIR1/C3AR1/CYBA/RAP2B/CD93/CD53/VAMP8/SNAP23/STOM/ATP8B4/PTPRJ/TMC6/CD33/PLAU	17
C1QA+ Macrophages	BP	GO:0050777	negative regulation of immune response	24/521	178/16071	3.35584e-09	1.9853e-07	A2M/GRN/FGL2/HLA-DRB1/HLA-E/CD59/SAMHD1/CD84/HLA-B/SERPING1/IFI16/SAMSN1/LGALS9/HMOX1/TREM2/PARP14/SLAMF8/NCKAP1L/CR1/NR1H3/VSIG4/NDFIP1/AHR/INPP5D	24
C1QA+ Macrophages	BP	GO:0050864	regulation of B cell activation	23/521	165/16071	3.7203e-09	2.17775e-07	CD74/CD81/TYROBP/CD28/ZFP36L1/NFATC2/SAMSN1/SLAMF8/ATM/NCKAP1L/CR1/CD38/TNFSF13B/MEF2C/NDFIP1/TNFRSF21/AHR/THEMIS2/MMP14/TLR4/ID2/INPP5D/CD40	23
C1QA+ Macrophages	MF	GO:0033218	amide binding	35/521	353/16071	4.321e-09	2.50303e-07	C1QA/SLC40A1/CD74/FOLR2/PSAP/ITM2B/CD209/APOE/HLA-DRB5/HLA-DRB1/HLA-E/CD14/HLA-DPA1/HLA-DRA/EBI3/HLA-DPB1/HLA-DQA1/CMKLR1/TPP1/HLA-DQB1/CST3/SLC7A8/LRP1/PRNP/HLA-B/PLTP/MGST2/GSAP/MSR1/TREM2/CLTA/TAPBP/CAT/ITM2C/TLR4	35
C1QA+ Macrophages	CC	GO:0098791	Golgi apparatus subcompartment	34/521	342/16071	6.75703e-09	3.8738e-07	CD74/MS4A6A/MS4A7/GRN/HLA-DRB5/HLA-DRB1/HLA-DPA1/HLA-DRA/HLA-DPB1/HLA-DQA1/CLTC/HLA-DQB1/GOLGA4/ZDHHC14/AP1B1/WLS/GSAP/AKAP9/GALNT1/TGFBI/TGOLN2/ATP8B4/CLTA/FAM91A1/M6PR/ST6GAL1/VCPIP1/CHID1/SCAMP2/RAB32/GOLIM4/LAP3/PIK3C2A/APH1A	34
C1QA+ Macrophages	BP	GO:0002698	negative regulation of immune effector process	18/521	106/16071	8.01978e-09	4.55081e-07	A2M/GRN/FGL2/HLA-E/CD59/BST2/CD84/HLA-B/SERPING1/LGALS9/HMOX1/SLAMF8/NCKAP1L/CR1/VSIG4/NDFIP1/APPL1/AHR	18
C1QA+ Macrophages	CC	GO:0005770	late endosome	29/521	262/16071	8.16729e-09	4.58771e-07	CD74/PSAP/LGMN/GRN/PLD3/HLA-DRB5/HLA-DRB1/HLA-DMA/HLA-DMB/HLA-DRA/MCOLN1/SIGLEC1/RHOB/CTSS/BST2/LAMP2/MMD/VAMP8/SLC9A9/CD63/VAMP5/OSBPL1A/SCARB2/LAMP1/SPPL2A/M6PR/CHID1/TMEM106B/OSBPL11	29
C1QA+ Macrophages	BP	GO:0030888	regulation of B cell proliferation	14/521	62/16071	8.28598e-09	4.60783e-07	CD74/CD81/TYROBP/NFATC2/ATM/NCKAP1L/CD38/TNFSF13B/MEF2C/TNFRSF21/AHR/TLR4/INPP5D/CD40	14
C1QA+ Macrophages	BP	GO:0019058	viral life cycle	31/521	298/16071	1.09764e-08	6.03278e-07	CD74/WWP1/CD209/APOE/MRC1/HLA-DRB1/CD4/AXL/CD81/SIGLEC1/NRP1/BST2/ITGAV/CD28/CTSB/VAMP8/IFI16/LGALS9/GAS6/CCL8/STOM/SCARB2/LAMP1/DDX5/TRIM14/CR1/ITGB5/CD86/EPS15/IFIT1/CCL2	31
C1QA+ Macrophages	CC	GO:0005802	trans-Golgi network	27/521	234/16071	1.10653e-08	6.03278e-07	CD74/MS4A6A/MS4A7/GRN/HLA-DRB5/HLA-DRB1/HLA-DPA1/HLA-DRA/HLA-DPB1/HLA-DQA1/CLTC/HLA-DQB1/GOLGA4/AP1B1/WLS/GSAP/TGFBI/TGOLN2/ATP8B4/CLTA/FAM91A1/M6PR/CHID1/SCAMP2/RAB32/LAP3/PIK3C2A	27
C1QA+ Macrophages	BP	GO:0002263	cell activation involved in immune response	28/521	252/16071	1.363e-08	7.35888e-07	DNASE1L3/CD74/GRN/FGL2/HLA-DRB1/HLA-DMB/CD81/HLA-DRA/TYROBP/CD84/CD28/FCER1G/SUCNR1/LRP1/IL18/VAMP8/SNAP23/LGALS9/HMOX1/TREM2/LAMP1/NCKAP1L/CR1/IRF8/CD86/NDFIP1/TLR4/CD40	28
C1QA+ Macrophages	BP	GO:0051701	biological process involved in interaction with host	24/521	191/16071	1.38124e-08	7.38567e-07	CD74/WWP1/CD209/MRC1/HLA-DRB1/CD4/AXL/CD81/SIGLEC1/NRP1/ITGAV/CTSB/VAMP8/LGALS9/GAS6/SCARB2/LAMP1/TRIM14/CR1/ITGB5/CD86/EPS15/ATG7/IFIT1	24
C1QA+ Macrophages	BP	GO:0002761	regulation of myeloid leukocyte differentiation	18/521	110/16071	1.46948e-08	7.78263e-07	C1QC/CD74/HLA-DRB1/CD4/TYROBP/MAFB/JUN/RB1/ZFP36L1/TREM2/ATP6AP1/GPR137B/NDFIP1/TLR4/ID2/INPP5D/CCR1/RUNX1	18
C1QA+ Macrophages	CC	GO:0101003	ficolin-1-rich granule membrane	13/521	55/16071	1.57022e-08	8.23772e-07	AP2A2/LAMP2/GAA/FCER1G/CD93/PRCP/LAMP1/NCKAP1L/CR1/ATP6AP2/SERPINB6/SIRPA/ATP6V0A1	13
C1QA+ Macrophages	BP	GO:0050727	regulation of inflammatory response	32/521	320/16071	1.64807e-08	8.56533e-07	DNASE1L3/CTSC/IGF1/GRN/APOE/TMSB4X/HLA-DRB1/HLA-E/CD81/TNFRSF1A/CD28/PLA2G7/RB1/SUCNR1/AOAH/IL18/VAMP8/MGST2/TREM2/SLAMF8/CEBPA/TNFAIP8L2/NR1H3/NINJ1/ACP5/SIRPA/NDFIP1/CD200R1/TLR4/LACC1/IL6ST/PDCD4	32
C1QA+ Macrophages	BP	GO:0072583	clathrin-dependent endocytosis	12/521	46/16071	1.69221e-08	8.7133e-07	DAB2/SIGLEC1/FCHO2/BMP2K/CLTC/AP2A2/ITSN1/CLTA/ITSN2/AAK1/LMBRD1/FCHSD2	12
C1QA+ Macrophages	BP	GO:0016032	viral process	36/521	391/16071	1.8249e-08	9.31036e-07	CD74/WWP1/CD209/APOE/MRC1/HLA-DRB1/CD4/AXL/CD81/SIGLEC1/NRP1/BST2/ITGAV/CD28/JUN/CTSB/VAMP8/IFI16/LGALS9/GAS6/CCL8/STOM/SCARB2/LAMP1/DDX5/GALNT1/STAT1/TRIM14/CR1/ITGB5/CD86/ST6GAL1/EPS15/ATG7/IFIT1/CCL2	36
C1QA+ Macrophages	BP	GO:0071346	cellular response to interferon-gamma	18/521	112/16071	1.96796e-08	9.94891e-07	MRC1/HLA-DPA1/AIF1/CCL13/LGALS9/IFNGR1/CCL8/PARP14/STAT1/DAPK1/NR1H3/IRF8/RAB20/CCL18/SIRPA/TLR4/GBP4/CCL2	18
C1QA+ Macrophages	BP	GO:0052126	movement in host environment	22/521	166/16071	2.09197e-08	1.04806e-06	CD74/WWP1/CD209/MRC1/HLA-DRB1/CD4/AXL/CD81/SIGLEC1/NRP1/ITGAV/CTSB/VAMP8/LGALS9/GAS6/SCARB2/LAMP1/TRIM14/CR1/ITGB5/CD86/EPS15	22
C1QA+ Macrophages	BP	GO:0030335	positive regulation of cell migration	41/521	486/16071	2.25024e-08	1.11728e-06	DAB2/CD74/IGF1/LGMN/GRN/TMSB4X/CSF1R/CXCL12/ENPP2/RHOB/NRP1/SASH1/PDGFC/AIF1/CMKLR1/ITGAV/C3AR1/PLA2G7/LRP1/CXCL16/LGALS9/HMOX1/GAS6/TREM2/CCL8/PECAM1/SLC8A1/ATM/ADAM9/NCKAP1L/P2RY6/HSPA5/MMP14/TLR4/TGFBR2/NRP2/PIK3C2A/CCR1/TGFBR1/PLAU/CD40	41
C1QA+ Macrophages	BP	GO:0002573	myeloid leukocyte differentiation	24/521	196/16071	2.29892e-08	1.13135e-06	C1QC/CD74/HLA-DRB1/CSF1R/CD4/CD81/TYROBP/MAFB/JUN/RB1/ZFP36L1/IFI16/TREM2/CEBPA/ATP6AP1/GPR137B/NDFIP1/TLR4/TGFBR2/ID2/INPP5D/CCR1/MT1G/RUNX1	24
C1QA+ Macrophages	CC	GO:0042581	specific granule	21/521	154/16071	2.64197e-08	1.28877e-06	CTSZ/CD59/CYBB/TIMP2/ITGAV/LAIR1/C3AR1/CYBA/RAP2B/CD93/CD53/VAMP8/SNAP23/STOM/ATP8B4/PTPRJ/CYFIP1/TMC6/CD33/NEU1/PLAU	21
C1QA+ Macrophages	BP	GO:0030099	myeloid cell differentiation	33/521	347/16071	3.34466e-08	1.61736e-06	C1QC/CD74/HLA-DRB1/CSF1R/CD4/CD81/TYROBP/MAFB/JUN/RB1/KLF2/ZFP36L1/FLI1/IFI16/SH2B3/TREM2/STAT1/CEBPA/NCKAP1L/ATP6AP1/GPR137B/IRF8/DNASE2/PTBP3/MEF2C/NDFIP1/TLR4/TGFBR2/ID2/INPP5D/CCR1/MT1G/RUNX1	33
C1QA+ Macrophages	CC	GO:0005905	clathrin-coated pit	14/521	69/16071	3.57661e-08	1.71461e-06	DAB2/FCHO2/CLTC/AP2A2/ITSN1/LRP1/CLTA/EPS15/ITSN2/AAK1/NECAP2/EPN1/FNBP1/FCHSD2	14
C1QA+ Macrophages	BP	GO:0046466	membrane lipid catabolic process	10/521	32/16071	3.99238e-08	1.89758e-06	FUCA1/ASAH1/ENPP2/SGPL1/HEXA/MGST2/PPT1/GM2A/NEU1/NAGA	10
C1QA+ Macrophages	BP	GO:0051250	negative regulation of lymphocyte activation	20/521	144/16071	4.14734e-08	1.93973e-06	CD74/FGL2/HLA-DRB1/AXL/TYROBP/MERTK/PRNP/SAMSN1/LGALS9/ATM/TNFAIP8L2/NCKAP1L/CR1/CD86/VSIG4/NDFIP1/TNFRSF21/ID2/INPP5D/RUNX1	20
C1QA+ Macrophages	BP	GO:0002366	leukocyte activation involved in immune response	27/521	249/16071	4.15084e-08	1.93973e-06	DNASE1L3/CD74/GRN/FGL2/HLA-DRB1/HLA-DMB/CD81/HLA-DRA/TYROBP/CD84/CD28/FCER1G/SUCNR1/IL18/VAMP8/SNAP23/LGALS9/HMOX1/TREM2/LAMP1/NCKAP1L/CR1/IRF8/CD86/NDFIP1/TLR4/CD40	27
C1QA+ Macrophages	BP	GO:0042113	B cell activation	29/521	283/16071	4.58502e-08	2.12477e-06	VCAM1/CD74/CD81/BST2/TYROBP/CD28/ZFP36L1/NFATC2/SAMSN1/SLAMF8/ATM/NCKAP1L/CR1/PTPRJ/IRF8/CD86/CD38/TNFSF13B/MEF2C/NDFIP1/TNFRSF21/AHR/THEMIS2/MMP14/TLR4/ID2/BLNK/INPP5D/CD40	29
C1QA+ Macrophages	BP	GO:0006909	phagocytosis	28/521	268/16071	5.18825e-08	2.38445e-06	AXL/CD14/C2/TYROBP/AIF1/CD302/ITGAV/MERTK/CYBA/FCER1G/CD93/LRP1/APPL2/MSR1/GAS6/TREM2/PECAM1/NCKAP1L/NR1H3/P2RY6/PTPRJ/NCF4/IRF8/RAB20/SIRPA/APPL1/TLR4/CCL2	28
C1QA+ Macrophages	BP	GO:0044403	biological process involved in symbiotic interaction	28/521	269/16071	5.61872e-08	2.56112e-06	CD74/WWP1/CD209/APOE/MRC1/HLA-DRB1/CD4/AXL/CD81/SIGLEC1/NRP1/ITGAV/JUN/CTSB/VAMP8/LGALS9/GAS6/CCL8/STOM/SCARB2/LAMP1/TRIM14/CR1/ITGB5/CD86/EPS15/ATG7/IFIT1	28
C1QA+ Macrophages	BP	GO:0042116	macrophage activation	16/521	98/16071	9.63789e-08	4.35742e-06	C1QA/CD74/CTSC/GRN/TYROBP/AIF1/CD84/CD93/SUCNR1/TREM2/IFNGR1/CEBPA/GPR137B/NR1H3/VSIG4/TLR4	16
C1QA+ Macrophages	BP	GO:0001819	positive regulation of cytokine production	37/521	437/16071	1.02004e-07	4.57456e-06	CD74/HLA-E/CSF1R/CD4/CD81/CD14/HLA-DPA1/EBI3/HLA-DPB1/LY96/CYBB/TYROBP/AIF1/CD84/CD28/C3AR1/CYBA/FCER1G/LRP1/IL18/IFI16/LGALS9/HMOX1/TREM2/IFNGR1/STAT1/ATP6AP2/PTPRJ/IRF8/CD86/TLR8/APPL1/TLR4/LACC1/IL6ST/CD40/RUNX1	37
C1QA+ Macrophages	BP	GO:0002381	immunoglobulin production involved in immunoglobulin-mediated immune response	13/521	64/16071	1.08842e-07	4.84216e-06	HLA-DRB5/HLA-DRB1/HLA-DMA/HLA-DMB/HLA-DPA1/HLA-DRA/HLA-DPB1/HLA-DQA1/HLA-DQB1/CD28/HLA-DOA/NDFIP1/CD40	13
C1QA+ Macrophages	BP	GO:0045619	regulation of lymphocyte differentiation	21/521	167/16071	1.10024e-07	4.8559e-06	CD74/FGL2/HLA-DRB1/AXL/HLA-DRA/CD28/HLA-DOA/ZFP36L1/IL18/LGALS9/GAS6/SLAMF8/NCKAP1L/CR1/CD86/NDFIP1/MMP14/TGFBR2/ID2/INPP5D/RUNX1	21
C1QA+ Macrophages	BP	GO:0002763	positive regulation of myeloid leukocyte differentiation	12/521	54/16071	1.17775e-07	5.15706e-06	CD74/HLA-DRB1/CD4/TYROBP/JUN/RB1/ZFP36L1/TREM2/ATP6AP1/ID2/CCR1/RUNX1	12
C1QA+ Macrophages	BP	GO:0002831	regulation of response to biotic stimulus	29/521	296/16071	1.21823e-07	5.29265e-06	A2M/GRN/APOE/FGL2/HLA-DRB1/HLA-E/SASH1/LY96/TYROBP/SAMHD1/CYBA/HLA-B/SERPING1/IFI16/APPL2/LGALS9/TREM2/PARP14/SLAMF8/LAMP1/STAT1/CR1/NR1H3/TLR8/VSIG4/APPL1/AHR/TLR4/IFIT1	29
C1QA+ Macrophages	BP	GO:0045824	negative regulation of innate immune response	13/521	65/16071	1.32079e-07	5.69372e-06	A2M/GRN/HLA-E/SAMHD1/HLA-B/SERPING1/IFI16/LGALS9/PARP14/SLAMF8/CR1/NR1H3/VSIG4	13
C1QA+ Macrophages	BP	GO:0071706	tumor necrosis factor superfamily cytokine production	20/521	156/16071	1.60169e-07	6.79925e-06	IGF1/HLA-E/AXL/CD14/LY96/CYBB/TYROBP/CD84/CYBA/LGALS9/GAS6/TREM2/IFNGR1/PTPRJ/CD86/ACP5/SIRPA/CD33/TLR4/DICER1	20
C1QA+ Macrophages	BP	GO:1903555	regulation of tumor necrosis factor superfamily cytokine production	20/521	156/16071	1.60169e-07	6.79925e-06	IGF1/HLA-E/AXL/CD14/LY96/CYBB/TYROBP/CD84/CYBA/LGALS9/GAS6/TREM2/IFNGR1/PTPRJ/CD86/ACP5/SIRPA/CD33/TLR4/DICER1	20
C1QA+ Macrophages	BP	GO:0006959	humoral immune response	25/521	233/16071	1.62159e-07	6.83156e-06	C1QA/C1QC/C1QB/A2M/HLA-DRB1/HLA-E/CD81/CD59/EBI3/CD5L/C2/RNASE6/HLA-DQB1/CD28/CCL13/SERPING1/CFD/TREM2/CR1/VSIG4/ST6GAL1/MEF2C/TNFRSF21/BLNK/CCL2	25
C1QA+ Macrophages	BP	GO:0032102	negative regulation of response to external stimulus	32/521	353/16071	1.64106e-07	6.8616e-06	A2M/IGF1/GRN/APOE/FGL2/HLA-DRB1/HLA-E/NRP1/AIF1/SAMHD1/TNFRSF1A/RB1/HLA-B/AOAH/SERPING1/IFI16/SH2B3/LGALS9/TREM2/PARP14/SLAMF8/TNFAIP8L2/CR1/NR1H3/CORO1B/ACP5/VSIG4/SIRPA/NDFIP1/CD200R1/CCL2/PLAU	32
C1QA+ Macrophages	BP	GO:0097529	myeloid leukocyte migration	23/521	202/16071	1.73781e-07	7.21189e-06	CD74/LGMN/CSF1R/CXCL12/CD81/HRH1/AIF1/CMKLR1/CCL13/C3AR1/PLA2G7/FCER1G/TREM2/CCL8/SLAMF8/PECAM1/NCKAP1L/CCL18/SIRPA/CD200R1/MMP14/CCR1/CCL2	23
C1QA+ Macrophages	CC	GO:0034774	secretory granule lumen	29/521	302/16071	1.87238e-07	7.71283e-06	CTSC/A2M/IGF1/GRN/FUCA1/TMSB4X/CTSZ/CREG1/F13A1/TIMP2/DPP7/NPC2/IDH1/LGALS3BP/SERPING1/CTSA/CFD/GAS6/OSTF1/GM2A/GUSB/CYFIP1/GMFG/CAT/NEU1/ARSA/ATG7/NHLRC3/CAB39	29
C1QA+ Macrophages	CC	GO:0012507	ER to Golgi transport vesicle membrane	12/521	57/16071	2.22274e-07	9.08874e-06	CD74/HLA-DRB5/HLA-DRB1/HLA-E/HLA-DPA1/HLA-DRA/CD59/HLA-DPB1/HLA-DQA1/HLA-DQB1/HLA-B/TGFA	12
C1QA+ Macrophages	CC	GO:0060205	cytoplasmic vesicle lumen	29/521	305/16071	2.31024e-07	9.37756e-06	CTSC/A2M/IGF1/GRN/FUCA1/TMSB4X/CTSZ/CREG1/F13A1/TIMP2/DPP7/NPC2/IDH1/LGALS3BP/SERPING1/CTSA/CFD/GAS6/OSTF1/GM2A/GUSB/CYFIP1/GMFG/CAT/NEU1/ARSA/ATG7/NHLRC3/CAB39	29
C1QA+ Macrophages	CC	GO:0031983	vesicle lumen	29/521	307/16071	2.65309e-07	1.06912e-05	CTSC/A2M/IGF1/GRN/FUCA1/TMSB4X/CTSZ/CREG1/F13A1/TIMP2/DPP7/NPC2/IDH1/LGALS3BP/SERPING1/CTSA/CFD/GAS6/OSTF1/GM2A/GUSB/CYFIP1/GMFG/CAT/NEU1/ARSA/ATG7/NHLRC3/CAB39	29
C1QA+ Macrophages	BP	GO:0042100	B cell proliferation	14/521	81/16071	2.95195e-07	1.18099e-05	CD74/CD81/TYROBP/NFATC2/ATM/NCKAP1L/CD38/TNFSF13B/MEF2C/TNFRSF21/AHR/TLR4/INPP5D/CD40	14
C1QA+ Macrophages	BP	GO:0061462	protein localization to lysosome	10/521	39/16071	3.20708e-07	1.2739e-05	CD81/MFSD1/NCOA4/LAMP2/SCARB2/GPR137B/M6PR/GNPTAB/GLMP/LMBRD1	10
C1QA+ Macrophages	CC	GO:0031902	late endosome membrane	18/521	134/16071	3.28983e-07	1.28925e-05	PLD3/HLA-DRB5/HLA-DRB1/HLA-DMA/HLA-DMB/HLA-DRA/MCOLN1/RHOB/LAMP2/MMD/VAMP8/SLC9A9/CD63/SCARB2/LAMP1/SPPL2A/TMEM106B/OSBPL11	18
C1QA+ Macrophages	BP	GO:0002532	production of molecular mediator involved in inflammatory response	13/521	70/16071	3.2921e-07	1.28925e-05	GRN/PLD3/VAMP8/SNAP23/APPL2/TREM2/SLAMF8/SIRPA/CHID1/APPL1/TLR4/ADCY7/PDCD4	13
C1QA+ Macrophages	BP	GO:0045639	positive regulation of myeloid cell differentiation	15/521	95/16071	3.80491e-07	1.47966e-05	CD74/HLA-DRB1/CD4/TYROBP/JUN/RB1/ZFP36L1/TREM2/STAT1/NCKAP1L/ATP6AP1/ID2/INPP5D/CCR1/RUNX1	15
C1QA+ Macrophages	BP	GO:0030098	lymphocyte differentiation	31/521	349/16071	4.01699e-07	1.55129e-05	VCAM1/CD74/FGL2/HLA-DRB1/CD4/AXL/HLA-DRA/MAFB/CD28/MERTK/FCER1G/HLA-DOA/ZFP36L1/IL18/LGALS9/GAS6/SLAMF8/ATM/NCKAP1L/CR1/PTPRJ/IRF8/CD86/TNFSF13B/NDFIP1/MMP14/TGFBR2/ID2/BLNK/INPP5D/RUNX1	31
C1QA+ Macrophages	BP	GO:0032640	tumor necrosis factor production	19/521	151/16071	4.38527e-07	1.67031e-05	IGF1/HLA-E/AXL/CD14/LY96/CYBB/TYROBP/CD84/CYBA/LGALS9/GAS6/TREM2/IFNGR1/PTPRJ/ACP5/SIRPA/CD33/TLR4/DICER1	19
C1QA+ Macrophages	BP	GO:0032680	regulation of tumor necrosis factor production	19/521	151/16071	4.38527e-07	1.67031e-05	IGF1/HLA-E/AXL/CD14/LY96/CYBB/TYROBP/CD84/CYBA/LGALS9/GAS6/TREM2/IFNGR1/PTPRJ/ACP5/SIRPA/CD33/TLR4/DICER1	19
C1QA+ Macrophages	BP	GO:0045637	regulation of myeloid cell differentiation	21/521	182/16071	4.77277e-07	1.80553e-05	C1QC/CD74/HLA-DRB1/CD4/TYROBP/MAFB/JUN/RB1/ZFP36L1/TREM2/STAT1/NCKAP1L/ATP6AP1/GPR137B/MEF2C/NDFIP1/TLR4/ID2/INPP5D/CCR1/RUNX1	21
C1QA+ Macrophages	BP	GO:0002832	negative regulation of response to biotic stimulus	15/521	97/16071	5.02582e-07	1.88842e-05	A2M/GRN/FGL2/HLA-E/SAMHD1/HLA-B/SERPING1/IFI16/LGALS9/PARP14/SLAMF8/CR1/NR1H3/VSIG4/AHR	15
C1QA+ Macrophages	CC	GO:0030670	phagocytic vesicle membrane	13/521	73/16071	5.47486e-07	2.04334e-05	HLA-E/MCOLN1/CYBB/CYBA/HLA-B/VAMP8/SNAP23/APPL2/LAMP1/TAPBP/RAB20/ATP6V0A1/RAB32	13
C1QA+ Macrophages	BP	GO:0050766	positive regulation of phagocytosis	12/521	62/16071	5.85771e-07	2.17165e-05	C2/MERTK/CYBA/FCER1G/LRP1/APPL2/GAS6/TREM2/NCKAP1L/PTPRJ/SIRPA/CCL2	12
C1QA+ Macrophages	BP	GO:0002699	positive regulation of immune effector process	23/521	217/16071	6.30503e-07	2.322e-05	CD74/HLA-DRB1/HLA-E/HLA-DMB/CD81/HLA-DRA/TYROBP/CD84/CD28/HLA-B/IL18/VAMP8/APPL2/LGALS9/HMOX1/TREM2/LAMP1/CR1/PTPRJ/CD86/TLR4/LACC1/CD40	23
C1QA+ Macrophages	BP	GO:0008015	blood circulation	36/521	453/16071	7.08998e-07	2.59391e-05	APOE/CTSZ/CXCL12/KCNMA1/HRH1/CALM2/ATP1B1/SCN1B/GAA/C3AR1/CYBA/SCPEP1/SUCNR1/PRCP/KLF2/SERPING1/EMP2/SNX5/FLI1/TBXAS1/ADORA3/ACVRL1/HMOX1/GAS6/CLIC2/AKAP9/SLC8A1/STAT1/ATP6AP2/PTPRJ/CD38/RENBP/DSC2/ID2/PIK3C2A/BIN1	36
C1QA+ Macrophages	CC	GO:0030134	COPII-coated ER to Golgi transport vesicle	14/521	87/16071	7.32702e-07	2.63216e-05	CD74/CTSC/HLA-DRB5/HLA-DRB1/HLA-E/CTSZ/HLA-DPA1/HLA-DRA/CD59/HLA-DPB1/HLA-DQA1/HLA-DQB1/HLA-B/TGFA	14
C1QA+ Macrophages	BP	GO:0050764	regulation of phagocytosis	14/521	87/16071	7.32702e-07	2.63216e-05	C2/ITGAV/MERTK/CYBA/FCER1G/LRP1/APPL2/GAS6/TREM2/NCKAP1L/PTPRJ/SIRPA/APPL1/CCL2	14
C1QA+ Macrophages	BP	GO:0050729	positive regulation of inflammatory response	17/521	127/16071	7.33654e-07	2.63216e-05	CTSC/GRN/HLA-E/CD81/TNFRSF1A/CD28/PLA2G7/SUCNR1/IL18/VAMP8/MGST2/TREM2/CEBPA/NINJ1/TLR4/IL6ST/PDCD4	17
C1QA+ Macrophages	MF	GO:0038024	cargo receptor activity	13/521	76/16071	8.86853e-07	3.1614e-05	STAB1/DAB2/FOLR2/CD163/MRC1/CD163L1/CD5L/ENPP2/LRP1/LGALS3BP/CXCL16/MSR1/SCARB2	13
C1QA+ Macrophages	BP	GO:0046635	positive regulation of alpha-beta T cell activation	12/521	65/16071	9.99786e-07	3.54128e-05	HLA-DRB1/HLA-E/CD81/HLA-DRA/EBI3/CD28/IL18/LGALS9/NCKAP1L/CD86/TGFBR2/RUNX1	12
C1QA+ Macrophages	BP	GO:0002768	immune response-regulating cell surface receptor signaling pathway	26/521	274/16071	1.0147e-06	3.57137e-05	HLA-DRB1/CD81/HLA-DPB1/TYROBP/CMKLR1/HLA-DQB1/CD28/FPR3/C3AR1/FCER1G/PRNP/NFATC2/APPL2/PLEKHA1/NCKAP1L/CR1/PTPRJ/CD38/MEF2C/CD200R1/TNFRSF21/APPL1/THEMIS2/BLNK/INPP5D/CD40	26
C1QA+ Macrophages	BP	GO:0050730	regulation of peptidyl-tyrosine phosphorylation	24/521	240/16071	1.04008e-06	3.63765e-05	CD74/IGF1/CSF1R/CD4/CD81/SNX6/ENPP2/NRP1/PDGFC/TNFRSF1A/RAP2B/HES1/PRNP/IL18/TGFA/SH2B3/SAMSN1/GAS6/TREM2/PARP14/PECAM1/PTPRJ/IL6ST/CD40	24
C1QA+ Macrophages	MF	GO:0019955	cytokine binding	17/521	131/16071	1.14293e-06	3.9724e-05	CD74/A2M/CSF1R/CD4/EBI3/NRP1/ITGAV/TNFRSF1A/IL10RA/ACVRL1/IFNGR1/IL6ST/TGFBR2/ENG/NRP2/CCR1/TGFBR1	17
C1QA+ Macrophages	BP	GO:0002440	production of molecular mediator of immune response	24/521	242/16071	1.20725e-06	4.16989e-05	CD74/HLA-DRB5/HLA-DRB1/HLA-E/HLA-DMA/HLA-DMB/CD81/HLA-DPA1/HLA-DRA/HLA-DPB1/HLA-DQA1/BST2/SAMHD1/HLA-DQB1/CD28/HLA-DOA/IL18/HMOX1/CR1/CD86/NDFIP1/TLR4/LACC1/CD40	24
C1QA+ Macrophages	BP	GO:0030224	monocyte differentiation	9/521	35/16071	1.22794e-06	4.21518e-05	CD74/HLA-DRB1/CSF1R/CD4/JUN/ZFP36L1/IFI16/INPP5D/MT1G	9
C1QA+ Macrophages	BP	GO:0030449	regulation of complement activation	7/521	19/16071	1.29786e-06	4.42785e-05	A2M/CD59/CD5L/SERPING1/TREM2/CR1/VSIG4	7
C1QA+ Macrophages	BP	GO:0032609	interferon-gamma production	15/521	105/16071	1.42453e-06	4.80111e-05	HLA-DRB1/AXL/CD14/HLA-DPA1/EBI3/HLA-DPB1/PRNP/IL18/LGALS9/GAS6/CR1/IRF8/TLR8/SIRPA/TLR4	15
C1QA+ Macrophages	BP	GO:0032649	regulation of interferon-gamma production	15/521	105/16071	1.42453e-06	4.80111e-05	HLA-DRB1/AXL/CD14/HLA-DPA1/EBI3/HLA-DPB1/PRNP/IL18/LGALS9/GAS6/CR1/IRF8/TLR8/SIRPA/TLR4	15
C1QA+ Macrophages	MF	GO:0005044	scavenger receptor activity	10/521	46/16071	1.67679e-06	5.61724e-05	STAB1/CD163/CD163L1/CD5L/ENPP2/LRP1/LGALS3BP/CXCL16/MSR1/SCARB2	10
C1QA+ Macrophages	BP	GO:0001525	angiogenesis	36/521	472/16071	1.85905e-06	6.19053e-05	STAB1/GRN/SPRED1/ENPP2/RHOB/NRP1/SASH1/CYBB/SAT1/ITGAV/JUN/C3AR1/PRCP/KLF2/EMP2/IL18/TGFA/ACVRL1/HMOX1/STAT1/TGFBI/GTF2I/NINJ1/RNF213/PLXND1/MMP14/TGFBR2/EGFL7/ENG/NRP2/PIK3C2A/EPN1/TGFBR1/CCL2/CD40/RUNX1	36
C1QA+ Macrophages	BP	GO:0002703	regulation of leukocyte mediated immunity	22/521	215/16071	1.99591e-06	6.60668e-05	DNASE1L3/HLA-DRB1/HLA-E/CD81/HLA-DRA/BST2/TYROBP/CD84/CD28/HLA-B/IL18/VAMP8/LGALS9/HMOX1/TREM2/LAMP1/NCKAP1L/CR1/NDFIP1/AHR/TLR4/CD40	22
C1QA+ Macrophages	BP	GO:0002429	immune response-activating cell surface receptor signaling pathway	24/521	250/16071	2.1528e-06	7.04219e-05	HLA-DRB1/CD81/HLA-DPB1/TYROBP/CMKLR1/HLA-DQB1/CD28/FPR3/C3AR1/FCER1G/PRNP/NFATC2/APPL2/PLEKHA1/NCKAP1L/CR1/PTPRJ/CD38/MEF2C/TNFRSF21/APPL1/THEMIS2/BLNK/INPP5D	24
C1QA+ Macrophages	BP	GO:0002757	immune response-activating signal transduction	24/521	250/16071	2.1528e-06	7.04219e-05	HLA-DRB1/CD81/HLA-DPB1/TYROBP/CMKLR1/HLA-DQB1/CD28/FPR3/C3AR1/FCER1G/PRNP/NFATC2/APPL2/PLEKHA1/NCKAP1L/CR1/PTPRJ/CD38/MEF2C/TNFRSF21/APPL1/THEMIS2/BLNK/INPP5D	24
C1QA+ Macrophages	BP	GO:0030004	cellular monovalent inorganic cation homeostasis	14/521	95/16071	2.18361e-06	7.1012e-05	GRN/KCNMA1/ATP1B1/SLC9A9/PPT1/SLAMF8/SLC8A1/ATP6AP2/ATP6AP1/RAB20/SLC1A3/ATP6V0A1/TMEM106B/LACC1	14
C1QA+ Macrophages	BP	GO:0055067	monovalent inorganic cation homeostasis	17/521	138/16071	2.379e-06	7.69162e-05	GRN/KCNMA1/ATP1B1/PDK4/SLC12A5/SNX5/SLC9A9/PPT1/SLAMF8/SLC8A1/ATP6AP2/ATP6AP1/RAB20/SLC1A3/ATP6V0A1/TMEM106B/LACC1	17
C1QA+ Macrophages	CC	GO:1904813	ficolin-1-rich granule lumen	16/521	124/16071	2.54231e-06	8.17212e-05	FGL2/CTSZ/ASAH1/CTSS/TIMP2/CST3/IDH1/CTSB/CFD/OSTF1/GUSB/GMFG/CAT/PLEKHO2/ATG7/CAB39	16
C1QA+ Macrophages	BP	GO:0045088	regulation of innate immune response	21/521	202/16071	2.64181e-06	8.44317e-05	A2M/GRN/APOE/HLA-E/TYROBP/SAMHD1/HLA-B/SERPING1/IFI16/APPL2/LGALS9/TREM2/PARP14/SLAMF8/LAMP1/CR1/NR1H3/TLR8/VSIG4/APPL1/TLR4	21
C1QA+ Macrophages	BP	GO:0019221	cytokine-mediated signaling pathway	33/521	420/16071	2.65802e-06	8.44644e-05	CD74/LILRB5/TMSB4X/CSF1R/CD4/CXCL12/AXL/EBI3/CMKLR1/SAMHD1/TNFRSF1A/CCL13/FCER1G/IL18/SH2B3/IL10RA/APPL2/GAS6/TREM2/IFNGR1/CCL8/PARP14/STAT1/CEBPA/SPPL2A/NR1H3/PTPRJ/TNFSF13B/CCL18/APPL1/IL6ST/CCR1/CCL2	33
C1QA+ Macrophages	BP	GO:0030149	sphingolipid catabolic process	8/521	29/16071	2.71982e-06	8.59371e-05	ASAH1/ENPP2/SGPL1/HEXA/PPT1/GM2A/NEU1/NAGA	8
C1QA+ Macrophages	BP	GO:0046641	positive regulation of alpha-beta T cell proliferation	7/521	21/16071	2.83055e-06	8.89304e-05	HLA-E/CD81/EBI3/CD28/IL18/LGALS9/TGFBR2	7
C1QA+ Macrophages	BP	GO:0050900	leukocyte migration	29/521	345/16071	2.89873e-06	9.05609e-05	VCAM1/CD74/LGMN/CSF1R/CXCL12/CD81/HRH1/AIF1/CMKLR1/CCL13/C3AR1/PLA2G7/FCER1G/CXCL16/LGALS9/HMOX1/GAS6/TREM2/CCL8/SLAMF8/PECAM1/NCKAP1L/NINJ1/CCL18/SIRPA/CD200R1/MMP14/CCR1/CCL2	29
C1QA+ Macrophages	BP	GO:0002819	regulation of adaptive immune response	19/521	171/16071	2.95211e-06	9.17132e-05	HLA-DRB1/HLA-E/CD4/CD81/HLA-DRA/CD28/HLA-B/IL18/SAMSN1/TREM2/NCKAP1L/CR1/TNFSF13B/MEF2C/NDFIP1/AHR/IL6ST/ADCY7/CD40	19
C1QA+ Macrophages	BP	GO:0072665	protein localization to vacuole	11/521	60/16071	3.04006e-06	9.39209e-05	CD81/MFSD1/NCOA4/LAMP2/SCARB2/GPR137B/M6PR/GNPTAB/VPS13C/GLMP/LMBRD1	11
C1QA+ Macrophages	BP	GO:0043277	apoptotic cell clearance	10/521	49/16071	3.09762e-06	9.51705e-05	AXL/C2/TYROBP/ITGAV/MERTK/LRP1/GAS6/TREM2/NR1H3/CCL2	10
C1QA+ Macrophages	BP	GO:0070374	positive regulation of ERK1 and ERK2 cascade	20/521	189/16071	3.47339e-06	0.000106129	CD74/IGF1/APOE/HLA-DRB1/CSF1R/CD4/NRP1/PDGFC/CCL13/LRP1/LGALS9/GAS6/TREM2/CCL8/ATP6AP1/P2RY6/CCL18/TLR4/CCR1/CCL2	20
C1QA+ Macrophages	BP	GO:0050731	positive regulation of peptidyl-tyrosine phosphorylation	19/521	176/16071	4.53044e-06	0.000137671	CD74/IGF1/CSF1R/CD4/CD81/ENPP2/NRP1/TNFRSF1A/HES1/PRNP/IL18/TGFA/GAS6/TREM2/PARP14/PECAM1/PTPRJ/IL6ST/CD40	19
C1QA+ Macrophages	BP	GO:0030890	positive regulation of B cell proliferation	9/521	41/16071	5.12326e-06	0.000154839	CD74/CD81/NFATC2/NCKAP1L/CD38/TNFSF13B/MEF2C/TLR4/CD40	9
C1QA+ Macrophages	BP	GO:0045621	positive regulation of lymphocyte differentiation	14/521	102/16071	5.1612e-06	0.000155143	CD74/HLA-DRB1/AXL/HLA-DRA/IL18/LGALS9/GAS6/NCKAP1L/CR1/CD86/MMP14/TGFBR2/INPP5D/RUNX1	14
C1QA+ Macrophages	BP	GO:0060326	cell chemotaxis	25/521	281/16071	5.21242e-06	0.000155468	VCAM1/CD74/LGMN/TMSB4X/CSF1R/CXCL12/NRP1/HRH1/AIF1/CMKLR1/CCL13/C3AR1/PLA2G7/FCER1G/CXCL16/LGALS9/GAS6/CCL8/SLAMF8/NCKAP1L/NINJ1/CORO1B/CCL18/CCR1/CCL2	25
C1QA+ Macrophages	BP	GO:0032635	interleukin-6 production	16/521	131/16071	5.25588e-06	0.000155468	CD74/TYROBP/AIF1/CD84/CYBA/KLF2/HLA-B/LGALS9/GAS6/TREM2/NCKAP1L/TLR8/SIRPA/CD200R1/TLR4/INPP5D	16
C1QA+ Macrophages	BP	GO:0032675	regulation of interleukin-6 production	16/521	131/16071	5.25588e-06	0.000155468	CD74/TYROBP/AIF1/CD84/CYBA/KLF2/HLA-B/LGALS9/GAS6/TREM2/NCKAP1L/TLR8/SIRPA/CD200R1/TLR4/INPP5D	16
C1QA+ Macrophages	BP	GO:0043410	positive regulation of MAPK cascade	33/521	434/16071	5.36163e-06	0.000157757	CD74/IGF1/APOE/HLA-DRB1/CSF1R/CD4/CD81/NRP1/SASH1/PDGFC/TIMP2/CCL13/ARL6IP5/PDE6G/LRP1/TGFA/LGALS9/GAS6/TREM2/CCL8/IGFBP4/ADAM9/ATP6AP1/P2RY6/PTPRJ/CCL18/TLR4/CCR1/TGFBR1/GADD45B/GADD45G/CCL2/CD40	33
C1QA+ Macrophages	BP	GO:0032720	negative regulation of tumor necrosis factor production	10/521	53/16071	6.54257e-06	0.000191491	IGF1/AXL/LGALS9/GAS6/TREM2/ACP5/SIRPA/CD33/TLR4/DICER1	10
C1QA+ Macrophages	BP	GO:0030595	leukocyte chemotaxis	21/521	214/16071	6.58746e-06	0.000191795	CD74/LGMN/CSF1R/CXCL12/HRH1/AIF1/CMKLR1/CCL13/C3AR1/PLA2G7/FCER1G/CXCL16/LGALS9/GAS6/CCL8/SLAMF8/NCKAP1L/NINJ1/CCL18/CCR1/CCL2	21
C1QA+ Macrophages	BP	GO:0002685	regulation of leukocyte migration	20/521	198/16071	7.05996e-06	0.000204482	CD74/LGMN/CSF1R/CXCL12/CD81/AIF1/CMKLR1/C3AR1/PLA2G7/LGALS9/HMOX1/GAS6/TREM2/CCL8/SLAMF8/NCKAP1L/CD200R1/MMP14/CCR1/CCL2	20
C1QA+ Macrophages	BP	GO:0031349	positive regulation of defense response	23/521	250/16071	7.1386e-06	0.000204834	CTSC/GRN/HLA-E/CD81/TYROBP/TNFRSF1A/CD28/CYBA/PLA2G7/SUCNR1/IL18/VAMP8/MGST2/IFI16/TREM2/LAMP1/CEBPA/NINJ1/TLR8/MEF2C/TLR4/IL6ST/PDCD4	23
C1QA+ Macrophages	CC	GO:0032588	trans-Golgi network membrane	13/521	91/16071	7.14581e-06	0.000204834	CD74/HLA-DRB5/HLA-DRB1/HLA-DPA1/HLA-DRA/HLA-DPB1/HLA-DQA1/CLTC/HLA-DQB1/AP1B1/CLTA/M6PR/SCAMP2	13
C1QA+ Macrophages	BP	GO:0071674	mononuclear cell migration	19/521	182/16071	7.40657e-06	0.00021122	LGMN/CSF1R/CXCL12/AIF1/CMKLR1/CCL13/C3AR1/PLA2G7/CXCL16/LGALS9/GAS6/CCL8/SLAMF8/PECAM1/CCL18/SIRPA/CD200R1/CCR1/CCL2	19
C1QA+ Macrophages	MF	GO:0070008	serine-type exopeptidase activity	5/521	10/16071	7.73504e-06	0.000219461	CPVL/TPP1/SCPEP1/PRCP/CTSA	5
C1QA+ Macrophages	BP	GO:0050921	positive regulation of chemotaxis	16/521	135/16071	7.77447e-06	0.000219461	CD74/LGMN/TMSB4X/CSF1R/CXCL12/NRP1/AIF1/CMKLR1/C3AR1/PLA2G7/SUCNR1/LGALS9/GAS6/TREM2/NCKAP1L/CCR1	16
C1QA+ Macrophages	BP	GO:0050869	negative regulation of B cell activation	8/521	33/16071	7.84753e-06	0.000220405	TYROBP/SAMSN1/ATM/CR1/NDFIP1/TNFRSF21/ID2/INPP5D	8
C1QA+ Macrophages	CC	GO:0035577	azurophil granule membrane	10/521	55/16071	9.25954e-06	0.000255695	PSAP/BST2/LAMP2/GAA/C3AR1/PRCP/VAMP8/CD63/STOM/LAMP1	10
C1QA+ Macrophages	BP	GO:0043030	regulation of macrophage activation	10/521	55/16071	9.25954e-06	0.000255695	CD74/CTSC/GRN/CD84/TREM2/CEBPA/GPR137B/NR1H3/VSIG4/TLR4	10
C1QA+ Macrophages	BP	GO:1903556	negative regulation of tumor necrosis factor superfamily cytokine production	10/521	55/16071	9.25954e-06	0.000255695	IGF1/AXL/LGALS9/GAS6/TREM2/ACP5/SIRPA/CD33/TLR4/DICER1	10
C1QA+ Macrophages	MF	GO:0030276	clathrin binding	11/521	67/16071	9.28797e-06	0.000255695	DAB2/CLTC/AP2A2/LRP1/AP1B1/STON2/CLTA/LMBRD1/PIK3C2A/EPN1/BIN1	11
C1QA+ Macrophages	MF	GO:0001540	amyloid-beta binding	12/521	80/16071	9.61699e-06	0.000263449	C1QA/CD74/ITM2B/APOE/CST3/LRP1/PRNP/GSAP/MSR1/TREM2/ITM2C/TLR4	12
C1QA+ Macrophages	BP	GO:0002377	immunoglobulin production	17/521	154/16071	1.06388e-05	0.000290013	HLA-DRB5/HLA-DRB1/HLA-E/HLA-DMA/HLA-DMB/HLA-DPA1/HLA-DRA/HLA-DPB1/HLA-DQA1/SAMHD1/HLA-DQB1/CD28/HLA-DOA/CR1/CD86/NDFIP1/CD40	17
C1QA+ Macrophages	MF	GO:0005543	phospholipid binding	32/521	430/16071	1.15444e-05	0.000313091	PSAP/APOE/APOC1/AXL/CETP/SNX6/FCHO2/ADAP2/TPP1/PLA2G7/PLTP/SNX5/ITPR2/APPL2/PLA2G15/PPT1/GAS6/TREM2/OSBPL1A/SCARB2/SNX18/SNX2/PEBP1/MTSS1/NCF4/WDFY3/APPL1/ANXA7/PIK3C2A/EPN1/FCHSD2/BIN1	32
C1QA+ Macrophages	BP	GO:1901136	carbohydrate derivative catabolic process	17/521	155/16071	1.1598e-05	0.000313091	FUCA1/SAMHD1/CST3/NAGK/NPL/AOAH/HEXA/GM2A/DNPH1/GUSB/ALDH1A1/RENBP/NEU1/NAGA/GNPDA1/NUDT3/LYVE1	17
C1QA+ Macrophages	BP	GO:0002285	lymphocyte activation involved in immune response	18/521	172/16071	1.24027e-05	0.000333196	CD74/FGL2/HLA-DRB1/HLA-DMB/CD81/HLA-DRA/CD28/FCER1G/IL18/LGALS9/LAMP1/NCKAP1L/CR1/IRF8/CD86/NDFIP1/TLR4/CD40	18
C1QA+ Macrophages	BP	GO:0006054	N-acetylneuraminate metabolic process	5/521	11/16071	1.38028e-05	0.000367259	NAGK/NPL/ST6GAL1/RENBP/GNPDA1	5
C1QA+ Macrophages	BP	GO:0045657	positive regulation of monocyte differentiation	5/521	11/16071	1.38028e-05	0.000367259	CD74/HLA-DRB1/CD4/JUN/ZFP36L1	5
C1QA+ Macrophages	CC	GO:0036019	endolysosome	7/521	26/16071	1.39065e-05	0.000367591	LGMN/CTSS/CLTC/AP2A2/CTSB/CLTA/TLR8	7
C1QA+ Macrophages	BP	GO:0097028	dendritic cell differentiation	9/521	46/16071	1.39474e-05	0.000367591	TMEM176B/AXL/TMEM176A/HLA-B/LGALS9/GAS6/TREM2/IRF8/TGFBR2	9
C1QA+ Macrophages	BP	GO:0048660	regulation of smooth muscle cell proliferation	16/521	142/16071	1.48589e-05	0.000389766	IGF1/APOE/AIF1/JUN/AKR1B1/CYBA/IL18/HMOX1/STAT1/P2RY6/TCF7L2/MEF2C/TLR4/TGFBR2/ID2/PDCD4	16
C1QA+ Macrophages	BP	GO:0050728	negative regulation of inflammatory response	15/521	127/16071	1.55256e-05	0.000405343	IGF1/GRN/APOE/HLA-DRB1/TNFRSF1A/RB1/AOAH/TREM2/SLAMF8/TNFAIP8L2/NR1H3/ACP5/SIRPA/NDFIP1/CD200R1	15
C1QA+ Macrophages	BP	GO:0070664	negative regulation of leukocyte proliferation	12/521	84/16071	1.60367e-05	0.00041673	HLA-DRB1/TYROBP/PRNP/LGALS9/CCL8/ATM/CR1/CD86/VSIG4/NDFIP1/TNFRSF21/INPP5D	12
C1QA+ Macrophages	MF	GO:0001618	virus receptor activity	11/521	71/16071	1.64645e-05	0.000425855	CD209/MRC1/CD4/AXL/CD81/ITGAV/SCARB2/LAMP1/CR1/ITGB5/CD86	11
C1QA+ Macrophages	MF	GO:0140272	exogenous protein binding	11/521	72/16071	1.88739e-05	0.000485916	CD209/MRC1/CD4/AXL/CD81/ITGAV/SCARB2/LAMP1/CR1/ITGB5/CD86	11
C1QA+ Macrophages	BP	GO:0048659	smooth muscle cell proliferation	16/521	145/16071	1.93494e-05	0.000495863	IGF1/APOE/AIF1/JUN/AKR1B1/CYBA/IL18/HMOX1/STAT1/P2RY6/TCF7L2/MEF2C/TLR4/TGFBR2/ID2/PDCD4	16
C1QA+ Macrophages	BP	GO:2000516	positive regulation of CD4-positive, alpha-beta T cell activation	8/521	37/16071	1.94675e-05	0.0004966	HLA-DRB1/CD81/HLA-DRA/IL18/LGALS9/NCKAP1L/CD86/TGFBR2	8
C1QA+ Macrophages	BP	GO:0034612	response to tumor necrosis factor	21/521	230/16071	1.9919e-05	0.000505796	VCAM1/TMSB4X/CD14/ASAH1/TNFRSF1A/CCL13/CYBA/KLF2/ZFP36L1/CXCL16/GAS6/CCL8/STAT1/CEBPA/ADAM9/SPPL2A/TNFSF13B/CCL18/TNFRSF21/CCL2/CD40	21
C1QA+ Macrophages	BP	GO:0006979	response to oxidative stress	30/521	402/16071	2.05394e-05	0.000517836	APOE/AXL/RHOB/TXNIP/AIF1/SESN3/IDH1/JUN/ARL6IP5/KLF2/PRNP/ETV5/SESN1/PRDX1/HMOX1/TREM2/SLC8A1/STAT1/PLEKHA1/ADAM9/SETX/DAPK1/TP53INP1/UCP2/CD38/SIRPA/CAT/MMP14/TLR4/ATG7	30
C1QA+ Macrophages	BP	GO:0002687	positive regulation of leukocyte migration	15/521	130/16071	2.05794e-05	0.000517836	CD74/LGMN/CSF1R/CXCL12/AIF1/CMKLR1/C3AR1/PLA2G7/LGALS9/GAS6/TREM2/CCL8/NCKAP1L/MMP14/CCR1	15
C1QA+ Macrophages	BP	GO:0030100	regulation of endocytosis	19/521	197/16071	2.29772e-05	0.000571775	DAB2/APOE/APOC1/AXL/CD14/BMP2K/ITGAV/ITSN1/LRP1/APPL2/CD63/PPT1/TREM2/STON2/NCKAP1L/NR1H3/APPL1/AAK1/BIN1	19
C1QA+ Macrophages	BP	GO:0045916	negative regulation of complement activation	5/521	12/16071	2.30314e-05	0.000571775	A2M/CD59/SERPING1/CR1/VSIG4	5
C1QA+ Macrophages	BP	GO:0048548	regulation of pinocytosis	5/521	12/16071	2.30314e-05	0.000571775	AXL/APPL2/PPT1/NR1H3/APPL1	5
C1QA+ Macrophages	BP	GO:0002688	regulation of leukocyte chemotaxis	14/521	116/16071	2.32132e-05	0.000573728	CD74/LGMN/CSF1R/CXCL12/AIF1/CMKLR1/C3AR1/PLA2G7/LGALS9/GAS6/SLAMF8/NCKAP1L/CCR1/CCL2	14
C1QA+ Macrophages	BP	GO:0060627	regulation of vesicle-mediated transport	34/521	487/16071	2.34805e-05	0.000577767	DAB2/APOE/APOC1/AXL/CD14/NRP1/C2/BMP2K/CD84/ITGAV/MERTK/CYBA/ITSN1/FCER1G/LRP1/VAMP8/APPL2/CD63/LGALS9/PPT1/HMOX1/GAS6/TREM2/LAMP1/STON2/NCKAP1L/ATP6AP1/NR1H3/PTPRJ/SIRPA/APPL1/AAK1/BIN1/CCL2	34
C1QA+ Macrophages	MF	GO:0004180	carboxypeptidase activity	8/521	38/16071	2.39656e-05	0.000587105	CTSZ/CPVL/CPM/SCPEP1/PRCP/CTSA/PEPD/LAP3	8
C1QA+ Macrophages	BP	GO:0030336	negative regulation of cell migration	22/521	252/16071	2.55386e-05	0.000622896	CD74/APOE/CXCL12/SPRED1/RHOB/BST2/AIF1/RAP2B/LRP1/ARHGAP4/ADORA3/ACVRL1/HMOX1/SLAMF8/ARPIN/TP53INP1/PTPRJ/CORO1B/MEF2C/CD200R1/ENG/CCL2	22
C1QA+ Macrophages	BP	GO:0048661	positive regulation of smooth muscle cell proliferation	12/521	88/16071	2.5918e-05	0.000629389	IGF1/AIF1/JUN/AKR1B1/CYBA/IL18/HMOX1/STAT1/P2RY6/TLR4/TGFBR2/ID2	12
C1QA+ Macrophages	BP	GO:0070371	ERK1 and ERK2 cascade	24/521	290/16071	2.67335e-05	0.000646369	CD74/IGF1/APOE/HLA-DRB1/CSF1R/CD4/SPRED1/NRP1/PDGFC/ITGAV/CCL13/LRP1/ZFP36L1/LGALS9/GAS6/TREM2/CCL8/ATP6AP1/P2RY6/CCL18/SIRPA/TLR4/CCR1/CCL2	24
C1QA+ Macrophages	BP	GO:0002704	negative regulation of leukocyte mediated immunity	10/521	62/16071	2.77776e-05	0.000668706	HLA-E/BST2/CD84/HLA-B/LGALS9/HMOX1/NCKAP1L/CR1/NDFIP1/AHR	10
C1QA+ Macrophages	BP	GO:0002534	cytokine production involved in inflammatory response	9/521	50/16071	2.82666e-05	0.000674638	PLD3/APPL2/TREM2/SIRPA/CHID1/APPL1/TLR4/ADCY7/PDCD4	9
C1QA+ Macrophages	BP	GO:1900015	regulation of cytokine production involved in inflammatory response	9/521	50/16071	2.82666e-05	0.000674638	PLD3/APPL2/TREM2/SIRPA/CHID1/APPL1/TLR4/ADCY7/PDCD4	9
C1QA+ Macrophages	BP	GO:0034142	toll-like receptor 4 signaling pathway	8/521	39/16071	2.93031e-05	0.000690193	CD14/LY96/APPL2/TREM2/NR1H3/NINJ1/APPL1/TLR4	8
C1QA+ Macrophages	BP	GO:1904646	cellular response to amyloid-beta	8/521	39/16071	2.93031e-05	0.000690193	VCAM1/IGF1/LGMN/SNX6/LRP1/PRNP/TREM2/TLR4	8
C1QA+ Macrophages	BP	GO:1905521	regulation of macrophage migration	8/521	39/16071	2.93031e-05	0.000690193	CSF1R/CD81/CMKLR1/C3AR1/TREM2/SLAMF8/CD200R1/MMP14	8
C1QA+ Macrophages	BP	GO:0051271	negative regulation of cellular component movement	23/521	273/16071	2.96174e-05	0.000690193	CD74/APOE/CXCL12/SPRED1/RHOB/BST2/AIF1/RAP2B/LRP1/ARHGAP4/ADORA3/ACVRL1/HMOX1/SLAMF8/ARPIN/TP53INP1/PTPRJ/CORO1B/MEF2C/CD200R1/ENG/BIN1/CCL2	23
C1QA+ Macrophages	BP	GO:0045655	regulation of monocyte differentiation	6/521	20/16071	2.9663e-05	0.000690193	CD74/HLA-DRB1/CD4/JUN/ZFP36L1/INPP5D	6
C1QA+ Macrophages	BP	GO:1900016	negative regulation of cytokine production involved in inflammatory response	6/521	20/16071	2.9663e-05	0.000690193	APPL2/TREM2/SIRPA/CHID1/ADCY7/PDCD4	6
C1QA+ Macrophages	BP	GO:0045577	regulation of B cell differentiation	7/521	29/16071	3.0324e-05	0.000702633	ZFP36L1/SLAMF8/NCKAP1L/CR1/MMP14/ID2/INPP5D	7
C1QA+ Macrophages	BP	GO:0045765	regulation of angiogenesis	22/521	255/16071	3.06266e-05	0.000706699	STAB1/GRN/SPRED1/ENPP2/RHOB/NRP1/SASH1/CYBB/C3AR1/KLF2/EMP2/ACVRL1/HMOX1/STAT1/GTF2I/NINJ1/PLXND1/TGFBR2/ENG/EPN1/CD40/RUNX1	22
C1QA+ Macrophages	BP	GO:0002548	monocyte chemotaxis	10/521	63/16071	3.20746e-05	0.000734172	LGMN/CXCL12/AIF1/CCL13/PLA2G7/CCL8/SLAMF8/CCL18/CCR1/CCL2	10
C1QA+ Macrophages	CC	GO:0030176	integral component of endoplasmic reticulum membrane	16/521	151/16071	3.20812e-05	0.000734172	CD74/HLA-DRB5/HLA-DRB1/HLA-E/HLA-DPA1/HLA-DRA/HLA-DPB1/HLA-DQA1/HLA-DQB1/SGPL1/HLA-B/SPPL2A/TAPBP/RRBP1/HSPA5/TRAM1	16
C1QA+ Macrophages	BP	GO:0048771	tissue remodeling	16/521	152/16071	3.48049e-05	0.000793237	LIPA/CSF1R/AXL/TPP1/CST3/PDK4/IL18/ACVRL1/ATP6AP1/GPR137B/ACP5/CD38/MEF2C/MMP14/INPP5D/RUNX1	16
C1QA+ Macrophages	MF	GO:0003823	antigen binding	15/521	136/16071	3.5217e-05	0.000799354	CD209/HLA-DRB5/HLA-DRB1/HLA-E/TSPAN4/HLA-DPA1/HLA-DRA/HLA-DPB1/HLA-DQA1/HLA-DQB1/SLC7A8/HLA-B/TAPBP/SIRPA/CD40	15
C1QA+ Macrophages	BP	GO:0050672	negative regulation of lymphocyte proliferation	11/521	77/16071	3.60588e-05	0.000814288	HLA-DRB1/TYROBP/PRNP/LGALS9/ATM/CR1/CD86/VSIG4/NDFIP1/TNFRSF21/INPP5D	11
C1QA+ Macrophages	BP	GO:0019377	glycolipid catabolic process	5/521	13/16071	3.64296e-05	0.000814288	FUCA1/HEXA/GM2A/NEU1/NAGA	5
C1QA+ Macrophages	BP	GO:0046348	amino sugar catabolic process	5/521	13/16071	3.64296e-05	0.000814288	NAGK/NPL/ALDH1A1/RENBP/GNPDA1	5
C1QA+ Macrophages	BP	GO:0002690	positive regulation of leukocyte chemotaxis	12/521	91/16071	3.64616e-05	0.000814288	CD74/LGMN/CSF1R/CXCL12/AIF1/CMKLR1/C3AR1/PLA2G7/LGALS9/GAS6/NCKAP1L/CCR1	12
C1QA+ Macrophages	BP	GO:1901342	regulation of vasculature development	22/521	258/16071	3.66071e-05	0.000814288	STAB1/GRN/SPRED1/ENPP2/RHOB/NRP1/SASH1/CYBB/C3AR1/KLF2/EMP2/ACVRL1/HMOX1/STAT1/GTF2I/NINJ1/PLXND1/TGFBR2/ENG/EPN1/CD40/RUNX1	22
C1QA+ Macrophages	BP	GO:0043542	endothelial cell migration	19/521	204/16071	3.73457e-05	0.000827408	LGMN/GRN/APOE/TMSB4X/SPRED1/RHOB/NRP1/SASH1/PRCP/EMP2/ACVRL1/HMOX1/CORO1B/PLXND1/MEF2C/NRP2/PIK3C2A/TGFBR1/CD40	19
C1QA+ Macrophages	BP	GO:0032633	interleukin-4 production	7/521	30/16071	3.84561e-05	0.000845275	HLA-DRB1/HLA-E/CD28/FCER1G/LGALS9/CD86/NDFIP1	7
C1QA+ Macrophages	BP	GO:0032673	regulation of interleukin-4 production	7/521	30/16071	3.84561e-05	0.000845275	HLA-DRB1/HLA-E/CD28/FCER1G/LGALS9/CD86/NDFIP1	7
C1QA+ Macrophages	BP	GO:1905517	macrophage migration	9/521	52/16071	3.91865e-05	0.000857937	CSF1R/CD81/CMKLR1/C3AR1/TREM2/SLAMF8/CD200R1/MMP14/CCL2	9
C1QA+ Macrophages	BP	GO:0050920	regulation of chemotaxis	19/521	205/16071	3.99476e-05	0.000871171	CD74/LGMN/TMSB4X/CSF1R/CXCL12/NRP1/AIF1/CMKLR1/C3AR1/PLA2G7/SUCNR1/LGALS9/GAS6/TREM2/SLAMF8/NCKAP1L/CORO1B/CCR1/CCL2	19
C1QA+ Macrophages	BP	GO:0051402	neuron apoptotic process	20/521	223/16071	4.03575e-05	0.000874095	LGMN/GRN/APOE/CTSZ/AXL/SNX6/NRP1/TYROBP/NAIP/JUN/RB1/LRP1/PRNP/PPT1/HMOX1/TREM2/HSPA5/MEF2C/TNFRSF21/CCL2	20
C1QA+ Macrophages	BP	GO:0006907	pinocytosis	6/521	21/16071	4.0396e-05	0.000874095	AXL/SNX5/APPL2/PPT1/NR1H3/APPL1	6
C1QA+ Macrophages	BP	GO:0032945	negative regulation of mononuclear cell proliferation	11/521	78/16071	4.07718e-05	0.000878256	HLA-DRB1/TYROBP/PRNP/LGALS9/ATM/CR1/CD86/VSIG4/NDFIP1/TNFRSF21/INPP5D	11
C1QA+ Macrophages	BP	GO:0034101	erythrocyte homeostasis	14/521	122/16071	4.10622e-05	0.000878256	AXL/MAFB/RB1/KLF2/ZFP36L1/SH2B3/PRDX1/HMOX1/STAT1/NCKAP1L/DNASE2/PTBP3/ID2/INPP5D	14
C1QA+ Macrophages	BP	GO:1903038	negative regulation of leukocyte cell-cell adhesion	14/521	122/16071	4.10622e-05	0.000878256	CD74/FGL2/HLA-DRB1/CXCL12/PRNP/LGALS9/TNFAIP8L2/NCKAP1L/CR1/CD86/VSIG4/NDFIP1/TNFRSF21/RUNX1	14
C1QA+ Macrophages	MF	GO:0005178	integrin binding	15/521	138/16071	4.18147e-05	0.000890551	VCAM1/IGF1/TSPAN4/CXCL12/CD81/DST/TIMP2/ITGAV/EMP2/UTRN/TGFBI/ADAM9/ITGB5/MMP14/ANXA7	15
C1QA+ Macrophages	CC	GO:0042470	melanosome	13/521	107/16071	4.21174e-05	0.000890551	TPP1/CLTC/CTSB/CD63/PRDX1/STOM/LAMP1/HSP90B1/PDIA4/HSPA5/ATP6V0A1/MMP14/RAB32	13
C1QA+ Macrophages	CC	GO:0048770	pigment granule	13/521	107/16071	4.21174e-05	0.000890551	TPP1/CLTC/CTSB/CD63/PRDX1/STOM/LAMP1/HSP90B1/PDIA4/HSPA5/ATP6V0A1/MMP14/RAB32	13
C1QA+ Macrophages	BP	GO:0032715	negative regulation of interleukin-6 production	8/521	41/16071	4.29881e-05	0.000905519	CD84/KLF2/GAS6/NCKAP1L/SIRPA/CD200R1/TLR4/INPP5D	8
C1QA+ Macrophages	BP	GO:0002822	regulation of adaptive immune response based on somatic recombination of immune receptors built from immunoglobulin superfamily domains	16/521	156/16071	4.78539e-05	0.00100421	HLA-DRB1/HLA-E/CD4/CD81/HLA-DRA/CD28/HLA-B/IL18/TREM2/NCKAP1L/CR1/TNFSF13B/MEF2C/NDFIP1/AHR/CD40	16
C1QA+ Macrophages	BP	GO:1902106	negative regulation of leukocyte differentiation	12/521	94/16071	5.05407e-05	0.0010566	C1QC/CD74/TMEM176B/FGL2/TMEM176A/MAFB/CR1/GPR137B/TLR4/ID2/INPP5D/RUNX1	12
C1QA+ Macrophages	BP	GO:0071675	regulation of mononuclear cell migration	13/521	109/16071	5.12554e-05	0.00106753	LGMN/CSF1R/CXCL12/AIF1/CMKLR1/C3AR1/PLA2G7/LGALS9/GAS6/SLAMF8/CD200R1/CCR1/CCL2	13
C1QA+ Macrophages	BP	GO:0001906	cell killing	16/521	157/16071	5.17237e-05	0.00107266	DNASE1L3/CTSC/HLA-DRB1/HLA-E/HLA-DRA/CD59/CD5L/TYROBP/CCL13/HLA-B/EMP2/IL18/LGALS9/PRDX1/LAMP1/NCKAP1L	16
C1QA+ Macrophages	BP	GO:0071216	cellular response to biotic stimulus	19/521	209/16071	5.20441e-05	0.00107266	MRC1/AXL/CD14/SASH1/LY96/TXNIP/IL18/TREM2/ADAM9/NR1H3/IRF8/CD86/SIRPA/HSPA5/MEF2C/TLR4/PDCD4/CCL2/CD40	19
C1QA+ Macrophages	BP	GO:0043491	protein kinase B signaling	17/521	174/16071	5.20802e-05	0.00107266	IGF1/AXL/SESN3/CD28/MERTK/ZFP36L1/IL18/SH2B3/GAS6/PLEKHA1/SETX/PTPRJ/TCF7L2/ENG/TGFBR1/CCL2/CD40	17
C1QA+ Macrophages	BP	GO:0032816	positive regulation of natural killer cell activation	6/521	22/16071	5.40311e-05	0.00110873	HLA-E/AXL/TYROBP/IL18/GAS6/LAMP1	6
C1QA+ Macrophages	BP	GO:0033002	muscle cell proliferation	18/521	192/16071	5.45736e-05	0.00111575	IGF1/APOE/AIF1/JUN/AKR1B1/CYBA/IL18/HMOX1/STAT1/P2RY6/TCF7L2/MEF2C/TLR4/TGFBR2/ID2/PDCD4/TGFBR1/RUNX1	18
C1QA+ Macrophages	BP	GO:2000146	negative regulation of cell motility	22/521	265/16071	5.48191e-05	0.00111666	CD74/APOE/CXCL12/SPRED1/RHOB/BST2/AIF1/RAP2B/LRP1/ARHGAP4/ADORA3/ACVRL1/HMOX1/SLAMF8/ARPIN/TP53INP1/PTPRJ/CORO1B/MEF2C/CD200R1/ENG/CCL2	22
C1QA+ Macrophages	BP	GO:0007040	lysosome organization	10/521	67/16071	5.54239e-05	0.00112077	GRN/TPP1/ACP2/GAA/PPT1/SCARB2/ATP6AP2/RAB20/TMEM106B/GNPTAB	10
C1QA+ Macrophages	BP	GO:0080171	lytic vacuole organization	10/521	67/16071	5.54239e-05	0.00112077	GRN/TPP1/ACP2/GAA/PPT1/SCARB2/ATP6AP2/RAB20/TMEM106B/GNPTAB	10
C1QA+ Macrophages	CC	GO:0031227	intrinsic component of endoplasmic reticulum membrane	16/521	158/16071	5.58665e-05	0.00112563	CD74/HLA-DRB5/HLA-DRB1/HLA-E/HLA-DPA1/HLA-DRA/HLA-DPB1/HLA-DQA1/HLA-DQB1/SGPL1/HLA-B/SPPL2A/TAPBP/RRBP1/HSPA5/TRAM1	16
C1QA+ Macrophages	BP	GO:0010594	regulation of endothelial cell migration	16/521	159/16071	6.02986e-05	0.00121054	LGMN/GRN/APOE/TMSB4X/SPRED1/RHOB/NRP1/SASH1/PRCP/EMP2/ACVRL1/HMOX1/MEF2C/NRP2/PIK3C2A/CD40	16
C1QA+ Macrophages	BP	GO:0007162	negative regulation of cell adhesion	22/521	267/16071	6.13332e-05	0.00122688	CD74/FGL2/HLA-DRB1/CXCL12/LRP1/PRNP/SH2B3/LGALS9/ACVRL1/TGFBI/TNFAIP8L2/NCKAP1L/CR1/CD164/CD86/VSIG4/PLXND1/NDFIP1/ADAMDEC1/TNFRSF21/MMP14/RUNX1	22
C1QA+ Macrophages	MF	GO:0015026	coreceptor activity	8/521	43/16071	6.16303e-05	0.00122841	CD4/NRP1/LY96/ITGAV/CD28/LRP1/CD86/ENG	8
C1QA+ Macrophages	BP	GO:0050868	negative regulation of T cell activation	13/521	111/16071	6.20711e-05	0.00122949	CD74/FGL2/HLA-DRB1/PRNP/LGALS9/TNFAIP8L2/NCKAP1L/CR1/CD86/VSIG4/NDFIP1/TNFRSF21/RUNX1	13
C1QA+ Macrophages	MF	GO:0008238	exopeptidase activity	12/521	96/16071	6.23478e-05	0.00122949	CTSC/CTSZ/CPVL/TPP1/DPP7/CPM/SCPEP1/PRCP/CTSA/PEPD/MMP14/LAP3	12
C1QA+ Macrophages	BP	GO:1903707	negative regulation of hemopoiesis	12/521	96/16071	6.23478e-05	0.00122949	C1QC/CD74/TMEM176B/FGL2/TMEM176A/MAFB/CR1/GPR137B/TLR4/ID2/INPP5D/RUNX1	12
C1QA+ Macrophages	BP	GO:0097006	regulation of plasma lipoprotein particle levels	10/521	68/16071	6.31244e-05	0.00124041	LIPA/APOE/APOC1/CETP/PRKACB/PLA2G7/PLTP/HMOX1/MSR1/TREM2	10
C1QA+ Macrophages	BP	GO:0018108	peptidyl-tyrosine phosphorylation	26/521	347/16071	6.79617e-05	0.00133045	CD74/IGF1/CSF1R/CD4/AXL/CD81/SNX6/ENPP2/NRP1/PDGFC/TNFRSF1A/MERTK/RAP2B/HES1/PRNP/IL18/TGFA/SH2B3/SAMSN1/GAS6/TREM2/PARP14/PECAM1/PTPRJ/IL6ST/CD40	26
C1QA+ Macrophages	BP	GO:0002224	toll-like receptor signaling pathway	13/521	112/16071	6.81854e-05	0.00133045	CD14/CTSS/LY96/UNC93B1/CYBA/APPL2/TREM2/NR1H3/NINJ1/TLR8/APPL1/TLR4/CD40	13
C1QA+ Macrophages	CC	GO:0031233	intrinsic component of external side of plasma membrane	6/521	23/16071	7.11102e-05	0.00137785	FOLR2/CD14/CD59/IGSF21/PRNP/ADAM9	6
C1QA+ Macrophages	BP	GO:0098581	detection of external biotic stimulus	6/521	23/16071	7.11102e-05	0.00137785	HLA-DRB1/LY96/NAIP/HLA-B/TREM2/TLR4	6
C1QA+ Macrophages	BP	GO:0070372	regulation of ERK1 and ERK2 cascade	22/521	270/16071	7.24033e-05	0.00139804	CD74/IGF1/APOE/HLA-DRB1/CSF1R/CD4/SPRED1/NRP1/PDGFC/CCL13/LRP1/LGALS9/GAS6/TREM2/CCL8/ATP6AP1/P2RY6/CCL18/SIRPA/TLR4/CCR1/CCL2	22
C1QA+ Macrophages	BP	GO:0045851	pH reduction	8/521	44/16071	7.32131e-05	0.00140878	GRN/PPT1/SLAMF8/ATP6AP2/ATP6AP1/RAB20/ATP6V0A1/TMEM106B	8
C1QA+ Macrophages	BP	GO:0045807	positive regulation of endocytosis	12/521	98/16071	7.64635e-05	0.00146625	DAB2/APOE/AXL/CD14/ITSN1/LRP1/APPL2/CD63/PPT1/TREM2/NCKAP1L/APPL1	12
C1QA+ Macrophages	BP	GO:0018212	peptidyl-tyrosine modification	26/521	350/16071	7.8324e-05	0.00149677	CD74/IGF1/CSF1R/CD4/AXL/CD81/SNX6/ENPP2/NRP1/PDGFC/TNFRSF1A/MERTK/RAP2B/HES1/PRNP/IL18/TGFA/SH2B3/SAMSN1/GAS6/TREM2/PARP14/PECAM1/PTPRJ/IL6ST/CD40	26
C1QA+ Macrophages	BP	GO:0051051	negative regulation of transport	28/521	391/16071	7.94718e-05	0.0015135	CD74/APOE/APOC1/CALM2/BST2/CD84/ITGAV/FRMD4A/TNFRSF1A/ARL6IP5/OAZ2/VAMP8/APPL2/LGALS9/HMOX1/CLIC2/NCKAP1L/NR1H3/UCP2/CYFIP1/SIRPA/NDFIP1/APPL1/CD33/OS9/ISCU/CAB39/BIN1	28
C1QA+ Macrophages	BP	GO:0006885	regulation of pH	11/521	84/16071	8.17325e-05	0.00155124	GRN/PDK4/SLC9A9/PPT1/SLAMF8/ATP6AP2/ATP6AP1/RAB20/ATP6V0A1/TMEM106B/LACC1	11
C1QA+ Macrophages	BP	GO:0010632	regulation of epithelial cell migration	19/521	217/16071	8.63749e-05	0.00163378	LGMN/GRN/APOE/TMSB4X/SPRED1/ENPP2/RHOB/NRP1/SASH1/PRCP/EMP2/ACVRL1/HMOX1/ADAM9/MEF2C/TGFBR2/NRP2/PIK3C2A/CD40	19
C1QA+ Macrophages	BP	GO:0009595	detection of biotic stimulus	7/521	34/16071	9.08197e-05	0.00170624	HLA-DRB1/LY96/NAIP/HLA-B/TREM2/PTPRJ/TLR4	7
C1QA+ Macrophages	BP	GO:0046640	regulation of alpha-beta T cell proliferation	7/521	34/16071	9.08197e-05	0.00170624	HLA-E/CD81/EBI3/CD28/IL18/LGALS9/TGFBR2	7
C1QA+ Macrophages	BP	GO:0000302	response to reactive oxygen species	18/521	200/16071	9.27188e-05	0.00173606	APOE/AXL/RHOB/TXNIP/SESN3/JUN/KLF2/SESN1/PRDX1/HMOX1/SLC8A1/STAT1/PLEKHA1/ADAM9/SETX/UCP2/SIRPA/CAT	18
C1QA+ Macrophages	BP	GO:0046634	regulation of alpha-beta T cell activation	12/521	100/16071	9.32503e-05	0.00174015	HLA-DRB1/HLA-E/CD81/HLA-DRA/EBI3/CD28/IL18/LGALS9/NCKAP1L/CD86/TGFBR2/RUNX1	12
C1QA+ Macrophages	BP	GO:0007034	vacuolar transport	15/521	148/16071	9.38302e-05	0.00174512	PSAP/GRN/RHOB/NCOA4/LAMP2/SLC46A3/LRP1/SCARB2/LAMP1/M6PR/NDFIP1/TMEM106B/GNPTAB/VPS13C/BIN1	15
C1QA+ Macrophages	BP	GO:0070997	neuron death	25/521	334/16071	9.49612e-05	0.00176026	C1QA/LGMN/GRN/APOE/CTSZ/AXL/SNX6/NRP1/TYROBP/NAIP/JUN/ARL6IP5/RB1/LRP1/PRNP/PPT1/HMOX1/TREM2/HSPA5/MEF2C/CD200R1/TNFRSF21/TLR4/ATG7/CCL2	25
C1QA+ Macrophages	BP	GO:0001909	leukocyte mediated cytotoxicity	13/521	116/16071	9.81681e-05	0.00181366	DNASE1L3/CTSC/HLA-DRB1/HLA-E/HLA-DRA/TYROBP/HLA-B/EMP2/IL18/LGALS9/PRDX1/LAMP1/NCKAP1L	13
C1QA+ Macrophages	BP	GO:0002262	myeloid cell homeostasis	15/521	149/16071	0.00010129	0.00186393	AXL/MAFB/MERTK/RB1/KLF2/ZFP36L1/SH2B3/PRDX1/HMOX1/STAT1/NCKAP1L/DNASE2/PTBP3/ID2/INPP5D	15
C1QA+ Macrophages	CC	GO:0035578	azurophil granule lumen	11/521	86/16071	0.000101559	0.00186393	CTSC/GRN/FUCA1/CREG1/DPP7/NPC2/CTSA/GM2A/GUSB/ARSA/NHLRC3	11
C1QA+ Macrophages	BP	GO:0002821	positive regulation of adaptive immune response	12/521	101/16071	0.00010277	0.00187602	HLA-DRB1/HLA-E/CD4/CD81/HLA-DRA/CD28/HLA-B/IL18/TREM2/TNFSF13B/IL6ST/CD40	12
C1QA+ Macrophages	BP	GO:0040013	negative regulation of locomotion	23/521	296/16071	0.000102893	0.00187602	CD74/APOE/CXCL12/SPRED1/RHOB/NRP1/BST2/AIF1/RAP2B/LRP1/ARHGAP4/ADORA3/ACVRL1/HMOX1/SLAMF8/ARPIN/TP53INP1/PTPRJ/CORO1B/MEF2C/CD200R1/ENG/CCL2	23
C1QA+ Macrophages	CC	GO:0045121	membrane raft	24/521	316/16071	0.000104289	0.00188909	MS4A4A/CD4/CD14/SPRED1/KCNMA1/BST2/TPP1/ATP1B1/TNFRSF1A/LAMP2/RAP2B/PRNP/EMP2/PPT1/HMOX1/TREM2/STOM/PECAM1/CR1/RHOQ/IL6ST/TGFBR2/INPP5D/TGFBR1	24
C1QA+ Macrophages	CC	GO:0098857	membrane microdomain	24/521	316/16071	0.000104289	0.00188909	MS4A4A/CD4/CD14/SPRED1/KCNMA1/BST2/TPP1/ATP1B1/TNFRSF1A/LAMP2/RAP2B/PRNP/EMP2/PPT1/HMOX1/TREM2/STOM/PECAM1/CR1/RHOQ/IL6ST/TGFBR2/INPP5D/TGFBR1	24
C1QA+ Macrophages	CC	GO:0030133	transport vesicle	27/521	377/16071	0.000106063	0.00191499	CD74/IGF1/HLA-DRB5/HLA-DRB1/HLA-E/HLA-DPA1/HLA-DRA/CD59/HLA-DPB1/HLA-DQA1/CLTC/HLA-DQB1/SYNGR2/HLA-B/TGFA/PPT1/RAB3IL1/LAMP1/STON2/TGOLN2/CLTA/SLC2A8/M6PR/SCAMP2/GOLIM4/APH1A/BIN1	27
C1QA+ Macrophages	BP	GO:0071219	cellular response to molecule of bacterial origin	17/521	185/16071	0.000111826	0.00200965	MRC1/AXL/CD14/SASH1/LY96/IL18/TREM2/ADAM9/NR1H3/IRF8/CD86/SIRPA/MEF2C/TLR4/PDCD4/CCL2/CD40	17
C1QA+ Macrophages	BP	GO:0048872	homeostasis of number of cells	21/521	259/16071	0.00011263	0.00200965	CD74/LIPA/AXL/MAFB/MERTK/RB1/KLF2/ZFP36L1/SH2B3/LGALS9/PRDX1/HMOX1/STAT1/NCKAP1L/TNFSF13B/DNASE2/PTBP3/MEF2C/ID2/INPP5D/TSC22D3	21
C1QA+ Macrophages	BP	GO:0002275	myeloid cell activation involved in immune response	11/521	87/16071	0.000112922	0.00200965	DNASE1L3/GRN/TYROBP/CD84/FCER1G/SUCNR1/VAMP8/SNAP23/LGALS9/HMOX1/TREM2	11
C1QA+ Macrophages	BP	GO:0006956	complement activation	12/521	102/16071	0.000113113	0.00200965	C1QA/C1QC/C1QB/A2M/CD59/CD5L/C2/SERPING1/CFD/TREM2/CR1/VSIG4	12
C1QA+ Macrophages	BP	GO:1903557	positive regulation of tumor necrosis factor superfamily cytokine production	12/521	102/16071	0.000113113	0.00200965	HLA-E/CD14/LY96/CYBB/TYROBP/CD84/CYBA/LGALS9/IFNGR1/PTPRJ/CD86/TLR4	12
C1QA+ Macrophages	BP	GO:0002921	negative regulation of humoral immune response	5/521	16/16071	0.000114039	0.00201966	A2M/CD59/SERPING1/CR1/VSIG4	5
C1QA+ Macrophages	BP	GO:0019883	antigen processing and presentation of endogenous antigen	6/521	25/16071	0.000118059	0.0020842	CD74/HLA-DRB1/HLA-E/HLA-DRA/HLA-B/TAPBP	6
C1QA+ Macrophages	BP	GO:0010631	epithelial cell migration	22/521	280/16071	0.000123294	0.00216974	LGMN/GRN/APOE/TMSB4X/SPRED1/ENPP2/RHOB/NRP1/SASH1/PRCP/EMP2/ACVRL1/HMOX1/ADAM9/CORO1B/PLXND1/MEF2C/TGFBR2/NRP2/PIK3C2A/TGFBR1/CD40	22
C1QA+ Macrophages	BP	GO:0032642	regulation of chemokine production	11/521	88/16071	0.000125352	0.00219899	CD74/CSF1R/AIF1/CD84/LRP1/IL18/LGALS9/HMOX1/TREM2/SIRPA/TLR4	11
C1QA+ Macrophages	BP	GO:1901653	cellular response to peptide	24/521	320/16071	0.000126509	0.00221232	VCAM1/IGF1/LGMN/SNX6/SESN3/PDK4/AKR1B1/CYBA/LRP1/KLF2/PRNP/ZFP36L1/SNX5/APPL2/TREM2/NCK1/STAT1/SLC2A8/UCP2/CYFIP1/RHOQ/APPL1/TLR4/PIK3C2A	24
C1QA+ Macrophages	BP	GO:0090132	epithelium migration	22/521	281/16071	0.000129814	0.002263	LGMN/GRN/APOE/TMSB4X/SPRED1/ENPP2/RHOB/NRP1/SASH1/PRCP/EMP2/ACVRL1/HMOX1/ADAM9/CORO1B/PLXND1/MEF2C/TGFBR2/NRP2/PIK3C2A/TGFBR1/CD40	22
C1QA+ Macrophages	BP	GO:0032689	negative regulation of interferon-gamma production	7/521	36/16071	0.000133238	0.00231543	HLA-DRB1/AXL/PRNP/LGALS9/GAS6/CR1/TLR4	7
C1QA+ Macrophages	BP	GO:0051235	maintenance of location	23/521	302/16071	0.00013879	0.00239533	APOE/TMSB4X/CD4/MCOLN1/CALM2/ITGAV/GAA/CYBA/ITPR2/NRIP1/MSR1/TREM2/CLIC2/GM2A/AKAP9/SLC8A1/HSP90B1/NR1H3/P2RY6/HSPA5/VPS13C/OS9/OSBPL11	23
C1QA+ Macrophages	BP	GO:0032602	chemokine production	11/521	89/16071	0.000138927	0.00239533	CD74/CSF1R/AIF1/CD84/LRP1/IL18/LGALS9/HMOX1/TREM2/SIRPA/TLR4	11
C1QA+ Macrophages	BP	GO:1904645	response to amyloid-beta	8/521	48/16071	0.000139128	0.00239533	VCAM1/IGF1/LGMN/SNX6/LRP1/PRNP/TREM2/TLR4	8
C1QA+ Macrophages	BP	GO:0048708	astrocyte differentiation	10/521	75/16071	0.000146968	0.0025225	C1QA/GRN/LRP1/HES1/TREM2/IFNGR1/TLR4/IL6ST/ID2/BIN1	10
C1QA+ Macrophages	BP	GO:0090025	regulation of monocyte chemotaxis	6/521	26/16071	0.000149304	0.00255471	LGMN/CXCL12/AIF1/PLA2G7/SLAMF8/CCR1	6
C1QA+ Macrophages	BP	GO:0071356	cellular response to tumor necrosis factor	18/521	208/16071	0.000152668	0.00260425	VCAM1/TMSB4X/ASAH1/TNFRSF1A/CCL13/CYBA/KLF2/ZFP36L1/GAS6/CCL8/STAT1/CEBPA/SPPL2A/TNFSF13B/CCL18/TNFRSF21/CCL2/CD40	18
C1QA+ Macrophages	MF	GO:0030246	carbohydrate binding	20/521	246/16071	0.000157115	0.00265825	CD209/MRC1/HLA-DRB1/HLA-DRA/SIGLEC1/ENPP2/CD302/GAA/CD93/LGALS9/SIGLEC12/GALNT1/GUSB/SLC2A8/CHID1/CD33/FUOM/OS9/CD72/ENG	20
C1QA+ Macrophages	BP	GO:0034349	glial cell apoptotic process	5/521	17/16071	0.000157268	0.00265825	RB1/GAS6/TREM2/TNFRSF21/CCL2	5
C1QA+ Macrophages	BP	GO:0048268	clathrin coat assembly	5/521	17/16071	0.000157268	0.00265825	FCHO2/CLTC/CLTA/EPS15/PIK3C2A	5
C1QA+ Macrophages	CC	GO:0032994	protein-lipid complex	7/521	37/16071	0.000159785	0.00268448	APOE/APOC1/CETP/PLA2G7/PLTP/MSR1/BIN1	7
C1QA+ Macrophages	BP	GO:0046633	alpha-beta T cell proliferation	7/521	37/16071	0.000159785	0.00268448	HLA-E/CD81/EBI3/CD28/IL18/LGALS9/TGFBR2	7
C1QA+ Macrophages	BP	GO:0032496	response to lipopolysaccharide	23/521	305/16071	0.000160602	0.00269008	VCAM1/MRC1/AXL/CD14/SASH1/LY96/JUN/IL18/MGST2/IL10RA/LGALS9/TREM2/ADAM9/NR1H3/IRF8/CD86/ACP5/SIRPA/MEF2C/TLR4/PDCD4/CCL2/CD40	23
C1QA+ Macrophages	BP	GO:0046638	positive regulation of alpha-beta T cell differentiation	8/521	49/16071	0.00016162	0.00269901	HLA-DRB1/HLA-DRA/IL18/LGALS9/NCKAP1L/CD86/TGFBR2/RUNX1	8
C1QA+ Macrophages	BP	GO:0007041	lysosomal transport	12/521	106/16071	0.000163914	0.00272912	PSAP/GRN/RHOB/NCOA4/LAMP2/LRP1/SCARB2/LAMP1/M6PR/TMEM106B/GNPTAB/BIN1	12
C1QA+ Macrophages	BP	GO:0030641	regulation of cellular pH	10/521	76/16071	0.000164414	0.00272928	GRN/SLC9A9/PPT1/SLAMF8/ATP6AP2/ATP6AP1/RAB20/ATP6V0A1/TMEM106B/LACC1	10
C1QA+ Macrophages	BP	GO:0043523	regulation of neuron apoptotic process	17/521	191/16071	0.000164946	0.00272995	LGMN/GRN/APOE/CTSZ/AXL/SNX6/NRP1/TYROBP/NAIP/JUN/LRP1/PRNP/PPT1/HMOX1/TREM2/MEF2C/CCL2	17
C1QA+ Macrophages	BP	GO:0034762	regulation of transmembrane transport	32/521	494/16071	0.000165615	0.0027329	IGF1/TMSB4X/CTSS/KCNMA1/TMEM37/CALM2/CYBB/CREBL2/ATP1B1/SCN1B/ARL6IP5/CYBA/OAZ2/PRNP/UTRN/APPL2/CD63/TREM2/CLIC2/STOM/AKAP9/VMP1/SLC8A1/DAPK1/P2RY6/MEF2C/RHOQ/APPL1/ISCU/CAB39/BIN1/CCL2	32
C1QA+ Macrophages	BP	GO:0090130	tissue migration	22/521	286/16071	0.000167224	0.00275128	LGMN/GRN/APOE/TMSB4X/SPRED1/ENPP2/RHOB/NRP1/SASH1/PRCP/EMP2/ACVRL1/HMOX1/ADAM9/CORO1B/PLXND1/MEF2C/TGFBR2/NRP2/PIK3C2A/TGFBR1/CD40	22
C1QA+ Macrophages	BP	GO:0001667	ameboidal-type cell migration	27/521	388/16071	0.000170187	0.00279177	LGMN/GRN/APOE/TMSB4X/SPRED1/ENPP2/RHOB/NRP1/SASH1/SGPL1/PRCP/EMP2/ARHGAP4/APPL2/ACVRL1/HMOX1/SLC8A1/ADAM9/CORO1B/PLXND1/MEF2C/APPL1/TGFBR2/NRP2/PIK3C2A/TGFBR1/CD40	27
C1QA+ Macrophages	BP	GO:0030183	B cell differentiation	13/521	123/16071	0.000178371	0.00291741	VCAM1/ZFP36L1/SLAMF8/ATM/NCKAP1L/CR1/PTPRJ/IRF8/TNFSF13B/MMP14/ID2/BLNK/INPP5D	13
C1QA+ Macrophages	BP	GO:0014910	regulation of smooth muscle cell migration	9/521	63/16071	0.000183812	0.00298711	IGF1/NRP1/AIF1/LRP1/P2RY6/CORO1B/MEF2C/TLR4/PLAU	9
C1QA+ Macrophages	BP	GO:2000514	regulation of CD4-positive, alpha-beta T cell activation	9/521	63/16071	0.000183812	0.00298711	HLA-DRB1/CD81/HLA-DRA/IL18/LGALS9/NCKAP1L/CD86/TGFBR2/RUNX1	9
C1QA+ Macrophages	BP	GO:0006914	autophagy	32/521	497/16071	0.000184781	0.00298711	PSAP/SNX6/MCOLN1/CD84/CLTC/SESN3/FEZ2/LAMP2/DRAM2/FEZ1/SNX5/CTSA/VAMP8/IFI16/IL10RA/SESN1/HMOX1/TREM2/VMP1/ATM/TRIM14/DAPK1/GPR137B/TP53INP1/WDFY3/IRF8/ATP6V0A1/VPS13C/ATG4C/ANXA7/ATG7/PIK3C2A	32
C1QA+ Macrophages	BP	GO:0061919	process utilizing autophagic mechanism	32/521	497/16071	0.000184781	0.00298711	PSAP/SNX6/MCOLN1/CD84/CLTC/SESN3/FEZ2/LAMP2/DRAM2/FEZ1/SNX5/CTSA/VAMP8/IFI16/IL10RA/SESN1/HMOX1/TREM2/VMP1/ATM/TRIM14/DAPK1/GPR137B/TP53INP1/WDFY3/IRF8/ATP6V0A1/VPS13C/ATG4C/ANXA7/ATG7/PIK3C2A	32
C1QA+ Macrophages	BP	GO:0062197	cellular response to chemical stress	23/521	309/16071	0.000194387	0.00311787	AXL/RHOB/AIF1/JUN/ARL6IP5/AKR1B1/KLF2/ZFP36L1/ETV5/PRDX1/HMOX1/TREM2/ATM/PLEKHA1/SETX/DAPK1/TP53INP1/SERPINB6/SIRPA/LRRC8C/TLR4/ATG7/CAB39	23
C1QA+ Macrophages	BP	GO:0072507	divalent inorganic cation homeostasis	30/521	455/16071	0.000194463	0.00311787	APOE/CXCL12/MCOLN1/LPAR6/CALM2/CMKLR1/ITGAV/ATP1B1/CCL13/FPR3/MCUR1/HERPUD1/C3AR1/CYBA/LRP1/PRNP/FAM20A/ITPR2/CCL8/CLIC2/SLC8A1/GTF2I/HSP90B1/P2RY6/CYSLTR1/CD38/MT2A/CCR1/CD40/MT1G	30
C1QA+ Macrophages	BP	GO:0002221	pattern recognition receptor signaling pathway	15/521	158/16071	0.00019525	0.00311787	CD14/CTSS/LY96/UNC93B1/CYBA/SLC15A3/APPL2/TREM2/NR1H3/NINJ1/TLR8/APPL1/TLR4/LACC1/CD40	15
C1QA+ Macrophages	BP	GO:0002706	regulation of lymphocyte mediated immunity	15/521	158/16071	0.00019525	0.00311787	HLA-DRB1/HLA-E/CD81/HLA-DRA/CD28/HLA-B/IL18/LGALS9/TREM2/LAMP1/NCKAP1L/CR1/NDFIP1/AHR/CD40	15
C1QA+ Macrophages	BP	GO:0002291	T cell activation via T cell receptor contact with antigen bound to MHC molecule on antigen presenting cell	4/521	10/16071	0.000196234	0.00311787	FGL2/HLA-DMB/CD81/LGALS9	4
C1QA+ Macrophages	BP	GO:0002430	complement receptor mediated signaling pathway	4/521	10/16071	0.000196234	0.00311787	CMKLR1/FPR3/C3AR1/CR1	4
C1QA+ Macrophages	CC	GO:0005925	focal adhesion	28/521	413/16071	0.000200133	0.00317078	DAB2/TSPAN4/MARCKS/CD81/CD59/RHOB/NRP1/DST/CLTC/ITGAV/EPB41L2/CYBA/LRP1/SNAP23/SCARB2/HSP90B1/ADAM9/ITGB5/CYFIP1/CORO1B/TNFSF13B/HSPA5/CAT/LPP/MMP14/ENG/LAP3/PLAU	28
C1QA+ Macrophages	BP	GO:0048524	positive regulation of viral process	9/521	64/16071	0.000207848	0.00328115	CD74/CD209/HLA-DRB1/CD4/AXL/CD28/LGALS9/STOM/IFIT1	9
C1QA+ Macrophages	BP	GO:0055074	calcium ion homeostasis	28/521	414/16071	0.00020828	0.00328115	APOE/CXCL12/MCOLN1/LPAR6/CALM2/CMKLR1/ITGAV/ATP1B1/CCL13/FPR3/MCUR1/HERPUD1/C3AR1/CYBA/LRP1/PRNP/FAM20A/ITPR2/CCL8/CLIC2/SLC8A1/GTF2I/HSP90B1/P2RY6/CYSLTR1/CD38/CCR1/CD40	28
C1QA+ Macrophages	BP	GO:0002483	antigen processing and presentation of endogenous peptide antigen	5/521	18/16071	0.00021198	0.00333	HLA-DRB1/HLA-E/HLA-DRA/HLA-B/TAPBP	5
C1QA+ Macrophages	BP	GO:0072503	cellular divalent inorganic cation homeostasis	29/521	437/16071	0.000222251	0.00348151	APOE/CXCL12/MCOLN1/LPAR6/CALM2/CMKLR1/ITGAV/ATP1B1/CCL13/FPR3/MCUR1/HERPUD1/C3AR1/CYBA/LRP1/PRNP/ITPR2/CCL8/CLIC2/SLC8A1/GTF2I/HSP90B1/P2RY6/CYSLTR1/CD38/MT2A/CCR1/CD40/MT1G	29
C1QA+ Macrophages	BP	GO:0002920	regulation of humoral immune response	7/521	39/16071	0.000225705	0.00352569	A2M/CD59/CD5L/SERPING1/TREM2/CR1/VSIG4	7
C1QA+ Macrophages	BP	GO:0071222	cellular response to lipopolysaccharide	16/521	178/16071	0.000227547	0.00354451	MRC1/AXL/CD14/SASH1/LY96/IL18/ADAM9/NR1H3/IRF8/CD86/SIRPA/MEF2C/TLR4/PDCD4/CCL2/CD40	16
C1QA+ Macrophages	CC	GO:0030055	cell-substrate junction	28/521	418/16071	0.000243898	0.00378859	DAB2/TSPAN4/MARCKS/CD81/CD59/RHOB/NRP1/DST/CLTC/ITGAV/EPB41L2/CYBA/LRP1/SNAP23/SCARB2/HSP90B1/ADAM9/ITGB5/CYFIP1/CORO1B/TNFSF13B/HSPA5/CAT/LPP/MMP14/ENG/LAP3/PLAU	28
C1QA+ Macrophages	CC	GO:0031301	integral component of organelle membrane	25/521	355/16071	0.000245215	0.00379845	CD74/ITM2B/HLA-DRB5/HLA-DRB1/HLA-E/HLA-DPA1/HLA-DRA/HLA-DPB1/HLA-DQA1/HLA-DQB1/LAMP2/MCUR1/SLC46A3/SGPL1/HLA-B/CHCHD6/VOPP1/WLS/VAMP5/LAMP1/SPPL2A/TAPBP/RRBP1/HSPA5/TRAM1	25
C1QA+ Macrophages	BP	GO:0033344	cholesterol efflux	8/521	52/16071	0.000247688	0.0038155	APOE/APOC1/CETP/NPC2/LRP1/PLTP/TREM2/NR1H3	8
C1QA+ Macrophages	BP	GO:0048008	platelet-derived growth factor receptor signaling pathway	8/521	52/16071	0.000247688	0.0038155	NRP1/TXNIP/PDGFC/SGPL1/LRP1/PLEKHA1/PTPRJ/PIK3C2A	8
C1QA+ Macrophages	BP	GO:0031341	regulation of cell killing	11/521	95/16071	0.000249488	0.0038326	DNASE1L3/HLA-DRB1/HLA-E/HLA-DRA/CD59/CD5L/TYROBP/HLA-B/LGALS9/LAMP1/NCKAP1L	11
C1QA+ Macrophages	BP	GO:0032722	positive regulation of chemokine production	9/521	66/16071	0.000263792	0.00404117	CD74/CSF1R/AIF1/CD84/LRP1/IL18/LGALS9/HMOX1/TLR4	9
C1QA+ Macrophages	BP	GO:0002824	positive regulation of adaptive immune response based on somatic recombination of immune receptors built from immunoglobulin superfamily domains	11/521	96/16071	0.000273706	0.00418153	HLA-DRB1/HLA-E/CD4/CD81/HLA-DRA/CD28/HLA-B/IL18/TREM2/TNFSF13B/CD40	11
C1QA+ Macrophages	BP	GO:0007039	protein catabolic process in the vacuole	5/521	19/16071	0.000280063	0.00424368	CD81/TPP1/LAMP2/LRP1/TMEM106B	5
C1QA+ Macrophages	CC	GO:0031362	anchored component of external side of plasma membrane	5/521	19/16071	0.000280063	0.00424368	FOLR2/CD14/CD59/IGSF21/PRNP	5
C1QA+ Macrophages	BP	GO:0046514	ceramide catabolic process	5/521	19/16071	0.000280063	0.00424368	ASAH1/HEXA/GM2A/NEU1/NAGA	5
C1QA+ Macrophages	BP	GO:1903902	positive regulation of viral life cycle	6/521	29/16071	0.000283635	0.00428612	CD74/CD209/HLA-DRB1/CD4/AXL/LGALS9	6
C1QA+ Macrophages	BP	GO:0002237	response to molecule of bacterial origin	23/521	318/16071	0.000294278	0.0044349	VCAM1/MRC1/AXL/CD14/SASH1/LY96/JUN/IL18/MGST2/IL10RA/LGALS9/TREM2/ADAM9/NR1H3/IRF8/CD86/ACP5/SIRPA/MEF2C/TLR4/PDCD4/CCL2/CD40	23
C1QA+ Macrophages	BP	GO:0007042	lysosomal lumen acidification	4/521	11/16071	0.00030048	0.00444407	GRN/PPT1/ATP6AP2/TMEM106B	4
C1QA+ Macrophages	BP	GO:0046598	positive regulation of viral entry into host cell	4/521	11/16071	0.00030048	0.00444407	CD74/HLA-DRB1/CD4/LGALS9	4
C1QA+ Macrophages	BP	GO:0048102	autophagic cell death	4/521	11/16071	0.00030048	0.00444407	TREM2/LAMP1/TP53INP1/ATG7	4
C1QA+ Macrophages	BP	GO:0075294	positive regulation by symbiont of entry into host	4/521	11/16071	0.00030048	0.00444407	CD74/HLA-DRB1/CD4/LGALS9	4
C1QA+ Macrophages	BP	GO:0097048	dendritic cell apoptotic process	4/521	11/16071	0.00030048	0.00444407	CXCL12/AXL/LGALS9/GAS6	4
C1QA+ Macrophages	BP	GO:0098883	synapse pruning	4/521	11/16071	0.00030048	0.00444407	C1QA/C1QC/C1QB/TREM2	4
C1QA+ Macrophages	BP	GO:2000668	regulation of dendritic cell apoptotic process	4/521	11/16071	0.00030048	0.00444407	CXCL12/AXL/LGALS9/GAS6	4
C1QA+ Macrophages	CC	GO:0030118	clathrin coat	7/521	41/16071	0.000311951	0.00458565	CLTC/AP2A2/AP1B1/CLTA/EPS15/NECAP2/EPN1	7
C1QA+ Macrophages	BP	GO:0051452	intracellular pH reduction	7/521	41/16071	0.000311951	0.00458565	GRN/PPT1/SLAMF8/ATP6AP2/RAB20/ATP6V0A1/TMEM106B	7
C1QA+ Macrophages	BP	GO:0006874	cellular calcium ion homeostasis	27/521	403/16071	0.000312527	0.00458565	APOE/CXCL12/MCOLN1/LPAR6/CALM2/CMKLR1/ITGAV/ATP1B1/CCL13/FPR3/MCUR1/HERPUD1/C3AR1/CYBA/LRP1/PRNP/ITPR2/CCL8/CLIC2/SLC8A1/GTF2I/HSP90B1/P2RY6/CYSLTR1/CD38/CCR1/CD40	27
C1QA+ Macrophages	BP	GO:0010038	response to metal ion	24/521	340/16071	0.00031351	0.00458797	C1QA/VCAM1/LGMN/CD14/MCOLN1/KCNMA1/CALM2/CYBB/TXNIP/JUN/SUCNR1/PRNP/HMOX1/CCND1/CEBPA/ADAM9/HSPA5/CAT/MEF2C/CYBRD1/ADCY7/ANXA7/MT2A/MT1G	24
C1QA+ Macrophages	BP	GO:0044242	cellular lipid catabolic process	17/521	202/16071	0.000321098	0.00468668	FUCA1/APOC1/ASAH1/ENPP2/IDH1/PLA2G7/SGPL1/LRP1/AIG1/AOAH/HEXA/MGST2/PLA2G15/PPT1/GM2A/NEU1/NAGA	17
C1QA+ Macrophages	BP	GO:0002286	T cell activation involved in immune response	11/521	98/16071	0.000328124	0.00476423	CD74/FGL2/HLA-DRB1/HLA-DMB/CD81/HLA-DRA/FCER1G/IL18/LGALS9/NCKAP1L/CD86	11
C1QA+ Macrophages	BP	GO:0032760	positive regulation of tumor necrosis factor production	11/521	98/16071	0.000328124	0.00476423	HLA-E/CD14/LY96/CYBB/TYROBP/CD84/CYBA/LGALS9/IFNGR1/PTPRJ/TLR4	11
C1QA+ Macrophages	BP	GO:1901652	response to peptide	29/521	448/16071	0.000335979	0.00486557	VCAM1/IGF1/LGMN/CXCL12/SNX6/CYBB/SESN3/PDK4/AKR1B1/CYBA/LRP1/KLF2/PRNP/ZFP36L1/SNX5/APPL2/TREM2/NCK1/STAT1/SLC2A8/UCP2/CYFIP1/CAT/RHOQ/APPL1/TLR4/VPS13C/PIK3C2A/CD40	29
C1QA+ Macrophages	BP	GO:0016137	glycoside metabolic process	5/521	20/16071	0.00036353	0.00523728	FUCA1/AKR1B1/AKR1A1/GUSB/NAGA	5
C1QA+ Macrophages	BP	GO:0090026	positive regulation of monocyte chemotaxis	5/521	20/16071	0.00036353	0.00523728	LGMN/CXCL12/AIF1/PLA2G7/CCR1	5
C1QA+ Macrophages	BP	GO:0007033	vacuole organization	15/521	168/16071	0.000380471	0.00546718	GRN/TPP1/FEZ2/ACP2/GAA/FEZ1/PPT1/SCARB2/VMP1/ATP6AP2/TP53INP1/RAB20/TMEM106B/GNPTAB/ATG7	15
C1QA+ Macrophages	MF	GO:0008047	enzyme activator activity	11/521	100/16071	0.000391371	0.00560931	PSAP/APOE/APOC1/CALM2/LTC4S/CTSA/MGST2/CCL8/GM2A/NCF4/GMFG	11
C1QA+ Macrophages	BP	GO:0010506	regulation of autophagy	22/521	304/16071	0.000392717	0.00561413	PSAP/SNX6/SESN3/FEZ2/DRAM2/FEZ1/SNX5/CTSA/IFI16/IL10RA/SESN1/HMOX1/TREM2/ATM/TRIM14/DAPK1/GPR137B/TP53INP1/ATP6V0A1/VPS13C/ATG7/PIK3C2A	22
C1QA+ Macrophages	BP	GO:0050673	epithelial cell proliferation	25/521	367/16071	0.000404074	0.00576168	IGF1/GRN/APOE/CXCL12/NRP1/CYBA/RB1/HES1/ZFP36L1/TGFA/ACVRL1/HMOX1/IGFBP4/CCND1/IFT74/STAT1/MTSS1/TCF7L2/MEF2C/MMP14/EGFL7/ID2/NRP2/TGFBR1/CCL2	25
C1QA+ Macrophages	BP	GO:1904062	regulation of cation transmembrane transport	22/521	305/16071	0.000410761	0.00583321	TMSB4X/CTSS/CALM2/ATP1B1/SCN1B/CYBA/PRNP/UTRN/CD63/TREM2/CLIC2/STOM/AKAP9/VMP1/SLC8A1/DAPK1/P2RY6/MEF2C/ISCU/CAB39/BIN1/CCL2	22
C1QA+ Macrophages	BP	GO:0014909	smooth muscle cell migration	9/521	70/16071	0.000413355	0.00583321	IGF1/NRP1/AIF1/LRP1/P2RY6/CORO1B/MEF2C/TLR4/PLAU	9
C1QA+ Macrophages	BP	GO:0034103	regulation of tissue remodeling	9/521	70/16071	0.000413355	0.00583321	CSF1R/CST3/PDK4/IL18/ATP6AP1/GPR137B/CD38/INPP5D/RUNX1	9
C1QA+ Macrophages	BP	GO:0043535	regulation of blood vessel endothelial cell migration	10/521	85/16071	0.000415686	0.00583321	APOE/TMSB4X/SPRED1/NRP1/PRCP/ACVRL1/HMOX1/MEF2C/PIK3C2A/CD40	10
C1QA+ Macrophages	BP	GO:0042542	response to hydrogen peroxide	13/521	134/16071	0.000415872	0.00583321	AXL/RHOB/TXNIP/JUN/KLF2/HMOX1/SLC8A1/STAT1/PLEKHA1/ADAM9/SETX/SIRPA/CAT	13
C1QA+ Macrophages	BP	GO:0043372	positive regulation of CD4-positive, alpha-beta T cell differentiation	6/521	31/16071	0.000416122	0.00583321	HLA-DRB1/HLA-DRA/IL18/LGALS9/NCKAP1L/CD86	6
C1QA+ Macrophages	CC	GO:0062023	collagen-containing extracellular matrix	26/521	389/16071	0.000416433	0.00583321	C1QA/C1QC/C1QB/CTSC/PSAP/A2M/APOE/FGL2/SDC3/CTSZ/CXCL12/CTSS/DST/F13A1/TIMP2/CTSB/CTSF/LGALS3BP/SERPING1/LGALS9/TGFBI/HSP90B1/SERPINB6/ADAMDEC1/EGFL7/ANXA7	26
C1QA+ Macrophages	BP	GO:0001774	microglial cell activation	7/521	43/16071	0.000422817	0.00587821	C1QA/CTSC/GRN/TYROBP/AIF1/TREM2/IFNGR1	7
C1QA+ Macrophages	BP	GO:0001913	T cell mediated cytotoxicity	7/521	43/16071	0.000422817	0.00587821	CTSC/HLA-DRB1/HLA-E/HLA-DRA/HLA-B/EMP2/NCKAP1L	7
C1QA+ Macrophages	BP	GO:1903053	regulation of extracellular matrix organization	7/521	43/16071	0.000422817	0.00587821	CST3/TNFRSF1A/RB1/LRP1/FSCN1/COLGALT1/RUNX1	7
C1QA+ Macrophages	BP	GO:0071887	leukocyte apoptotic process	11/521	101/16071	0.000426644	0.00591663	CD74/CXCL12/AXL/MERTK/LGALS9/GAS6/GIMAP8/PLEKHO2/MEF2C/TNFRSF21/TSC22D3	11
C1QA+ Macrophages	MF	GO:0005024	transforming growth factor beta-activated receptor activity	4/521	12/16071	0.000439204	0.0060158	ACVRL1/TGFBR2/ENG/TGFBR1	4
C1QA+ Macrophages	BP	GO:0043301	negative regulation of leukocyte degranulation	4/521	12/16071	0.000439204	0.0060158	CD84/LGALS9/HMOX1/NCKAP1L	4
C1QA+ Macrophages	BP	GO:0046479	glycosphingolipid catabolic process	4/521	12/16071	0.000439204	0.0060158	HEXA/GM2A/NEU1/NAGA	4
C1QA+ Macrophages	BP	GO:0048711	positive regulation of astrocyte differentiation	4/521	12/16071	0.000439204	0.0060158	HES1/IL6ST/ID2/BIN1	4
C1QA+ Macrophages	BP	GO:2001198	regulation of dendritic cell differentiation	4/521	12/16071	0.000439204	0.0060158	TMEM176B/TMEM176A/HLA-B/LGALS9	4
C1QA+ Macrophages	BP	GO:0032729	positive regulation of interferon-gamma production	9/521	71/16071	0.000460016	0.00625457	CD14/HLA-DPA1/EBI3/HLA-DPB1/IL18/LGALS9/IRF8/TLR8/TLR4	9
C1QA+ Macrophages	BP	GO:0042982	amyloid precursor protein metabolic process	9/521	71/16071	0.000460016	0.00625457	IGF1/ITM2B/APOE/PRNP/GSAP/IFNGR1/ITM2C/APH1A/BIN1	9
C1QA+ Macrophages	BP	GO:0050792	regulation of viral process	14/521	153/16071	0.000460696	0.00625457	CD74/CD209/HLA-DRB1/CD4/AXL/BST2/CD28/IFI16/LGALS9/STOM/DDX5/STAT1/TRIM14/IFIT1	14
C1QA+ Macrophages	BP	GO:0044766	multi-organism transport	5/521	21/16071	0.000464509	0.00625457	CD209/SIGLEC1/BST2/EPS15/IFIT1	5
C1QA+ Macrophages	BP	GO:0060143	positive regulation of syncytium formation by plasma membrane fusion	5/521	21/16071	0.000464509	0.00625457	TYROBP/CD53/NFATC2/TREM2/ADAM9	5
C1QA+ Macrophages	BP	GO:0150146	cell junction disassembly	5/521	21/16071	0.000464509	0.00625457	C1QA/C1QC/C1QB/TREM2/TGFBR1	5
C1QA+ Macrophages	BP	GO:1902579	multi-organism localization	5/521	21/16071	0.000464509	0.00625457	CD209/SIGLEC1/BST2/EPS15/IFIT1	5
C1QA+ Macrophages	BP	GO:0007259	receptor signaling pathway via JAK-STAT	13/521	136/16071	0.000479863	0.0064457	IGF1/CSF1R/TNFRSF1A/AKR1B1/HES1/IL18/SH2B3/IL10RA/PARP14/STAT1/IL6ST/CCL2/CD40	13
C1QA+ Macrophages	BP	GO:0034205	amyloid-beta formation	7/521	44/16071	0.000488958	0.00655203	IGF1/APOE/PRNP/GSAP/IFNGR1/APH1A/BIN1	7
C1QA+ Macrophages	BP	GO:0045730	respiratory burst	6/521	32/16071	0.000498279	0.00664492	GRN/CYBB/CYBA/TREM2/SLAMF8/NCF4	6
C1QA+ Macrophages	BP	GO:0150077	regulation of neuroinflammatory response	6/521	32/16071	0.000498279	0.00664492	CTSC/IGF1/GRN/IL18/TREM2/CD200R1	6
C1QA+ Macrophages	BP	GO:0032409	regulation of transporter activity	19/521	249/16071	0.000504953	0.00671781	TMSB4X/CTSS/CALM2/ATP1B1/SCN1B/PRNP/UTRN/TREM2/CLIC2/STOM/AKAP9/VMP1/DAPK1/NR1H3/P2RY6/MEF2C/NDFIP1/CAB39/CCL2	19
C1QA+ Macrophages	BP	GO:0001935	endothelial cell proliferation	13/521	137/16071	0.000514867	0.00683336	APOE/CXCL12/NRP1/CYBA/ACVRL1/HMOX1/STAT1/MEF2C/MMP14/EGFL7/NRP2/TGFBR1/CCL2	13
C1QA+ Macrophages	CC	GO:0030658	transport vesicle membrane	16/521	192/16071	0.000531775	0.00704096	CD74/HLA-DRB5/HLA-DRB1/HLA-E/HLA-DPA1/HLA-DRA/CD59/HLA-DPB1/HLA-DQA1/CLTC/HLA-DQB1/SYNGR2/HLA-B/TGFA/LAMP1/CLTA	16
C1QA+ Macrophages	BP	GO:0030316	osteoclast differentiation	10/521	88/16071	0.000549957	0.00724718	CSF1R/CD81/TYROBP/MAFB/TREM2/ATP6AP1/GPR137B/TLR4/INPP5D/CCR1	10
C1QA+ Macrophages	CC	GO:0031091	platelet alpha granule	10/521	88/16071	0.000549957	0.00724718	A2M/IGF1/TMSB4X/F13A1/PHACTR2/SERPING1/CFD/CYB5R1/GAS6/PECAM1	10
C1QA+ Macrophages	BP	GO:0022408	negative regulation of cell-cell adhesion	15/521	174/16071	0.000552009	0.00725703	CD74/FGL2/HLA-DRB1/CXCL12/PRNP/SH2B3/LGALS9/TNFAIP8L2/NCKAP1L/CR1/CD86/VSIG4/NDFIP1/TNFRSF21/RUNX1	15
C1QA+ Macrophages	BP	GO:0050871	positive regulation of B cell activation	12/521	121/16071	0.000562555	0.00737823	CD74/CD81/CD28/NFATC2/NCKAP1L/CD38/TNFSF13B/MEF2C/MMP14/TLR4/INPP5D/CD40	12
C1QA+ Macrophages	BP	GO:0042509	regulation of tyrosine phosphorylation of STAT protein	9/521	73/16071	0.000566355	0.00741059	IGF1/CSF1R/TNFRSF1A/HES1/IL18/SH2B3/PARP14/IL6ST/CD40	9
C1QA+ Macrophages	BP	GO:0006622	protein targeting to lysosome	5/521	22/16071	0.000585238	0.007604	NCOA4/LAMP2/SCARB2/M6PR/GNPTAB	5
C1QA+ Macrophages	BP	GO:0048143	astrocyte activation	5/521	22/16071	0.000585238	0.007604	C1QA/GRN/LRP1/TREM2/IFNGR1	5
C1QA+ Macrophages	MF	GO:0050431	transforming growth factor beta binding	5/521	22/16071	0.000585238	0.007604	ITGAV/ACVRL1/TGFBR2/ENG/TGFBR1	5
C1QA+ Macrophages	BP	GO:0097530	granulocyte migration	13/521	139/16071	0.00059139	0.00766601	CD74/CSF1R/HRH1/CMKLR1/CCL13/C3AR1/FCER1G/CCL8/SLAMF8/PECAM1/NCKAP1L/CCL18/CCL2	13
C1QA+ Macrophages	BP	GO:0032612	interleukin-1 production	11/521	105/16071	0.000595543	0.00768402	IGF1/TYROBP/IFI16/LGALS9/GAS6/TREM2/ACP5/TLR8/SIRPA/CD33/TLR4	11
C1QA+ Macrophages	BP	GO:0032652	regulation of interleukin-1 production	11/521	105/16071	0.000595543	0.00768402	IGF1/TYROBP/IFI16/LGALS9/GAS6/TREM2/ACP5/TLR8/SIRPA/CD33/TLR4	11
C1QA+ Macrophages	BP	GO:0045670	regulation of osteoclast differentiation	8/521	59/16071	0.000598637	0.00770606	TYROBP/MAFB/TREM2/ATP6AP1/GPR137B/TLR4/INPP5D/CCR1	8
C1QA+ Macrophages	BP	GO:0045582	positive regulation of T cell differentiation	10/521	89/16071	0.000601986	0.00773128	CD74/HLA-DRB1/HLA-DRA/IL18/LGALS9/NCKAP1L/CR1/CD86/TGFBR2/RUNX1	10
C1QA+ Macrophages	BP	GO:0098754	detoxification	12/521	122/16071	0.000606004	0.00776495	APOE/LTC4S/MGST2/AKR1A1/SESN1/PRDX1/CLIC2/TP53INP1/ALDH1A1/CAT/MT2A/MT1G	12
C1QA+ Macrophages	BP	GO:0050678	regulation of epithelial cell proliferation	22/521	314/16071	0.000608619	0.00778053	IGF1/GRN/APOE/CXCL12/NRP1/CYBA/RB1/HES1/ZFP36L1/TGFA/ACVRL1/HMOX1/CCND1/IFT74/STAT1/MTSS1/TCF7L2/MEF2C/EGFL7/NRP2/TGFBR1/CCL2	22
C1QA+ Macrophages	CC	GO:0030132	clathrin coat of coated pit	4/521	13/16071	0.000618215	0.00784907	CLTC/AP2A2/CLTA/EPS15	4
C1QA+ Macrophages	BP	GO:0044764	multi-organism cellular process	4/521	13/16071	0.000618215	0.00784907	SIGLEC1/GAS6/EPS15/FCHSD2	4
C1QA+ Macrophages	BP	GO:0150079	negative regulation of neuroinflammatory response	4/521	13/16071	0.000618215	0.00784907	IGF1/GRN/TREM2/CD200R1	4
C1QA+ Macrophages	BP	GO:1901214	regulation of neuron death	21/521	294/16071	0.000626611	0.00793755	C1QA/LGMN/GRN/APOE/CTSZ/AXL/SNX6/NRP1/TYROBP/NAIP/JUN/LRP1/PRNP/PPT1/HMOX1/TREM2/MEF2C/CD200R1/TLR4/ATG7/CCL2	21
C1QA+ Macrophages	CC	GO:0043235	receptor complex	28/521	444/16071	0.000638303	0.00806728	CD74/CSF1R/CD4/AXL/CD14/GFRA2/EBI3/MCOLN1/NRP1/LY96/ITGAV/TNFRSF1A/MERTK/LRP1/ITPR2/ACVRL1/NR1H3/ITGB5/PLXND1/CD200R1/AHR/TLR4/IL6ST/TGFBR2/ENG/NRP2/TGFBR1/CD40	28
C1QA+ Macrophages	BP	GO:0030225	macrophage differentiation	7/521	46/16071	0.000645876	0.00812605	C1QC/HLA-DRB1/CSF1R/CD4/RB1/CEBPA/ID2	7
C1QA+ Macrophages	BP	GO:0071825	protein-lipid complex subunit organization	7/521	46/16071	0.000645876	0.00812605	APOE/APOC1/CETP/PRKACB/PLA2G7/PLTP/BIN1	7
C1QA+ Macrophages	BP	GO:0001936	regulation of endothelial cell proliferation	12/521	123/16071	0.000652235	0.00818753	APOE/CXCL12/NRP1/CYBA/ACVRL1/HMOX1/STAT1/MEF2C/EGFL7/NRP2/TGFBR1/CCL2	12
C1QA+ Macrophages	BP	GO:0032611	interleukin-1 beta production	10/521	90/16071	0.000658017	0.008223	IGF1/TYROBP/IFI16/LGALS9/TREM2/ACP5/TLR8/SIRPA/CD33/TLR4	10
C1QA+ Macrophages	BP	GO:0032651	regulation of interleukin-1 beta production	10/521	90/16071	0.000658017	0.008223	IGF1/TYROBP/IFI16/LGALS9/TREM2/ACP5/TLR8/SIRPA/CD33/TLR4	10
C1QA+ Macrophages	BP	GO:0070482	response to oxygen levels	22/521	316/16071	0.000662433	0.00825961	VCAM1/CXCL12/KCNMA1/CYBB/ATP1B1/CYBA/ZFP36L1/ITPR2/ACVRL1/HMOX1/TREM2/SLC8A1/HSP90B1/ATP6AP1/SLC2A8/UCP2/CD38/CAT/MMP14/TGFBR2/ATG7/PLAU	22
C1QA+ Macrophages	BP	GO:0042531	positive regulation of tyrosine phosphorylation of STAT protein	8/521	60/16071	0.000671484	0.00835374	IGF1/CSF1R/TNFRSF1A/HES1/IL18/PARP14/IL6ST/CD40	8
C1QA+ Macrophages	BP	GO:0010634	positive regulation of epithelial cell migration	13/521	141/16071	0.000677302	0.00838859	LGMN/GRN/TMSB4X/ENPP2/RHOB/NRP1/SASH1/HMOX1/ADAM9/TGFBR2/NRP2/PIK3C2A/CD40	13
C1QA+ Macrophages	BP	GO:0045580	regulation of T cell differentiation	13/521	141/16071	0.000677302	0.00838859	CD74/FGL2/HLA-DRB1/HLA-DRA/CD28/HLA-DOA/IL18/LGALS9/NCKAP1L/CR1/CD86/TGFBR2/RUNX1	13
C1QA+ Macrophages	BP	GO:0009410	response to xenobiotic stimulus	27/521	424/16071	0.000685072	0.00846597	EPHX1/CYBB/TXNIP/SULT1A1/TIMP2/JUN/CYBA/RB1/SLC12A5/PRNP/NFATC2/RPN2/TGFA/HMOX1/GAS6/SLAMF8/SLC8A1/STAT1/NCKAP1L/CD38/HSPA5/CAT/SLC1A3/MEF2C/AHR/TGFBR2/ENG	27
C1QA+ Macrophages	BP	GO:0001570	vasculogenesis	9/521	75/16071	0.000692027	0.00848123	SPRED1/ITGAV/SGPL1/ZFP36L1/EMP2/QKI/TGFBR2/EGFL7/ENG	9
C1QA+ Macrophages	BP	GO:0007260	tyrosine phosphorylation of STAT protein	9/521	75/16071	0.000692027	0.00848123	IGF1/CSF1R/TNFRSF1A/HES1/IL18/SH2B3/PARP14/IL6ST/CD40	9
C1QA+ Macrophages	BP	GO:0015918	sterol transport	11/521	107/16071	0.000698942	0.00848123	APOE/APOC1/CETP/NPC2/LRP1/PLTP/MSR1/TREM2/OSBPL1A/NR1H3/OSBPL11	11
C1QA+ Macrophages	BP	GO:0010874	regulation of cholesterol efflux	6/521	34/16071	0.000700033	0.00848123	APOE/CETP/LRP1/PLTP/TREM2/NR1H3	6
C1QA+ Macrophages	BP	GO:0032373	positive regulation of sterol transport	6/521	34/16071	0.000700033	0.00848123	APOE/CETP/LRP1/PLTP/TREM2/NR1H3	6
C1QA+ Macrophages	BP	GO:0032376	positive regulation of cholesterol transport	6/521	34/16071	0.000700033	0.00848123	APOE/CETP/LRP1/PLTP/TREM2/NR1H3	6
C1QA+ Macrophages	BP	GO:0032814	regulation of natural killer cell activation	6/521	34/16071	0.000700033	0.00848123	HLA-E/AXL/TYROBP/IL18/GAS6/LAMP1	6
C1QA+ Macrophages	CC	GO:0034358	plasma lipoprotein particle	6/521	34/16071	0.000700033	0.00848123	APOE/APOC1/CETP/PLA2G7/PLTP/MSR1	6
C1QA+ Macrophages	CC	GO:1990777	lipoprotein particle	6/521	34/16071	0.000700033	0.00848123	APOE/APOC1/CETP/PLA2G7/PLTP/MSR1	6
C1QA+ Macrophages	BP	GO:0034143	regulation of toll-like receptor 4 signaling pathway	5/521	23/16071	0.000728052	0.00880151	APPL2/TREM2/NR1H3/NINJ1/APPL1	5
C1QA+ Macrophages	BP	GO:0032615	interleukin-12 production	8/521	61/16071	0.000751311	0.00902159	CMKLR1/HLA-B/LGALS9/IRF8/ACP5/TLR8/TLR4/CD40	8
C1QA+ Macrophages	BP	GO:0032655	regulation of interleukin-12 production	8/521	61/16071	0.000751311	0.00902159	CMKLR1/HLA-B/LGALS9/IRF8/ACP5/TLR8/TLR4/CD40	8
C1QA+ Macrophages	BP	GO:0045453	bone resorption	8/521	61/16071	0.000751311	0.00902159	CSF1R/TPP1/PDK4/ATP6AP1/GPR137B/ACP5/CD38/INPP5D	8
C1QA+ Macrophages	CC	GO:0031300	intrinsic component of organelle membrane	25/521	383/16071	0.000752745	0.00902159	CD74/ITM2B/HLA-DRB5/HLA-DRB1/HLA-E/HLA-DPA1/HLA-DRA/HLA-DPB1/HLA-DQA1/HLA-DQB1/LAMP2/MCUR1/SLC46A3/SGPL1/HLA-B/CHCHD6/VOPP1/WLS/VAMP5/LAMP1/SPPL2A/TAPBP/RRBP1/HSPA5/TRAM1	25
C1QA+ Macrophages	BP	GO:2000106	regulation of leukocyte apoptotic process	9/521	76/16071	0.000762901	0.00912363	CD74/CXCL12/AXL/MERTK/LGALS9/GAS6/GIMAP8/MEF2C/TSC22D3	9
C1QA+ Macrophages	BP	GO:0097696	receptor signaling pathway via STAT	13/521	143/16071	0.000773499	0.00923054	IGF1/CSF1R/TNFRSF1A/AKR1B1/HES1/IL18/SH2B3/IL10RA/PARP14/STAT1/IL6ST/CCL2/CD40	13
C1QA+ Macrophages	BP	GO:0051651	maintenance of location in cell	16/521	199/16071	0.00078477	0.00934498	APOE/TMSB4X/CD4/MCOLN1/CALM2/GAA/CYBA/ITPR2/CLIC2/AKAP9/SLC8A1/HSP90B1/P2RY6/HSPA5/VPS13C/OS9	16
C1QA+ Macrophages	MF	GO:0002020	protease binding	12/521	126/16071	0.000809024	0.0096132	PSAP/A2M/CLTC/TIMP2/ITGAV/CST3/CD28/LRP1/PRNP/SERPINB6/OS9/BIN1	12
C1QA+ Macrophages	BP	GO:0001937	negative regulation of endothelial cell proliferation	6/521	35/16071	0.00082203	0.0096645	APOE/ACVRL1/STAT1/MEF2C/TGFBR1/CCL2	6
C1QA+ Macrophages	BP	GO:0010742	macrophage derived foam cell differentiation	6/521	35/16071	0.00082203	0.0096645	CETP/ITGAV/IL18/MSR1/STAT1/NR1H3	6
C1QA+ Macrophages	MF	GO:0015248	sterol transporter activity	6/521	35/16071	0.00082203	0.0096645	APOE/CETP/NPC2/PLTP/OSBPL1A/OSBPL11	6
C1QA+ Macrophages	BP	GO:0090077	foam cell differentiation	6/521	35/16071	0.00082203	0.0096645	CETP/ITGAV/IL18/MSR1/STAT1/NR1H3	6
C1QA+ Macrophages	BP	GO:1902003	regulation of amyloid-beta formation	6/521	35/16071	0.00082203	0.0096645	IGF1/APOE/PRNP/GSAP/IFNGR1/BIN1	6
C1QA+ Macrophages	BP	GO:0001666	response to hypoxia	20/521	280/16071	0.000836877	0.00981775	VCAM1/CXCL12/KCNMA1/CYBB/ATP1B1/CYBA/ZFP36L1/ITPR2/ACVRL1/HMOX1/TREM2/SLC8A1/HSP90B1/SLC2A8/UCP2/CD38/CAT/MMP14/TGFBR2/PLAU	20
C1QA+ Macrophages	BP	GO:0042130	negative regulation of T cell proliferation	8/521	62/16071	0.000838596	0.00981775	HLA-DRB1/PRNP/LGALS9/CR1/CD86/VSIG4/NDFIP1/TNFRSF21	8
C1QA+ Macrophages	BP	GO:0002468	dendritic cell antigen processing and presentation	4/521	14/16071	0.000843437	0.00983302	CD74/FGL2/HLA-DRB1/HLA-DRA	4
C1QA+ Macrophages	BP	GO:0034638	phosphatidylcholine catabolic process	4/521	14/16071	0.000843437	0.00983302	APOC1/ENPP2/PLA2G7/PLA2G15	4
C1QA+ Macrophages	BP	GO:0071496	cellular response to external stimulus	21/521	301/16071	0.000847941	0.00986486	VCAM1/FOLR2/AXL/AIF1/SESN3/TNFRSF1A/LAMP2/JUN/PDK4/CYBA/IFI16/SESN1/HMOX1/GAS6/UCP2/TLR8/HSPA5/TLR4/ENG/ATG7/CD40	21
C1QA+ Macrophages	BP	GO:0043524	negative regulation of neuron apoptotic process	12/521	127/16071	0.000867811	0.0100749	LGMN/GRN/APOE/AXL/SNX6/NRP1/NAIP/LRP1/PPT1/HMOX1/MEF2C/CCL2	12
C1QA+ Macrophages	BP	GO:0006665	sphingolipid metabolic process	13/521	145/16071	0.000880931	0.0101938	PSAP/ASAH1/ENPP2/SGPL1/HEXA/SGPP1/PLA2G15/PPT1/GM2A/SERINC1/NAAA/NEU1/NAGA	13
C1QA+ Macrophages	BP	GO:0043534	blood vessel endothelial cell migration	11/521	110/16071	0.000881712	0.0101938	APOE/TMSB4X/SPRED1/NRP1/PRCP/EMP2/ACVRL1/HMOX1/MEF2C/PIK3C2A/CD40	11
C1QA+ Macrophages	BP	GO:0007035	vacuolar acidification	5/521	24/16071	0.000895372	0.0102479	GRN/PPT1/ATP6AP2/ATP6V0A1/TMEM106B	5
C1QA+ Macrophages	BP	GO:0010875	positive regulation of cholesterol efflux	5/521	24/16071	0.000895372	0.0102479	APOE/LRP1/PLTP/TREM2/NR1H3	5
C1QA+ Macrophages	BP	GO:0032753	positive regulation of interleukin-4 production	5/521	24/16071	0.000895372	0.0102479	HLA-E/CD28/FCER1G/LGALS9/CD86	5
C1QA+ Macrophages	BP	GO:0060142	regulation of syncytium formation by plasma membrane fusion	5/521	24/16071	0.000895372	0.0102479	TYROBP/CD53/NFATC2/TREM2/ADAM9	5
C1QA+ Macrophages	BP	GO:0010466	negative regulation of peptidase activity	17/521	221/16071	0.00089561	0.0102479	A2M/BST2/NAIP/TIMP2/CST3/HERPUD1/LRP1/PRNP/SERPING1/IFI16/RARRES1/GAS6/PEBP1/CR1/SERPINB6/RENBP/BIN1	17
C1QA+ Macrophages	BP	GO:0043065	positive regulation of apoptotic process	29/521	477/16071	0.000916049	0.0104603	CTSC/GRN/CTSZ/RHOB/KCNMA1/TYROBP/TXNIP/TNFRSF1A/JUN/ARL6IP5/PRNP/LGALS9/HMOX1/NCK1/ATM/DAPK1/TP53INP1/MEF2C/ITM2C/INPP5D/ATG7/PDCD4/IFIT2/BIN1/TGFBR1/GADD45B/GADD45G/CCL2/CD40	29
C1QA+ Macrophages	BP	GO:0001910	regulation of leukocyte mediated cytotoxicity	9/521	78/16071	0.000922403	0.0105112	DNASE1L3/HLA-DRB1/HLA-E/HLA-DRA/TYROBP/HLA-B/LGALS9/LAMP1/NCKAP1L	9
C1QA+ Macrophages	BP	GO:1901222	regulation of NIK/NF-kappaB signaling	10/521	94/16071	0.000926946	0.0105414	TMSB4X/CD14/SASH1/IL18/LGALS9/PRDX1/TREM2/CD86/TLR4/PDCD4	10
C1QA+ Macrophages	BP	GO:0030307	positive regulation of cell growth	13/521	146/16071	0.000939172	0.0106586	IGF1/CXCL12/NRP1/CYBA/GOLGA4/LRP1/CXCL16/DNPH1/CYFIP1/CD38/MMP14/ITSN2/TGFBR1	13
C1QA+ Macrophages	BP	GO:0006623	protein targeting to vacuole	6/521	36/16071	0.000959788	0.0108263	NCOA4/LAMP2/SCARB2/M6PR/GNPTAB/VPS13C	6
C1QA+ Macrophages	BP	GO:0097242	amyloid-beta clearance	6/521	36/16071	0.000959788	0.0108263	APOE/CLTC/LRP1/MSR1/TREM2/IFNGR1	6
C1QA+ Macrophages	BP	GO:0150076	neuroinflammatory response	6/521	36/16071	0.000959788	0.0108263	CTSC/IGF1/GRN/IL18/TREM2/CD200R1	6
C1QA+ Macrophages	BP	GO:0050851	antigen receptor-mediated signaling pathway	16/521	203/16071	0.000970826	0.0109287	HLA-DRB1/CD81/HLA-DPB1/HLA-DQB1/CD28/PRNP/NFATC2/PLEKHA1/NCKAP1L/PTPRJ/CD38/MEF2C/TNFRSF21/THEMIS2/BLNK/INPP5D	16
C1QA+ Macrophages	MF	GO:0061135	endopeptidase regulator activity	14/521	165/16071	0.000975695	0.0109613	A2M/BST2/NAIP/TIMP2/CST3/PRNP/SERPING1/RARRES1/GAS6/PEBP1/SERPINB6/RENBP/APH1A/BIN1	14
C1QA+ Macrophages	BP	GO:0032412	regulation of ion transmembrane transporter activity	17/521	224/16071	0.00103955	0.0116385	TMSB4X/CTSS/CALM2/ATP1B1/SCN1B/PRNP/UTRN/TREM2/CLIC2/STOM/AKAP9/VMP1/DAPK1/P2RY6/MEF2C/CAB39/CCL2	17
C1QA+ Macrophages	BP	GO:0019932	second-messenger-mediated signaling	20/521	285/16071	0.00104016	0.0116385	VCAM1/IGF1/APOE/CD4/MCOLN1/HRH1/CALM2/CMKLR1/ATP1B1/ADGRG6/PRNP/ITPR2/NFATC2/TREM2/CLIC2/SLC8A1/PTPRJ/AHR/DDAH2/CCR1	20
C1QA+ Macrophages	BP	GO:0072659	protein localization to plasma membrane	19/521	265/16071	0.00106961	0.011944	DAB2/CD81/FCHO2/CLTC/ATP1B1/TNFRSF1A/ARL6IP5/GOLGA4/LRP1/PRNP/EMP2/VAMP8/VAMP5/GAS6/TREM2/RHOQ/APPL1/EFR3A/MMP14	19
C1QA+ Macrophages	MF	GO:0016684	oxidoreductase activity, acting on peroxide as acceptor	7/521	50/16071	0.00107815	0.0119912	SESN3/LTC4S/MGST2/SESN1/PRDX1/CLIC2/CAT	7
C1QA+ Macrophages	BP	GO:0043370	regulation of CD4-positive, alpha-beta T cell differentiation	7/521	50/16071	0.00107815	0.0119912	HLA-DRB1/HLA-DRA/IL18/LGALS9/NCKAP1L/CD86/RUNX1	7
C1QA+ Macrophages	CC	GO:0030125	clathrin vesicle coat	5/521	25/16071	0.0010897	0.0120714	CLTC/AP2A2/CLTA/NECAP2/EPN1	5
C1QA+ Macrophages	BP	GO:0045589	regulation of regulatory T cell differentiation	5/521	25/16071	0.0010897	0.0120714	HLA-DRB1/HLA-DRA/CD28/LGALS9/CR1	5
C1QA+ Macrophages	BP	GO:0030218	erythrocyte differentiation	11/521	113/16071	0.00110238	0.0121875	MAFB/RB1/KLF2/ZFP36L1/SH2B3/STAT1/NCKAP1L/DNASE2/PTBP3/ID2/INPP5D	11
C1QA+ Macrophages	CC	GO:0000421	autophagosome membrane	6/521	37/16071	0.00111463	0.0122217	LAMP2/RPN2/LAMP1/VMP1/ATP6AP2/WDFY3	6
C1QA+ Macrophages	BP	GO:0014911	positive regulation of smooth muscle cell migration	6/521	37/16071	0.00111463	0.0122217	IGF1/NRP1/AIF1/LRP1/P2RY6/TLR4	6
C1QA+ Macrophages	MF	GO:0001846	opsonin binding	4/521	15/16071	0.00112085	0.0122217	ITGAV/CD93/CR1/VSIG4	4
C1QA+ Macrophages	BP	GO:0035751	regulation of lysosomal lumen pH	4/521	15/16071	0.00112085	0.0122217	GRN/PPT1/ATP6AP2/TMEM106B	4
C1QA+ Macrophages	MF	GO:0048185	activin binding	4/521	15/16071	0.00112085	0.0122217	ACVRL1/TGFBR2/ENG/TGFBR1	4
C1QA+ Macrophages	BP	GO:0071361	cellular response to ethanol	4/521	15/16071	0.00112085	0.0122217	CYBB/ITPR2/TP53INP1/ADCY7	4
C1QA+ Macrophages	BP	GO:1905146	lysosomal protein catabolic process	4/521	15/16071	0.00112085	0.0122217	TPP1/LAMP2/LRP1/TMEM106B	4
C1QA+ Macrophages	BP	GO:0045766	positive regulation of angiogenesis	13/521	149/16071	0.00113359	0.0123123	GRN/RHOB/NRP1/SASH1/CYBB/C3AR1/ACVRL1/HMOX1/NINJ1/TGFBR2/ENG/CD40/RUNX1	13
C1QA+ Macrophages	BP	GO:1904018	positive regulation of vasculature development	13/521	149/16071	0.00113359	0.0123123	GRN/RHOB/NRP1/SASH1/CYBB/C3AR1/ACVRL1/HMOX1/NINJ1/TGFBR2/ENG/CD40/RUNX1	13
C1QA+ Macrophages	BP	GO:0034765	regulation of ion transmembrane transport	26/521	417/16071	0.00116016	0.0125763	TMSB4X/CTSS/KCNMA1/TMEM37/CALM2/CYBB/ATP1B1/SCN1B/ARL6IP5/CYBA/PRNP/UTRN/CD63/TREM2/CLIC2/STOM/AKAP9/VMP1/SLC8A1/DAPK1/P2RY6/MEF2C/ISCU/CAB39/BIN1/CCL2	26
C1QA+ Macrophages	MF	GO:0005126	cytokine receptor binding	17/521	227/16071	0.00120271	0.0130122	CXCL12/SPRED1/SNX6/CCL13/IL18/CXCL16/SH2B3/CCL8/STAT1/TNFSF13B/CCL18/IL6ST/TGFBR2/FEM1B/ENG/TGFBR1/CCL2	17
C1QA+ Macrophages	BP	GO:0006643	membrane lipid metabolic process	15/521	188/16071	0.00122337	0.01321	PSAP/FUCA1/ASAH1/ENPP2/SGPL1/HEXA/MGST2/SGPP1/PLA2G15/PPT1/GM2A/SERINC1/NAAA/NEU1/NAGA	15
C1QA+ Macrophages	BP	GO:0006040	amino sugar metabolic process	6/521	38/16071	0.00128791	0.0138531	NAGK/NPL/ALDH1A1/ST6GAL1/RENBP/GNPDA1	6
C1QA+ Macrophages	BP	GO:0014002	astrocyte development	6/521	38/16071	0.00128791	0.0138531	C1QA/GRN/LRP1/TREM2/IFNGR1/TLR4	6
C1QA+ Macrophages	CC	GO:0034364	high-density lipoprotein particle	5/521	26/16071	0.0013136	0.014048	APOE/APOC1/CETP/PLA2G7/PLTP	5
C1QA+ Macrophages	BP	GO:0051125	regulation of actin nucleation	5/521	26/16071	0.0013136	0.014048	ARPIN/CYFIP1/GMFG/CORO1B/FCHSD2	5
C1QA+ Macrophages	BP	GO:1905523	positive regulation of macrophage migration	5/521	26/16071	0.0013136	0.014048	CSF1R/CMKLR1/C3AR1/TREM2/MMP14	5
C1QA+ Macrophages	BP	GO:0006970	response to osmotic stress	9/521	82/16071	0.00132261	0.0141171	KCNMA1/HNMT/AKR1B1/SLC12A5/ZFP36L1/SERPINB6/LRRC8C/TSC22D3/CAB39	9
C1QA+ Macrophages	BP	GO:0016042	lipid catabolic process	20/521	291/16071	0.00133875	0.0142621	LIPA/APOE/FUCA1/APOC1/ASAH1/ENPP2/IDH1/PLA2G7/SGPL1/LRP1/AIG1/AOAH/HEXA/MGST2/PLA2G15/PPT1/GM2A/NAAA/NEU1/NAGA	20
C1QA+ Macrophages	BP	GO:1902905	positive regulation of supramolecular fiber organization	15/521	190/16071	0.00136028	0.014411	APOE/NRP1/RB1/NCK1/AKAP9/NCKAP1L/ARPIN/MTSS1/CYFIP1/GMFG/CORO1B/COLGALT1/FCHSD2/BIN1/TGFBR1	15
C1QA+ Macrophages	BP	GO:0002700	regulation of production of molecular mediator of immune response	13/521	152/16071	0.00136051	0.014411	CD74/HLA-E/CD81/BST2/CD28/IL18/HMOX1/CR1/CD86/NDFIP1/TLR4/LACC1/CD40	13
C1QA+ Macrophages	MF	GO:0004866	endopeptidase inhibitor activity	13/521	152/16071	0.00136051	0.014411	A2M/BST2/NAIP/TIMP2/CST3/PRNP/SERPING1/RARRES1/GAS6/PEBP1/SERPINB6/RENBP/BIN1	13
C1QA+ Macrophages	BP	GO:0002707	negative regulation of lymphocyte mediated immunity	7/521	52/16071	0.0013659	0.0144406	HLA-E/HLA-B/LGALS9/NCKAP1L/CR1/NDFIP1/AHR	7
C1QA+ Macrophages	BP	GO:0002456	T cell mediated immunity	10/521	99/16071	0.00138358	0.0145721	CTSC/HLA-DRB1/HLA-E/CD81/HLA-DRA/HLA-B/EMP2/IL18/NCKAP1L/AHR	10
C1QA+ Macrophages	BP	GO:1990748	cellular detoxification	10/521	99/16071	0.00138358	0.0145721	APOE/LTC4S/MGST2/AKR1A1/SESN1/PRDX1/CLIC2/TP53INP1/ALDH1A1/CAT	10
C1QA+ Macrophages	MF	GO:0140677	molecular function activator activity	12/521	134/16071	0.00138727	0.0145834	PSAP/APOE/APOC1/CALM2/ATP1B1/LTC4S/CTSA/MGST2/CCL8/GM2A/NCF4/GMFG	12
C1QA+ Macrophages	BP	GO:0046637	regulation of alpha-beta T cell differentiation	8/521	67/16071	0.00140494	0.0147135	HLA-DRB1/HLA-DRA/IL18/LGALS9/NCKAP1L/CD86/TGFBR2/RUNX1	8
C1QA+ Macrophages	BP	GO:1901224	positive regulation of NIK/NF-kappaB signaling	8/521	67/16071	0.00140494	0.0147135	CD14/SASH1/IL18/LGALS9/TREM2/CD86/TLR4/PDCD4	8
C1QA+ Macrophages	BP	GO:0043068	positive regulation of programmed cell death	29/521	491/16071	0.00142647	0.0149109	CTSC/GRN/CTSZ/RHOB/KCNMA1/TYROBP/TXNIP/TNFRSF1A/JUN/ARL6IP5/PRNP/LGALS9/HMOX1/NCK1/ATM/DAPK1/TP53INP1/MEF2C/ITM2C/INPP5D/ATG7/PDCD4/IFIT2/BIN1/TGFBR1/GADD45B/GADD45G/CCL2/CD40	29
C1QA+ Macrophages	BP	GO:0010959	regulation of metal ion transport	23/521	357/16071	0.0014339	0.0149312	CD4/CXCL12/CALM2/CD84/ATP1B1/SCN1B/CYBA/PRNP/UTRN/CD63/TREM2/CLIC2/STOM/AKAP9/VMP1/SLC8A1/P2RY6/CD33/ISCU/CCR1/CAB39/BIN1/CCL2	23
C1QA+ Macrophages	BP	GO:0050878	regulation of body fluid levels	23/521	357/16071	0.0014339	0.0149312	APOE/AXL/CD59/F13A1/MERTK/AKR1B1/CYBA/PRKACB/RAP2B/FCER1G/SERPING1/EMP2/ENTPD1/VAMP8/FLI1/SH2B3/GAS6/CCND1/NR1H3/TLR4/IL6ST/PLAU/CD40	23
C1QA+ Macrophages	BP	GO:0014812	muscle cell migration	9/521	83/16071	0.00144183	0.0149312	IGF1/NRP1/AIF1/LRP1/P2RY6/CORO1B/MEF2C/TLR4/PLAU	9
C1QA+ Macrophages	BP	GO:0070098	chemokine-mediated signaling pathway	9/521	83/16071	0.00144183	0.0149312	CXCL12/CMKLR1/CCL13/SH2B3/TREM2/CCL8/CCL18/CCR1/CCL2	9
C1QA+ Macrophages	MF	GO:0072341	modified amino acid binding	9/521	83/16071	0.00144183	0.0149312	FOLR2/AXL/FCHO2/MGST2/APPL2/GAS6/TREM2/SCARB2/APPL1	9
C1QA+ Macrophages	BP	GO:0033674	positive regulation of kinase activity	27/521	446/16071	0.00144631	0.0149496	CD74/IGF1/HLA-DRB1/CSF1R/CD4/AXL/CD81/SASH1/CALM2/PDGFC/MERTK/PRNP/MMD/FAM20A/EMP2/IL18/TGFA/GAS6/TREM2/CCND1/ADAM9/NCKAP1L/CD86/TLR4/TGFBR2/CAB39/CD40	27
C1QA+ Macrophages	BP	GO:0002830	positive regulation of type 2 immune response	4/521	16/16071	0.00145646	0.0149711	CD74/CD81/IL18/CD86	4
C1QA+ Macrophages	BP	GO:0034375	high-density lipoprotein particle remodeling	4/521	16/16071	0.00145646	0.0149711	APOE/APOC1/CETP/PLTP	4
C1QA+ Macrophages	BP	GO:0045591	positive regulation of regulatory T cell differentiation	4/521	16/16071	0.00145646	0.0149711	HLA-DRB1/HLA-DRA/LGALS9/CR1	4
C1QA+ Macrophages	BP	GO:0034381	plasma lipoprotein particle clearance	6/521	39/16071	0.00148104	0.0151957	LIPA/APOE/APOC1/HMOX1/MSR1/TREM2	6
C1QA+ Macrophages	BP	GO:0010595	positive regulation of endothelial cell migration	10/521	100/16071	0.00149382	0.0152986	LGMN/GRN/TMSB4X/RHOB/NRP1/SASH1/HMOX1/NRP2/PIK3C2A/CD40	10
C1QA+ Macrophages	BP	GO:0036293	response to decreased oxygen levels	20/521	294/16071	0.00151365	0.0154732	VCAM1/CXCL12/KCNMA1/CYBB/ATP1B1/CYBA/ZFP36L1/ITPR2/ACVRL1/HMOX1/TREM2/SLC8A1/HSP90B1/SLC2A8/UCP2/CD38/CAT/MMP14/TGFBR2/PLAU	20
C1QA+ Macrophages	MF	GO:0001786	phosphatidylserine binding	7/521	53/16071	0.0015306	0.0155892	AXL/FCHO2/APPL2/GAS6/TREM2/SCARB2/APPL1	7
C1QA+ Macrophages	BP	GO:0050435	amyloid-beta metabolic process	7/521	53/16071	0.0015306	0.0155892	IGF1/APOE/PRNP/GSAP/IFNGR1/APH1A/BIN1	7
C1QA+ Macrophages	BP	GO:0003151	outflow tract morphogenesis	8/521	68/16071	0.00154804	0.0157379	NRP1/HES1/DHRS3/PLXND1/MEF2C/TGFBR2/ENG/NRP2	8
C1QA+ Macrophages	MF	GO:0060090	molecular adaptor activity	22/521	338/16071	0.00158579	0.0160923	DAB2/SASH1/ADAP2/ATP1B1/FRMD4A/AP2A2/HERPUD1/ITSN1/FSCN1/VAMP8/SNAP23/SH2B3/GAS6/NCK1/STON2/AKAP9/SERINC1/FEM1B/ITSN2/BLNK/ISCU/APH1A	22
C1QA+ Macrophages	BP	GO:0022898	regulation of transmembrane transporter activity	17/521	233/16071	0.00159483	0.0161546	TMSB4X/CTSS/CALM2/ATP1B1/SCN1B/PRNP/UTRN/TREM2/CLIC2/STOM/AKAP9/VMP1/DAPK1/P2RY6/MEF2C/CAB39/CCL2	17
C1QA+ Macrophages	BP	GO:0071621	granulocyte chemotaxis	11/521	119/16071	0.00168089	0.0169953	CD74/CSF1R/HRH1/CMKLR1/CCL13/C3AR1/FCER1G/CCL8/NCKAP1L/CCL18/CCL2	11
C1QA+ Macrophages	BP	GO:0010951	negative regulation of endopeptidase activity	16/521	214/16071	0.00168546	0.0170106	A2M/BST2/NAIP/TIMP2/CST3/HERPUD1/PRNP/SERPING1/IFI16/RARRES1/GAS6/PEBP1/CR1/SERPINB6/RENBP/BIN1	16
C1QA+ Macrophages	BP	GO:0001776	leukocyte homeostasis	9/521	85/16071	0.00170619	0.0171068	CD74/AXL/MERTK/SH2B3/LGALS9/NCKAP1L/TNFSF13B/MEF2C/TSC22D3	9
C1QA+ Macrophages	BP	GO:0032613	interleukin-10 production	7/521	54/16071	0.00171037	0.0171068	HLA-DRB1/TYROBP/CD28/LGALS9/TREM2/TNFRSF21/TLR4	7
C1QA+ Macrophages	BP	GO:0032653	regulation of interleukin-10 production	7/521	54/16071	0.00171037	0.0171068	HLA-DRB1/TYROBP/CD28/LGALS9/TREM2/TNFRSF21/TLR4	7
C1QA+ Macrophages	BP	GO:0042987	amyloid precursor protein catabolic process	7/521	54/16071	0.00171037	0.0171068	IGF1/APOE/PRNP/GSAP/IFNGR1/APH1A/BIN1	7
C1QA+ Macrophages	CC	GO:1904724	tertiary granule lumen	7/521	54/16071	0.00171037	0.0171068	ASAH1/CTSS/TIMP2/CST3/IDH1/METTL7A/CYFIP1	7
C1QA+ Macrophages	BP	GO:1903900	regulation of viral life cycle	12/521	138/16071	0.00178475	0.0178186	CD74/CD209/HLA-DRB1/CD4/AXL/BST2/CD28/IFI16/LGALS9/DDX5/TRIM14/IFIT1	12
C1QA+ Macrophages	MF	GO:0030414	peptidase inhibitor activity	13/521	157/16071	0.00182209	0.0180266	A2M/BST2/NAIP/TIMP2/CST3/PRNP/SERPING1/RARRES1/GAS6/PEBP1/SERPINB6/RENBP/BIN1	13
C1QA+ Macrophages	BP	GO:0007599	hemostasis	16/521	216/16071	0.00185404	0.0180266	APOE/AXL/CD59/F13A1/MERTK/RAP2B/FCER1G/SERPING1/ENTPD1/FLI1/SH2B3/GAS6/TLR4/IL6ST/PLAU/CD40	16
C1QA+ Macrophages	CC	GO:0005767	secondary lysosome	4/521	17/16071	0.00185621	0.0180266	NCOA4/LAMP2/LAMP1/NCF4	4
C1QA+ Macrophages	MF	GO:0030169	low-density lipoprotein particle binding	4/521	17/16071	0.00185621	0.0180266	STAB1/PLTP/MSR1/TREM2	4
C1QA+ Macrophages	BP	GO:0030889	negative regulation of B cell proliferation	4/521	17/16071	0.00185621	0.0180266	TYROBP/ATM/TNFRSF21/INPP5D	4
C1QA+ Macrophages	BP	GO:0032616	interleukin-13 production	4/521	17/16071	0.00185621	0.0180266	HLA-E/IL18/LGALS9/TNFRSF21	4
C1QA+ Macrophages	BP	GO:0032656	regulation of interleukin-13 production	4/521	17/16071	0.00185621	0.0180266	HLA-E/IL18/LGALS9/TNFRSF21	4
C1QA+ Macrophages	BP	GO:0035729	cellular response to hepatocyte growth factor stimulus	4/521	17/16071	0.00185621	0.0180266	LGMN/NRP1/APPL2/APPL1	4
C1QA+ Macrophages	CC	GO:0036020	endolysosome membrane	4/521	17/16071	0.00185621	0.0180266	CLTC/AP2A2/CLTA/TLR8	4
C1QA+ Macrophages	BP	GO:0072673	lamellipodium morphogenesis	4/521	17/16071	0.00185621	0.0180266	ENPP2/SNX2/ARPIN/CORO1B	4
C1QA+ Macrophages	BP	GO:0090713	immunological memory process	4/521	17/16071	0.00185621	0.0180266	FGL2/HLA-DRB1/CD81/HLA-DRA	4
C1QA+ Macrophages	BP	GO:1900221	regulation of amyloid-beta clearance	4/521	17/16071	0.00185621	0.0180266	APOE/LRP1/TREM2/IFNGR1	4
C1QA+ Macrophages	MF	GO:0001530	lipopolysaccharide binding	5/521	28/16071	0.00186068	0.0180266	CD14/LY96/TREM2/NINJ1/TLR4	5
C1QA+ Macrophages	BP	GO:0045066	regulatory T cell differentiation	5/521	28/16071	0.00186068	0.0180266	HLA-DRB1/HLA-DRA/CD28/LGALS9/CR1	5
C1QA+ Macrophages	BP	GO:0048710	regulation of astrocyte differentiation	5/521	28/16071	0.00186068	0.0180266	HES1/TREM2/IL6ST/ID2/BIN1	5
C1QA+ Macrophages	MF	GO:0071813	lipoprotein particle binding	5/521	28/16071	0.00186068	0.0180266	STAB1/APOE/PLTP/MSR1/TREM2	5
C1QA+ Macrophages	MF	GO:0071814	protein-lipid complex binding	5/521	28/16071	0.00186068	0.0180266	STAB1/APOE/PLTP/MSR1/TREM2	5
C1QA+ Macrophages	BP	GO:0030101	natural killer cell activation	8/521	70/16071	0.00186878	0.0180422	HLA-E/AXL/TYROBP/MERTK/IL18/PRDX1/GAS6/LAMP1	8
C1QA+ Macrophages	BP	GO:0051453	regulation of intracellular pH	8/521	70/16071	0.00186878	0.0180422	GRN/SLC9A9/PPT1/SLAMF8/ATP6AP2/RAB20/ATP6V0A1/TMEM106B	8
C1QA+ Macrophages	BP	GO:0002886	regulation of myeloid leukocyte mediated immunity	7/521	55/16071	0.00190612	0.018339	DNASE1L3/HLA-E/TYROBP/CD84/VAMP8/LGALS9/HMOX1	7
C1QA+ Macrophages	BP	GO:0031638	zymogen activation	7/521	55/16071	0.00190612	0.018339	LGMN/CTSZ/CD5L/IFI16/MMP14/PLAU/RUNX1	7
C1QA+ Macrophages	BP	GO:0038061	NIK/NF-kappaB signaling	11/521	121/16071	0.0019214	0.0184541	TMSB4X/CD14/SASH1/IL18/LGALS9/PRDX1/TREM2/CD86/TLR4/PDCD4/DICER1	11
C1QA+ Macrophages	BP	GO:0045124	regulation of bone resorption	6/521	41/16071	0.00193262	0.018498	CSF1R/PDK4/ATP6AP1/GPR137B/CD38/INPP5D	6
C1QA+ Macrophages	BP	GO:1902991	regulation of amyloid precursor protein catabolic process	6/521	41/16071	0.00193262	0.018498	IGF1/APOE/PRNP/GSAP/IFNGR1/BIN1	6
C1QA+ Macrophages	MF	GO:0061134	peptidase regulator activity	15/521	197/16071	0.00194499	0.0185844	CTSC/A2M/BST2/NAIP/TIMP2/CST3/PRNP/SERPING1/RARRES1/GAS6/PEBP1/SERPINB6/RENBP/APH1A/BIN1	15
C1QA+ Macrophages	BP	GO:0002708	positive regulation of lymphocyte mediated immunity	10/521	104/16071	0.00200837	0.0191242	HLA-DRB1/HLA-E/CD81/HLA-DRA/CD28/HLA-B/IL18/TREM2/LAMP1/CD40	10
C1QA+ Macrophages	BP	GO:0046916	cellular transition metal ion homeostasis	10/521	104/16071	0.00200837	0.0191242	SLC40A1/NCOA4/PRNP/HMOX1/ATP6AP1/NDFIP1/CYBRD1/ISCU/MT2A/MT1G	10
C1QA+ Macrophages	CC	GO:0033116	endoplasmic reticulum-Golgi intermediate compartment membrane	8/521	71/16071	0.00204767	0.0194652	CTSC/CTSZ/CD59/TGFA/VMP1/GALNT1/ATP6AP1/TAPBP	8
C1QA+ Macrophages	MF	GO:0016798	hydrolase activity, acting on glycosyl bonds	11/521	122/16071	0.00205175	0.0194707	FUCA1/GAA/HEXA/GM2A/DNPH1/GUSB/CD38/TLR8/TLR4/NEU1/NAGA	11
C1QA+ Macrophages	MF	GO:0008236	serine-type peptidase activity	13/521	160/16071	0.00215635	0.0204006	CTSC/CPVL/CD5L/C2/CTSS/TPP1/DPP7/SCPEP1/PRCP/CTSA/CFD/MMP14/PLAU	13
C1QA+ Macrophages	BP	GO:0032411	positive regulation of transporter activity	10/521	105/16071	0.00215709	0.0204006	TMSB4X/CTSS/CALM2/ATP1B1/TREM2/AKAP9/VMP1/NR1H3/P2RY6/CCL2	10
C1QA+ Macrophages	BP	GO:0034368	protein-lipid complex remodeling	5/521	29/16071	0.00218923	0.0206345	APOE/APOC1/CETP/PLA2G7/PLTP	5
C1QA+ Macrophages	BP	GO:0034369	plasma lipoprotein particle remodeling	5/521	29/16071	0.00218923	0.0206345	APOE/APOC1/CETP/PLA2G7/PLTP	5
C1QA+ Macrophages	BP	GO:0042060	wound healing	24/521	392/16071	0.00224739	0.0211467	IGF1/APOE/AXL/CD59/DST/F13A1/MERTK/RAP2B/FCER1G/PRCP/SERPING1/ENTPD1/TGFA/SH2B3/ACVRL1/HMOX1/GAS6/CORO1B/TLR4/IL6ST/TGFBR2/TGFBR1/PLAU/CD40	24
C1QA+ Macrophages	BP	GO:0097237	cellular response to toxic substance	10/521	106/16071	0.00231454	0.0216301	APOE/LTC4S/MGST2/AKR1A1/SESN1/PRDX1/CLIC2/TP53INP1/ALDH1A1/CAT	10
C1QA+ Macrophages	BP	GO:0002281	macrophage activation involved in immune response	4/521	18/16071	0.00232599	0.0216301	GRN/TYROBP/SUCNR1/TREM2	4
C1QA+ Macrophages	MF	GO:0004675	transmembrane receptor protein serine/threonine kinase activity	4/521	18/16071	0.00232599	0.0216301	ACVRL1/TGFBR2/ENG/TGFBR1	4
C1QA+ Macrophages	BP	GO:0033194	response to hydroperoxide	4/521	18/16071	0.00232599	0.0216301	AIF1/DAPK1/TP53INP1/CD38	4
C1QA+ Macrophages	BP	GO:0048245	eosinophil chemotaxis	4/521	18/16071	0.00232599	0.0216301	HRH1/CCL13/CCL8/CCL2	4
C1QA+ Macrophages	BP	GO:0098543	detection of other organism	4/521	18/16071	0.00232599	0.0216301	HLA-DRB1/NAIP/HLA-B/TLR4	4
C1QA+ Macrophages	BP	GO:1902430	negative regulation of amyloid-beta formation	4/521	18/16071	0.00232599	0.0216301	IGF1/APOE/PRNP/BIN1	4
C1QA+ Macrophages	BP	GO:0006816	calcium ion transport	23/521	371/16071	0.00235035	0.0218202	CD4/CXCL12/MCOLN1/TMEM37/CALM2/CD84/ITGAV/ATP1B1/MCUR1/CYBA/PRNP/ITPR2/GAS6/CCL8/CLIC2/VMP1/SLC8A1/P2RY6/CYSLTR1/CD33/CCR1/BIN1/CCL2	23
C1QA+ Macrophages	BP	GO:0098657	import into cell	15/521	201/16071	0.0023642	0.0219122	FOLR2/ATP1B1/ARL6IP5/SLC7A8/SLC12A5/PRNP/SLC15A3/IL10RA/SLC9A9/TREM2/SLC8A1/LRRC8C/SLC1A3/CYBRD1/ISCU	15
C1QA+ Macrophages	CC	GO:0001772	immunological synapse	6/521	43/16071	0.00248128	0.022883	HLA-DRB1/CD81/HLA-DRA/CD28/CD53/PTPRJ	6
C1QA+ Macrophages	BP	GO:0071827	plasma lipoprotein particle organization	6/521	43/16071	0.00248128	0.022883	APOE/APOC1/CETP/PRKACB/PLA2G7/PLTP	6
C1QA+ Macrophages	BP	GO:2000107	negative regulation of leukocyte apoptotic process	6/521	43/16071	0.00248128	0.022883	CD74/CXCL12/AXL/MERTK/GAS6/TSC22D3	6
C1QA+ Macrophages	BP	GO:0002705	positive regulation of leukocyte mediated immunity	11/521	125/16071	0.00248654	0.0228934	HLA-DRB1/HLA-E/CD81/HLA-DRA/TYROBP/CD28/HLA-B/IL18/TREM2/LAMP1/CD40	11
C1QA+ Macrophages	BP	GO:0008217	regulation of blood pressure	13/521	163/16071	0.00253951	0.0233425	CTSZ/CYBA/SCPEP1/SUCNR1/PRCP/EMP2/SNX5/ACVRL1/HMOX1/GAS6/ATP6AP2/RENBP/ID2	13
C1QA+ Macrophages	BP	GO:0002828	regulation of type 2 immune response	5/521	30/16071	0.0025581	0.0233973	CD74/CD81/IL18/CD86/NDFIP1	5
C1QA+ Macrophages	BP	GO:0010743	regulation of macrophage derived foam cell differentiation	5/521	30/16071	0.0025581	0.0233973	CETP/ITGAV/IL18/MSR1/NR1H3	5
C1QA+ Macrophages	BP	GO:0055094	response to lipoprotein particle	5/521	30/16071	0.0025581	0.0233973	APOE/CD81/FCER1G/TREM2/TLR4	5
C1QA+ Macrophages	BP	GO:0032371	regulation of sterol transport	7/521	58/16071	0.00259873	0.0236136	APOE/APOC1/CETP/LRP1/PLTP/TREM2/NR1H3	7
C1QA+ Macrophages	BP	GO:0032374	regulation of cholesterol transport	7/521	58/16071	0.00259873	0.0236136	APOE/APOC1/CETP/LRP1/PLTP/TREM2/NR1H3	7
C1QA+ Macrophages	MF	GO:0032934	sterol binding	7/521	58/16071	0.00259873	0.0236136	CD81/CETP/NPC2/OSBPL1A/SCARB2/NR1H3/OSBPL11	7
C1QA+ Macrophages	MF	GO:0042379	chemokine receptor binding	7/521	58/16071	0.00259873	0.0236136	CXCL12/CCL13/CXCL16/CCL8/STAT1/CCL18/CCL2	7
C1QA+ Macrophages	BP	GO:0045445	myoblast differentiation	8/521	74/16071	0.00266622	0.0241874	IGF1/RB1/ZFP36L1/IL18/DDX5/TCF7L2/DDX17/MEF2C	8
C1QA+ Macrophages	MF	GO:0017171	serine hydrolase activity	13/521	164/16071	0.00267898	0.0242635	CTSC/CPVL/CD5L/C2/CTSS/TPP1/DPP7/SCPEP1/PRCP/CTSA/CFD/MMP14/PLAU	13
C1QA+ Macrophages	BP	GO:1990778	protein localization to cell periphery	20/521	309/16071	0.00270852	0.0244912	DAB2/CD81/FCHO2/CLTC/ATP1B1/TNFRSF1A/ARL6IP5/EPB41L2/GOLGA4/LRP1/PRNP/EMP2/VAMP8/VAMP5/GAS6/TREM2/RHOQ/APPL1/EFR3A/MMP14	20
C1QA+ Macrophages	BP	GO:1990868	response to chemokine	9/521	91/16071	0.00273896	0.0246862	CXCL12/CMKLR1/CCL13/SH2B3/TREM2/CCL8/CCL18/CCR1/CCL2	9
C1QA+ Macrophages	BP	GO:1990869	cellular response to chemokine	9/521	91/16071	0.00273896	0.0246862	CXCL12/CMKLR1/CCL13/SH2B3/TREM2/CCL8/CCL18/CCR1/CCL2	9
C1QA+ Macrophages	BP	GO:0072666	establishment of protein localization to vacuole	6/521	44/16071	0.00279586	0.0251582	NCOA4/LAMP2/SCARB2/M6PR/GNPTAB/VPS13C	6
C1QA+ Macrophages	BP	GO:0031343	positive regulation of cell killing	7/521	59/16071	0.00286797	0.0255501	HLA-DRB1/HLA-E/HLA-DRA/CD5L/TYROBP/HLA-B/LAMP1	7
C1QA+ Macrophages	BP	GO:0046686	response to cadmium ion	7/521	59/16071	0.00286797	0.0255501	CYBB/JUN/PRNP/HMOX1/CAT/MT2A/MT1G	7
C1QA+ Macrophages	BP	GO:0034104	negative regulation of tissue remodeling	4/521	19/16071	0.00287157	0.0255501	CST3/GPR137B/CD38/INPP5D	4
C1QA+ Macrophages	BP	GO:0034315	regulation of Arp2/3 complex-mediated actin nucleation	4/521	19/16071	0.00287157	0.0255501	CYFIP1/GMFG/CORO1B/FCHSD2	4
C1QA+ Macrophages	BP	GO:0035455	response to interferon-alpha	4/521	19/16071	0.00287157	0.0255501	AXL/BST2/GAS6/IFIT2	4
C1QA+ Macrophages	BP	GO:0035728	response to hepatocyte growth factor	4/521	19/16071	0.00287157	0.0255501	LGMN/NRP1/APPL2/APPL1	4
C1QA+ Macrophages	BP	GO:0046794	transport of virus	4/521	19/16071	0.00287157	0.0255501	CD209/SIGLEC1/BST2/EPS15	4
C1QA+ Macrophages	MF	GO:0016209	antioxidant activity	8/521	75/16071	0.00290195	0.0257791	APOE/LTC4S/MGST2/SESN1/PRDX1/CLIC2/TP53INP1/CAT	8
C1QA+ Macrophages	BP	GO:0034367	protein-containing complex remodeling	5/521	31/16071	0.00297001	0.0263417	APOE/APOC1/CETP/PLA2G7/PLTP	5
C1QA+ Macrophages	BP	GO:1901215	negative regulation of neuron death	14/521	186/16071	0.00301389	0.0266883	LGMN/GRN/APOE/AXL/SNX6/NRP1/NAIP/LRP1/PPT1/HMOX1/MEF2C/CD200R1/ATG7/CCL2	14
C1QA+ Macrophages	BP	GO:0009636	response to toxic substance	16/521	227/16071	0.00305379	0.0269986	APOE/EPHX1/SCN1B/LTC4S/SLC7A8/MGST2/AKR1A1/SESN1/PRDX1/CLIC2/TP53INP1/ALDH1A1/CAT/AHR/MT2A/MT1G	16
C1QA+ Macrophages	MF	GO:0008009	chemokine activity	6/521	45/16071	0.00313937	0.0276672	CXCL12/CCL13/CXCL16/CCL8/CCL18/CCL2	6
C1QA+ Macrophages	BP	GO:0043300	regulation of leukocyte degranulation	6/521	45/16071	0.00313937	0.0276672	CD84/VAMP8/LGALS9/HMOX1/LAMP1/NCKAP1L	6
C1QA+ Macrophages	BP	GO:0006879	cellular iron ion homeostasis	7/521	60/16071	0.00315807	0.027788	SLC40A1/NCOA4/HMOX1/ATP6AP1/NDFIP1/CYBRD1/ISCU	7
C1QA+ Macrophages	MF	GO:0004896	cytokine receptor activity	9/521	93/16071	0.0031759	0.0279007	CD74/CD4/GFRA2/EBI3/CMKLR1/IL10RA/IFNGR1/IL6ST/CCR1	9
C1QA+ Macrophages	BP	GO:0030217	T cell differentiation	17/521	249/16071	0.00319794	0.0280501	CD74/FGL2/HLA-DRB1/CD4/HLA-DRA/MAFB/CD28/FCER1G/HLA-DOA/ZFP36L1/IL18/LGALS9/NCKAP1L/CR1/CD86/TGFBR2/RUNX1	17
C1QA+ Macrophages	BP	GO:0032970	regulation of actin filament-based process	22/521	358/16071	0.00321874	0.0281881	TMSB4X/CSF1R/CXCL12/RHOB/NRP1/BST2/CAPZB/LRP1/FSCN1/NCK1/AKAP9/NCKAP1L/ARPIN/MTSS1/CYFIP1/GMFG/CORO1B/DSC2/RHOQ/FCHSD2/BIN1/TGFBR1	22
C1QA+ Macrophages	BP	GO:0048871	multicellular organismal homeostasis	27/521	473/16071	0.00329516	0.0288119	SLC40A1/LIPA/CSF1R/GATM/PDGFC/CMKLR1/TPP1/PDK4/AKR1B1/DRAM2/PRKACB/RB1/PRCP/IL18/APPL2/PRDX1/PECAM1/ATP6AP1/GPR137B/NR1H3/UCP2/ALDH1A1/ACP5/CD38/TLR4/INPP5D/GADD45G	27
C1QA+ Macrophages	CC	GO:0031252	cell leading edge	24/521	404/16071	0.00330828	0.0288813	DST/AIF1/FRMD4B/ITGAV/CAPZB/ITSN1/SNX5/FSCN1/SAMSN1/APPL2/WLS/SNX2/PLEKHA1/ATP6AP2/ARPIN/MTSS1/PTPRJ/CYFIP1/CORO1B/PLXND1/APPL1/TLR4/AAK1/CTNND1	24
C1QA+ Macrophages	BP	GO:0071559	response to transforming growth factor beta	16/521	229/16071	0.0033292	0.0290183	DAB2/SPRED1/SNX6/JUN/ZFP36L1/ZFHX3/APPL2/ACVRL1/ADAM9/ITGB5/HSPA5/MEF2C/APPL1/TGFBR2/ENG/TGFBR1	16
C1QA+ Macrophages	BP	GO:0030301	cholesterol transport	9/521	94/16071	0.00341402	0.0291971	APOE/APOC1/CETP/NPC2/LRP1/PLTP/MSR1/TREM2/NR1H3	9
C1QA+ Macrophages	BP	GO:0032692	negative regulation of interleukin-1 production	5/521	32/16071	0.00342774	0.0291971	IGF1/GAS6/TREM2/ACP5/CD33	5
C1QA+ Macrophages	BP	GO:0071402	cellular response to lipoprotein particle stimulus	5/521	32/16071	0.00342774	0.0291971	APOE/CD81/FCER1G/TREM2/TLR4	5
C1QA+ Macrophages	BP	GO:0002887	negative regulation of myeloid leukocyte mediated immunity	3/521	10/16071	0.00342847	0.0291971	CD84/LGALS9/HMOX1	3
C1QA+ Macrophages	MF	GO:0008239	dipeptidyl-peptidase activity	3/521	10/16071	0.00342847	0.0291971	CTSC/DPP7/PRCP	3
C1QA+ Macrophages	MF	GO:0017002	activin-activated receptor activity	3/521	10/16071	0.00342847	0.0291971	ACVRL1/TGFBR2/TGFBR1	3
C1QA+ Macrophages	BP	GO:0033327	Leydig cell differentiation	3/521	10/16071	0.00342847	0.0291971	SGPL1/CCND1/PLEKHA1	3
C1QA+ Macrophages	MF	GO:0034713	type I transforming growth factor beta receptor binding	3/521	10/16071	0.00342847	0.0291971	SNX6/TGFBR2/ENG	3
C1QA+ Macrophages	MF	GO:0035612	AP-2 adaptor complex binding	3/521	10/16071	0.00342847	0.0291971	BMP2K/AAK1/LMBRD1	3
C1QA+ Macrophages	BP	GO:0044650	adhesion of symbiont to host cell	3/521	10/16071	0.00342847	0.0291971	CD209/CD81/GAS6	3
C1QA+ Macrophages	BP	GO:0051481	negative regulation of cytosolic calcium ion concentration	3/521	10/16071	0.00342847	0.0291971	LRP1/SLC8A1/GTF2I	3
C1QA+ Macrophages	BP	GO:0060368	regulation of Fc receptor mediated stimulatory signaling pathway	3/521	10/16071	0.00342847	0.0291971	APPL2/PTPRJ/APPL1	3
C1QA+ Macrophages	BP	GO:0070391	response to lipoteichoic acid	3/521	10/16071	0.00342847	0.0291971	CD14/TREM2/TLR4	3
C1QA+ Macrophages	BP	GO:0071223	cellular response to lipoteichoic acid	3/521	10/16071	0.00342847	0.0291971	CD14/TREM2/TLR4	3
C1QA+ Macrophages	BP	GO:2000425	regulation of apoptotic cell clearance	3/521	10/16071	0.00342847	0.0291971	C2/TREM2/CCL2	3
C1QA+ Macrophages	BP	GO:0032623	interleukin-2 production	7/521	61/16071	0.00347006	0.0294082	CD4/CD28/PRNP/CR1/CD86/VSIG4/RUNX1	7
C1QA+ Macrophages	BP	GO:0032663	regulation of interleukin-2 production	7/521	61/16071	0.00347006	0.0294082	CD4/CD28/PRNP/CR1/CD86/VSIG4/RUNX1	7
C1QA+ Macrophages	BP	GO:0060411	cardiac septum morphogenesis	7/521	61/16071	0.00347006	0.0294082	NRP1/HES1/DHRS3/TGFBR2/ENG/NRP2/TGFBR1	7
C1QA+ Macrophages	BP	GO:0097305	response to alcohol	16/521	230/16071	0.0034744	0.0294082	VCAM1/CD14/CYBB/CYBA/KLF2/ITPR2/TBXAS1/CCND1/TP53INP1/P2RY6/CAT/AHR/TGFBR2/GNG2/ADCY7/TGFBR1	16
C1QA+ Macrophages	BP	GO:0002577	regulation of antigen processing and presentation	4/521	20/16071	0.00349858	0.0295678	CD74/FGL2/HLA-DOA/TREM2	4
C1QA+ Macrophages	BP	GO:0038066	p38MAPK cascade	6/521	46/16071	0.00351339	0.029603	SASH1/ZFP36L1/LGALS9/TREM2/GADD45B/GADD45G	6
C1QA+ Macrophages	BP	GO:0052372	modulation by symbiont of entry into host	6/521	46/16071	0.00351339	0.029603	CD74/HLA-DRB1/CD4/ITGAV/LGALS9/TRIM14	6
C1QA+ Macrophages	BP	GO:0007219	Notch signaling pathway	12/521	150/16071	0.00356977	0.0299871	BMP2K/HES1/CFD/IFT74/CEBPA/MMP14/IL6ST/TGFBR2/EGFL7/AAK1/EPN1/APH1A	12
C1QA+ Macrophages	BP	GO:0046631	alpha-beta T cell activation	12/521	150/16071	0.00356977	0.0299871	HLA-DRB1/HLA-E/CD81/HLA-DRA/EBI3/CD28/IL18/LGALS9/NCKAP1L/CD86/TGFBR2/RUNX1	12
C1QA+ Macrophages	BP	GO:0050714	positive regulation of protein secretion	11/521	131/16071	0.00357932	0.030022	IGF1/HLA-DRB1/FRMD4A/LRP1/WLS/TREM2/ADAM9/CD38/TCF7L2/CD33/TLR4	11
C1QA+ Macrophages	BP	GO:0032414	positive regulation of ion transmembrane transporter activity	9/521	95/16071	0.00366596	0.0307024	TMSB4X/CTSS/CALM2/ATP1B1/TREM2/AKAP9/VMP1/P2RY6/CCL2	9
C1QA+ Macrophages	BP	GO:0007596	blood coagulation	15/521	211/16071	0.00374862	0.0313475	APOE/AXL/CD59/F13A1/MERTK/RAP2B/FCER1G/SERPING1/ENTPD1/SH2B3/GAS6/TLR4/IL6ST/PLAU/CD40	15
C1QA+ Macrophages	MF	GO:0019838	growth factor binding	11/521	132/16071	0.003794	0.0316318	A2M/NRP1/ITGAV/IL10RA/ACVRL1/IGFBP4/IL6ST/TGFBR2/ENG/NRP2/TGFBR1	11
C1QA+ Macrophages	BP	GO:0070555	response to interleukin-1	11/521	132/16071	0.003794	0.0316318	HNMT/CCL13/CYBA/KLF2/LGALS9/CCL8/CD38/CCL18/SIRPA/CCL2/CD40	11
C1QA+ Macrophages	BP	GO:0019722	calcium-mediated signaling	14/521	191/16071	0.00382672	0.0318569	VCAM1/IGF1/CD4/MCOLN1/CALM2/CMKLR1/ATP1B1/PRNP/NFATC2/TREM2/CLIC2/SLC8A1/PTPRJ/CCR1	14
C1QA+ Macrophages	BP	GO:0000768	syncytium formation by plasma membrane fusion	6/521	47/16071	0.00391954	0.0324112	CD81/TYROBP/CD53/NFATC2/TREM2/ADAM9	6
C1QA+ Macrophages	BP	GO:0140253	cell-cell fusion	6/521	47/16071	0.00391954	0.0324112	CD81/TYROBP/CD53/NFATC2/TREM2/ADAM9	6
C1QA+ Macrophages	BP	GO:1902743	regulation of lamellipodium organization	6/521	47/16071	0.00391954	0.0324112	ENPP2/CAPZB/FSCN1/ARPIN/CYFIP1/CORO1B	6
C1QA+ Macrophages	BP	GO:0002347	response to tumor cell	5/521	33/16071	0.00393403	0.0324112	HLA-DRB1/TXNIP/HNMT/DAPK1/AHR	5
C1QA+ Macrophages	MF	GO:0042287	MHC protein binding	5/521	33/16071	0.00393403	0.0324112	CD74/HLA-E/CD4/CD81/TAPBP	5
C1QA+ Macrophages	BP	GO:0071276	cellular response to cadmium ion	5/521	33/16071	0.00393403	0.0324112	CYBB/JUN/HMOX1/MT2A/MT1G	5
C1QA+ Macrophages	BP	GO:1990266	neutrophil migration	10/521	114/16071	0.00393411	0.0324112	CD74/CCL13/C3AR1/FCER1G/CCL8/SLAMF8/PECAM1/NCKAP1L/CCL18/CCL2	10
C1QA+ Macrophages	BP	GO:0002709	regulation of T cell mediated immunity	8/521	79/16071	0.00401131	0.0329496	HLA-DRB1/HLA-E/CD81/HLA-DRA/HLA-B/IL18/NCKAP1L/AHR	8
C1QA+ Macrophages	BP	GO:0019915	lipid storage	8/521	79/16071	0.00401131	0.0329496	APOE/ITGAV/NRIP1/MSR1/TREM2/GM2A/NR1H3/OSBPL11	8
C1QA+ Macrophages	CC	GO:0001726	ruffle	13/521	172/16071	0.00403563	0.0331005	AIF1/FRMD4B/ITGAV/SNX5/FSCN1/SAMSN1/APPL2/PLEKHA1/MTSS1/PTPRJ/CYFIP1/APPL1/TLR4	13
C1QA+ Macrophages	CC	GO:0005769	early endosome	22/521	365/16071	0.00405257	0.0331905	VCAM1/PLD3/APOE/HLA-E/CD4/HLA-DRA/SNX6/SIGLEC1/RHOB/NRP1/LRP1/HLA-B/SNX5/VAMP8/APPL2/WLS/SNX2/APPL1/TLR4/EPS15/RAB32/APH1A	22
C1QA+ Macrophages	BP	GO:0009615	response to virus	20/521	321/16071	0.00416211	0.0338107	FGL2/CXCL12/RNASE6/BST2/SAMHD1/NPC2/UNC93B1/VAMP8/IFI16/LGALS9/IFNGR1/CCL8/STAT1/TLR8/DDX17/IFI44L/ATG7/IFIT1/IFIT2/CD40	20
C1QA+ Macrophages	BP	GO:0048844	artery morphogenesis	7/521	63/16071	0.00416386	0.0338107	APOE/NRP1/LRP1/HES1/ACVRL1/ENG/TGFBR1	7
C1QA+ Macrophages	BP	GO:0071677	positive regulation of mononuclear cell migration	7/521	63/16071	0.00416386	0.0338107	LGMN/CXCL12/AIF1/PLA2G7/LGALS9/GAS6/CCR1	7
C1QA+ Macrophages	BP	GO:0009991	response to extracellular stimulus	26/521	458/16071	0.00418041	0.0338107	VCAM1/FOLR2/APOE/AXL/C2/CYBB/AIF1/SESN3/LAMP2/JUN/PDK4/CYBA/IFI16/APPL2/SESN1/HMOX1/GAS6/CCND1/SLC8A1/STAT1/UCP2/HSPA5/CAT/TGFBR2/ATG7/CD40	26
C1QA+ Macrophages	BP	GO:0050852	T cell receptor signaling pathway	10/521	115/16071	0.00418751	0.0338107	HLA-DRB1/CD81/HLA-DPB1/HLA-DQB1/CD28/PRNP/PTPRJ/TNFRSF21/THEMIS2/INPP5D	10
C1QA+ Macrophages	MF	GO:0001848	complement binding	4/521	21/16071	0.00421248	0.0338107	CD59/CD93/CR1/VSIG4	4
C1QA+ Macrophages	MF	GO:0019865	immunoglobulin binding	4/521	21/16071	0.00421248	0.0338107	FCGRT/FCGR3A/FCER1G/FCGR2A	4
C1QA+ Macrophages	BP	GO:0034755	iron ion transmembrane transport	4/521	21/16071	0.00421248	0.0338107	SLC40A1/MCOLN1/ABCC5/ISCU	4
C1QA+ Macrophages	BP	GO:0046337	phosphatidylethanolamine metabolic process	4/521	21/16071	0.00421248	0.0338107	CEPT1/PLA2G15/NAAA/ETNK1	4
C1QA+ Macrophages	BP	GO:0072677	eosinophil migration	4/521	21/16071	0.00421248	0.0338107	HRH1/CCL13/CCL8/CCL2	4
C1QA+ Macrophages	MF	GO:0120020	cholesterol transfer activity	4/521	21/16071	0.00421248	0.0338107	APOE/CETP/NPC2/PLTP	4
C1QA+ Macrophages	BP	GO:1902992	negative regulation of amyloid precursor protein catabolic process	4/521	21/16071	0.00421248	0.0338107	IGF1/APOE/PRNP/BIN1	4
C1QA+ Macrophages	BP	GO:1903306	negative regulation of regulated secretory pathway	4/521	21/16071	0.00421248	0.0338107	CD84/LGALS9/HMOX1/NCKAP1L	4
C1QA+ Macrophages	BP	GO:1903076	regulation of protein localization to plasma membrane	9/521	97/16071	0.00421342	0.0338107	DAB2/CLTC/LRP1/PRNP/VAMP8/TREM2/RHOQ/APPL1/MMP14	9
C1QA+ Macrophages	BP	GO:0050817	coagulation	15/521	214/16071	0.00427412	0.0342484	APOE/AXL/CD59/F13A1/MERTK/RAP2B/FCER1G/SERPING1/ENTPD1/SH2B3/GAS6/TLR4/IL6ST/PLAU/CD40	15
C1QA+ Macrophages	BP	GO:0032956	regulation of actin cytoskeleton organization	20/521	322/16071	0.00430799	0.0344702	TMSB4X/CSF1R/CXCL12/RHOB/NRP1/BST2/CAPZB/LRP1/FSCN1/NCK1/NCKAP1L/ARPIN/MTSS1/CYFIP1/GMFG/CORO1B/RHOQ/FCHSD2/BIN1/TGFBR1	20
C1QA+ Macrophages	BP	GO:0045861	negative regulation of proteolysis	19/521	300/16071	0.00432479	0.0345548	A2M/CTSZ/BST2/NAIP/TIMP2/CST3/HERPUD1/LRP1/PRNP/SERPING1/IFI16/RARRES1/GAS6/PEBP1/CR1/NR1H3/SERPINB6/RENBP/BIN1	19
C1QA+ Macrophages	BP	GO:0046850	regulation of bone remodeling	6/521	48/16071	0.00435943	0.0347817	CSF1R/PDK4/ATP6AP1/GPR137B/CD38/INPP5D	6
C1QA+ Macrophages	BP	GO:0007179	transforming growth factor beta receptor signaling pathway	13/521	174/16071	0.00444962	0.0354164	DAB2/SPRED1/SNX6/JUN/APPL2/ACVRL1/ADAM9/ITGB5/HSPA5/APPL1/TGFBR2/ENG/TGFBR1	13
C1QA+ Macrophages	BP	GO:1904375	regulation of protein localization to cell periphery	10/521	116/16071	0.00445363	0.0354164	DAB2/CLTC/EPB41L2/LRP1/PRNP/VAMP8/TREM2/RHOQ/APPL1/MMP14	10
C1QA+ Macrophages	BP	GO:0031346	positive regulation of cell projection organization	20/521	323/16071	0.0044581	0.0354164	GRN/APOE/CXCL12/ENPP2/NRP1/SCN1B/GOLGA4/FEZ1/LRP1/FSCN1/SCARB2/NCK1/SETX/CYFIP1/CORO1B/PLXND1/HSPA5/RHOQ/TMEM106B/TGFBR1	20
C1QA+ Macrophages	BP	GO:0051592	response to calcium ion	11/521	135/16071	0.00450037	0.0356886	LGMN/MCOLN1/KCNMA1/CALM2/TXNIP/SUCNR1/CCND1/ADAM9/HSPA5/MEF2C/ANXA7	11
C1QA+ Macrophages	BP	GO:0035710	CD4-positive, alpha-beta T cell activation	9/521	98/16071	0.00451006	0.0356886	HLA-DRB1/CD81/HLA-DRA/IL18/LGALS9/NCKAP1L/CD86/TGFBR2/RUNX1	9
C1QA+ Macrophages	CC	GO:0002116	semaphorin receptor complex	3/521	11/16071	0.00460147	0.0356886	NRP1/PLXND1/NRP2	3
C1QA+ Macrophages	BP	GO:0002863	positive regulation of inflammatory response to antigenic stimulus	3/521	11/16071	0.00460147	0.0356886	HLA-E/CD81/CD28	3
C1QA+ Macrophages	BP	GO:0003093	regulation of glomerular filtration	3/521	11/16071	0.00460147	0.0356886	CYBA/EMP2/GAS6	3
C1QA+ Macrophages	MF	GO:0015929	hexosaminidase activity	3/521	11/16071	0.00460147	0.0356886	HEXA/GM2A/NAGA	3
C1QA+ Macrophages	BP	GO:0034350	regulation of glial cell apoptotic process	3/521	11/16071	0.00460147	0.0356886	GAS6/TREM2/CCL2	3
C1QA+ Macrophages	BP	GO:0035739	CD4-positive, alpha-beta T cell proliferation	3/521	11/16071	0.00460147	0.0356886	CD81/LGALS9/TGFBR2	3
C1QA+ Macrophages	BP	GO:0042167	heme catabolic process	3/521	11/16071	0.00460147	0.0356886	SLCO2B1/BLVRA/HMOX1	3
C1QA+ Macrophages	MF	GO:0042608	T cell receptor binding	3/521	11/16071	0.00460147	0.0356886	HLA-DRB1/HLA-E/HLA-DRA	3
C1QA+ Macrophages	CC	GO:0043020	NADPH oxidase complex	3/521	11/16071	0.00460147	0.0356886	CYBB/CYBA/NCF4	3
C1QA+ Macrophages	CC	GO:0044754	autolysosome	3/521	11/16071	0.00460147	0.0356886	NCOA4/LAMP2/LAMP1	3
C1QA+ Macrophages	BP	GO:0046149	pigment catabolic process	3/521	11/16071	0.00460147	0.0356886	SLCO2B1/BLVRA/HMOX1	3
C1QA+ Macrophages	BP	GO:1904262	negative regulation of TORC1 signaling	3/521	11/16071	0.00460147	0.0356886	SESN3/SESN1/ATM	3
C1QA+ Macrophages	BP	GO:2000343	positive regulation of chemokine (C-X-C motif) ligand 2 production	3/521	11/16071	0.00460147	0.0356886	CD74/LRP1/TLR4	3
C1QA+ Macrophages	BP	GO:2000392	regulation of lamellipodium morphogenesis	3/521	11/16071	0.00460147	0.0356886	ENPP2/ARPIN/CORO1B	3
C1QA+ Macrophages	BP	GO:2000561	regulation of CD4-positive, alpha-beta T cell proliferation	3/521	11/16071	0.00460147	0.0356886	CD81/LGALS9/TGFBR2	3
C1QA+ Macrophages	BP	GO:0006949	syncytium formation	6/521	49/16071	0.0048347	0.0373413	CD81/TYROBP/CD53/NFATC2/TREM2/ADAM9	6
C1QA+ Macrophages	MF	GO:0015485	cholesterol binding	6/521	49/16071	0.0048347	0.0373413	CD81/CETP/NPC2/OSBPL1A/SCARB2/NR1H3	6
C1QA+ Macrophages	BP	GO:0071320	cellular response to cAMP	6/521	49/16071	0.0048347	0.0373413	ZFP36L1/ITPR2/AKAP9/SLC8A1/HSPA5/AHR	6
C1QA+ Macrophages	BP	GO:0098739	import across plasma membrane	12/521	156/16071	0.00489148	0.0377275	FOLR2/ATP1B1/ARL6IP5/SLC7A8/SLC12A5/PRNP/SLC15A3/SLC9A9/SLC8A1/LRRC8C/SLC1A3/ISCU	12
C1QA+ Macrophages	BP	GO:0034599	cellular response to oxidative stress	17/521	260/16071	0.00493972	0.0380468	AXL/RHOB/AIF1/JUN/ARL6IP5/KLF2/ETV5/PRDX1/HMOX1/TREM2/PLEKHA1/SETX/DAPK1/TP53INP1/SIRPA/TLR4/ATG7	17
C1QA+ Macrophages	CC	GO:0031093	platelet alpha granule lumen	7/521	65/16071	0.00495785	0.0380809	A2M/IGF1/TMSB4X/F13A1/SERPING1/CFD/GAS6	7
C1QA+ Macrophages	BP	GO:0055117	regulation of cardiac muscle contraction	7/521	65/16071	0.00495785	0.0380809	CALM2/ATP1B1/CLIC2/AKAP9/SLC8A1/DSC2/BIN1	7
C1QA+ Macrophages	BP	GO:0003148	outflow tract septum morphogenesis	4/521	22/16071	0.00501853	0.0384359	NRP1/TGFBR2/ENG/NRP2	4
C1QA+ Macrophages	MF	GO:0120015	sterol transfer activity	4/521	22/16071	0.00501853	0.0384359	APOE/CETP/NPC2/PLTP	4
C1QA+ Macrophages	BP	GO:0045666	positive regulation of neuron differentiation	8/521	82/16071	0.00503862	0.0384359	CXCL12/TIMP2/TCF4/FEZ1/MMD/ETV5/MEF2C/TCF12	8
C1QA+ Macrophages	BP	GO:0097306	cellular response to alcohol	8/521	82/16071	0.00503862	0.0384359	CYBB/KLF2/ITPR2/TP53INP1/P2RY6/AHR/GNG2/ADCY7	8
C1QA+ Macrophages	BP	GO:0097581	lamellipodium organization	8/521	82/16071	0.00503862	0.0384359	ENPP2/CAPZB/FSCN1/NCK1/SNX2/ARPIN/CYFIP1/CORO1B	8
C1QA+ Macrophages	BP	GO:0001914	regulation of T cell mediated cytotoxicity	5/521	35/16071	0.00510322	0.0387691	HLA-DRB1/HLA-E/HLA-DRA/HLA-B/NCKAP1L	5
C1QA+ Macrophages	BP	GO:0042092	type 2 immune response	5/521	35/16071	0.00510322	0.0387691	CD74/CD81/IL18/CD86/NDFIP1	5
C1QA+ Macrophages	BP	GO:0042119	neutrophil activation	5/521	35/16071	0.00510322	0.0387691	DNASE1L3/GRN/TYROBP/FCER1G/IL18	5
C1QA+ Macrophages	CC	GO:0031901	early endosome membrane	12/521	157/16071	0.0051455	0.039037	PLD3/HLA-E/HLA-DRA/SNX6/HLA-B/SNX5/VAMP8/APPL2/WLS/SNX2/APPL1/EPS15	12
C1QA+ Macrophages	BP	GO:0045927	positive regulation of growth	15/521	219/16071	0.00528237	0.0400208	IGF1/CXCL12/NRP1/CYBA/GOLGA4/LRP1/CXCL16/DNPH1/CYFIP1/CD38/MEF2C/MMP14/TGFBR2/ITSN2/TGFBR1	15
C1QA+ Macrophages	BP	GO:1901654	response to ketone	13/521	178/16071	0.00538022	0.0407067	CYBB/NCOA4/TXNIP/AKR1B1/CYBA/KLF2/GAS6/CCND1/NR1H3/P2RY6/CD38/AHR/GNG2	13
C1QA+ Macrophages	BP	GO:0044057	regulation of system process	27/521	491/16071	0.00541813	0.0409378	CTSC/IGF1/APOE/KCNMA1/HRH1/CALM2/AIF1/ATP1B1/TNFRSF1A/SCN1B/GAA/CYBA/EMP2/SNX5/TBXAS1/ADORA3/GAS6/CLIC2/AKAP9/SLC8A1/NR1H3/CD38/DSC2/TNFRSF21/IL6ST/DICER1/BIN1	27
C1QA+ Macrophages	BP	GO:0007160	cell-matrix adhesion	15/521	220/16071	0.00550544	0.041541	VCAM1/SIGLEC1/NRP1/ITGAV/LRP1/EMP2/UTRN/CD63/ACVRL1/ADAM9/PTPRJ/ITGB5/MMP14/LYVE1/PLAU	15
C1QA+ Macrophages	BP	GO:0001933	negative regulation of protein phosphorylation	19/521	307/16071	0.00552334	0.0416196	APOE/GFRA2/SPRED1/SNX6/CALM2/RB1/LRP1/PRNP/SH2B3/SAMSN1/PARP14/NCK1/SLC8A1/CEBPA/PTPRJ/SIRPA/ENG/PDCD4/GADD45B	19
C1QA+ Macrophages	BP	GO:0051047	positive regulation of secretion	18/521	285/16071	0.00555263	0.0417838	IGF1/HLA-DRB1/CXCL12/FRMD4A/CYBA/ITSN1/LRP1/SNX5/VAMP8/WLS/TREM2/LAMP1/ADAM9/ATP6AP1/CD38/TCF7L2/CD33/TLR4	18
C1QA+ Macrophages	BP	GO:0031099	regeneration	13/521	179/16071	0.00563564	0.0422939	IGF1/GRN/CXCL12/AXL/CD81/LRP1/HMOX1/GAS6/CCND1/UCP2/NINJ1/TGFBR2/RUNX1	13
C1QA+ Macrophages	BP	GO:0050679	positive regulation of epithelial cell proliferation	13/521	179/16071	0.00563564	0.0422939	IGF1/GRN/CXCL12/NRP1/CYBA/TGFA/ACVRL1/HMOX1/CCND1/TCF7L2/EGFL7/NRP2/TGFBR1	13
C1QA+ Macrophages	BP	GO:0042742	defense response to bacterium	16/521	242/16071	0.00566147	0.0424305	STAB1/GRN/MPEG1/HLA-E/CD4/RNASE6/NAIP/TNFRSF1A/CYBA/FCER1G/TREM2/SLAMF8/IRF8/ACP5/TLR4/GBP4	16
C1QA+ Macrophages	MF	GO:0043178	alcohol binding	8/521	84/16071	0.00582783	0.0431402	CD81/CETP/ADAP2/NPC2/ITPR2/OSBPL1A/SCARB2/NR1H3	8
C1QA+ Macrophages	BP	GO:0046849	bone remodeling	8/521	84/16071	0.00582783	0.0431402	CSF1R/TPP1/PDK4/ATP6AP1/GPR137B/ACP5/CD38/INPP5D	8
C1QA+ Macrophages	BP	GO:0046470	phosphatidylcholine metabolic process	7/521	67/16071	0.0058606	0.0431402	APOC1/CETP/ENPP2/PLA2G7/CEPT1/PLA2G15/NR1H3	7
C1QA+ Macrophages	BP	GO:0002711	positive regulation of T cell mediated immunity	6/521	51/16071	0.00589783	0.0431402	HLA-DRB1/HLA-E/CD81/HLA-DRA/HLA-B/IL18	6
C1QA+ Macrophages	BP	GO:0006826	iron ion transport	6/521	51/16071	0.00589783	0.0431402	SLC40A1/MCOLN1/ABCC5/CLTC/CYBRD1/ISCU	6
C1QA+ Macrophages	BP	GO:0106106	cold-induced thermogenesis	11/521	140/16071	0.00590613	0.0431402	GATM/PDGFC/CMKLR1/RB1/IL18/APPL2/NR1H3/UCP2/ALDH1A1/TLR4/GADD45G	11
C1QA+ Macrophages	BP	GO:0120161	regulation of cold-induced thermogenesis	11/521	140/16071	0.00590613	0.0431402	GATM/PDGFC/CMKLR1/RB1/IL18/APPL2/NR1H3/UCP2/ALDH1A1/TLR4/GADD45G	11
C1QA+ Macrophages	BP	GO:0003081	regulation of systemic arterial blood pressure by renin-angiotensin	4/521	23/16071	0.00592179	0.0431402	CTSZ/CYBA/SUCNR1/ATP6AP2	4
C1QA+ Macrophages	BP	GO:1903055	positive regulation of extracellular matrix organization	4/521	23/16071	0.00592179	0.0431402	RB1/FSCN1/COLGALT1/RUNX1	4
C1QA+ Macrophages	BP	GO:0002679	respiratory burst involved in defense response	3/521	12/16071	0.00598889	0.0431402	GRN/TREM2/SLAMF8	3
C1QA+ Macrophages	BP	GO:0006787	porphyrin-containing compound catabolic process	3/521	12/16071	0.00598889	0.0431402	SLCO2B1/BLVRA/HMOX1	3
C1QA+ Macrophages	MF	GO:0008429	phosphatidylethanolamine binding	3/521	12/16071	0.00598889	0.0431402	PLTP/TREM2/PEBP1	3
C1QA+ Macrophages	BP	GO:0010745	negative regulation of macrophage derived foam cell differentiation	3/521	12/16071	0.00598889	0.0431402	CETP/ITGAV/NR1H3	3
C1QA+ Macrophages	MF	GO:0017154	semaphorin receptor activity	3/521	12/16071	0.00598889	0.0431402	NRP1/PLXND1/NRP2	3
C1QA+ Macrophages	CC	GO:0018995	host cellular component	3/521	12/16071	0.00598889	0.0431402	CD209/AXL/IFIT1	3
C1QA+ Macrophages	CC	GO:0030904	retromer complex	3/521	12/16071	0.00598889	0.0431402	SNX6/SNX5/SNX2	3
C1QA+ Macrophages	CC	GO:0032009	early phagosome	3/521	12/16071	0.00598889	0.0431402	UNC93B1/APPL2/APPL1	3
C1QA+ Macrophages	BP	GO:0032490	detection of molecule of bacterial origin	3/521	12/16071	0.00598889	0.0431402	LY96/TREM2/TLR4	3
C1QA+ Macrophages	BP	GO:0032700	negative regulation of interleukin-17 production	3/521	12/16071	0.00598889	0.0431402	PRNP/NCKAP1L/TLR4	3
C1QA+ Macrophages	BP	GO:0032736	positive regulation of interleukin-13 production	3/521	12/16071	0.00598889	0.0431402	HLA-E/IL18/LGALS9	3
C1QA+ Macrophages	BP	GO:0033004	negative regulation of mast cell activation	3/521	12/16071	0.00598889	0.0431402	CD84/LGALS9/HMOX1	3
C1QA+ Macrophages	BP	GO:0033015	tetrapyrrole catabolic process	3/521	12/16071	0.00598889	0.0431402	SLCO2B1/BLVRA/HMOX1	3
C1QA+ Macrophages	CC	GO:0034362	low-density lipoprotein particle	3/521	12/16071	0.00598889	0.0431402	APOE/PLA2G7/MSR1	3
C1QA+ Macrophages	BP	GO:0042117	monocyte activation	3/521	12/16071	0.00598889	0.0431402	ADAM9/CD33/MT1G	3
C1QA+ Macrophages	BP	GO:0043380	regulation of memory T cell differentiation	3/521	12/16071	0.00598889	0.0431402	FGL2/HLA-DRB1/HLA-DRA	3
C1QA+ Macrophages	CC	GO:0043657	host cell	3/521	12/16071	0.00598889	0.0431402	CD209/AXL/IFIT1	3
C1QA+ Macrophages	BP	GO:0044406	adhesion of symbiont to host	3/521	12/16071	0.00598889	0.0431402	CD209/CD81/GAS6	3
C1QA+ Macrophages	BP	GO:0110096	cellular response to aldehyde	3/521	12/16071	0.00598889	0.0431402	AKR1B1/AKR1A1/ALDH1A1	3
C1QA+ Macrophages	BP	GO:1900272	negative regulation of long-term synaptic potentiation	3/521	12/16071	0.00598889	0.0431402	APOE/TYROBP/PRNP	3
C1QA+ Macrophages	BP	GO:2000508	regulation of dendritic cell chemotaxis	3/521	12/16071	0.00598889	0.0431402	LGALS9/GAS6/SLAMF8	3
C1QA+ Macrophages	BP	GO:0071560	cellular response to transforming growth factor beta stimulus	15/521	223/16071	0.00622071	0.0447521	DAB2/SPRED1/SNX6/JUN/ZFP36L1/APPL2/ACVRL1/ADAM9/ITGB5/HSPA5/MEF2C/APPL1/TGFBR2/ENG/TGFBR1	15
C1QA+ Macrophages	BP	GO:1904019	epithelial cell apoptotic process	9/521	103/16071	0.00624489	0.044868	RB1/ZFP36L1/HMOX1/GAS6/TCF7L2/TGFBR2/PDCD4/CCL2/CD40	9
C1QA+ Macrophages	CC	GO:0005793	endoplasmic reticulum-Golgi intermediate compartment	10/521	122/16071	0.00634184	0.0453695	CTSC/CTSZ/CD59/TGFA/VMP1/GALNT1/ATP6AP1/TAPBP/HSPA5/DICER1	10
C1QA+ Macrophages	BP	GO:0019079	viral genome replication	10/521	122/16071	0.00634184	0.0453695	CD209/BST2/CD28/IFI16/GAS6/CCL8/STOM/DDX5/IFIT1/CCL2	10
C1QA+ Macrophages	BP	GO:0001894	tissue homeostasis	16/521	245/16071	0.00635435	0.0453695	LIPA/CSF1R/TPP1/PDK4/AKR1B1/DRAM2/RB1/PRDX1/PECAM1/ATP6AP1/GPR137B/ALDH1A1/ACP5/CD38/TLR4/INPP5D	16
C1QA+ Macrophages	BP	GO:0045685	regulation of glial cell differentiation	7/521	68/16071	0.00635549	0.0453695	HES1/TREM2/TNFRSF21/IL6ST/ID2/DICER1/BIN1	7
C1QA+ Macrophages	BP	GO:0061515	myeloid cell development	7/521	68/16071	0.00635549	0.0453695	TYROBP/KLF2/FLI1/SH2B3/NCKAP1L/ATP6AP1/PTBP3	7
C1QA+ Macrophages	BP	GO:0001912	positive regulation of leukocyte mediated cytotoxicity	6/521	52/16071	0.00648895	0.0461581	HLA-DRB1/HLA-E/HLA-DRA/TYROBP/HLA-B/LAMP1	6
C1QA+ Macrophages	BP	GO:0002861	regulation of inflammatory response to antigenic stimulus	5/521	37/16071	0.00649915	0.0461581	HLA-DRB1/HLA-E/CD81/CD28/TREM2	5
C1QA+ Macrophages	MF	GO:0048020	CCR chemokine receptor binding	5/521	37/16071	0.00649915	0.0461581	CCL13/CCL8/STAT1/CCL18/CCL2	5
C1QA+ Macrophages	BP	GO:0048246	macrophage chemotaxis	5/521	37/16071	0.00649915	0.0461581	CSF1R/CMKLR1/C3AR1/SLAMF8/CCL2	5
C1QA+ Macrophages	BP	GO:0009612	response to mechanical stimulus	14/521	203/16071	0.00651899	0.0462399	CXCL12/TXNIP/TNFRSF1A/JUN/CYBA/SLC8A1/STAT1/TLR8/SLC1A3/MMP14/TLR4/TGFBR2/ENG/CD40	14
C1QA+ Macrophages	BP	GO:0052547	regulation of peptidase activity	23/521	404/16071	0.00660726	0.0468063	A2M/LGMN/GRN/BST2/NAIP/TIMP2/CST3/ARL6IP5/HERPUD1/LRP1/PRNP/SERPING1/IFI16/LGALS9/RARRES1/GAS6/PEBP1/CR1/DAPK1/SERPINB6/RENBP/APH1A/BIN1	23
C1QA+ Macrophages	BP	GO:0003014	renal system process	9/521	104/16071	0.00664624	0.0470226	LGMN/KCNMA1/AKR1B1/CYBA/PRKACB/SUCNR1/EMP2/SNX5/GAS6	9
C1QA+ Macrophages	BP	GO:0030838	positive regulation of actin filament polymerization	8/521	86/16071	0.00670773	0.0472286	NCK1/NCKAP1L/ARPIN/CYFIP1/GMFG/CORO1B/FCHSD2/BIN1	8
C1QA+ Macrophages	BP	GO:0098869	cellular oxidant detoxification	8/521	86/16071	0.00670773	0.0472286	APOE/LTC4S/MGST2/SESN1/PRDX1/CLIC2/TP53INP1/CAT	8
C1QA+ Macrophages	BP	GO:0046683	response to organophosphorus	10/521	123/16071	0.00670933	0.0472286	JUN/ZFP36L1/ITPR2/AKAP9/SLC8A1/STAT1/HSP90B1/P2RY6/HSPA5/AHR	10
C1QA+ Macrophages	BP	GO:1903531	negative regulation of secretion by cell	10/521	123/16071	0.00670933	0.0472286	APOE/CD84/FRMD4A/TNFRSF1A/VAMP8/LGALS9/HMOX1/NCKAP1L/NR1H3/UCP2	10
C1QA+ Macrophages	BP	GO:0090066	regulation of anatomical structure size	26/521	476/16071	0.00683517	0.0480536	APOE/TMSB4X/CXCL12/NRP1/KCNMA1/HRH1/CAPZB/TMEM123/SCPEP1/GOLGA4/SLC12A5/LRP1/KLF2/TBXAS1/ARHGAP4/NCK1/SLC8A1/NCKAP1L/ARPIN/CYFIP1/GMFG/CORO1B/CD38/PIK3C2A/FCHSD2/BIN1	26
C1QA+ Macrophages	BP	GO:0031667	response to nutrient levels	24/521	429/16071	0.00690717	0.0483938	VCAM1/FOLR2/APOE/C2/CYBB/SESN3/LAMP2/JUN/PDK4/CYBA/IFI16/APPL2/SESN1/HMOX1/GAS6/CCND1/SLC8A1/STAT1/UCP2/HSPA5/CAT/TGFBR2/ATG7/CD40	24
C1QA+ Macrophages	BP	GO:0001911	negative regulation of leukocyte mediated cytotoxicity	4/521	24/16071	0.00692707	0.0483938	HLA-E/HLA-B/LGALS9/NCKAP1L	4
C1QA+ Macrophages	BP	GO:0003071	renal system process involved in regulation of systemic arterial blood pressure	4/521	24/16071	0.00692707	0.0483938	CYBA/SUCNR1/EMP2/GAS6	4
C1QA+ Macrophages	MF	GO:0038187	pattern recognition receptor activity	4/521	24/16071	0.00692707	0.0483938	CD14/LY96/TLR8/TLR4	4
C1QA+ Macrophages	BP	GO:0045672	positive regulation of osteoclast differentiation	4/521	24/16071	0.00692707	0.0483938	TYROBP/TREM2/ATP6AP1/CCR1	4
C1QA+ Macrophages	BP	GO:0055076	transition metal ion homeostasis	10/521	124/16071	0.00709313	0.0494917	SLC40A1/NCOA4/PRNP/HMOX1/ATP6AP1/NDFIP1/CYBRD1/ISCU/MT2A/MT1G	10
SPP1+ Macrophages	BP	GO:0071453	cellular response to oxygen levels	25/351	156/16071	5.49345e-15	2.69821e-11	ADAM8/RGCC/ERO1A/EGLN3/NDRG1/BNIP3/LMNA/BNIP3L/AK4/PGK1/VEGFA/HILPDA/ENO1/ATP6V1A/ATP6V1G1/EPAS1/CFLAR/EGR1/PDK1/EIF4EBP1/FOXO3/MDM2/HMOX1/ICAM1/FAM162A	25
SPP1+ Macrophages	BP	GO:0071456	cellular response to hypoxia	23/351	132/16071	1.06881e-14	2.69821e-11	ADAM8/RGCC/ERO1A/EGLN3/NDRG1/BNIP3/LMNA/BNIP3L/AK4/PGK1/VEGFA/HILPDA/ENO1/EPAS1/CFLAR/EGR1/PDK1/EIF4EBP1/FOXO3/MDM2/HMOX1/ICAM1/FAM162A	23
SPP1+ Macrophages	BP	GO:0036294	cellular response to decreased oxygen levels	23/351	142/16071	5.47231e-14	9.20989e-11	ADAM8/RGCC/ERO1A/EGLN3/NDRG1/BNIP3/LMNA/BNIP3L/AK4/PGK1/VEGFA/HILPDA/ENO1/EPAS1/CFLAR/EGR1/PDK1/EIF4EBP1/FOXO3/MDM2/HMOX1/ICAM1/FAM162A	23
SPP1+ Macrophages	BP	GO:0070482	response to oxygen levels	33/351	316/16071	8.55312e-14	1.04321e-10	SLC2A1/HK2/ADAM8/RGCC/ERO1A/EGLN3/NDRG1/ADM/BNIP3/LDHA/LMNA/BNIP3L/ANGPTL4/SOD2/AK4/PGK1/VEGFA/HILPDA/ENO1/ATP6V1A/ATP6V1G1/EPAS1/CFLAR/ANG/EGR1/PDK1/EIF4EBP1/NR4A2/FOXO3/MDM2/HMOX1/ICAM1/FAM162A	33
SPP1+ Macrophages	BP	GO:0001666	response to hypoxia	31/351	280/16071	1.03309e-13	1.04321e-10	SLC2A1/HK2/ADAM8/RGCC/ERO1A/EGLN3/NDRG1/ADM/BNIP3/LDHA/LMNA/BNIP3L/ANGPTL4/SOD2/AK4/PGK1/VEGFA/HILPDA/ENO1/EPAS1/CFLAR/ANG/EGR1/PDK1/EIF4EBP1/NR4A2/FOXO3/MDM2/HMOX1/ICAM1/FAM162A	31
SPP1+ Macrophages	BP	GO:0036293	response to decreased oxygen levels	31/351	294/16071	3.87418e-13	3.26012e-10	SLC2A1/HK2/ADAM8/RGCC/ERO1A/EGLN3/NDRG1/ADM/BNIP3/LDHA/LMNA/BNIP3L/ANGPTL4/SOD2/AK4/PGK1/VEGFA/HILPDA/ENO1/EPAS1/CFLAR/ANG/EGR1/PDK1/EIF4EBP1/NR4A2/FOXO3/MDM2/HMOX1/ICAM1/FAM162A	31
SPP1+ Macrophages	BP	GO:0071219	cellular response to molecule of bacterial origin	23/351	185/16071	1.61675e-11	1.16614e-08	VIM/CXCL3/CXCL8/ABCA1/CD36/CD68/NFKBIA/CXCL2/IL1B/SERPINE1/CXCL1/KMO/TNFAIP3/CCL3/ADAM9/CEBPB/TFPI/NR1H3/ZFP36/HAVCR2/FCGR2B/ICAM1/TNF	23
SPP1+ Macrophages	BP	GO:0071216	cellular response to biotic stimulus	24/351	209/16071	3.19139e-11	2.01417e-08	VIM/CXCL3/CXCL8/ABCA1/CD36/CD68/NFKBIA/CXCL2/IL1B/SERPINE1/CXCL1/KMO/TNFAIP3/CCL3/ADAM9/CEBPB/TFPI/NR1H3/ZFP36/HAVCR2/PPP1R15B/FCGR2B/ICAM1/TNF	24
SPP1+ Macrophages	BP	GO:0071222	cellular response to lipopolysaccharide	22/351	178/16071	5.0739e-11	2.84646e-08	VIM/CXCL3/CXCL8/ABCA1/CD36/CD68/NFKBIA/CXCL2/IL1B/SERPINE1/CXCL1/KMO/TNFAIP3/CCL3/ADAM9/CEBPB/TFPI/NR1H3/ZFP36/HAVCR2/ICAM1/TNF	22
SPP1+ Macrophages	BP	GO:0002237	response to molecule of bacterial origin	29/351	318/16071	8.19007e-11	4.13517e-08	VIM/ADM/CXCL3/CXCL8/ABCA1/CD36/CD68/NFKBIA/CXCL2/SOD2/ACP5/IL1B/SERPINE1/C5AR1/CXCL1/KMO/IFNAR1/TNFAIP3/CCL3/ADAM9/CEBPB/TFPI/NR1H3/IL18BP/ZFP36/HAVCR2/FCGR2B/ICAM1/TNF	29
SPP1+ Macrophages	BP	GO:0032496	response to lipopolysaccharide	28/351	305/16071	1.50574e-10	6.44519e-08	VIM/ADM/CXCL3/CXCL8/ABCA1/CD36/CD68/NFKBIA/CXCL2/SOD2/ACP5/IL1B/SERPINE1/C5AR1/CXCL1/KMO/IFNAR1/TNFAIP3/CCL3/ADAM9/CEBPB/TFPI/NR1H3/IL18BP/ZFP36/HAVCR2/ICAM1/TNF	28
SPP1+ Macrophages	BP	GO:0030335	positive regulation of cell migration	36/351	486/16071	1.53183e-10	6.44519e-08	GPNMB/ADAM8/LGALS3/SEMA3C/S100A11/CXCL8/ANXA1/MMP9/SOD2/IL1B/SERPINE1/VEGFA/C5AR1/NRP2/PLPP3/NR4A3/CCL3/RTN4/ADAM9/CXCL16/FLNA/SDCBP/PIK3CB/CCL20/GPI/CD99/MAP2K3/MDM2/HMOX1/IL6R/RDX/ITGAX/CSF1/ICAM1/TNF/HBEGF	36
SPP1+ Macrophages	BP	GO:0002685	regulation of leukocyte migration	22/351	198/16071	4.09234e-10	1.5894e-07	ADAM8/CD9/LGALS3/CXCL8/MIF/ANXA1/SERPINE1/VEGFA/C5AR1/DUSP1/CCL3/STK10/CCL20/MPP1/NBL1/CD99/HMOX1/IL6R/CSF1/CD300A/ICAM1/TNF	22
SPP1+ Macrophages	BP	GO:0006090	pyruvate metabolic process	16/351	100/16071	4.8604e-10	1.75287e-07	HK2/NUPR1/ALDOA/GAPDH/ENO2/LDHA/PGK1/TPI1/ENO1/NR4A3/SDS/MPC2/PKM/PDK1/GPI/PRKAG2	16
SPP1+ Macrophages	BP	GO:0050900	leukocyte migration	29/351	345/16071	5.6707e-10	1.90876e-07	ADAM8/CD9/LGALS3/CXCL3/CXCL8/MIF/ANXA1/CXCL2/MMP9/HSD3B7/SERPINE1/VEGFA/C5AR1/CXCL1/DUSP1/CCL3/STK10/GPR183/CXCL16/CCL20/MPP1/NBL1/CD99/HMOX1/IL6R/CSF1/CD300A/ICAM1/TNF	29
SPP1+ Macrophages	BP	GO:1905954	positive regulation of lipid localization	15/351	96/16071	2.40111e-09	7.57701e-07	SPP1/PLIN2/ABCA1/CD36/PLTP/NFKBIA/LPL/MSR1/ANXA2/IL1B/HILPDA/EEPD1/ABCG1/NR1H3/FABP3	15
SPP1+ Macrophages	BP	GO:1905952	regulation of lipid localization	18/351	146/16071	3.10949e-09	8.56642e-07	SPP1/PLIN2/ABCA1/APOC1/CD36/PLTP/NFKBIA/LPL/MSR1/ANXA2/IL1B/HILPDA/EEPD1/OSBPL8/ABCG1/NR1H3/FABP3/TNF	18
SPP1+ Macrophages	BP	GO:0009135	purine nucleoside diphosphate metabolic process	15/351	98/16071	3.22365e-09	8.56642e-07	HK2/NUPR1/ALDOA/GAPDH/ENO2/LDHA/AK4/PGK1/TPI1/ENO1/PKM/MPP1/GPI/GUK1/PRKAG2	15
SPP1+ Macrophages	BP	GO:0009179	purine ribonucleoside diphosphate metabolic process	15/351	98/16071	3.22365e-09	8.56642e-07	HK2/NUPR1/ALDOA/GAPDH/ENO2/LDHA/AK4/PGK1/TPI1/ENO1/PKM/MPP1/GPI/GUK1/PRKAG2	15
SPP1+ Macrophages	BP	GO:0097529	myeloid leukocyte migration	21/351	202/16071	3.48061e-09	8.7868e-07	ADAM8/CD9/LGALS3/CXCL3/CXCL8/MIF/ANXA1/CXCL2/SERPINE1/VEGFA/C5AR1/CXCL1/DUSP1/CCL3/CCL20/MPP1/NBL1/CD99/IL6R/CSF1/CD300A	21
SPP1+ Macrophages	BP	GO:0009185	ribonucleoside diphosphate metabolic process	15/351	101/16071	4.94714e-09	1.18943e-06	HK2/NUPR1/ALDOA/GAPDH/ENO2/LDHA/AK4/PGK1/TPI1/ENO1/PKM/MPP1/GPI/GUK1/PRKAG2	15
SPP1+ Macrophages	BP	GO:2001234	negative regulation of apoptotic signaling pathway	21/351	207/16071	5.41035e-09	1.24167e-06	LGALS3/MIF/LMNA/ZNF385A/PLAUR/MMP9/SOD2/CD44/IL1B/SERPINE1/ENO1/TNFAIP3/CFLAR/NR4A2/MCL1/BCL2L1/MDM2/HMOX1/ICAM1/TNF/PTTG1IP	21
SPP1+ Macrophages	BP	GO:0010883	regulation of lipid storage	11/351	50/16071	8.04651e-09	1.76638e-06	PLIN2/ABCA1/CD36/NFKBIA/LPL/MSR1/HILPDA/OSBPL8/ABCG1/NR1H3/TNF	11
SPP1+ Macrophages	BP	GO:0030595	leukocyte chemotaxis	21/351	214/16071	9.80814e-09	2.06339e-06	ADAM8/LGALS3/CXCL3/CXCL8/MIF/ANXA1/CXCL2/HSD3B7/SERPINE1/VEGFA/C5AR1/CXCL1/DUSP1/CCL3/GPR183/CXCL16/CCL20/MPP1/NBL1/IL6R/CSF1	21
SPP1+ Macrophages	BP	GO:0051235	maintenance of location	25/351	302/16071	1.24076e-08	2.50584e-06	HK2/PLIN2/FTH1/ERO1A/FTL/ABCA1/CD36/NFKBIA/LPL/MSR1/IL1B/HILPDA/CCL3/OSBPL8/ALB/FLNA/TMEM38B/SOAT1/ABCG1/NR1H3/NBL1/GSTO1/CCDC88A/INSIG2/TNF	25
SPP1+ Macrophages	CC	GO:0101002	ficolin-1-rich granule	19/351	179/16071	1.3967e-08	2.71229e-06	CTSD/FTH1/ADAM8/CSTB/LGALS3/ALDOA/CTSB/MIF/SLC2A3/MMP9/GNS/LAMP1/PKM/TIMP2/A1BG/GPI/TCIRG1/ITGAX/CD300A	19
SPP1+ Macrophages	BP	GO:0019915	lipid storage	13/351	79/16071	1.48422e-08	2.7755e-06	PLIN2/ABCA1/CD36/NFKBIA/LPL/MSR1/IL1B/HILPDA/OSBPL8/SOAT1/ABCG1/NR1H3/TNF	13
SPP1+ Macrophages	BP	GO:1901652	response to peptide	31/351	448/16071	1.54222e-08	2.78096e-06	SLC2A1/MMP12/VIM/ADM/CD36/ANXA1/NFKBIA/LPL/MMP9/IL1B/BTG1/DENND4C/TNFAIP3/NR4A3/PKM/RAB13/OSBPL8/CFLAR/EGR1/AP3S1/NR4A2/FABP3/EGR2/INSIG2/FOXO3/RAB8B/FCGR2B/MDM2/AHSG/ICAM1/CA2	31
SPP1+ Macrophages	BP	GO:0046939	nucleotide phosphorylation	14/351	95/16071	1.79345e-08	3.12245e-06	HK2/NUPR1/ALDOA/GAPDH/ENO2/LDHA/AK4/PGK1/TPI1/ENO1/PKM/GPI/GUK1/PRKAG2	14
SPP1+ Macrophages	CC	GO:0030667	secretory granule membrane	24/351	286/16071	1.88218e-08	3.16771e-06	CD109/FABP5/ADAM8/CD9/SLC2A5/LGALS3/CD36/SLC2A3/CD68/PLAUR/LHFPL2/CD44/ANPEP/CYSTM1/C5AR1/LAMP1/STK10/APLP2/VAPA/ATP6V1D/BRI3/TCIRG1/ITGAX/CD300A	24
SPP1+ Macrophages	BP	GO:0046031	ADP metabolic process	13/351	85/16071	3.69232e-08	6.01372e-06	HK2/NUPR1/ALDOA/GAPDH/ENO2/LDHA/AK4/PGK1/TPI1/ENO1/PKM/GPI/PRKAG2	13
SPP1+ Macrophages	BP	GO:0009132	nucleoside diphosphate metabolic process	15/351	118/16071	4.29887e-08	6.48543e-06	HK2/NUPR1/ALDOA/GAPDH/ENO2/LDHA/AK4/PGK1/TPI1/ENO1/PKM/MPP1/GPI/GUK1/PRKAG2	15
SPP1+ Macrophages	BP	GO:0010742	macrophage derived foam cell differentiation	9/351	35/16071	4.36729e-08	6.48543e-06	ABCA1/CD36/NFKBIA/LPL/MSR1/SOAT1/ABCG1/NR1H3/CSF1	9
SPP1+ Macrophages	BP	GO:0090077	foam cell differentiation	9/351	35/16071	4.36729e-08	6.48543e-06	ABCA1/CD36/NFKBIA/LPL/MSR1/SOAT1/ABCG1/NR1H3/CSF1	9
SPP1+ Macrophages	BP	GO:0060326	cell chemotaxis	23/351	281/16071	5.93994e-08	8.56879e-06	ADAM8/LGALS3/CXCL3/CXCL8/MIF/ANXA1/CXCL2/HSD3B7/SERPINE1/VEGFA/C5AR1/CXCL1/DUSP1/CCL3/RAB13/GPR183/CXCL16/CCL20/MPP1/NBL1/IL6R/CSF1/HBEGF	23
SPP1+ Macrophages	BP	GO:2001233	regulation of apoptotic signaling pathway	25/351	328/16071	6.34191e-08	8.89452e-06	NUPR1/LGALS3/MIF/LMNA/ZNF385A/PLAUR/ATF3/MMP9/SOD2/CD44/IL1B/SERPINE1/BCAP31/ENO1/TNFAIP3/CFLAR/NR4A2/MCL1/BCL2L1/TIMP3/MDM2/HMOX1/ICAM1/TNF/PTTG1IP	25
SPP1+ Macrophages	BP	GO:0006096	glycolytic process	12/351	76/16071	8.63534e-08	1.16662e-05	HK2/NUPR1/ALDOA/GAPDH/ENO2/LDHA/PGK1/TPI1/ENO1/PKM/GPI/PRKAG2	12
SPP1+ Macrophages	BP	GO:0010878	cholesterol storage	7/351	19/16071	8.97757e-08	1.16662e-05	ABCA1/CD36/LPL/MSR1/SOAT1/ABCG1/NR1H3	7
SPP1+ Macrophages	BP	GO:0070997	neuron death	25/351	334/16071	9.01135e-08	1.16662e-05	GPNMB/ADAM8/EGLN3/NUPR1/GAPDH/BNIP3/GBE1/SOD2/C5AR1/KMO/NR4A3/CCL3/CEBPB/EGR1/NR4A2/MCL1/BCL2L1/GPI/OXR1/FOXO3/FCGR2B/HMOX1/CSF1/FAM162A/TNF	25
SPP1+ Macrophages	BP	GO:0006757	ATP generation from ADP	12/351	77/16071	1.00311e-07	1.23905e-05	HK2/NUPR1/ALDOA/GAPDH/ENO2/LDHA/PGK1/TPI1/ENO1/PKM/GPI/PRKAG2	12
SPP1+ Macrophages	BP	GO:0071674	mononuclear cell migration	18/351	182/16071	1.00616e-07	1.23905e-05	ADAM8/LGALS3/ANXA1/HSD3B7/SERPINE1/C5AR1/DUSP1/CCL3/STK10/GPR183/CXCL16/CCL20/NBL1/CD99/IL6R/CSF1/ICAM1/TNF	18
SPP1+ Macrophages	BP	GO:0006165	nucleoside diphosphate phosphorylation	13/351	93/16071	1.10846e-07	1.33253e-05	HK2/NUPR1/ALDOA/GAPDH/ENO2/LDHA/AK4/PGK1/TPI1/ENO1/PKM/GPI/PRKAG2	13
SPP1+ Macrophages	BP	GO:1904035	regulation of epithelial cell apoptotic process	12/351	78/16071	1.1625e-07	1.365e-05	RGCC/NUPR1/ANGPTL4/SERPINE1/CAST/TNFAIP3/CFLAR/ZFP36/FOXO3/HMOX1/ICAM1/TNF	12
SPP1+ Macrophages	BP	GO:0010876	lipid localization	27/351	388/16071	1.21212e-07	1.3909e-05	SLC2A1/SPP1/FABP5/PLIN2/FABP4/ABCA1/APOC1/CD36/PLTP/ANXA1/NFKBIA/LPL/MSR1/ANXA2/IL1B/SCARB2/HILPDA/NMB/EEPD1/OSBPL8/UGCG/SOAT1/ABCG1/NR1H3/FABP3/ARL8B/TNF	27
SPP1+ Macrophages	BP	GO:0010743	regulation of macrophage derived foam cell differentiation	8/351	30/16071	1.83919e-07	2.06357e-05	ABCA1/CD36/NFKBIA/LPL/MSR1/ABCG1/NR1H3/CSF1	8
SPP1+ Macrophages	CC	GO:0034774	secretory granule lumen	23/351	302/16071	2.19384e-07	2.40798e-05	FABP5/CTSD/FTL/CSTB/ALDOA/S100A11/MIF/VAT1/ANXA2/GNS/SERPINE1/VEGFA/CXCL1/PDXK/PKM/TIMP2/ALB/SDCBP/A1BG/GPI/TIMP3/ACTN1/AHSG	23
SPP1+ Macrophages	BP	GO:0097006	regulation of plasma lipoprotein particle levels	11/351	68/16071	2.32435e-07	2.46985e-05	ABCA1/APOC1/CD36/PLTP/LPL/MSR1/ANXA2/SOAT1/ABCG1/NCEH1/HMOX1	11
SPP1+ Macrophages	BP	GO:0034219	carbohydrate transmembrane transport	13/351	99/16071	2.34804e-07	2.46985e-05	SLC2A1/HK2/FABP5/SLC2A5/SLC2A3/OPN3/IL1B/NR4A3/OSBPL8/SLC17A5/PRKAG2/TNF/SLC5A3	13
SPP1+ Macrophages	CC	GO:0060205	cytoplasmic vesicle lumen	23/351	305/16071	2.61713e-07	2.64844e-05	FABP5/CTSD/FTL/CSTB/ALDOA/S100A11/MIF/VAT1/ANXA2/GNS/SERPINE1/VEGFA/CXCL1/PDXK/PKM/TIMP2/ALB/SDCBP/A1BG/GPI/TIMP3/ACTN1/AHSG	23
SPP1+ Macrophages	BP	GO:0052548	regulation of endopeptidase activity	26/351	378/16071	2.62274e-07	2.64844e-05	CD109/CTSD/CSTB/EGLN3/GAPDH/LAPTM5/RPS27L/PLAUR/ANXA2/MMP9/CD44/SERPINE1/VEGFA/CAST/BCAP31/APLP2/CFLAR/TIMP2/TFPI/GPI/TIMP3/ASPH/MDM2/AHSG/FAM162A/TNF	26
SPP1+ Macrophages	CC	GO:0031983	vesicle lumen	23/351	307/16071	2.93985e-07	2.91046e-05	FABP5/CTSD/FTL/CSTB/ALDOA/S100A11/MIF/VAT1/ANXA2/GNS/SERPINE1/VEGFA/CXCL1/PDXK/PKM/TIMP2/ALB/SDCBP/A1BG/GPI/TIMP3/ACTN1/AHSG	23
SPP1+ Macrophages	BP	GO:1904019	epithelial cell apoptotic process	13/351	103/16071	3.75589e-07	3.64682e-05	RGCC/NUPR1/ANGPTL4/SERPINE1/CAST/TNFAIP3/CFLAR/BCL2L1/ZFP36/FOXO3/HMOX1/ICAM1/TNF	13
SPP1+ Macrophages	BP	GO:0031669	cellular response to nutrient levels	18/351	199/16071	3.86944e-07	3.68619e-05	SLC2A1/GLUL/CD68/LPL/ATF3/UPP1/RRAGD/SH3GLB1/ALB/SLC38A2/PIM1/MAP1LC3B/PRKAG2/FOXO3/MDM2/HMOX1/USF2/ICAM1	18
SPP1+ Macrophages	BP	GO:0030316	osteoclast differentiation	12/351	88/16071	4.51977e-07	4.07614e-05	CD109/MITF/ANXA2/TFRC/CCL3/CEBPB/GPR183/TCIRG1/SNX10/CSF1/CA2/TNF	12
SPP1+ Macrophages	CC	GO:0031091	platelet alpha granule	12/351	88/16071	4.51977e-07	4.07614e-05	CD109/CD9/ALDOA/CD36/LHFPL2/SERPINE1/VEGFA/APLP2/ALB/A1BG/ACTN1/AHSG	12
SPP1+ Macrophages	BP	GO:1902041	regulation of extrinsic apoptotic signaling pathway via death domain receptors	9/351	45/16071	4.52097e-07	4.07614e-05	LGALS3/ATF3/SERPINE1/TNFAIP3/CFLAR/BCL2L1/TIMP3/HMOX1/ICAM1	9
SPP1+ Macrophages	BP	GO:0051402	neuron apoptotic process	19/351	223/16071	4.64423e-07	4.11381e-05	ADAM8/EGLN3/NUPR1/GAPDH/BNIP3/GBE1/SOD2/C5AR1/CCL3/CEBPB/NR4A2/MCL1/BCL2L1/GPI/OXR1/FOXO3/HMOX1/FAM162A/TNF	19
SPP1+ Macrophages	BP	GO:0097193	intrinsic apoptotic signaling pathway	21/351	269/16071	4.96423e-07	4.32145e-05	ERO1A/NUPR1/BNIP3/MIF/ZNF385A/FNIP2/RPS27L/PLAUR/MMP9/SOD2/CD44/BCAP31/ENO1/CEBPB/PDK1/MCL1/BCL2L1/MDM2/HMOX1/TNF/PTTG1IP	21
SPP1+ Macrophages	BP	GO:1901214	regulation of neuron death	22/351	294/16071	5.4594e-07	4.67195e-05	GPNMB/ADAM8/EGLN3/NUPR1/GBE1/SOD2/C5AR1/KMO/NR4A3/CCL3/CEBPB/EGR1/NR4A2/MCL1/BCL2L1/GPI/OXR1/FOXO3/FCGR2B/HMOX1/CSF1/TNF	22
SPP1+ Macrophages	BP	GO:0006869	lipid transport	24/351	343/16071	5.63058e-07	4.73813e-05	SLC2A1/SPP1/FABP5/PLIN2/FABP4/ABCA1/APOC1/CD36/PLTP/ANXA1/NFKBIA/MSR1/ANXA2/IL1B/SCARB2/NMB/EEPD1/OSBPL8/UGCG/SOAT1/ABCG1/NR1H3/FABP3/ARL8B	24
SPP1+ Macrophages	BP	GO:0015918	sterol transport	13/351	107/16071	5.87593e-07	4.86354e-05	ABCA1/APOC1/CD36/PLTP/NFKBIA/MSR1/ANXA2/EEPD1/OSBPL8/SOAT1/ABCG1/NR1H3/ARL8B	13
SPP1+ Macrophages	BP	GO:0031668	cellular response to extracellular stimulus	19/351	228/16071	6.52451e-07	5.31327e-05	SLC2A1/GLUL/CD68/LPL/ATF3/UPP1/RRAGD/SH3GLB1/ALB/SLC38A2/PIM1/MAP1LC3B/NR4A2/PRKAG2/FOXO3/MDM2/HMOX1/USF2/ICAM1	19
SPP1+ Macrophages	BP	GO:1904659	glucose transmembrane transport	12/351	92/16071	7.38395e-07	5.91771e-05	SLC2A1/HK2/FABP5/SLC2A5/SLC2A3/OPN3/IL1B/NR4A3/OSBPL8/PRKAG2/TNF/SLC5A3	12
SPP1+ Macrophages	CC	GO:0033176	proton-transporting V-type ATPase complex	7/351	25/16071	7.64894e-07	6.03429e-05	ATP6V0D2/ATP6V1F/ATP6V1A/ATP6V1G1/ATP6V1D/ATP6V1H/TCIRG1	7
SPP1+ Macrophages	BP	GO:0051346	negative regulation of hydrolase activity	23/351	327/16071	8.89562e-07	6.90984e-05	CD109/CSTB/LGALS3/GAPDH/APOC1/ANXA1/PLAUR/ANGPTL4/ANXA2/MMP9/CD44/SERPINE1/VEGFA/CAST/APLP2/TIMP2/TFPI/GPI/TIMP3/MDM2/AHSG/RDX/TNF	23
SPP1+ Macrophages	BP	GO:0030301	cholesterol transport	12/351	94/16071	9.3457e-07	7.04413e-05	ABCA1/APOC1/CD36/PLTP/NFKBIA/MSR1/ANXA2/EEPD1/SOAT1/ABCG1/NR1H3/ARL8B	12
SPP1+ Macrophages	BP	GO:0052547	regulation of peptidase activity	26/351	404/16071	9.34753e-07	7.04413e-05	CD109/CTSD/CSTB/EGLN3/GAPDH/LAPTM5/RPS27L/PLAUR/ANXA2/MMP9/CD44/SERPINE1/VEGFA/CAST/BCAP31/APLP2/CFLAR/TIMP2/TFPI/GPI/TIMP3/ASPH/MDM2/AHSG/FAM162A/TNF	26
SPP1+ Macrophages	CC	GO:0016469	proton-transporting two-sector ATPase complex	7/351	26/16071	1.02717e-06	7.57561e-05	ATP6V0D2/ATP6V1F/ATP6V1A/ATP6V1G1/ATP6V1D/ATP6V1H/TCIRG1	7
SPP1+ Macrophages	BP	GO:0008645	hexose transmembrane transport	12/351	95/16071	1.04897e-06	7.57561e-05	SLC2A1/HK2/FABP5/SLC2A5/SLC2A3/OPN3/IL1B/NR4A3/OSBPL8/PRKAG2/TNF/SLC5A3	12
SPP1+ Macrophages	BP	GO:0010885	regulation of cholesterol storage	6/351	17/16071	1.05029e-06	7.57561e-05	ABCA1/CD36/LPL/MSR1/ABCG1/NR1H3	6
SPP1+ Macrophages	BP	GO:0010951	negative regulation of endopeptidase activity	18/351	214/16071	1.12587e-06	8.00637e-05	CD109/CSTB/GAPDH/PLAUR/ANXA2/MMP9/CD44/SERPINE1/VEGFA/CAST/APLP2/TIMP2/TFPI/GPI/TIMP3/MDM2/AHSG/TNF	18
SPP1+ Macrophages	BP	GO:0015749	monosaccharide transmembrane transport	12/351	97/16071	1.3156e-06	9.22566e-05	SLC2A1/HK2/FABP5/SLC2A5/SLC2A3/OPN3/IL1B/NR4A3/OSBPL8/PRKAG2/TNF/SLC5A3	12
SPP1+ Macrophages	BP	GO:0042542	response to hydrogen peroxide	14/351	134/16071	1.39087e-06	9.61984e-05	BNIP3/LDHA/ANXA1/SOD2/DUSP1/TNFAIP3/NR4A3/PDE8A/ADAM9/IL18BP/FOXO3/PPP1R15B/MDM2/HMOX1	14
SPP1+ Macrophages	CC	GO:0005925	focal adhesion	26/351	413/16071	1.41178e-06	9.63254e-05	VIM/CD9/LIMS1/ANXA1/RALA/ALCAM/PLAUR/CD44/TNS1/AHNAK/TPM4/SCARB2/GNA13/CORO1C/ANXA5/ADAM9/FLNA/SDCBP/RND3/TNS3/CD99/PTPN12/ITGB5/ACTN1/RDX/ICAM1	26
SPP1+ Macrophages	CC	GO:0030139	endocytic vesicle	22/351	314/16071	1.64538e-06	0.000110767	VIM/ADAM8/CD9/ATP6V0D2/ABCA1/CD36/RALA/CTSL/MSR1/TFRC/SCARB2/MYO1E/LAMP1/MTSS1/RAB7B/RAB13/RAB8B/MDM2/ITGB5/COLEC12/TCIRG1/HBEGF	22
SPP1+ Macrophages	BP	GO:0022407	regulation of cell-cell adhesion	26/351	417/16071	1.68851e-06	0.000110798	GPNMB/ADAM8/CD9/RGCC/LGALS1/LGALS3/IL1RN/ANXA1/LAPTM5/PLAUR/CD44/IL4I1/IL1B/CD83/TFRC/VEGFA/PLPP3/NR4A3/CEBPB/NFKBIZ/HAVCR2/FCGR2B/RDX/CD300A/ICAM1/TNF	26
SPP1+ Macrophages	CC	GO:0070820	tertiary granule	15/351	156/16071	1.68973e-06	0.000110798	CTSD/FTH1/ADAM8/CSTB/LGALS3/ALDOA/SLC2A3/MMP9/CYSTM1/CXCL1/LAMP1/TIMP2/TCIRG1/ITGAX/CD300A	15
SPP1+ Macrophages	CC	GO:0030055	cell-substrate junction	26/351	418/16071	1.76508e-06	0.000111698	VIM/CD9/LIMS1/ANXA1/RALA/ALCAM/PLAUR/CD44/TNS1/AHNAK/TPM4/SCARB2/GNA13/CORO1C/ANXA5/ADAM9/FLNA/SDCBP/RND3/TNS3/CD99/PTPN12/ITGB5/ACTN1/RDX/ICAM1	26
SPP1+ Macrophages	BP	GO:0001525	angiogenesis	28/351	472/16071	1.77576e-06	0.000111698	HK2/GPNMB/ADAM8/MMP19/RGCC/ADM/CXCL8/GLUL/ANXA1/ANGPTL4/ANXA2/ANPEP/PGK1/IL1B/SERPINE1/VEGFA/BTG1/C5AR1/NRP2/TNFAIP3/PKM/EPAS1/ANG/FLNA/PIK3CB/HMOX1/ITGAX/TNF	28
SPP1+ Macrophages	BP	GO:0010466	negative regulation of peptidase activity	18/351	221/16071	1.79177e-06	0.000111698	CD109/CSTB/GAPDH/PLAUR/ANXA2/MMP9/CD44/SERPINE1/VEGFA/CAST/APLP2/TIMP2/TFPI/GPI/TIMP3/MDM2/AHSG/TNF	18
SPP1+ Macrophages	BP	GO:0042060	wound healing	25/351	392/16071	1.79194e-06	0.000111698	CD109/MMP12/CD9/CD36/ANXA1/PLAUR/ANXA2/CD44/SERPINE1/VEGFA/GNAS/VKORC1/PLPP3/TNFAIP3/ANXA5/CFLAR/TFPI/FLNA/LMAN1/PIK3CB/MYL9/HMOX1/ARL8B/TNF/HBEGF	25
SPP1+ Macrophages	BP	GO:0048871	multicellular organismal homeostasis	28/351	473/16071	1.85036e-06	0.000113933	SLC2A1/SPP1/FABP5/SCD/ADAM8/FABP4/CD36/ARRDC3/ACP5/IL1B/TFRC/VEGFA/GNAS/TNFAIP3/NR4A3/CEBPB/METRNL/EPAS1/ALB/UGCG/EGR1/NR1H3/GATM/TCIRG1/SNX10/CSF1/CA2/TNF	28
SPP1+ Macrophages	BP	GO:0097530	granulocyte migration	14/351	139/16071	2.1611e-06	0.000131463	ADAM8/LGALS3/CXCL3/CXCL8/ANXA1/CXCL2/C5AR1/CXCL1/CCL3/CCL20/MPP1/CD99/CSF1/CD300A	14
SPP1+ Macrophages	CC	GO:0016471	vacuolar proton-transporting V-type ATPase complex	6/351	19/16071	2.21891e-06	0.000133372	ATP6V0D2/ATP6V1F/ATP6V1A/ATP6V1G1/ATP6V1H/TCIRG1	6
SPP1+ Macrophages	BP	GO:0050727	regulation of inflammatory response	22/351	320/16071	2.2472e-06	0.000133484	ADAM8/FABP4/NUPR1/ANXA1/NFKBIA/NEAT1/LPL/MMP9/ACP5/IL1B/SERPINE1/PIK3AP1/TNFAIP3/CCL3/CEBPB/METRNL/NR1H3/NFKBIZ/ZFP36/FCGR2B/AHSG/TNF	22
SPP1+ Macrophages	BP	GO:0042180	cellular ketone metabolic process	16/351	183/16071	2.69245e-06	0.000158072	FABP5/ADM/APOC1/ANXA1/IL1B/KMO/VKORC1/TPI1/NR4A3/EGR1/PDK1/DHRS9/NR1H3/FABP3/PRKAG2/INSIG2	16
SPP1+ Macrophages	BP	GO:0006979	response to oxidative stress	25/351	402/16071	2.81286e-06	0.000163243	ERO1A/BNIP3/LDHA/CD36/ANXA1/MMP9/SOD2/BTG1/DUSP1/TNFAIP3/NR4A3/PDE8A/ADAM9/EPAS1/RCAN1/PDK1/NR4A2/MCL1/IL18BP/OXR1/FOXO3/PPP1R15B/MDM2/SLC25A24/HMOX1	25
SPP1+ Macrophages	BP	GO:0031667	response to nutrient levels	26/351	429/16071	2.84553e-06	0.000163262	SLC2A1/SPP1/ADM/BNIP3/ABCA1/LDHA/GLUL/CD68/LPL/ATF3/SOD2/UPP1/RRAGD/SH3GLB1/ALB/SLC38A2/PIM1/EIF4EBP1/MAP1LC3B/PRKAG2/ZFP36/FOXO3/MDM2/HMOX1/USF2/ICAM1	26
SPP1+ Macrophages	BP	GO:0045861	negative regulation of proteolysis	21/351	300/16071	2.88501e-06	0.000163667	CD109/CSTB/GAPDH/PLAUR/ANXA2/MMP9/CD44/SERPINE1/VEGFA/CAST/APLP2/TIMP2/TFPI/SDCBP/NR1H3/GPI/IL1R2/TIMP3/MDM2/AHSG/TNF	21
SPP1+ Macrophages	BP	GO:1904036	negative regulation of epithelial cell apoptotic process	8/351	42/16071	2.95069e-06	0.000165534	NUPR1/ANGPTL4/SERPINE1/CAST/TNFAIP3/CFLAR/HMOX1/ICAM1	8
SPP1+ Macrophages	BP	GO:0071496	cellular response to external stimulus	21/351	301/16071	3.04043e-06	0.000168493	SLC2A1/BNIP3/GLUL/CD68/LPL/ATF3/IL1B/UPP1/RRAGD/SH3GLB1/ALB/SLC38A2/PIM1/MAP1LC3B/NR4A2/PRKAG2/FOXO3/MDM2/HMOX1/USF2/ICAM1	21
SPP1+ Macrophages	BP	GO:0009991	response to extracellular stimulus	27/351	458/16071	3.07102e-06	0.000168493	SLC2A1/SPP1/ADM/BNIP3/ABCA1/LDHA/GLUL/CD68/LPL/ATF3/SOD2/UPP1/RRAGD/SH3GLB1/ALB/SLC38A2/PIM1/EIF4EBP1/MAP1LC3B/NR4A2/PRKAG2/ZFP36/FOXO3/MDM2/HMOX1/USF2/ICAM1	27
SPP1+ Macrophages	BP	GO:0045444	fat cell differentiation	17/351	207/16071	3.10355e-06	0.000168493	ERO1A/FABP4/BNIP3/ZNF385A/LPL/ATF5/ARID5B/NR4A3/CEBPB/METRNL/OSBPL8/PIM1/NR4A2/FABP3/EGR2/ZFP36/TNF	17
SPP1+ Macrophages	BP	GO:0045765	regulation of angiogenesis	19/351	255/16071	3.4829e-06	0.000187076	HK2/GPNMB/RGCC/ADM/CXCL8/GLUL/ANGPTL4/PGK1/IL1B/SERPINE1/VEGFA/BTG1/C5AR1/TNFAIP3/PKM/PIK3CB/HMOX1/ITGAX/TNF	19
SPP1+ Macrophages	BP	GO:2001237	negative regulation of extrinsic apoptotic signaling pathway	11/351	90/16071	4.11018e-06	0.000215091	LGALS3/LMNA/IL1B/SERPINE1/TNFAIP3/CFLAR/MCL1/BCL2L1/HMOX1/ICAM1/TNF	11
SPP1+ Macrophages	BP	GO:2001243	negative regulation of intrinsic apoptotic signaling pathway	11/351	90/16071	4.11018e-06	0.000215091	MIF/ZNF385A/PLAUR/MMP9/SOD2/CD44/ENO1/MCL1/BCL2L1/MDM2/PTTG1IP	11
SPP1+ Macrophages	BP	GO:1901342	regulation of vasculature development	19/351	258/16071	4.13226e-06	0.000215091	HK2/GPNMB/RGCC/ADM/CXCL8/GLUL/ANGPTL4/PGK1/IL1B/SERPINE1/VEGFA/BTG1/C5AR1/TNFAIP3/PKM/PIK3CB/HMOX1/ITGAX/TNF	19
SPP1+ Macrophages	BP	GO:0009259	ribonucleotide metabolic process	22/351	334/16071	4.50581e-06	0.000232141	HK2/NUPR1/ALDOA/GAPDH/ENO2/LDHA/AK4/PGK1/ADCY3/UPP1/TPI1/ENO1/ATP6V1A/PDE8A/MPC2/PKM/PDK1/MPP1/PAPSS2/GPI/GUK1/PRKAG2	22
SPP1+ Macrophages	BP	GO:0043523	regulation of neuron apoptotic process	16/351	191/16071	4.69352e-06	0.000239369	ADAM8/EGLN3/NUPR1/GBE1/SOD2/C5AR1/CCL3/CEBPB/NR4A2/MCL1/BCL2L1/GPI/OXR1/FOXO3/HMOX1/TNF	16
SPP1+ Macrophages	BP	GO:0005996	monosaccharide metabolic process	18/351	237/16071	4.82499e-06	0.000243613	SLC2A1/HK2/FABP5/ALDOA/GAPDH/SLC2A3/ATF3/PGK1/TPI1/ENO1/SDS/PDK1/DCXR/CHST15/GPI/GSTO1/PFKFB3/TNF	18
SPP1+ Macrophages	BP	GO:0019217	regulation of fatty acid metabolic process	10/351	75/16071	5.10619e-06	0.000255259	FABP5/APOC1/ANXA1/IL1B/NR4A3/PDK1/NR1H3/FABP3/PRKAG2/INSIG2	10
SPP1+ Macrophages	BP	GO:0002687	positive regulation of leukocyte migration	13/351	130/16071	5.40463e-06	0.000267529	ADAM8/LGALS3/CXCL8/SERPINE1/VEGFA/C5AR1/CCL3/CCL20/CD99/IL6R/CSF1/ICAM1/TNF	13
SPP1+ Macrophages	BP	GO:0008625	extrinsic apoptotic signaling pathway via death domain receptors	10/351	76/16071	5.76728e-06	0.000277588	LGALS3/ATF3/SERPINE1/TNFAIP3/CFLAR/BCL2L1/TIMP3/HMOX1/ICAM1/TNF	10
SPP1+ Macrophages	BP	GO:0032370	positive regulation of lipid transport	10/351	76/16071	5.76728e-06	0.000277588	SPP1/ABCA1/PLTP/NFKBIA/ANXA2/IL1B/EEPD1/ABCG1/NR1H3/FABP3	10
SPP1+ Macrophages	BP	GO:0010888	negative regulation of lipid storage	6/351	22/16071	5.77277e-06	0.000277588	ABCA1/NFKBIA/OSBPL8/ABCG1/NR1H3/TNF	6
SPP1+ Macrophages	BP	GO:0010565	regulation of cellular ketone metabolic process	12/351	112/16071	6.08081e-06	0.000289641	FABP5/ADM/APOC1/ANXA1/IL1B/NR4A3/EGR1/PDK1/NR1H3/FABP3/PRKAG2/INSIG2	12
SPP1+ Macrophages	BP	GO:0048771	tissue remodeling	14/351	152/16071	6.21185e-06	0.000293118	SPP1/GPNMB/ADAM8/SEMA3C/MITF/ACP5/TFRC/TNFAIP3/EPAS1/FLNA/MDM2/TCIRG1/SNX10/CA2	14
SPP1+ Macrophages	BP	GO:0008643	carbohydrate transport	13/351	132/16071	6.39974e-06	0.000299188	SLC2A1/HK2/FABP5/SLC2A5/SLC2A3/OPN3/IL1B/NR4A3/OSBPL8/SLC17A5/PRKAG2/TNF/SLC5A3	13
SPP1+ Macrophages	BP	GO:0043434	response to peptide hormone	23/351	368/16071	6.52387e-06	0.000302193	SLC2A1/ADM/ANXA1/LPL/IL1B/BTG1/DENND4C/NR4A3/PKM/RAB13/OSBPL8/CFLAR/EGR1/AP3S1/NR4A2/FABP3/EGR2/INSIG2/RAB8B/MDM2/AHSG/ICAM1/CA2	23
SPP1+ Macrophages	BP	GO:0007162	negative regulation of cell adhesion	19/351	267/16071	6.78981e-06	0.000309929	GPNMB/MMP12/CD9/RGCC/LGALS1/LGALS3/IL1RN/ANXA1/LAPTM5/IL4I1/SERPINE1/VEGFA/CORO1C/DUSP1/CEBPB/HAVCR2/FCGR2B/RDX/CD300A	19
SPP1+ Macrophages	BP	GO:0009150	purine ribonucleotide metabolic process	21/351	317/16071	6.81365e-06	0.000309929	HK2/NUPR1/ALDOA/GAPDH/ENO2/LDHA/AK4/PGK1/ADCY3/TPI1/ENO1/ATP6V1A/PDE8A/MPC2/PKM/PDK1/MPP1/PAPSS2/GPI/GUK1/PRKAG2	21
SPP1+ Macrophages	BP	GO:0019693	ribose phosphate metabolic process	22/351	344/16071	7.21977e-06	0.00032009	HK2/NUPR1/ALDOA/GAPDH/ENO2/LDHA/AK4/PGK1/ADCY3/UPP1/TPI1/ENO1/ATP6V1A/PDE8A/MPC2/PKM/PDK1/MPP1/PAPSS2/GPI/GUK1/PRKAG2	22
SPP1+ Macrophages	BP	GO:0032373	positive regulation of sterol transport	7/351	34/16071	7.22722e-06	0.00032009	ABCA1/PLTP/NFKBIA/ANXA2/EEPD1/ABCG1/NR1H3	7
SPP1+ Macrophages	BP	GO:0032376	positive regulation of cholesterol transport	7/351	34/16071	7.22722e-06	0.00032009	ABCA1/PLTP/NFKBIA/ANXA2/EEPD1/ABCG1/NR1H3	7
SPP1+ Macrophages	BP	GO:0000302	response to reactive oxygen species	16/351	200/16071	8.45809e-06	0.000371347	BNIP3/LDHA/CD36/ANXA1/MMP9/SOD2/DUSP1/TNFAIP3/NR4A3/PDE8A/ADAM9/IL18BP/FOXO3/PPP1R15B/MDM2/HMOX1	16
SPP1+ Macrophages	MF	GO:0048018	receptor ligand activity	23/351	375/16071	8.87463e-06	0.000386276	SPP1/GPNMB/LGALS3/IL1RN/SEMA3C/ADM/CXCL3/CXCL8/MIF/CXCL2/IL1B/VEGFA/CXCL1/NMB/CCL3/METRNL/CXCL16/CCL20/GPI/NBL1/CSF1/TNF/HBEGF	23
SPP1+ Macrophages	BP	GO:0010875	positive regulation of cholesterol efflux	6/351	24/16071	1.00359e-05	0.000429419	ABCA1/PLTP/NFKBIA/EEPD1/ABCG1/NR1H3	6
SPP1+ Macrophages	BP	GO:0051043	regulation of membrane protein ectodomain proteolysis	6/351	24/16071	1.00359e-05	0.000429419	ADAM8/IL1B/ADAM9/TIMP2/TIMP3/TNF	6
SPP1+ Macrophages	MF	GO:0005126	cytokine receptor binding	17/351	227/16071	1.06559e-05	0.000452113	IL1RN/CXCL3/CXCL8/MIF/CXCL2/IL1B/VEGFA/CXCL1/CCL3/CFLAR/CXCL16/SDCBP/CCL20/CCDC88A/IL6R/CSF1/TNF	17
SPP1+ Macrophages	MF	GO:0030546	signaling receptor activator activity	23/351	382/16071	1.19701e-05	0.000493201	SPP1/GPNMB/LGALS3/IL1RN/SEMA3C/ADM/CXCL3/CXCL8/MIF/CXCL2/IL1B/VEGFA/CXCL1/NMB/CCL3/METRNL/CXCL16/CCL20/GPI/NBL1/CSF1/TNF/HBEGF	23
SPP1+ Macrophages	BP	GO:0001819	positive regulation of cytokine production	25/351	437/16071	1.20361e-05	0.000493201	MMP12/ADAM8/RGCC/GAPDH/MIF/CD36/ANXA1/LAPTM5/LPL/IL1B/CD83/SERPINE1/C5AR1/SULF2/HILPDA/NR4A3/CCL3/RAB7B/CEBPB/EGR1/HAVCR2/RIOK3/HMOX1/IL6R/TNF	25
SPP1+ Macrophages	MF	GO:0042625	ATPase-coupled ion transmembrane transporter activity	5/351	15/16071	1.21127e-05	0.000493201	ATP6V1F/ATP6V1A/ATP6V1G1/ATP6V1D/ATP6V1H	5
SPP1+ Macrophages	MF	GO:0044769	ATPase activity, coupled to transmembrane movement of ions, rotational mechanism	5/351	15/16071	1.21127e-05	0.000493201	ATP6V1F/ATP6V1A/ATP6V1G1/ATP6V1D/ATP6V1H	5
SPP1+ Macrophages	MF	GO:0046961	proton-transporting ATPase activity, rotational mechanism	5/351	15/16071	1.21127e-05	0.000493201	ATP6V1F/ATP6V1A/ATP6V1G1/ATP6V1D/ATP6V1H	5
SPP1+ Macrophages	BP	GO:0016052	carbohydrate catabolic process	13/351	141/16071	1.3166e-05	0.000531799	HK2/NUPR1/ALDOA/GAPDH/ENO2/LDHA/PGK1/SCARB2/TPI1/ENO1/PKM/GPI/PRKAG2	13
SPP1+ Macrophages	MF	GO:0045296	cadherin binding	20/351	306/16071	1.37534e-05	0.000551118	NDRG1/ALDOA/S100A11/LDHA/ANXA1/CAPG/ANXA2/AHNAK/BZW1/CAST/LRRFIP1/ENO1/PKM/RTN4/SH3GLB1/VAPA/FLNA/FMNL2/ARHGAP18/RDX	20
SPP1+ Macrophages	MF	GO:0030545	signaling receptor regulator activity	24/351	413/16071	1.3935e-05	0.000553999	SPP1/GPNMB/LGALS3/IL1RN/SEMA3C/ADM/CXCL3/CXCL8/MIF/CXCL2/IL1B/VEGFA/CXCL1/NMB/CCL3/METRNL/CXCL16/CCL20/GPI/NBL1/IL18BP/CSF1/TNF/HBEGF	24
SPP1+ Macrophages	BP	GO:2001236	regulation of extrinsic apoptotic signaling pathway	13/351	142/16071	1.42118e-05	0.000560588	LGALS3/LMNA/ATF3/IL1B/SERPINE1/TNFAIP3/CFLAR/MCL1/BCL2L1/TIMP3/HMOX1/ICAM1/TNF	13
SPP1+ Macrophages	BP	GO:0033344	cholesterol efflux	8/351	52/16071	1.55556e-05	0.000608839	ABCA1/APOC1/PLTP/NFKBIA/EEPD1/SOAT1/ABCG1/NR1H3	8
SPP1+ Macrophages	CC	GO:0062023	collagen-containing extracellular matrix	23/351	389/16071	1.60137e-05	0.000621948	S100A10/CTSD/LGALS1/CSTB/SDC2/LGALS3/CTSB/ANXA1/CTSL/S100A6/ANGPTL4/ANXA2/MMP9/SERPINE1/PKM/ANXA5/TIMP2/ANG/A1BG/LMAN1/TIMP3/AHSG/ICAM1	23
SPP1+ Macrophages	CC	GO:0005774	vacuolar membrane	24/351	418/16071	1.69826e-05	0.00063931	CTSD/ATP6V0D2/LAPTM5/CD68/FNIP2/ANXA2/AHNAK/ANPEP/ATP6V1F/SCARB2/LAMP1/ATP6V1A/SH3GLB1/ATP6V1G1/VAPA/PLD3/RNF13/ATP6V1D/MAP1LC3B/BRI3/SLC17A5/ATP6V1H/TCIRG1/ARL8B	24
SPP1+ Macrophages	BP	GO:0034599	cellular response to oxidative stress	18/351	260/16071	1.72152e-05	0.00063931	BNIP3/CD36/ANXA1/MMP9/SOD2/TNFAIP3/NR4A3/PDE8A/EPAS1/PDK1/NR4A2/MCL1/IL18BP/OXR1/FOXO3/MDM2/SLC25A24/HMOX1	18
SPP1+ Macrophages	MF	GO:0005324	long-chain fatty acid transporter activity	5/351	16/16071	1.73038e-05	0.00063931	SLC2A1/FABP5/FABP4/CD36/FABP3	5
SPP1+ Macrophages	MF	GO:0009678	pyrophosphate hydrolysis-driven proton transmembrane transporter activity	5/351	16/16071	1.73038e-05	0.00063931	ATP6V1F/ATP6V1A/ATP6V1G1/ATP6V1D/ATP6V1H	5
SPP1+ Macrophages	BP	GO:0030730	sequestering of triglyceride	5/351	16/16071	1.73038e-05	0.00063931	PLIN2/LPL/IL1B/OSBPL8/TNF	5
SPP1+ Macrophages	CC	GO:0031092	platelet alpha granule membrane	5/351	16/16071	1.73038e-05	0.00063931	CD109/CD9/CD36/LHFPL2/APLP2	5
SPP1+ Macrophages	CC	GO:1904813	ficolin-1-rich granule lumen	12/351	124/16071	1.73471e-05	0.00063931	CTSD/FTH1/CSTB/ALDOA/CTSB/MIF/MMP9/GNS/PKM/TIMP2/A1BG/GPI	12
SPP1+ Macrophages	BP	GO:0019221	cytokine-mediated signaling pathway	24/351	420/16071	1.8362e-05	0.000671808	MMP12/IL1RN/CXCL3/CXCL8/LIMS1/LAPTM5/NFKBIA/CXCL2/CD44/IL1B/CXCL1/IFNAR1/TNFAIP3/CCL3/UGCG/EGR1/PLP2/NR1H3/CCL20/IL1R2/FOXO3/IL6R/CSF1/TNF	24
SPP1+ Macrophages	BP	GO:0034381	plasma lipoprotein particle clearance	7/351	39/16071	1.88125e-05	0.000683339	APOC1/CD36/MSR1/ANXA2/SOAT1/NCEH1/HMOX1	7
SPP1+ Macrophages	BP	GO:0001659	temperature homeostasis	14/351	168/16071	1.9567e-05	0.00070519	FABP5/SCD/FABP4/CD36/ARRDC3/IL1B/VEGFA/GNAS/CEBPB/EPAS1/EGR1/NR1H3/GATM/TNF	14
SPP1+ Macrophages	BP	GO:0006163	purine nucleotide metabolic process	21/351	340/16071	1.96934e-05	0.00070519	HK2/NUPR1/ALDOA/GAPDH/ENO2/LDHA/AK4/PGK1/ADCY3/TPI1/ENO1/ATP6V1A/PDE8A/MPC2/PKM/PDK1/MPP1/PAPSS2/GPI/GUK1/PRKAG2	21
SPP1+ Macrophages	BP	GO:0071347	cellular response to interleukin-1	11/351	106/16071	2.01263e-05	0.000715618	IL1RN/CXCL8/IL1B/KMO/CCL3/CEBPB/TFPI/EGR1/CCL20/IL1R2/ICAM1	11
SPP1+ Macrophages	MF	GO:0048029	monosaccharide binding	9/351	70/16071	2.05291e-05	0.000724836	HK2/EGLN3/SLC2A5/ALDOA/SLC2A3/P4HA1/LMAN1/GPI/COLEC12	9
SPP1+ Macrophages	MF	GO:0005125	cytokine activity	15/351	192/16071	2.14098e-05	0.000746172	SPP1/IL1RN/CXCL3/CXCL8/MIF/CXCL2/IL1B/VEGFA/CXCL1/CCL3/CXCL16/CCL20/GPI/CSF1/TNF	15
SPP1+ Macrophages	BP	GO:0009410	response to xenobiotic stimulus	24/351	424/16071	2.1429e-05	0.000746172	S100A10/PLIN2/LGALS1/SEMA3C/ABCA1/LDHA/ANXA1/LPL/SOD2/AK4/IL1B/TFRC/VKORC1/TIMP2/FABP3/NCEH1/GSTO1/GUK1/TGIF1/FOXO3/MDM2/RAP2A/HMOX1/ICAM1	24
SPP1+ Macrophages	BP	GO:0034109	homotypic cell-cell adhesion	10/351	88/16071	2.16303e-05	0.000748023	CD9/LGALS1/PLAUR/GNAS/PLPP3/FLNA/PIK3CB/MYL9/CD99/RDX	10
SPP1+ Macrophages	BP	GO:0032868	response to insulin	17/351	240/16071	2.19787e-05	0.000753653	SLC2A1/ADM/LPL/IL1B/DENND4C/PKM/RAB13/OSBPL8/CFLAR/EGR1/AP3S1/FABP3/EGR2/INSIG2/RAB8B/AHSG/ICAM1	17
SPP1+ Macrophages	BP	GO:0050729	positive regulation of inflammatory response	12/351	127/16071	2.20916e-05	0.000753653	ADAM8/FABP4/NUPR1/NFKBIA/NEAT1/LPL/IL1B/SERPINE1/CCL3/CEBPB/NFKBIZ/TNF	12
SPP1+ Macrophages	BP	GO:0072330	monocarboxylic acid biosynthetic process	15/351	193/16071	2.27618e-05	0.000771303	FABP5/SCD/APOC1/MIF/ANXA1/LPL/HSD3B7/IL1B/KMO/SDS/DHRS9/NR1H3/GATM/PRKAG2/INSIG2	15
SPP1+ Macrophages	BP	GO:0010632	regulation of epithelial cell migration	16/351	217/16071	2.34433e-05	0.0007891	RGCC/GLUL/ANXA1/MMP9/VEGFA/NRP2/CORO1C/PLPP3/RTN4/ADAM9/PIK3CB/GPI/MAP2K3/HMOX1/TNF/HBEGF	16
SPP1+ Macrophages	BP	GO:2001242	regulation of intrinsic apoptotic signaling pathway	13/351	149/16071	2.38079e-05	0.000796066	NUPR1/MIF/ZNF385A/PLAUR/MMP9/SOD2/CD44/BCAP31/ENO1/MCL1/BCL2L1/MDM2/PTTG1IP	13
SPP1+ Macrophages	CC	GO:0005767	secondary lysosome	5/351	17/16071	2.4076e-05	0.000799736	FTH1/ADAM8/FTL/LAMP1/SQSTM1	5
SPP1+ Macrophages	MF	GO:0071813	lipoprotein particle binding	6/351	28/16071	2.60925e-05	0.000843489	ABCA1/CD36/PLTP/LPL/MSR1/COLEC12	6
SPP1+ Macrophages	MF	GO:0071814	protein-lipid complex binding	6/351	28/16071	2.60925e-05	0.000843489	ABCA1/CD36/PLTP/LPL/MSR1/COLEC12	6
SPP1+ Macrophages	BP	GO:1902042	negative regulation of extrinsic apoptotic signaling pathway via death domain receptors	6/351	28/16071	2.60925e-05	0.000843489	SERPINE1/TNFAIP3/CFLAR/BCL2L1/HMOX1/ICAM1	6
SPP1+ Macrophages	BP	GO:0071675	regulation of mononuclear cell migration	11/351	109/16071	2.62089e-05	0.000843489	ADAM8/LGALS3/SERPINE1/C5AR1/DUSP1/CCL3/STK10/CCL20/NBL1/CSF1/TNF	11
SPP1+ Macrophages	BP	GO:1901653	cellular response to peptide	20/351	320/16071	2.62285e-05	0.000843489	VIM/CD36/LPL/IL1B/DENND4C/NR4A3/PKM/RAB13/OSBPL8/CFLAR/AP3S1/NR4A2/INSIG2/FOXO3/RAB8B/FCGR2B/MDM2/AHSG/ICAM1/CA2	20
SPP1+ Macrophages	BP	GO:0030099	myeloid cell differentiation	21/351	347/16071	2.66389e-05	0.000851266	CD109/ZNF385A/NFKBIA/MITF/ANXA2/MMP9/TFRC/VEGFA/CCL3/RAB7B/CEBPB/GPR183/EPAS1/ZFP36/FOXO3/TCIRG1/ACTN1/SNX10/CSF1/CA2/TNF	21
SPP1+ Macrophages	BP	GO:0015909	long-chain fatty acid transport	8/351	56/16071	2.72158e-05	0.00086423	SLC2A1/FABP5/PLIN2/FABP4/CD36/ANXA1/NMB/FABP3	8
SPP1+ Macrophages	BP	GO:2000116	regulation of cysteine-type endopeptidase activity	16/351	220/16071	2.77447e-05	0.000875519	CTSD/EGLN3/LAPTM5/RPS27L/PLAUR/MMP9/CD44/VEGFA/CAST/BCAP31/CFLAR/GPI/ASPH/MDM2/FAM162A/TNF	16
SPP1+ Macrophages	BP	GO:0022408	negative regulation of cell-cell adhesion	14/351	174/16071	2.89944e-05	0.000905922	GPNMB/CD9/RGCC/LGALS3/IL1RN/ANXA1/LAPTM5/IL4I1/VEGFA/CEBPB/HAVCR2/FCGR2B/RDX/CD300A	14
SPP1+ Macrophages	BP	GO:0046545	development of primary female sexual characteristics	10/351	91/16071	2.9067e-05	0.000905922	NUPR1/LHFPL2/VEGFA/ARID5B/CEBPB/ANG/TIPARP/BCL2L1/FOXO3/ICAM1	10
SPP1+ Macrophages	BP	GO:0043068	positive regulation of programmed cell death	26/351	491/16071	3.06477e-05	0.000949325	CTSD/ADAM8/RGCC/NUPR1/ADM/BNIP3/LDHA/PHLDA1/BNIP3L/ANXA1/LAPTM5/ATF3/MMP9/SOD2/BTG1/BCAP31/DUSP1/CCL3/SQSTM1/PIK3CB/MCL1/FOXO3/TIMP3/HMOX1/FAM162A/TNF	26
SPP1+ Macrophages	BP	GO:1903034	regulation of response to wounding	13/351	153/16071	3.15211e-05	0.000970427	SPP1/CD109/CD9/CD36/ANXA1/ANXA2/SERPINE1/PLPP3/TNFAIP3/TFPI/FLNA/TNF/HBEGF	13
SPP1+ Macrophages	BP	GO:0070555	response to interleukin-1	12/351	132/16071	3.2527e-05	0.000995325	IL1RN/CXCL8/ANXA1/IL1B/KMO/CCL3/CEBPB/TFPI/EGR1/CCL20/IL1R2/ICAM1	12
SPP1+ Macrophages	BP	GO:1902254	negative regulation of intrinsic apoptotic signaling pathway by p53 class mediator	5/351	18/16071	3.27412e-05	0.000995845	MIF/ZNF385A/CD44/MDM2/PTTG1IP	5
SPP1+ Macrophages	BP	GO:0006898	receptor-mediated endocytosis	16/351	224/16071	3.45609e-05	0.0010449	CD9/ADM/CXCL8/APOC1/CD36/CTSL/MSR1/ANXA2/SERPINE1/TFRC/VEGFA/SCARB2/CXCL16/SDCBP/PIK3CB/FCGR2B	16
SPP1+ Macrophages	BP	GO:0032371	regulation of sterol transport	8/351	58/16071	3.53575e-05	0.00105012	ABCA1/APOC1/PLTP/NFKBIA/ANXA2/EEPD1/ABCG1/NR1H3	8
SPP1+ Macrophages	BP	GO:0032374	regulation of cholesterol transport	8/351	58/16071	3.53575e-05	0.00105012	ABCA1/APOC1/PLTP/NFKBIA/ANXA2/EEPD1/ABCG1/NR1H3	8
SPP1+ Macrophages	MF	GO:0032934	sterol binding	8/351	58/16071	3.53575e-05	0.00105012	ABCA1/SCARB2/GPR183/OSBPL8/SOAT1/ABCG1/NR1H3/INSIG2	8
SPP1+ Macrophages	BP	GO:0015908	fatty acid transport	9/351	75/16071	3.60266e-05	0.00106373	SLC2A1/FABP5/PLIN2/FABP4/CD36/ANXA1/IL1B/NMB/FABP3	9
SPP1+ Macrophages	BP	GO:0046034	ATP metabolic process	16/351	226/16071	3.84941e-05	0.00112998	HK2/NUPR1/ALDOA/GAPDH/ENO2/LDHA/AK4/PGK1/TPI1/ENO1/ATP6V1A/PKM/FAM20C/GPI/GUK1/PRKAG2	16
SPP1+ Macrophages	BP	GO:0042594	response to starvation	14/351	179/16071	3.96881e-05	0.00115748	SLC2A1/ADM/GLUL/ATF3/UPP1/RRAGD/SH3GLB1/ALB/SLC38A2/EIF4EBP1/MAP1LC3B/PRKAG2/ZFP36/FOXO3	14
SPP1+ Macrophages	BP	GO:1990266	neutrophil migration	11/351	114/16071	3.98895e-05	0.00115748	ADAM8/LGALS3/CXCL3/CXCL8/CXCL2/C5AR1/CXCL1/CCL3/CCL20/MPP1/CD99	11
SPP1+ Macrophages	BP	GO:0072521	purine-containing compound metabolic process	21/351	358/16071	4.20536e-05	0.00121331	HK2/NUPR1/ALDOA/GAPDH/ENO2/LDHA/AK4/PGK1/ADCY3/TPI1/ENO1/ATP6V1A/PDE8A/MPC2/PKM/PDK1/MPP1/PAPSS2/GPI/GUK1/PRKAG2	21
SPP1+ Macrophages	CC	GO:0033180	proton-transporting V-type ATPase, V1 domain	4/351	10/16071	4.23305e-05	0.00121436	ATP6V1F/ATP6V1A/ATP6V1G1/ATP6V1H	4
SPP1+ Macrophages	BP	GO:0032103	positive regulation of response to external stimulus	22/351	386/16071	4.26713e-05	0.00121722	MMP12/ADAM8/FABP4/NUPR1/CXCL8/NFKBIA/NEAT1/LPL/IL1B/SERPINE1/VEGFA/C5AR1/LAMP1/CCL3/CEBPB/FLNA/NFKBIZ/HAVCR2/RIOK3/IL6R/CSF1/TNF	22
SPP1+ Macrophages	BP	GO:0002688	regulation of leukocyte chemotaxis	11/351	116/16071	4.68765e-05	0.00132966	CXCL8/MIF/SERPINE1/VEGFA/C5AR1/DUSP1/CCL3/MPP1/NBL1/IL6R/CSF1	11
SPP1+ Macrophages	MF	GO:0008009	chemokine activity	7/351	45/16071	4.96012e-05	0.00139909	CXCL3/CXCL8/CXCL2/CXCL1/CCL3/CXCL16/CCL20	7
SPP1+ Macrophages	BP	GO:0010821	regulation of mitochondrion organization	12/351	138/16071	5.04857e-05	0.00141336	BNIP3/LMNA/BNIP3L/RALA/PLAUR/VAT1/MMP9/TFRC/INF2/SQSTM1/BCL2L1/FAM162A	12
SPP1+ Macrophages	BP	GO:0008630	intrinsic apoptotic signaling pathway in response to DNA damage	10/351	97/16071	5.0667e-05	0.00141336	NUPR1/MIF/ZNF385A/FNIP2/RPS27L/CD44/MCL1/BCL2L1/HMOX1/TNF	10
SPP1+ Macrophages	BP	GO:0045453	bone resorption	8/351	61/16071	5.13173e-05	0.00142199	SPP1/ADAM8/ACP5/TFRC/TNFAIP3/TCIRG1/SNX10/CA2	8
SPP1+ Macrophages	BP	GO:0043065	positive regulation of apoptotic process	25/351	477/16071	5.15397e-05	0.00142199	CTSD/ADAM8/RGCC/NUPR1/ADM/BNIP3/LDHA/PHLDA1/BNIP3L/ANXA1/ATF3/MMP9/SOD2/BTG1/BCAP31/DUSP1/CCL3/SQSTM1/PIK3CB/MCL1/FOXO3/TIMP3/HMOX1/FAM162A/TNF	25
SPP1+ Macrophages	BP	GO:0062197	cellular response to chemical stress	19/351	309/16071	5.19606e-05	0.00142581	SLC2A1/BNIP3/CD36/ANXA1/MMP9/SOD2/TNFAIP3/NR4A3/PDE8A/EPAS1/PDK1/NR4A2/MCL1/IL18BP/OXR1/FOXO3/MDM2/SLC25A24/HMOX1	19
SPP1+ Macrophages	BP	GO:0046394	carboxylic acid biosynthetic process	18/351	283/16071	5.28144e-05	0.0014414	FABP5/SCD/APOC1/MIF/GLUL/ANXA1/BCAT1/LPL/HSD3B7/IL1B/KMO/SDS/DHRS9/NR1H3/MGST3/GATM/PRKAG2/INSIG2	18
SPP1+ Macrophages	BP	GO:0097191	extrinsic apoptotic signaling pathway	15/351	208/16071	5.42753e-05	0.00147331	LGALS3/LMNA/ATF3/IL1B/SERPINE1/TNFAIP3/CFLAR/MCL1/BCL2L1/FOXO3/TIMP3/HMOX1/IL6R/ICAM1/TNF	15
SPP1+ Macrophages	BP	GO:1903037	regulation of leukocyte cell-cell adhesion	19/351	311/16071	5.66672e-05	0.00153002	GPNMB/ADAM8/LGALS1/LGALS3/ANXA1/LAPTM5/CD44/IL4I1/IL1B/CD83/TFRC/NR4A3/CEBPB/NFKBIZ/HAVCR2/FCGR2B/CD300A/ICAM1/TNF	19
SPP1+ Macrophages	BP	GO:0050873	brown fat cell differentiation	7/351	46/16071	5.7419e-05	0.00153391	ERO1A/FABP4/BNIP3/CEBPB/METRNL/PIM1/FABP3	7
SPP1+ Macrophages	BP	GO:1905953	negative regulation of lipid localization	7/351	46/16071	5.7419e-05	0.00153391	ABCA1/APOC1/NFKBIA/OSBPL8/ABCG1/NR1H3/TNF	7
SPP1+ Macrophages	BP	GO:0016053	organic acid biosynthetic process	18/351	285/16071	5.78571e-05	0.00153748	FABP5/SCD/APOC1/MIF/GLUL/ANXA1/BCAT1/LPL/HSD3B7/IL1B/KMO/SDS/DHRS9/NR1H3/MGST3/GATM/PRKAG2/INSIG2	18
SPP1+ Macrophages	BP	GO:0071402	cellular response to lipoprotein particle stimulus	6/351	32/16071	5.83028e-05	0.00154121	CD9/ABCA1/CD36/CD68/LPL/ABCG1	6
SPP1+ Macrophages	BP	GO:0032368	regulation of lipid transport	11/351	119/16071	5.9321e-05	0.00155187	SPP1/ABCA1/APOC1/PLTP/NFKBIA/ANXA2/IL1B/EEPD1/ABCG1/NR1H3/FABP3	11
SPP1+ Macrophages	BP	GO:0071621	granulocyte chemotaxis	11/351	119/16071	5.9321e-05	0.00155187	LGALS3/CXCL3/CXCL8/ANXA1/CXCL2/C5AR1/CXCL1/CCL3/CCL20/MPP1/CSF1	11
SPP1+ Macrophages	BP	GO:0009117	nucleotide metabolic process	23/351	424/16071	6.12998e-05	0.00159538	HK2/NUPR1/ALDOA/GAPDH/ENO2/LDHA/AK4/PGK1/ADCY3/UPP1/KMO/TPI1/ENO1/ATP6V1A/PDE8A/MPC2/PKM/PDK1/MPP1/PAPSS2/GPI/GUK1/PRKAG2	23
SPP1+ Macrophages	BP	GO:0010634	positive regulation of epithelial cell migration	12/351	141/16071	6.23109e-05	0.00161337	ANXA1/MMP9/VEGFA/NRP2/PLPP3/RTN4/ADAM9/PIK3CB/GPI/MAP2K3/HMOX1/HBEGF	12
SPP1+ Macrophages	BP	GO:0002548	monocyte chemotaxis	8/351	63/16071	6.49804e-05	0.00164217	LGALS3/ANXA1/SERPINE1/DUSP1/CCL3/CCL20/NBL1/IL6R	8
SPP1+ Macrophages	BP	GO:0010827	regulation of glucose transmembrane transport	8/351	63/16071	6.49804e-05	0.00164217	HK2/FABP5/OPN3/IL1B/NR4A3/OSBPL8/PRKAG2/TNF	8
SPP1+ Macrophages	CC	GO:0005775	vacuolar lumen	13/351	164/16071	6.49955e-05	0.00164217	FABP5/CTSD/FTL/SDC2/CTSB/CTSL/VAT1/ANXA2/GNS/SCARB2/PLD3/SDCBP/IDS	13
SPP1+ Macrophages	CC	GO:0033178	proton-transporting two-sector ATPase complex, catalytic domain	4/351	11/16071	6.53748e-05	0.00164217	ATP6V1F/ATP6V1A/ATP6V1G1/ATP6V1H	4
SPP1+ Macrophages	CC	GO:0044754	autolysosome	4/351	11/16071	6.53748e-05	0.00164217	FTH1/FTL/LAMP1/SQSTM1	4
SPP1+ Macrophages	BP	GO:0048102	autophagic cell death	4/351	11/16071	6.53748e-05	0.00164217	BNIP3/LAPTM5/LAMP1/SH3GLB1	4
SPP1+ Macrophages	BP	GO:2000351	regulation of endothelial cell apoptotic process	7/351	47/16071	6.62164e-05	0.00165508	RGCC/ANGPTL4/SERPINE1/TNFAIP3/FOXO3/ICAM1/TNF	7
SPP1+ Macrophages	BP	GO:1902532	negative regulation of intracellular signal transduction	24/351	457/16071	7.05828e-05	0.00175553	MIF/ZNF385A/ABL2/PLAUR/ATF3/MMP9/SOD2/CD44/IL1B/DUSP1/ENO1/TNFAIP3/RCAN1/TIMP2/PIK3CB/MCL1/BCL2L1/DUSP5/MAP2K3/TIMP3/RIOK3/MDM2/CD300A/PTTG1IP	24
SPP1+ Macrophages	BP	GO:0007159	leukocyte cell-cell adhesion	20/351	344/16071	7.23051e-05	0.00178955	GPNMB/ADAM8/LGALS1/LGALS3/ANXA1/LAPTM5/CD44/IL4I1/IL1B/CD83/TFRC/NR4A3/CEBPB/STK10/NFKBIZ/HAVCR2/FCGR2B/CD300A/ICAM1/TNF	20
SPP1+ Macrophages	CC	GO:0005765	lysosomal membrane	21/351	373/16071	7.57936e-05	0.00185768	CTSD/ATP6V0D2/LAPTM5/CD68/FNIP2/ANXA2/AHNAK/ANPEP/SCARB2/LAMP1/ATP6V1A/ATP6V1G1/VAPA/PLD3/RNF13/ATP6V1D/BRI3/SLC17A5/ATP6V1H/TCIRG1/ARL8B	21
SPP1+ Macrophages	CC	GO:0098852	lytic vacuole membrane	21/351	373/16071	7.57936e-05	0.00185768	CTSD/ATP6V0D2/LAPTM5/CD68/FNIP2/ANXA2/AHNAK/ANPEP/SCARB2/LAMP1/ATP6V1A/ATP6V1G1/VAPA/PLD3/RNF13/ATP6V1D/BRI3/SLC17A5/ATP6V1H/TCIRG1/ARL8B	21
SPP1+ Macrophages	BP	GO:0015850	organic hydroxy compound transport	16/351	240/16071	7.89514e-05	0.00192573	SPP1/ABCA1/APOC1/CD36/PLTP/NFKBIA/MSR1/ANXA2/EEPD1/OSBPL8/SLC16A3/SOAT1/ABCG1/NR1H3/ARL8B/SLC5A3	16
SPP1+ Macrophages	BP	GO:0061041	regulation of wound healing	11/351	123/16071	8.02476e-05	0.00194793	CD109/CD9/CD36/ANXA1/ANXA2/SERPINE1/PLPP3/TNFAIP3/TFPI/TNF/HBEGF	11
SPP1+ Macrophages	BP	GO:0006753	nucleoside phosphate metabolic process	23/351	432/16071	8.1316e-05	0.00196442	HK2/NUPR1/ALDOA/GAPDH/ENO2/LDHA/AK4/PGK1/ADCY3/UPP1/KMO/TPI1/ENO1/ATP6V1A/PDE8A/MPC2/PKM/PDK1/MPP1/PAPSS2/GPI/GUK1/PRKAG2	23
SPP1+ Macrophages	BP	GO:0010874	regulation of cholesterol efflux	6/351	34/16071	8.34019e-05	0.00200522	ABCA1/PLTP/NFKBIA/EEPD1/ABCG1/NR1H3	6
SPP1+ Macrophages	BP	GO:0046849	bone remodeling	9/351	84/16071	8.89012e-05	0.00212731	SPP1/ADAM8/MITF/ACP5/TFRC/TNFAIP3/TCIRG1/SNX10/CA2	9
SPP1+ Macrophages	BP	GO:0046660	female sex differentiation	10/351	104/16071	9.18924e-05	0.00218851	NUPR1/LHFPL2/VEGFA/ARID5B/CEBPB/ANG/TIPARP/BCL2L1/FOXO3/ICAM1	10
SPP1+ Macrophages	BP	GO:0019318	hexose metabolic process	15/351	218/16071	9.24076e-05	0.00219045	HK2/FABP5/ALDOA/GAPDH/ATF3/PGK1/TPI1/ENO1/SDS/PDK1/DCXR/CHST15/GPI/PFKFB3/TNF	15
SPP1+ Macrophages	BP	GO:0010884	positive regulation of lipid storage	5/351	22/16071	9.36471e-05	0.00220946	PLIN2/CD36/LPL/MSR1/HILPDA	5
SPP1+ Macrophages	BP	GO:0070372	regulation of ERK1 and ERK2 cascade	17/351	270/16071	9.61722e-05	0.00225279	GPNMB/MIF/CD36/ATF3/CD44/IL1B/C5AR1/DUSP1/PDE8A/CCL3/GPR183/CFLAR/CCL20/HAVCR2/TIMP3/ICAM1/TNF	17
SPP1+ Macrophages	BP	GO:0010745	negative regulation of macrophage derived foam cell differentiation	4/351	12/16071	9.6376e-05	0.00225279	ABCA1/NFKBIA/ABCG1/NR1H3	4
SPP1+ Macrophages	BP	GO:0032612	interleukin-1 production	10/351	105/16071	9.96294e-05	0.00230747	CD36/ANXA1/LPL/ACP5/TNFAIP3/CCL3/EGR1/IL1R2/HAVCR2/TNF	10
SPP1+ Macrophages	BP	GO:0032652	regulation of interleukin-1 production	10/351	105/16071	9.96294e-05	0.00230747	CD36/ANXA1/LPL/ACP5/TNFAIP3/CCL3/EGR1/IL1R2/HAVCR2/TNF	10
SPP1+ Macrophages	BP	GO:0043281	regulation of cysteine-type endopeptidase activity involved in apoptotic process	14/351	195/16071	0.000100474	0.00231641	CTSD/EGLN3/LAPTM5/RPS27L/PLAUR/MMP9/CD44/VEGFA/BCAP31/CFLAR/GPI/MDM2/FAM162A/TNF	14
SPP1+ Macrophages	BP	GO:0007160	cell-matrix adhesion	15/351	220/16071	0.00010236	0.00234917	S100A10/MMP12/CD36/LIMS1/CD44/SERPINE1/VEGFA/TESK2/CORO1C/ADAM9/PIK3CB/OTOA/ITGB5/ACTN1/CSF1	15
SPP1+ Macrophages	BP	GO:0032102	negative regulation of response to external stimulus	20/351	353/16071	0.000102907	0.00235104	SPP1/CD109/MMP12/CD9/SEMA3C/MIF/ANXA2/ACP5/SERPINE1/DUSP1/TNFAIP3/METRNL/TFPI/NR1H3/NBL1/ZFP36/HAVCR2/RIOK3/FCGR2B/TNF	20
SPP1+ Macrophages	BP	GO:0002573	myeloid leukocyte differentiation	14/351	196/16071	0.000106104	0.00239367	CD109/MITF/ANXA2/MMP9/TFRC/VEGFA/CCL3/CEBPB/GPR183/TCIRG1/SNX10/CSF1/CA2/TNF	14
SPP1+ Macrophages	BP	GO:0045766	positive regulation of angiogenesis	12/351	149/16071	0.000106196	0.00239367	HK2/ADM/CXCL8/ANGPTL4/IL1B/SERPINE1/VEGFA/BTG1/C5AR1/PKM/HMOX1/ITGAX	12
SPP1+ Macrophages	BP	GO:1904018	positive regulation of vasculature development	12/351	149/16071	0.000106196	0.00239367	HK2/ADM/CXCL8/ANGPTL4/IL1B/SERPINE1/VEGFA/BTG1/C5AR1/PKM/HMOX1/ITGAX	12
SPP1+ Macrophages	BP	GO:0008585	female gonad development	9/351	86/16071	0.000106888	0.00239856	NUPR1/VEGFA/ARID5B/CEBPB/ANG/TIPARP/BCL2L1/FOXO3/ICAM1	9
SPP1+ Macrophages	BP	GO:0051271	negative regulation of cellular component movement	17/351	273/16071	0.000110013	0.00245777	CD9/RGCC/MIF/MITF/SERPINE1/GNA13/CORO1C/DUSP1/CLIC4/OSBPL8/NBL1/FOXO3/RAP2A/ACTN1/HMOX1/CD300A/TNF	17
SPP1+ Macrophages	CC	GO:0042470	melanosome	10/351	107/16071	0.000116768	0.00258579	SLC2A1/GPNMB/CTSD/CTSB/CAPG/ANXA2/TFRC/GNA13/LAMP1/SDCBP	10
SPP1+ Macrophages	CC	GO:0048770	pigment granule	10/351	107/16071	0.000116768	0.00258579	SLC2A1/GPNMB/CTSD/CTSB/CAPG/ANXA2/TFRC/GNA13/LAMP1/SDCBP	10
SPP1+ Macrophages	BP	GO:0050878	regulation of body fluid levels	20/351	357/16071	0.000119851	0.00264248	HK2/CD9/ADM/CD36/PLAUR/ANXA2/SERPINE1/VEGFA/GNAS/VKORC1/ANXA5/TFPI/UGCG/FLNA/LMAN1/PIK3CB/NR1H3/GPI/MYL9/USF2	20
SPP1+ Macrophages	BP	GO:0031349	positive regulation of defense response	16/351	250/16071	0.000127236	0.00279311	MMP12/ADAM8/FABP4/NUPR1/NFKBIA/NEAT1/LPL/IL1B/SERPINE1/LAMP1/CCL3/CEBPB/NFKBIZ/HAVCR2/RIOK3/TNF	16
SPP1+ Macrophages	BP	GO:0045785	positive regulation of cell adhesion	22/351	418/16071	0.000136786	0.00296478	S100A10/ADAM8/LGALS1/CD36/LIMS1/ANXA1/PLAUR/CD44/IL4I1/IL1B/CD83/TFRC/VEGFA/PLPP3/NR4A3/ADAM9/FLNA/NFKBIZ/HAVCR2/CSF1/ICAM1/TNF	22
SPP1+ Macrophages	BP	GO:0043518	negative regulation of DNA damage response, signal transduction by p53 class mediator	4/351	13/16071	0.000136818	0.00296478	MIF/CD44/MDM2/PTTG1IP	4
SPP1+ Macrophages	BP	GO:0070486	leukocyte aggregation	4/351	13/16071	0.000136818	0.00296478	CD44/IL1B/NR4A3/STK10	4
SPP1+ Macrophages	BP	GO:0030330	DNA damage response, signal transduction by p53 class mediator	8/351	70/16071	0.000138738	0.00299354	NDRG1/MIF/ZNF385A/RPS27L/CD44/FOXO3/MDM2/PTTG1IP	8
SPP1+ Macrophages	MF	GO:0019955	cytokine binding	11/351	131/16071	0.000141507	0.00304029	CD109/IL1RN/CD36/NRP2/IFNAR1/PLP2/NBL1/IL18BP/IL1R2/ZFP36/IL6R	11
SPP1+ Macrophages	BP	GO:0002931	response to ischemia	7/351	53/16071	0.000145072	0.00309058	HK2/RCAN1/EGR1/SQSTM1/PIK3CB/EIF4EBP1/CSF1	7
SPP1+ Macrophages	BP	GO:0072577	endothelial cell apoptotic process	7/351	53/16071	0.000145072	0.00309058	RGCC/ANGPTL4/SERPINE1/TNFAIP3/FOXO3/ICAM1/TNF	7
SPP1+ Macrophages	BP	GO:0010631	epithelial cell migration	17/351	280/16071	0.000149303	0.00316735	RGCC/GLUL/ANXA1/MMP9/VEGFA/NRP2/CORO1C/PLPP3/RTN4/ADAM9/RAB13/PIK3CB/GPI/MAP2K3/HMOX1/TNF/HBEGF	17
SPP1+ Macrophages	BP	GO:0042110	T cell activation	23/351	451/16071	0.000153971	0.00325272	SLAMF9/GPNMB/ADAM8/LGALS1/LGALS3/ANXA1/LAPTM5/CTSL/CD44/IL4I1/IL1B/CD83/TFRC/CEBPB/GPR183/EGR1/NFKBIZ/HAVCR2/FCGR2B/TCIRG1/IL6R/CD300A/ICAM1	23
SPP1+ Macrophages	BP	GO:0090132	epithelium migration	17/351	281/16071	0.000155815	0.00327797	RGCC/GLUL/ANXA1/MMP9/VEGFA/NRP2/CORO1C/PLPP3/RTN4/ADAM9/RAB13/PIK3CB/GPI/MAP2K3/HMOX1/TNF/HBEGF	17
SPP1+ Macrophages	CC	GO:0030666	endocytic vesicle membrane	13/351	179/16071	0.000157771	0.00330533	CD9/ATP6V0D2/CD36/MSR1/TFRC/SCARB2/LAMP1/RAB7B/RAB8B/MDM2/COLEC12/TCIRG1/HBEGF	13
SPP1+ Macrophages	CC	GO:1904724	tertiary granule lumen	7/351	54/16071	0.000163594	0.00341317	CTSD/FTH1/CSTB/ALDOA/MMP9/CXCL1/TIMP2	7
SPP1+ Macrophages	BP	GO:0034612	response to tumor necrosis factor	15/351	230/16071	0.000167445	0.00347914	FABP4/CXCL8/LIMS1/LAPTM5/NFKBIA/TNFAIP3/CCL3/ADAM9/CXCL16/CCL20/IL18BP/ZFP36/FOXO3/ICAM1/TNF	15
SPP1+ Macrophages	BP	GO:0002224	toll-like receptor signaling pathway	10/351	112/16071	0.000170832	0.00353496	CD36/NFKBIA/PIK3AP1/TNFAIP3/RTN4/RAB7B/NR1H3/HAVCR2/COLEC12/CD300A	10
SPP1+ Macrophages	MF	GO:0042056	chemoattractant activity	5/351	25/16071	0.000179032	0.00368952	GPNMB/LGALS3/MIF/VEGFA/CCL3	5
SPP1+ Macrophages	CC	GO:0101003	ficolin-1-rich granule membrane	7/351	55/16071	0.000183985	0.00376088	ADAM8/LGALS3/SLC2A3/LAMP1/TCIRG1/ITGAX/CD300A	7
SPP1+ Macrophages	BP	GO:1904705	regulation of vascular associated smooth muscle cell proliferation	7/351	55/16071	0.000183985	0.00376088	MMP9/SOD2/GNA13/NR4A3/MDM2/HMOX1/TNF	7
SPP1+ Macrophages	CC	GO:0030496	midbody	13/351	182/16071	0.00018609	0.00377185	SLC2A1/CAPG/RALA/GEM/ANXA2/CHMP1B/RASGEF1B/CLIC4/SH3GLB1/PIK3CB/RAP2A/RDX/ARL8B	13
SPP1+ Macrophages	CC	GO:0045177	apical part of cell	21/351	398/16071	0.000187096	0.00377185	SLC2A1/CD9/SLC2A5/ATP6V0D2/CTSB/CD36/ANXA1/CTSL/CD44/GNAS/C5AR1/ATP6V1A/CLIC4/ATP6V1G1/SLC16A3/OTOA/TCIRG1/IL6R/RDX/SNX10/CA2	21
SPP1+ Macrophages	MF	GO:0044548	S100 protein binding	4/351	14/16071	0.000188256	0.00377185	S100A11/S100A6/ANXA2/AHNAK	4
SPP1+ Macrophages	MF	GO:0055102	lipase inhibitor activity	4/351	14/16071	0.000188256	0.00377185	APOC1/ANXA1/ANXA2/ANXA5	4
SPP1+ Macrophages	BP	GO:0150078	positive regulation of neuroinflammatory response	4/351	14/16071	0.000188256	0.00377185	NUPR1/IL1B/CCL3/TNF	4
SPP1+ Macrophages	BP	GO:0062012	regulation of small molecule metabolic process	17/351	286/16071	0.000192246	0.00382146	FABP5/NUPR1/ADM/APOC1/ANXA1/AK4/IL1B/ENO1/NR4A3/EGR1/PDK1/ABCG1/NR1H3/FABP3/PRKAG2/INSIG2/TNF	17
SPP1+ Macrophages	BP	GO:0090130	tissue migration	17/351	286/16071	0.000192246	0.00382146	RGCC/GLUL/ANXA1/MMP9/VEGFA/NRP2/CORO1C/PLPP3/RTN4/ADAM9/RAB13/PIK3CB/GPI/MAP2K3/HMOX1/TNF/HBEGF	17
SPP1+ Macrophages	BP	GO:0050678	regulation of epithelial cell proliferation	18/351	314/16071	0.000196589	0.00389247	CD109/MMP12/RGCC/NUPR1/GLUL/VEGFA/C5AR1/NRP2/SULF2/TNFAIP3/MTSS1/NR4A3/RTN4/CFLAR/ANG/ZFP36/HMOX1/TNF	18
SPP1+ Macrophages	BP	GO:1990874	vascular associated smooth muscle cell proliferation	7/351	56/16071	0.00020638	0.00407036	MMP9/SOD2/GNA13/NR4A3/MDM2/HMOX1/TNF	7
SPP1+ Macrophages	BP	GO:0120162	positive regulation of cold-induced thermogenesis	9/351	94/16071	0.000212231	0.00416947	FABP5/SCD/FABP4/CD36/VEGFA/GNAS/CEBPB/EPAS1/GATM	9
SPP1+ Macrophages	BP	GO:0042304	regulation of fatty acid biosynthetic process	6/351	40/16071	0.000213184	0.00417197	FABP5/APOC1/ANXA1/IL1B/NR1H3/INSIG2	6
SPP1+ Macrophages	BP	GO:0034383	low-density lipoprotein particle clearance	5/351	26/16071	0.00021772	0.00421175	CD36/ANXA2/SOAT1/NCEH1/HMOX1	5
SPP1+ Macrophages	BP	GO:1901797	negative regulation of signal transduction by p53 class mediator	5/351	26/16071	0.00021772	0.00421175	MIF/ZNF385A/CD44/MDM2/PTTG1IP	5
SPP1+ Macrophages	BP	GO:1902253	regulation of intrinsic apoptotic signaling pathway by p53 class mediator	5/351	26/16071	0.00021772	0.00421175	MIF/ZNF385A/CD44/MDM2/PTTG1IP	5
SPP1+ Macrophages	MF	GO:0005178	integrin binding	11/351	138/16071	0.000224105	0.00428601	SPP1/GPNMB/CD9/IL1B/PLPP3/ADAM9/TIMP2/ITGB5/ACTN1/ITGAX/ICAM1	11
SPP1+ Macrophages	BP	GO:0016241	regulation of macroautophagy	11/351	138/16071	0.000224105	0.00428601	NUPR1/ATP6V0D2/GAPDH/BNIP3/BNIP3L/ATP6V1A/SH3GLB1/ATP6V1G1/ATP6V1D/ATP6V1H/HMOX1	11
SPP1+ Macrophages	BP	GO:0034614	cellular response to reactive oxygen species	11/351	138/16071	0.000224105	0.00428601	BNIP3/CD36/ANXA1/MMP9/SOD2/TNFAIP3/NR4A3/PDE8A/IL18BP/FOXO3/MDM2	11
SPP1+ Macrophages	BP	GO:0070371	ERK1 and ERK2 cascade	17/351	290/16071	0.000226537	0.00431616	GPNMB/MIF/CD36/ATF3/CD44/IL1B/C5AR1/DUSP1/PDE8A/CCL3/GPR183/CFLAR/CCL20/HAVCR2/TIMP3/ICAM1/TNF	17
SPP1+ Macrophages	BP	GO:0002274	myeloid leukocyte activation	14/351	211/16071	0.000229936	0.00435051	NDRG1/CXCL8/MIF/C5AR1/NR4A3/CCL3/ADAM9/NR1H3/HAVCR2/FCGR2B/HMOX1/CSF1/CD300A/TNF	14
SPP1+ Macrophages	BP	GO:1901215	negative regulation of neuron death	13/351	186/16071	0.000230562	0.00435051	GPNMB/ADAM8/GBE1/SOD2/C5AR1/NR4A3/CEBPB/NR4A2/BCL2L1/GPI/OXR1/HMOX1/CSF1	13
SPP1+ Macrophages	BP	GO:0001836	release of cytochrome c from mitochondria	7/351	57/16071	0.000230924	0.00435051	BNIP3/LMNA/PLAUR/MMP9/SOD2/BCL2L1/FAM162A	7
SPP1+ Macrophages	BP	GO:0043410	positive regulation of MAPK cascade	22/351	434/16071	0.000232446	0.00436289	GPNMB/ADAM8/MIF/CD36/LAPTM5/CD44/IL1B/VEGFA/C5AR1/PDE8A/CCL3/ADAM9/GPR183/CFLAR/TIMP2/SDCBP/CCL20/HAVCR2/MAP2K3/FCGR2B/ICAM1/TNF	22
SPP1+ Macrophages	MF	GO:0038024	cargo receptor activity	8/351	76/16071	0.000247409	0.00462654	ABCA1/CD36/MSR1/TFRC/SCARB2/CXCL16/LRP12/COLEC12	8
SPP1+ Macrophages	BP	GO:0030216	keratinocyte differentiation	9/351	96/16071	0.000249015	0.0046394	CD109/ANXA1/OPN3/FOSL2/CLIC4/ADAM9/ST14/UGCG/ZFP36	9
SPP1+ Macrophages	BP	GO:0106106	cold-induced thermogenesis	11/351	140/16071	0.000254105	0.00469955	FABP5/SCD/FABP4/CD36/ARRDC3/VEGFA/GNAS/CEBPB/EPAS1/NR1H3/GATM	11
SPP1+ Macrophages	BP	GO:0120161	regulation of cold-induced thermogenesis	11/351	140/16071	0.000254105	0.00469955	FABP5/SCD/FABP4/CD36/ARRDC3/VEGFA/GNAS/CEBPB/EPAS1/NR1H3/GATM	11
SPP1+ Macrophages	BP	GO:0032835	glomerulus development	7/351	58/16071	0.000257767	0.0047326	MYO1E/SULF2/MTSS1/CFLAR/EGR1/BASP1/IL6R	7
SPP1+ Macrophages	MF	GO:0042379	chemokine receptor binding	7/351	58/16071	0.000257767	0.0047326	CXCL3/CXCL8/CXCL2/CXCL1/CCL3/CXCL16/CCL20	7
SPP1+ Macrophages	BP	GO:0008637	apoptotic mitochondrial changes	9/351	97/16071	0.000269301	0.00489684	HK2/BNIP3/LMNA/BNIP3L/PLAUR/MMP9/SOD2/BCL2L1/FAM162A	9
SPP1+ Macrophages	BP	GO:0030593	neutrophil chemotaxis	9/351	97/16071	0.000269301	0.00489684	LGALS3/CXCL3/CXCL8/CXCL2/C5AR1/CXCL1/CCL3/CCL20/MPP1	9
SPP1+ Macrophages	BP	GO:0070374	positive regulation of ERK1 and ERK2 cascade	13/351	189/16071	0.000269622	0.00489684	GPNMB/MIF/CD36/CD44/C5AR1/PDE8A/CCL3/GPR183/CFLAR/CCL20/HAVCR2/ICAM1/TNF	13
SPP1+ Macrophages	BP	GO:0009267	cellular response to starvation	11/351	142/16071	0.000287429	0.00517367	SLC2A1/GLUL/ATF3/UPP1/RRAGD/SH3GLB1/ALB/SLC38A2/MAP1LC3B/PRKAG2/FOXO3	11
SPP1+ Macrophages	BP	GO:0048660	regulation of smooth muscle cell proliferation	11/351	142/16071	0.000287429	0.00517367	MMP9/SOD2/GNA13/TNFAIP3/NR4A3/ANG/MDM2/HMOX1/IL6R/TNF/HBEGF	11
SPP1+ Macrophages	BP	GO:0040013	negative regulation of locomotion	17/351	296/16071	0.000287938	0.00517367	RGCC/SEMA3C/MIF/ARRDC3/MITF/SERPINE1/GNA13/CORO1C/DUSP1/CLIC4/OSBPL8/NBL1/FOXO3/RAP2A/HMOX1/CD300A/TNF	17
SPP1+ Macrophages	BP	GO:0007599	hemostasis	14/351	216/16071	0.000292464	0.0052226	CD9/CD36/PLAUR/ANXA2/SERPINE1/GNAS/VKORC1/ANXA5/TFPI/FLNA/LMAN1/PIK3CB/GPI/MYL9	14
SPP1+ Macrophages	BP	GO:0052126	movement in host environment	12/351	166/16071	0.00029273	0.0052226	LGALS1/CXCL8/CTSB/CTSL/ANPEP/TFRC/SCARB2/LAMP1/VAPA/ITGB5/ARL8B/ICAM1	12
SPP1+ Macrophages	BP	GO:0051701	biological process involved in interaction with host	13/351	191/16071	0.000298693	0.00531021	LGALS1/CXCL8/CTSB/CTSL/ANPEP/TFRC/SCARB2/LAMP1/VAPA/BCL2L1/ITGB5/ARL8B/ICAM1	13
SPP1+ Macrophages	BP	GO:0033002	muscle cell proliferation	13/351	192/16071	0.000314205	0.00556638	MMP9/SOD2/GNA13/TNFAIP3/NR4A3/CFLAR/ANG/PIM1/MDM2/HMOX1/IL6R/TNF/HBEGF	13
SPP1+ Macrophages	MF	GO:0001664	G protein-coupled receptor binding	15/351	244/16071	0.000317262	0.0055795	ADM/CXCL3/CXCL8/ARRDC3/RALA/CXCL2/GNAS/GNA13/CXCL1/NMB/CCL3/CXCL16/FLNA/SDCBP/CCL20	15
SPP1+ Macrophages	BP	GO:0072678	T cell migration	7/351	60/16071	0.000318976	0.0055795	ADAM8/CCL3/GPR183/CXCL16/CCL20/CD99/ICAM1	7
SPP1+ Macrophages	BP	GO:0006509	membrane protein ectodomain proteolysis	6/351	43/16071	0.000320471	0.0055795	ADAM8/IL1B/ADAM9/TIMP2/TIMP3/TNF	6
SPP1+ Macrophages	MF	GO:0019829	ATPase-coupled cation transmembrane transporter activity	6/351	43/16071	0.000320471	0.0055795	ATP6V1F/ATP13A3/ATP6V1A/ATP6V1G1/ATP6V1D/ATP6V1H	6
SPP1+ Macrophages	BP	GO:0071827	plasma lipoprotein particle organization	6/351	43/16071	0.000320471	0.0055795	ABCA1/APOC1/PLTP/LPL/SOAT1/ABCG1	6
SPP1+ Macrophages	BP	GO:0050866	negative regulation of cell activation	13/351	193/16071	0.000330398	0.00569767	GPNMB/CD9/LGALS3/ANXA1/LAPTM5/IL4I1/TNFAIP3/CEBPB/NR1H3/HAVCR2/FCGR2B/HMOX1/CD300A	13
SPP1+ Macrophages	MF	GO:0045236	CXCR chemokine receptor binding	4/351	16/16071	0.000330643	0.00569767	CXCL3/CXCL8/CXCL2/CXCL1	4
SPP1+ Macrophages	BP	GO:0051044	positive regulation of membrane protein ectodomain proteolysis	4/351	16/16071	0.000330643	0.00569767	ADAM8/IL1B/ADAM9/TNF	4
SPP1+ Macrophages	BP	GO:0048659	smooth muscle cell proliferation	11/351	145/16071	0.00034428	0.00591248	MMP9/SOD2/GNA13/TNFAIP3/NR4A3/ANG/MDM2/HMOX1/IL6R/TNF/HBEGF	11
SPP1+ Macrophages	BP	GO:0032623	interleukin-2 production	7/351	61/16071	0.000353672	0.00603274	ANXA1/LAPTM5/IL1B/CD83/TNFAIP3/ZFP36/HAVCR2	7
SPP1+ Macrophages	BP	GO:0032663	regulation of interleukin-2 production	7/351	61/16071	0.000353672	0.00603274	ANXA1/LAPTM5/IL1B/CD83/TNFAIP3/ZFP36/HAVCR2	7
SPP1+ Macrophages	BP	GO:0009260	ribonucleotide biosynthetic process	11/351	146/16071	0.000365215	0.00620865	ALDOA/AK4/ADCY3/UPP1/ENO1/ATP6V1A/MPC2/PDK1/PAPSS2/GUK1/PRKAG2	11
SPP1+ Macrophages	BP	GO:0002695	negative regulation of leukocyte activation	12/351	171/16071	0.000383964	0.00648484	GPNMB/LGALS3/ANXA1/LAPTM5/IL4I1/TNFAIP3/CEBPB/NR1H3/HAVCR2/FCGR2B/HMOX1/CD300A	12
SPP1+ Macrophages	BP	GO:2000117	negative regulation of cysteine-type endopeptidase activity	8/351	81/16071	0.00038403	0.00648484	PLAUR/MMP9/CD44/VEGFA/CAST/GPI/MDM2/TNF	8
SPP1+ Macrophages	BP	GO:0046323	glucose import	7/351	62/16071	0.000391327	0.00658603	SLC2A1/HK2/SLC2A3/OPN3/OSBPL8/PRKAG2/TNF	7
SPP1+ Macrophages	BP	GO:0002366	leukocyte activation involved in immune response	15/351	249/16071	0.00039347	0.0066001	LGALS1/LGALS3/ANXA1/TFRC/LAMP1/NR4A3/CCL3/GPR183/NFKBIZ/HAVCR2/FCGR2B/HMOX1/IL6R/CD300A/ICAM1	15
SPP1+ Macrophages	BP	GO:0002683	negative regulation of immune system process	20/351	392/16071	0.000408925	0.00683664	GPNMB/MMP12/LGALS3/MIF/ANXA1/LAPTM5/CD68/IL4I1/DUSP1/TNFAIP3/CCL3/CEBPB/NR1H3/NBL1/HAVCR2/RIOK3/FCGR2B/HMOX1/CD300A/TNF	20
SPP1+ Macrophages	MF	GO:0030169	low-density lipoprotein particle binding	4/351	17/16071	0.000424972	0.00703503	CD36/PLTP/MSR1/COLEC12	4
SPP1+ Macrophages	BP	GO:0045780	positive regulation of bone resorption	4/351	17/16071	0.000424972	0.00703503	SPP1/ADAM8/TFRC/CA2	4
SPP1+ Macrophages	BP	GO:0061042	vascular wound healing	4/351	17/16071	0.000424972	0.00703503	SERPINE1/VEGFA/TNFAIP3/TNF	4
SPP1+ Macrophages	BP	GO:0016050	vesicle organization	16/351	279/16071	0.000438749	0.00719752	S100A10/ABCA1/ANXA1/ANXA2/SCARB2/CHMP1B/CORO1C/RAB7B/RAB13/VAPA/SDCBP/SQSTM1/ABCG1/RAB8B/SNX10/ARL8B	16
SPP1+ Macrophages	BP	GO:0006754	ATP biosynthetic process	5/351	30/16071	0.000439064	0.00719752	ALDOA/AK4/ENO1/ATP6V1A/PRKAG2	5
SPP1+ Macrophages	BP	GO:0055094	response to lipoprotein particle	5/351	30/16071	0.000439064	0.00719752	CD9/ABCA1/CD36/CD68/LPL	5
SPP1+ Macrophages	BP	GO:0002263	cell activation involved in immune response	15/351	252/16071	0.000446347	0.0072697	LGALS1/LGALS3/ANXA1/TFRC/LAMP1/NR4A3/CCL3/GPR183/NFKBIZ/HAVCR2/FCGR2B/HMOX1/IL6R/CD300A/ICAM1	15
SPP1+ Macrophages	BP	GO:0030336	negative regulation of cell migration	15/351	252/16071	0.000446347	0.0072697	RGCC/MIF/MITF/SERPINE1/GNA13/CORO1C/DUSP1/CLIC4/OSBPL8/NBL1/FOXO3/RAP2A/HMOX1/CD300A/TNF	15
SPP1+ Macrophages	BP	GO:0071825	protein-lipid complex subunit organization	6/351	46/16071	0.000466053	0.00754199	ABCA1/APOC1/PLTP/LPL/SOAT1/ABCG1	6
SPP1+ Macrophages	BP	GO:0090199	regulation of release of cytochrome c from mitochondria	6/351	46/16071	0.000466053	0.00754199	BNIP3/LMNA/PLAUR/MMP9/BCL2L1/FAM162A	6
SPP1+ Macrophages	BP	GO:0048545	response to steroid hormone	17/351	309/16071	0.000472296	0.00761078	SPP1/IL1RN/ADM/ANXA1/DUSP1/NR4A3/ADAM9/CFLAR/TFPI/NR1H3/GPI/ZFP36/FOXO3/MDM2/ICAM1/CA2/TNF	17
SPP1+ Macrophages	BP	GO:0043524	negative regulation of neuron apoptotic process	10/351	127/16071	0.000473319	0.00761078	ADAM8/GBE1/SOD2/C5AR1/CEBPB/NR4A2/BCL2L1/GPI/OXR1/HMOX1	10
SPP1+ Macrophages	BP	GO:0050673	epithelial cell proliferation	19/351	367/16071	0.00047495	0.00761277	CD109/MMP12/RGCC/NUPR1/GLUL/VEGFA/C5AR1/NRP2/SULF2/TNFAIP3/MTSS1/NR4A3/RTN4/CEBPB/CFLAR/ANG/ZFP36/HMOX1/TNF	19
SPP1+ Macrophages	BP	GO:1990845	adaptive thermogenesis	11/351	151/16071	0.000486639	0.00777545	FABP5/SCD/FABP4/CD36/ARRDC3/VEGFA/GNAS/CEBPB/EPAS1/NR1H3/GATM	11
SPP1+ Macrophages	BP	GO:0060191	regulation of lipase activity	8/351	84/16071	0.000491892	0.00783458	APOC1/ANXA1/ABL2/ANGPTL4/C5AR1/GNA13/ANG/NR1H3	8
SPP1+ Macrophages	BP	GO:0051090	regulation of DNA-binding transcription factor activity	20/351	398/16071	0.000495851	0.0078728	ADAM8/RGCC/NUPR1/SGK1/CD36/NFKBIA/IL1B/TFRC/VEGFA/PLPP3/ARID5B/TNFAIP3/RAB7B/CFLAR/PIM1/FLNA/HAVCR2/HMOX1/ICAM1/TNF	20
SPP1+ Macrophages	BP	GO:0030856	regulation of epithelial cell differentiation	10/351	128/16071	0.000503683	0.00797208	CD109/MMP9/IL1B/SERPINE1/VEGFA/BTG1/CEBPB/MAFF/ZFP36/TNF	10
SPP1+ Macrophages	BP	GO:0045137	development of primary sexual characteristics	13/351	202/16071	0.000511011	0.0080628	NUPR1/LHFPL2/VEGFA/ARID5B/RAB13/CEBPB/ANG/FLNA/TIPARP/BCL2L1/FOXO3/BASP1/ICAM1	13
SPP1+ Macrophages	MF	GO:0004866	endopeptidase inhibitor activity	11/351	152/16071	0.000514585	0.00809389	CD109/CSTB/GAPDH/ANXA2/SERPINE1/CAST/APLP2/TIMP2/TFPI/TIMP3/AHSG	11
SPP1+ Macrophages	CC	GO:0031093	platelet alpha granule lumen	7/351	65/16071	0.000523875	0.00814933	ALDOA/SERPINE1/VEGFA/ALB/A1BG/ACTN1/AHSG	7
SPP1+ Macrophages	BP	GO:0006006	glucose metabolic process	12/351	177/16071	0.000524142	0.00814933	HK2/FABP5/GAPDH/ATF3/PGK1/TPI1/ENO1/SDS/PDK1/DCXR/GPI/TNF	12
SPP1+ Macrophages	BP	GO:0001541	ovarian follicle development	6/351	47/16071	0.000524566	0.00814933	VEGFA/CEBPB/ANG/BCL2L1/FOXO3/ICAM1	6
SPP1+ Macrophages	BP	GO:0043618	regulation of transcription from RNA polymerase II promoter in response to stress	6/351	47/16071	0.000524566	0.00814933	ATF3/VEGFA/CEBPB/EPAS1/EGR1/HMOX1	6
SPP1+ Macrophages	BP	GO:0010744	positive regulation of macrophage derived foam cell differentiation	4/351	18/16071	0.000537038	0.00829206	CD36/LPL/MSR1/CSF1	4
SPP1+ Macrophages	BP	GO:0034162	toll-like receptor 9 signaling pathway	4/351	18/16071	0.000537038	0.00829206	PIK3AP1/RTN4/RAB7B/HAVCR2	4
SPP1+ Macrophages	BP	GO:0046390	ribose phosphate biosynthetic process	11/351	153/16071	0.000543859	0.00834634	ALDOA/AK4/ADCY3/UPP1/ENO1/ATP6V1A/MPC2/PDK1/PAPSS2/GUK1/PRKAG2	11
SPP1+ Macrophages	BP	GO:0046890	regulation of lipid biosynthetic process	11/351	153/16071	0.000543859	0.00834634	FABP5/ADM/APOC1/ANXA1/IL1B/EGR1/ABCG1/NR1H3/FABP3/INSIG2/TNF	11
SPP1+ Macrophages	BP	GO:0071375	cellular response to peptide hormone stimulus	15/351	257/16071	0.000548017	0.00838467	LPL/IL1B/DENND4C/NR4A3/PKM/RAB13/OSBPL8/CFLAR/AP3S1/NR4A2/INSIG2/RAB8B/MDM2/AHSG/CA2	15
SPP1+ Macrophages	BP	GO:0070663	regulation of leukocyte proliferation	14/351	230/16071	0.000550473	0.00839679	GPNMB/LGALS3/MIF/ANXA1/IL4I1/IL1B/TFRC/TNFAIP3/CEBPB/GPR183/HAVCR2/FCGR2B/CSF1/CD300A	14
SPP1+ Macrophages	BP	GO:0002526	acute inflammatory response	9/351	107/16071	0.000558507	0.00849368	ADAM8/NUPR1/IL1B/CEBPB/FCGR2B/AHSG/IL6R/ICAM1/TNF	9
SPP1+ Macrophages	CC	GO:0042581	specific granule	11/351	154/16071	0.000574512	0.00869558	CTSD/ADAM8/SLC2A5/CD36/SLC2A3/PLAUR/CXCL1/PDXK/STK10/TIMP2/ATP6V1D	11
SPP1+ Macrophages	BP	GO:0032722	positive regulation of chemokine production	7/351	66/16071	0.000575228	0.00869558	LPL/IL1B/EGR1/HAVCR2/HMOX1/IL6R/TNF	7
SPP1+ Macrophages	BP	GO:0031099	regeneration	12/351	179/16071	0.000579521	0.00873433	SPP1/CD9/ADM/ANXA1/C5AR1/SULF2/NR4A3/CEBPB/CFLAR/FLNA/PTPN12/HMOX1	12
SPP1+ Macrophages	BP	GO:0002697	regulation of immune effector process	17/351	315/16071	0.000587101	0.00879294	LGALS3/CD36/ANXA1/LAPTM5/IL4I1/IL1B/TFRC/LAMP1/NR4A3/NFKBIZ/GPI/HAVCR2/FCGR2B/HMOX1/CD300A/ICAM1/TNF	17
SPP1+ Macrophages	BP	GO:0050920	regulation of chemotaxis	13/351	205/16071	0.000587319	0.00879294	SEMA3C/CXCL8/MIF/SERPINE1/VEGFA/C5AR1/DUSP1/CCL3/GPR183/MPP1/NBL1/IL6R/CSF1	13
SPP1+ Macrophages	BP	GO:1904645	response to amyloid-beta	6/351	48/16071	0.000588634	0.00879294	MMP12/CD36/MMP9/FOXO3/FCGR2B/ICAM1	6
SPP1+ Macrophages	CC	GO:0009897	external side of plasma membrane	19/351	374/16071	0.000597675	0.00886388	SLAMF9/CD9/ABCA1/CTSB/CD36/ANXA1/ALCAM/MSR1/ANPEP/CD83/TFRC/LAMP1/ADAM9/ABCG1/FCGR2B/IL6R/ITGAX/ICAM1/TNF	19
SPP1+ Macrophages	BP	GO:0043516	regulation of DNA damage response, signal transduction by p53 class mediator	5/351	32/16071	0.00059865	0.00886388	MIF/ZNF385A/CD44/MDM2/PTTG1IP	5
SPP1+ Macrophages	BP	GO:0150077	regulation of neuroinflammatory response	5/351	32/16071	0.00059865	0.00886388	NUPR1/MMP9/IL1B/CCL3/TNF	5
SPP1+ Macrophages	BP	GO:0055086	nucleobase-containing small molecule metabolic process	23/351	497/16071	0.000609036	0.0089913	HK2/NUPR1/ALDOA/GAPDH/ENO2/LDHA/AK4/PGK1/ADCY3/UPP1/KMO/TPI1/ENO1/ATP6V1A/PDE8A/MPC2/PKM/PDK1/MPP1/PAPSS2/GPI/GUK1/PRKAG2	23
SPP1+ Macrophages	BP	GO:0072676	lymphocyte migration	9/351	109/16071	0.000639337	0.00941111	ADAM8/HSD3B7/CCL3/STK10/GPR183/CXCL16/CCL20/CD99/ICAM1	9
SPP1+ Macrophages	MF	GO:0015485	cholesterol binding	6/351	49/16071	0.000658613	0.00963866	ABCA1/SCARB2/OSBPL8/SOAT1/ABCG1/NR1H3	6
SPP1+ Macrophages	BP	GO:0061844	antimicrobial humoral immune response mediated by antimicrobial peptide	6/351	49/16071	0.000658613	0.00963866	GAPDH/CXCL3/CXCL8/CXCL2/CXCL1/ANG	6
SPP1+ Macrophages	MF	GO:0005355	glucose transmembrane transporter activity	4/351	19/16071	0.00066861	0.00964858	SLC2A1/SLC2A5/SLC2A3/SLC5A3	4
SPP1+ Macrophages	MF	GO:0015149	hexose transmembrane transporter activity	4/351	19/16071	0.00066861	0.00964858	SLC2A1/SLC2A5/SLC2A3/SLC5A3	4
SPP1+ Macrophages	BP	GO:0071404	cellular response to low-density lipoprotein particle stimulus	4/351	19/16071	0.00066861	0.00964858	CD9/ABCA1/CD36/LPL	4
SPP1+ Macrophages	BP	GO:1903428	positive regulation of reactive oxygen species biosynthetic process	4/351	19/16071	0.00066861	0.00964858	CD36/SOD2/FOXO3/SLC5A3	4
SPP1+ Macrophages	CC	GO:0005770	late endosome	15/351	262/16071	0.000668846	0.00964858	CD68/CTSL/ANXA2/SCARB2/ATP13A3/CHMP1B/LAMP1/RASGEF1B/IFNAR1/RAB7B/PLD3/RNF13/SQSTM1/TCIRG1/ARL8B	15
SPP1+ Macrophages	BP	GO:0071356	cellular response to tumor necrosis factor	13/351	208/16071	0.000673042	0.00968145	FABP4/CXCL8/LIMS1/LAPTM5/NFKBIA/TNFAIP3/CCL3/CCL20/IL18BP/ZFP36/FOXO3/ICAM1/TNF	13
SPP1+ Macrophages	MF	GO:0030414	peptidase inhibitor activity	11/351	157/16071	0.000675247	0.00968558	CD109/CSTB/GAPDH/ANXA2/SERPINE1/CAST/APLP2/TIMP2/TFPI/TIMP3/AHSG	11
SPP1+ Macrophages	BP	GO:0009152	purine ribonucleotide biosynthetic process	10/351	133/16071	0.000680782	0.0097098	ALDOA/AK4/ADCY3/ENO1/ATP6V1A/MPC2/PDK1/PAPSS2/GUK1/PRKAG2	10
SPP1+ Macrophages	CC	GO:0045335	phagocytic vesicle	10/351	133/16071	0.000680782	0.0097098	VIM/ADAM8/ATP6V0D2/ABCA1/CD36/LAMP1/RAB7B/RAB8B/ITGB5/TCIRG1	10
SPP1+ Macrophages	BP	GO:0010573	vascular endothelial growth factor production	5/351	33/16071	0.000693059	0.00985705	IL1B/C5AR1/SULF2/IL6R/TNF	5
SPP1+ Macrophages	BP	GO:0002221	pattern recognition receptor signaling pathway	11/351	158/16071	0.000711928	0.010097	CD36/NFKBIA/PIK3AP1/TNFAIP3/RTN4/RAB7B/NR1H3/HAVCR2/RIOK3/COLEC12/CD300A	11
SPP1+ Macrophages	CC	GO:0031902	late endosome membrane	10/351	134/16071	0.000721732	0.0102073	CD68/ANXA2/SCARB2/ATP13A3/CHMP1B/LAMP1/RAB7B/PLD3/RNF13/ARL8B	10
SPP1+ Macrophages	BP	GO:0070301	cellular response to hydrogen peroxide	8/351	89/16071	0.000725272	0.0102288	BNIP3/ANXA1/TNFAIP3/NR4A3/PDE8A/IL18BP/FOXO3/MDM2	8
SPP1+ Macrophages	BP	GO:0050868	negative regulation of T cell activation	9/351	111/16071	0.000729487	0.0102596	GPNMB/LGALS3/ANXA1/LAPTM5/IL4I1/CEBPB/HAVCR2/FCGR2B/CD300A	9
SPP1+ Macrophages	BP	GO:0010594	regulation of endothelial cell migration	11/351	159/16071	0.000750249	0.0105134	RGCC/GLUL/ANXA1/VEGFA/NRP2/PLPP3/PIK3CB/GPI/MAP2K3/HMOX1/TNF	11
SPP1+ Macrophages	BP	GO:2000146	negative regulation of cell motility	15/351	265/16071	0.000751699	0.0105134	RGCC/MIF/MITF/SERPINE1/GNA13/CORO1C/DUSP1/CLIC4/OSBPL8/NBL1/FOXO3/RAP2A/HMOX1/CD300A/TNF	15
SPP1+ Macrophages	BP	GO:0051384	response to glucocorticoid	10/351	135/16071	0.00076469	0.0106655	IL1RN/ADM/ANXA1/DUSP1/ADAM9/CFLAR/ZFP36/FOXO3/ICAM1/TNF	10
SPP1+ Macrophages	BP	GO:0007596	blood coagulation	13/351	211/16071	0.000769081	0.0106972	CD9/CD36/PLAUR/ANXA2/SERPINE1/GNAS/VKORC1/ANXA5/TFPI/FLNA/LMAN1/PIK3CB/MYL9	13
SPP1+ Macrophages	BP	GO:0071243	cellular response to arsenic-containing substance	4/351	20/16071	0.000821474	0.0113946	ATF3/SLC38A2/GSTO1/HMOX1	4
SPP1+ Macrophages	BP	GO:0043122	regulation of I-kappaB kinase/NF-kappaB signaling	14/351	240/16071	0.000836	0.0115643	LGALS1/GAPDH/CD36/CXXC5/IL1B/TFRC/TNFAIP3/VAPA/CFLAR/FLNA/SQSTM1/RIOK3/HMOX1/TNF	14
SPP1+ Macrophages	BP	GO:0055088	lipid homeostasis	10/351	137/16071	0.000856935	0.0118215	FABP4/ABCA1/LPL/ANGPTL4/RTN4/SOAT1/ABCG1/NR1H3/FABP3/USF2	10
SPP1+ Macrophages	BP	GO:0044403	biological process involved in symbiotic interaction	15/351	269/16071	0.000875611	0.0119917	LGALS1/GAPDH/CXCL8/CTSB/CTSL/ANPEP/TFRC/SCARB2/LAMP1/CCL3/VAPA/BCL2L1/ITGB5/ARL8B/ICAM1	15
SPP1+ Macrophages	BP	GO:0032944	regulation of mononuclear cell proliferation	13/351	214/16071	0.000876397	0.0119917	GPNMB/LGALS3/MIF/ANXA1/IL4I1/IL1B/TFRC/CEBPB/GPR183/HAVCR2/FCGR2B/CSF1/CD300A	13
SPP1+ Macrophages	BP	GO:0050817	coagulation	13/351	214/16071	0.000876397	0.0119917	CD9/CD36/PLAUR/ANXA2/SERPINE1/GNAS/VKORC1/ANXA5/TFPI/FLNA/LMAN1/PIK3CB/MYL9	13
SPP1+ Macrophages	BP	GO:0072332	intrinsic apoptotic signaling pathway by p53 class mediator	7/351	71/16071	0.00089511	0.0121539	NUPR1/MIF/ZNF385A/RPS27L/CD44/MDM2/PTTG1IP	7
SPP1+ Macrophages	BP	GO:1900407	regulation of cellular response to oxidative stress	7/351	71/16071	0.00089511	0.0121539	CD36/SOD2/NR4A3/PDE8A/MCL1/OXR1/FOXO3	7
SPP1+ Macrophages	MF	GO:0015078	proton transmembrane transporter activity	8/351	92/16071	0.000903427	0.0121539	ATP6V0D2/ATP6V1F/ATP6V1A/ATP6V1G1/ATP6V1D/SLC17A5/ATP6V1H/TCIRG1	8
SPP1+ Macrophages	CC	GO:0043202	lysosomal lumen	8/351	92/16071	0.000903427	0.0121539	CTSD/SDC2/CTSB/CTSL/GNS/SCARB2/PLD3/IDS	8
SPP1+ Macrophages	BP	GO:0043620	regulation of DNA-templated transcription in response to stress	6/351	52/16071	0.000907699	0.0121539	ATF3/VEGFA/CEBPB/EPAS1/EGR1/HMOX1	6
SPP1+ Macrophages	BP	GO:0048008	platelet-derived growth factor receptor signaling pathway	6/351	52/16071	0.000907699	0.0121539	VEGFA/MYO1E/ARID5B/NR4A3/TIPARP/PTPN12	6
SPP1+ Macrophages	BP	GO:1905517	macrophage migration	6/351	52/16071	0.000907699	0.0121539	CD9/LGALS3/MIF/C5AR1/CCL3/CSF1	6
SPP1+ Macrophages	BP	GO:0007249	I-kappaB kinase/NF-kappaB signaling	15/351	270/16071	0.000909161	0.0121539	LGALS1/GAPDH/CD36/CXXC5/NFKBIA/IL1B/TFRC/TNFAIP3/VAPA/CFLAR/FLNA/SQSTM1/RIOK3/HMOX1/TNF	15
SPP1+ Macrophages	MF	GO:0005504	fatty acid binding	5/351	35/16071	0.00091473	0.0121539	FABP5/FABP4/APOC1/ALB/FABP3	5
SPP1+ Macrophages	MF	GO:0015144	carbohydrate transmembrane transporter activity	5/351	35/16071	0.00091473	0.0121539	SLC2A1/SLC2A5/SLC2A3/SLC17A5/SLC5A3	5
SPP1+ Macrophages	MF	GO:0043394	proteoglycan binding	5/351	35/16071	0.00091473	0.0121539	GPNMB/CTSB/CTSL/LPL/SDCBP	5
SPP1+ Macrophages	BP	GO:0001667	ameboidal-type cell migration	19/351	388/16071	0.00092718	0.012287	RGCC/SEMA3C/GLUL/ANXA1/MMP9/VEGFA/NRP2/CORO1C/PLPP3/ARID5B/RTN4/ADAM9/RAB13/PIK3CB/GPI/MAP2K3/HMOX1/TNF/HBEGF	19
SPP1+ Macrophages	BP	GO:0015849	organic acid transport	15/351	271/16071	0.000943793	0.0124744	SLC2A1/FABP5/PLIN2/FABP4/CD36/ANXA1/IL1B/KMO/NMB/SLC16A10/MPC2/SLC16A3/SLC38A2/FABP3/SLC17A5	15
SPP1+ Macrophages	BP	GO:1901216	positive regulation of neuron death	8/351	93/16071	0.000970045	0.0127637	NUPR1/KMO/CCL3/EGR1/MCL1/FOXO3/FCGR2B/TNF	8
SPP1+ Macrophages	MF	GO:0019003	GDP binding	7/351	72/16071	0.000973266	0.0127637	RALA/GEM/RRAGD/RAB42/RAB8B/RAP2A/ARL8B	7
SPP1+ Macrophages	MF	GO:0140272	exogenous protein binding	7/351	72/16071	0.000973266	0.0127637	ANPEP/TFRC/SCARB2/LAMP1/ALB/ITGB5/ICAM1	7
SPP1+ Macrophages	BP	GO:0022409	positive regulation of cell-cell adhesion	15/351	272/16071	0.000979535	0.0127804	ADAM8/LGALS1/ANXA1/PLAUR/CD44/IL4I1/IL1B/CD83/TFRC/PLPP3/NR4A3/NFKBIZ/HAVCR2/ICAM1/TNF	15
SPP1+ Macrophages	BP	GO:0007264	small GTPase mediated signal transduction	22/351	483/16071	0.000979603	0.0127804	ABCA1/RALA/ABL2/CHML/RASGRP3/GNA13/DENND4C/RASGEF1B/FAM13A/RAB42/TIMP2/SDCBP/RND3/SQSTM1/PIK3CB/ARHGAP18/CCDC88A/ARHGAP10/RAP2A/HMOX1/RDX/CSF1	22
SPP1+ Macrophages	BP	GO:0072594	establishment of protein localization to organelle	19/351	390/16071	0.000985086	0.0128188	HK2/MMP12/LMNA/CD36/BNIP3L/LAPTM5/CD68/NFKBIA/RALA/SCARB2/BCAP31/LAMP1/TNFAIP3/SH3GLB1/FLNA/LMAN1/SEC61G/RAB8B/PTTG1IP	19
SPP1+ Macrophages	MF	GO:0015145	monosaccharide transmembrane transporter activity	4/351	21/16071	0.000997427	0.0129128	SLC2A1/SLC2A5/SLC2A3/SLC5A3	4
SPP1+ Macrophages	BP	GO:0072677	eosinophil migration	4/351	21/16071	0.000997427	0.0129128	ADAM8/LGALS3/CCL3/CD300A	4
SPP1+ Macrophages	BP	GO:0051051	negative regulation of transport	19/351	391/16071	0.00101518	0.0131091	FABP5/LGALS3/APOC1/CD36/ANXA1/GEM/MMP9/C4orf3/IL1B/NMB/SDCBP/LMAN1/NR1H3/GSTO1/FCGR2B/HMOX1/CD300A/ICAM1/TNF	19
SPP1+ Macrophages	MF	GO:0061135	endopeptidase regulator activity	11/351	165/16071	0.0010179	0.0131107	CD109/CSTB/GAPDH/ANXA2/SERPINE1/CAST/APLP2/TIMP2/TFPI/TIMP3/AHSG	11
SPP1+ Macrophages	BP	GO:0032365	intracellular lipid transport	5/351	36/16071	0.00104349	0.0133382	ABCA1/ANXA2/ABCG1/FABP3/ARL8B	5
SPP1+ Macrophages	BP	GO:0150076	neuroinflammatory response	5/351	36/16071	0.00104349	0.0133382	NUPR1/MMP9/IL1B/CCL3/TNF	5
SPP1+ Macrophages	BP	GO:1901186	positive regulation of ERBB signaling pathway	5/351	36/16071	0.00104349	0.0133382	PLAUR/MMP9/RTN4/CCDC88A/HBEGF	5
SPP1+ Macrophages	BP	GO:0009791	post-embryonic development	7/351	73/16071	0.00105669	0.0134728	SEMA3C/VEGFA/ATF5/MYO1E/ARID5B/TIPARP/NR4A2	7
SPP1+ Macrophages	BP	GO:2000377	regulation of reactive oxygen species metabolic process	10/351	141/16071	0.00106893	0.0135945	HK2/BNIP3/CD36/SOD2/ACP5/CFLAR/DCXR/FOXO3/TNF/SLC5A3	10
SPP1+ Macrophages	CC	GO:0016323	basolateral plasma membrane	13/351	219/16071	0.00108311	0.0136722	SLC2A1/ABCA1/ANXA1/ANXA2/CD44/TFRC/C5AR1/PLPP3/SLC16A10/ADAM9/SLC16A3/ST14/CA2	13
SPP1+ Macrophages	BP	GO:0060627	regulation of vesicle-mediated transport	22/351	487/16071	0.0010895	0.0136722	LGALS3/APOC1/CD36/ANXA1/RALA/ABL2/ANXA2/IL1B/SERPINE1/VEGFA/LAMP1/RAB13/SDCBP/PIK3CB/NR1H3/RAB8B/FCGR2B/HMOX1/AHSG/RDX/CD300A/TNF	22
SPP1+ Macrophages	BP	GO:0010506	regulation of autophagy	16/351	304/16071	0.00110014	0.0136722	NUPR1/ATP6V0D2/GAPDH/BNIP3/BNIP3L/ABL2/RRAGD/ATP6V1A/SH3GLB1/ATP6V1G1/ATP6V1D/PIK3CB/MCL1/FOXO3/ATP6V1H/HMOX1	16
SPP1+ Macrophages	BP	GO:0002291	T cell activation via T cell receptor contact with antigen bound to MHC molecule on antigen presenting cell	3/351	10/16071	0.00110588	0.0136722	LGALS3/HAVCR2/ICAM1	3
SPP1+ Macrophages	BP	GO:0002887	negative regulation of myeloid leukocyte mediated immunity	3/351	10/16071	0.00110588	0.0136722	FCGR2B/HMOX1/CD300A	3
SPP1+ Macrophages	MF	GO:0008035	high-density lipoprotein particle binding	3/351	10/16071	0.00110588	0.0136722	ABCA1/CD36/PLTP	3
SPP1+ Macrophages	BP	GO:0010887	negative regulation of cholesterol storage	3/351	10/16071	0.00110588	0.0136722	ABCA1/ABCG1/NR1H3	3
SPP1+ Macrophages	BP	GO:0018401	peptidyl-proline hydroxylation to 4-hydroxy-L-proline	3/351	10/16071	0.00110588	0.0136722	ERO1A/EGLN3/P4HA1	3
SPP1+ Macrophages	BP	GO:0031392	regulation of prostaglandin biosynthetic process	3/351	10/16071	0.00110588	0.0136722	FABP5/ANXA1/IL1B	3
SPP1+ Macrophages	BP	GO:0060353	regulation of cell adhesion molecule production	3/351	10/16071	0.00110588	0.0136722	CXCL8/IL1B/COLEC12	3
SPP1+ Macrophages	BP	GO:0072110	glomerular mesangial cell proliferation	3/351	10/16071	0.00110588	0.0136722	CFLAR/EGR1/IL6R	3
SPP1+ Macrophages	MF	GO:0050840	extracellular matrix binding	6/351	54/16071	0.00111024	0.0136722	SPP1/LGALS1/LGALS3/ANXA2/VEGFA/ADAM9	6
SPP1+ Macrophages	BP	GO:0050918	positive chemotaxis	6/351	54/16071	0.00111024	0.0136722	GPNMB/LGALS3/CXCL8/MIF/VEGFA/CCL3	6
SPP1+ Macrophages	CC	GO:0016324	apical plasma membrane	17/351	334/16071	0.00112195	0.0137828	SLC2A1/CD9/SLC2A5/ATP6V0D2/CTSB/CD36/ANXA1/CTSL/CD44/GNAS/ATP6V1A/ATP6V1G1/SLC16A3/OTOA/TCIRG1/IL6R/RDX	17
SPP1+ Macrophages	BP	GO:0044409	entry into host	10/351	142/16071	0.00112813	0.0138251	LGALS1/CXCL8/CTSB/CTSL/ANPEP/TFRC/SCARB2/LAMP1/ITGB5/ICAM1	10
SPP1+ Macrophages	BP	GO:0043154	negative regulation of cysteine-type endopeptidase activity involved in apoptotic process	7/351	74/16071	0.00114564	0.0140056	PLAUR/MMP9/CD44/VEGFA/GPI/MDM2/TNF	7
SPP1+ Macrophages	BP	GO:0048246	macrophage chemotaxis	5/351	37/16071	0.00118522	0.0144545	LGALS3/MIF/C5AR1/CCL3/CSF1	5
SPP1+ Macrophages	BP	GO:0072574	hepatocyte proliferation	4/351	22/16071	0.00119827	0.0145249	SULF2/TNFAIP3/CEBPB/CFLAR	4
SPP1+ Macrophages	BP	GO:0072575	epithelial cell proliferation involved in liver morphogenesis	4/351	22/16071	0.00119827	0.0145249	SULF2/TNFAIP3/CEBPB/CFLAR	4
SPP1+ Macrophages	BP	GO:0001952	regulation of cell-matrix adhesion	9/351	119/16071	0.00119962	0.0145249	S100A10/MMP12/CD36/LIMS1/SERPINE1/VEGFA/CORO1C/PIK3CB/CSF1	9
SPP1+ Macrophages	CC	GO:0010008	endosome membrane	22/351	491/16071	0.00120986	0.0146138	GPNMB/CTSD/NDRG1/ATP6V0D2/ANXA1/CD68/ANXA2/TFRC/SCARB2/ATP13A3/CHMP1B/LAMP1/CORO1C/RAB7B/RAB13/PLD3/RNF13/RAB8B/RAP2A/TCIRG1/SNX10/ARL8B	22
SPP1+ Macrophages	BP	GO:0016236	macroautophagy	15/351	278/16071	0.00121891	0.014688	NUPR1/ATP6V0D2/GAPDH/BNIP3/BNIP3L/ATP6V1A/SH3GLB1/ATP6V1G1/SQSTM1/ATP6V1D/MAP1LC3B/ATP6V1H/TCIRG1/HMOX1/ARL8B	15
SPP1+ Macrophages	BP	GO:0046889	positive regulation of lipid biosynthetic process	7/351	75/16071	0.00124035	0.0149108	ADM/ANXA1/IL1B/ABCG1/NR1H3/FABP3/TNF	7
SPP1+ Macrophages	BP	GO:0051250	negative regulation of lymphocyte activation	10/351	144/16071	0.00125459	0.0150461	GPNMB/LGALS3/ANXA1/LAPTM5/IL4I1/TNFAIP3/CEBPB/HAVCR2/FCGR2B/CD300A	10
SPP1+ Macrophages	MF	GO:0005496	steroid binding	8/351	97/16071	0.0012769	0.0152775	ABCA1/SCARB2/GPR183/OSBPL8/SOAT1/ABCG1/NR1H3/INSIG2	8
SPP1+ Macrophages	BP	GO:0008406	gonad development	12/351	196/16071	0.00128095	0.0152897	NUPR1/VEGFA/ARID5B/RAB13/CEBPB/ANG/FLNA/TIPARP/BCL2L1/FOXO3/BASP1/ICAM1	12
SPP1+ Macrophages	MF	GO:0061134	peptidase regulator activity	12/351	197/16071	0.00133793	0.0158574	CD109/CSTB/GAPDH/RPS27L/ANXA2/SERPINE1/CAST/APLP2/TIMP2/TFPI/TIMP3/AHSG	12
SPP1+ Macrophages	BP	GO:1902622	regulation of neutrophil migration	5/351	38/16071	0.00134069	0.0158574	ADAM8/CXCL8/C5AR1/MPP1/CD99	5
SPP1+ Macrophages	BP	GO:0048145	regulation of fibroblast proliferation	7/351	76/16071	0.00134108	0.0158574	FTH1/NUPR1/MIF/S100A6/ANXA2/FOSL2/CD300A	7
SPP1+ Macrophages	BP	GO:0055072	iron ion homeostasis	7/351	76/16071	0.00134108	0.0158574	FTH1/FTL/TFRC/ATP6V1A/ATP6V1G1/EPAS1/HMOX1	7
SPP1+ Macrophages	BP	GO:0033619	membrane protein proteolysis	6/351	56/16071	0.00134573	0.0158752	ADAM8/IL1B/ADAM9/TIMP2/TIMP3/TNF	6
SPP1+ Macrophages	BP	GO:0031589	cell-substrate adhesion	17/351	340/16071	0.00135982	0.016004	S100A10/MMP12/LGALS1/CD36/LIMS1/CD44/SERPINE1/VEGFA/TESK2/CORO1C/ADAM9/FLNA/PIK3CB/OTOA/ITGB5/ACTN1/CSF1	17
SPP1+ Macrophages	BP	GO:0002286	T cell activation involved in immune response	8/351	98/16071	0.00136455	0.0160223	LGALS3/ANXA1/GPR183/NFKBIZ/HAVCR2/FCGR2B/IL6R/ICAM1	8
SPP1+ Macrophages	CC	GO:0005766	primary lysosome	10/351	146/16071	0.00139237	0.0162357	FABP5/FTL/CD68/VAT1/ANXA2/GNS/LAMP1/VAPA/SDCBP/BRI3	10
SPP1+ Macrophages	BP	GO:0006633	fatty acid biosynthetic process	10/351	146/16071	0.00139237	0.0162357	FABP5/SCD/APOC1/MIF/ANXA1/LPL/IL1B/NR1H3/PRKAG2/INSIG2	10
SPP1+ Macrophages	CC	GO:0042582	azurophil granule	10/351	146/16071	0.00139237	0.0162357	FABP5/FTL/CD68/VAT1/ANXA2/GNS/LAMP1/VAPA/SDCBP/BRI3	10
SPP1+ Macrophages	BP	GO:0002285	lymphocyte activation involved in immune response	11/351	172/16071	0.00142522	0.0164357	LGALS1/LGALS3/ANXA1/TFRC/LAMP1/GPR183/NFKBIZ/HAVCR2/FCGR2B/IL6R/ICAM1	11
SPP1+ Macrophages	MF	GO:0008198	ferrous iron binding	4/351	23/16071	0.00142579	0.0164357	FTH1/FTL/EGLN3/ACP5	4
SPP1+ Macrophages	BP	GO:0035902	response to immobilization stress	4/351	23/16071	0.00142579	0.0164357	SOD2/GPI/FOXO3/MDM2	4
SPP1+ Macrophages	MF	GO:0051119	sugar transmembrane transporter activity	4/351	23/16071	0.00142579	0.0164357	SLC2A1/SLC2A5/SLC2A3/SLC5A3	4
SPP1+ Macrophages	BP	GO:0072576	liver morphogenesis	4/351	23/16071	0.00142579	0.0164357	SULF2/TNFAIP3/CEBPB/CFLAR	4
SPP1+ Macrophages	BP	GO:1903038	negative regulation of leukocyte cell-cell adhesion	9/351	122/16071	0.00142906	0.0164359	GPNMB/LGALS3/ANXA1/LAPTM5/IL4I1/CEBPB/HAVCR2/FCGR2B/CD300A	9
SPP1+ Macrophages	BP	GO:0042632	cholesterol homeostasis	7/351	77/16071	0.0014481	0.0165792	FABP4/ABCA1/LPL/SOAT1/ABCG1/NR1H3/FABP3	7
SPP1+ Macrophages	BP	GO:0048144	fibroblast proliferation	7/351	77/16071	0.0014481	0.0165792	FTH1/NUPR1/MIF/S100A6/ANXA2/FOSL2/CD300A	7
SPP1+ Macrophages	BP	GO:0031663	lipopolysaccharide-mediated signaling pathway	6/351	57/16071	0.00147688	0.0168706	CD36/NFKBIA/IL1B/TNFAIP3/CCL3/TNF	6
SPP1+ Macrophages	BP	GO:0014889	muscle atrophy	3/351	11/16071	0.00149607	0.0170127	CFLAR/GATM/FOXO3	3
SPP1+ Macrophages	BP	GO:0051549	positive regulation of keratinocyte migration	3/351	11/16071	0.00149607	0.0170127	MMP9/ADAM9/HBEGF	3
SPP1+ Macrophages	BP	GO:0030574	collagen catabolic process	5/351	39/16071	0.00151071	0.017064	MMP12/MMP19/CTSB/CTSL/MMP9	5
SPP1+ Macrophages	BP	GO:0034142	toll-like receptor 4 signaling pathway	5/351	39/16071	0.00151071	0.017064	NFKBIA/PIK3AP1/TNFAIP3/RAB7B/NR1H3	5
SPP1+ Macrophages	BP	GO:1905521	regulation of macrophage migration	5/351	39/16071	0.00151071	0.017064	CD9/MIF/C5AR1/CCL3/CSF1	5
SPP1+ Macrophages	BP	GO:0010595	positive regulation of endothelial cell migration	8/351	100/16071	0.00155415	0.0175154	ANXA1/VEGFA/NRP2/PLPP3/PIK3CB/GPI/MAP2K3/HMOX1	8
SPP1+ Macrophages	BP	GO:0055092	sterol homeostasis	7/351	78/16071	0.00156166	0.0175218	FABP4/ABCA1/LPL/SOAT1/ABCG1/NR1H3/FABP3	7
SPP1+ Macrophages	BP	GO:1902882	regulation of response to oxidative stress	7/351	78/16071	0.00156166	0.0175218	CD36/SOD2/NR4A3/PDE8A/MCL1/OXR1/FOXO3	7
SPP1+ Macrophages	CC	GO:0045121	membrane raft	16/351	316/16071	0.001641	0.0183305	SLC2A1/S100A10/CTSD/ABCA1/CD36/ANXA2/AHNAK/PGK1/CORO1C/PLPP3/CFLAR/TFPI/SDCBP/HMOX1/ICAM1/TNF	16
SPP1+ Macrophages	CC	GO:0098857	membrane microdomain	16/351	316/16071	0.001641	0.0183305	SLC2A1/S100A10/CTSD/ABCA1/CD36/ANXA2/AHNAK/PGK1/CORO1C/PLPP3/CFLAR/TFPI/SDCBP/HMOX1/ICAM1/TNF	16
SPP1+ Macrophages	BP	GO:0070661	leukocyte proliferation	15/351	287/16071	0.00166917	0.0185643	GPNMB/LGALS3/MIF/ANXA1/IL4I1/IL1B/TFRC/TNFAIP3/CEBPB/GPR183/HAVCR2/FCGR2B/TCIRG1/CSF1/CD300A	15
SPP1+ Macrophages	BP	GO:0007035	vacuolar acidification	4/351	24/16071	0.00168178	0.0185643	ATP6V0D2/CLIC4/ATP6V1H/TCIRG1	4
SPP1+ Macrophages	BP	GO:0032366	intracellular sterol transport	4/351	24/16071	0.00168178	0.0185643	ABCA1/ANXA2/ABCG1/ARL8B	4
SPP1+ Macrophages	BP	GO:0032367	intracellular cholesterol transport	4/351	24/16071	0.00168178	0.0185643	ABCA1/ANXA2/ABCG1/ARL8B	4
SPP1+ Macrophages	BP	GO:0034114	regulation of heterotypic cell-cell adhesion	4/351	24/16071	0.00168178	0.0185643	IL1RN/CD44/IL1B/TNF	4
SPP1+ Macrophages	BP	GO:1903039	positive regulation of leukocyte cell-cell adhesion	13/351	230/16071	0.00168398	0.0185643	ADAM8/LGALS1/ANXA1/CD44/IL4I1/IL1B/CD83/TFRC/NR4A3/NFKBIZ/HAVCR2/ICAM1/TNF	13
SPP1+ Macrophages	BP	GO:0009206	purine ribonucleoside triphosphate biosynthetic process	5/351	40/16071	0.00169607	0.0186163	ALDOA/AK4/ENO1/ATP6V1A/PRKAG2	5
SPP1+ Macrophages	BP	GO:1903426	regulation of reactive oxygen species biosynthetic process	5/351	40/16071	0.00169607	0.0186163	CD36/SOD2/CFLAR/FOXO3/SLC5A3	5
SPP1+ Macrophages	BP	GO:0006164	purine nucleotide biosynthetic process	10/351	150/16071	0.0017049	0.0186322	ALDOA/AK4/ADCY3/ENO1/ATP6V1A/MPC2/PDK1/PAPSS2/GUK1/PRKAG2	10
SPP1+ Macrophages	BP	GO:0043112	receptor metabolic process	10/351	150/16071	0.0017049	0.0186322	CD9/ADM/CXCL8/CD36/LAPTM5/ANXA2/TFRC/VEGFA/SH3GLB1/SDCBP	10
SPP1+ Macrophages	BP	GO:0003012	muscle system process	18/351	378/16071	0.00171073	0.0186554	ALDOA/LMNA/SLC6A8/IL1B/TPM4/SULF2/ENO1/NR4A3/CFLAR/FLNA/TMEM38B/GATM/MYL9/GSTO1/FOXO3/MAP2K3/ASPH/HMOX1	18
SPP1+ Macrophages	CC	GO:0030016	myofibril	12/351	203/16071	0.00172558	0.0187768	SLC2A1/ALDOA/AHNAK/TPM4/CORO1C/ENO1/FLNA/LMAN1/PDE4DIP/SQSTM1/MYL9/ACTN1	12
SPP1+ Macrophages	BP	GO:0009144	purine nucleoside triphosphate metabolic process	6/351	59/16071	0.00176817	0.0190759	ALDOA/AK4/ENO1/ATP6V1A/GUK1/PRKAG2	6
SPP1+ Macrophages	BP	GO:0045670	regulation of osteoclast differentiation	6/351	59/16071	0.00176817	0.0190759	MITF/CCL3/CEBPB/CSF1/CA2/TNF	6
SPP1+ Macrophages	BP	GO:0048247	lymphocyte chemotaxis	6/351	59/16071	0.00176817	0.0190759	ADAM8/HSD3B7/CCL3/GPR183/CXCL16/CCL20	6
SPP1+ Macrophages	BP	GO:0070613	regulation of protein processing	6/351	59/16071	0.00176817	0.0190759	ADAM8/SERPINE1/CAST/ENO1/IL1R2/MDM2	6
SPP1+ Macrophages	MF	GO:0002020	protease binding	9/351	126/16071	0.00178857	0.0192432	CSTB/ANXA2/SERPINE1/TNFAIP3/CFLAR/TIMP2/TIMP3/RIOK3/TNF	9
SPP1+ Macrophages	BP	GO:0031960	response to corticosteroid	10/351	151/16071	0.0017913	0.0192432	IL1RN/ADM/ANXA1/DUSP1/ADAM9/CFLAR/ZFP36/FOXO3/ICAM1/TNF	10
SPP1+ Macrophages	BP	GO:0043542	endothelial cell migration	12/351	204/16071	0.00179837	0.0192781	RGCC/GLUL/ANXA1/VEGFA/NRP2/PLPP3/RAB13/PIK3CB/GPI/MAP2K3/HMOX1/TNF	12
SPP1+ Macrophages	BP	GO:0036473	cell death in response to oxidative stress	7/351	80/16071	0.00180951	0.0193564	SOD2/NR4A3/PDE8A/PDK1/MCL1/OXR1/FOXO3	7
SPP1+ Macrophages	BP	GO:0050777	negative regulation of immune response	11/351	178/16071	0.00187288	0.0199602	MMP12/LGALS3/ANXA1/IL4I1/TNFAIP3/NR1H3/HAVCR2/RIOK3/FCGR2B/HMOX1/CD300A	11
SPP1+ Macrophages	MF	GO:0042626	ATPase-coupled transmembrane transporter activity	8/351	103/16071	0.00187709	0.0199602	ABCA1/ATP6V1F/ATP13A3/ATP6V1A/ATP6V1G1/ATP6V1D/ABCG1/ATP6V1H	8
SPP1+ Macrophages	BP	GO:0009913	epidermal cell differentiation	10/351	152/16071	0.00188121	0.0199602	CD109/ANXA1/OPN3/FOSL2/CLIC4/ADAM9/ST14/UGCG/MAFF/ZFP36	10
SPP1+ Macrophages	BP	GO:0006959	humoral immune response	13/351	233/16071	0.0018889	0.0199602	RGCC/GAPDH/CXCL3/CXCL8/CXCL2/IL1B/CD83/CXCL1/GPR183/ANG/GPI/FCGR2B/TNF	13
SPP1+ Macrophages	BP	GO:0002686	negative regulation of leukocyte migration	5/351	41/16071	0.00189759	0.0199602	MIF/DUSP1/NBL1/HMOX1/CD300A	5
SPP1+ Macrophages	BP	GO:0009145	purine nucleoside triphosphate biosynthetic process	5/351	41/16071	0.00189759	0.0199602	ALDOA/AK4/ENO1/ATP6V1A/PRKAG2	5
SPP1+ Macrophages	BP	GO:0045124	regulation of bone resorption	5/351	41/16071	0.00189759	0.0199602	SPP1/ADAM8/TFRC/TNFAIP3/CA2	5
SPP1+ Macrophages	BP	GO:0051452	intracellular pH reduction	5/351	41/16071	0.00189759	0.0199602	ATP6V0D2/CLIC4/ATP6V1H/TCIRG1/CA2	5
SPP1+ Macrophages	BP	GO:0006879	cellular iron ion homeostasis	6/351	60/16071	0.00192919	0.0201667	FTH1/FTL/TFRC/ATP6V1A/ATP6V1G1/HMOX1	6
SPP1+ Macrophages	BP	GO:0070542	response to fatty acid	6/351	60/16071	0.00192919	0.0201667	SCD/CD36/LPL/FABP3/INSIG2/FOXO3	6
SPP1+ Macrophages	BP	GO:1903201	regulation of oxidative stress-induced cell death	6/351	60/16071	0.00192919	0.0201667	SOD2/NR4A3/PDE8A/MCL1/OXR1/FOXO3	6
SPP1+ Macrophages	BP	GO:1903510	mucopolysaccharide metabolic process	7/351	81/16071	0.00194436	0.0202231	CD44/GNS/IL1B/CSGALNACT2/B3GNT2/PIM1/CHST15	7
SPP1+ Macrophages	BP	GO:0009165	nucleotide biosynthetic process	12/351	206/16071	0.00195154	0.0202231	ALDOA/AK4/ADCY3/UPP1/KMO/ENO1/ATP6V1A/MPC2/PDK1/PAPSS2/GUK1/PRKAG2	12
SPP1+ Macrophages	BP	GO:0050679	positive regulation of epithelial cell proliferation	11/351	179/16071	0.00195756	0.0202231	MMP12/GLUL/VEGFA/C5AR1/NRP2/TNFAIP3/NR4A3/RTN4/CFLAR/ANG/HMOX1	11
SPP1+ Macrophages	BP	GO:0010635	regulation of mitochondrial fusion	3/351	12/16071	0.00196263	0.0202231	BNIP3/VAT1/TFRC	3
SPP1+ Macrophages	BP	GO:0043301	negative regulation of leukocyte degranulation	3/351	12/16071	0.00196263	0.0202231	FCGR2B/HMOX1/CD300A	3
SPP1+ Macrophages	BP	GO:0060009	Sertoli cell development	3/351	12/16071	0.00196263	0.0202231	RAB13/FLNA/ICAM1	3
SPP1+ Macrophages	BP	GO:2001279	regulation of unsaturated fatty acid biosynthetic process	3/351	12/16071	0.00196263	0.0202231	FABP5/ANXA1/IL1B	3
SPP1+ Macrophages	BP	GO:0097066	response to thyroid hormone	4/351	25/16071	0.00196802	0.0202374	CTSB/CTSL/ANXA2/RDX	4
SPP1+ Macrophages	BP	GO:0072331	signal transduction by p53 class mediator	10/351	153/16071	0.00197474	0.0202651	NUPR1/NDRG1/SGK1/MIF/ZNF385A/RPS27L/CD44/FOXO3/MDM2/PTTG1IP	10
SPP1+ Macrophages	BP	GO:1903532	positive regulation of secretion by cell	14/351	263/16071	0.00199067	0.0203872	SPP1/ADAM8/RGCC/GLUL/IL1B/LAMP1/KMO/NMB/MPC2/ADAM9/ANG/SDCBP/ABCG1/RAB8B	14
SPP1+ Macrophages	BP	GO:0002064	epithelial cell development	12/351	207/16071	0.00203204	0.0207688	VIM/FOSL2/IL1B/VEGFA/MYO1E/CLIC4/RAB13/ST14/FLNA/RDX/ICAM1/TNF	12
SPP1+ Macrophages	BP	GO:0001885	endothelial cell development	6/351	61/16071	0.00210107	0.0213642	IL1B/VEGFA/CLIC4/RDX/ICAM1/TNF	6
SPP1+ Macrophages	BP	GO:1903317	regulation of protein maturation	6/351	61/16071	0.00210107	0.0213642	ADAM8/SERPINE1/CAST/ENO1/IL1R2/MDM2	6
SPP1+ Macrophages	BP	GO:0048284	organelle fusion	9/351	129/16071	0.00210299	0.0213642	BNIP3/ANXA1/VAT1/ANXA2/TFRC/RAB7B/RAB13/RAB8B/ARL8B	9
SPP1+ Macrophages	BP	GO:1901293	nucleoside phosphate biosynthetic process	12/351	208/16071	0.00211525	0.0214108	ALDOA/AK4/ADCY3/UPP1/KMO/ENO1/ATP6V1A/MPC2/PDK1/PAPSS2/GUK1/PRKAG2	12
SPP1+ Macrophages	BP	GO:0042771	intrinsic apoptotic signaling pathway in response to DNA damage by p53 class mediator	5/351	42/16071	0.00211606	0.0214108	NUPR1/MIF/ZNF385A/RPS27L/CD44	5
SPP1+ Macrophages	BP	GO:0048608	reproductive structure development	18/351	387/16071	0.00221061	0.0223228	SPP1/NUPR1/ADM/CTSB/ANXA1/VEGFA/ARID5B/RAB13/CEBPB/EPAS1/ST14/ANG/FLNA/TIPARP/BCL2L1/FOXO3/BASP1/ICAM1	18
SPP1+ Macrophages	CC	GO:0042383	sarcolemma	9/351	130/16071	0.00221707	0.0223433	SLC2A1/SLC2A5/ANXA1/ANXA2/AHNAK/LAMP1/CORO1C/SLC38A2/RDX	9
SPP1+ Macrophages	CC	GO:0005902	microvillus	7/351	83/16071	0.00223729	0.0225016	CD44/MYO1E/ATP6V1A/CLIC4/DCXR/RDX/CA2	7
SPP1+ Macrophages	BP	GO:0002698	negative regulation of immune effector process	8/351	106/16071	0.00225077	0.0225016	LGALS3/ANXA1/IL4I1/HAVCR2/FCGR2B/HMOX1/CD300A/TNF	8
SPP1+ Macrophages	BP	GO:0071706	tumor necrosis factor superfamily cytokine production	10/351	156/16071	0.00227803	0.0225016	GPNMB/ADAM8/MIF/CD36/LPL/ACP5/TNFAIP3/CCL3/ZFP36/HAVCR2	10
SPP1+ Macrophages	BP	GO:1903555	regulation of tumor necrosis factor superfamily cytokine production	10/351	156/16071	0.00227803	0.0225016	GPNMB/ADAM8/MIF/CD36/LPL/ACP5/TNFAIP3/CCL3/ZFP36/HAVCR2	10
SPP1+ Macrophages	MF	GO:0030145	manganese ion binding	6/351	62/16071	0.00228426	0.0225016	GLUL/ABL2/SOD2/TDP2/FAM20C/PIM1	6
SPP1+ Macrophages	BP	GO:0045600	positive regulation of fat cell differentiation	6/351	62/16071	0.00228426	0.0225016	ZNF385A/LPL/CEBPB/METRNL/PIM1/ZFP36	6
SPP1+ Macrophages	BP	GO:0010955	negative regulation of protein processing	4/351	26/16071	0.00228626	0.0225016	SERPINE1/CAST/IL1R2/MDM2	4
SPP1+ Macrophages	BP	GO:0032703	negative regulation of interleukin-2 production	4/351	26/16071	0.00228626	0.0225016	LAPTM5/TNFAIP3/ZFP36/HAVCR2	4
SPP1+ Macrophages	BP	GO:0045940	positive regulation of steroid metabolic process	4/351	26/16071	0.00228626	0.0225016	ADM/APOC1/ABCG1/TNF	4
SPP1+ Macrophages	BP	GO:0060055	angiogenesis involved in wound healing	4/351	26/16071	0.00228626	0.0225016	SERPINE1/VEGFA/TNFAIP3/TNF	4
SPP1+ Macrophages	BP	GO:1902624	positive regulation of neutrophil migration	4/351	26/16071	0.00228626	0.0225016	ADAM8/CXCL8/C5AR1/CD99	4
SPP1+ Macrophages	BP	GO:1903318	negative regulation of protein maturation	4/351	26/16071	0.00228626	0.0225016	SERPINE1/CAST/IL1R2/MDM2	4
SPP1+ Macrophages	BP	GO:0032635	interleukin-6 production	9/351	131/16071	0.00233602	0.0229021	CD36/LPL/IL1B/TNFAIP3/RAB7B/CEBPB/HAVCR2/IL6R/TNF	9
SPP1+ Macrophages	BP	GO:0032675	regulation of interleukin-6 production	9/351	131/16071	0.00233602	0.0229021	CD36/LPL/IL1B/TNFAIP3/RAB7B/CEBPB/HAVCR2/IL6R/TNF	9
SPP1+ Macrophages	CC	GO:0001772	immunological synapse	5/351	43/16071	0.00235233	0.0230172	LGALS3/ALCAM/IL4I1/HAVCR2/ICAM1	5
SPP1+ Macrophages	BP	GO:0006909	phagocytosis	14/351	268/16071	0.00236689	0.0231149	ABCA1/CD36/ANXA1/MSR1/IL1B/CORO1C/RAB7B/NR1H3/FCGR2B/COLEC12/AHSG/CD300A/ARL8B/TNF	14
SPP1+ Macrophages	CC	GO:0043292	contractile fiber	12/351	211/16071	0.00238174	0.0232151	SLC2A1/ALDOA/AHNAK/TPM4/CORO1C/ENO1/FLNA/LMAN1/PDE4DIP/SQSTM1/MYL9/ACTN1	12
SPP1+ Macrophages	BP	GO:0070664	negative regulation of leukocyte proliferation	7/351	84/16071	0.00239597	0.0232639	GPNMB/IL4I1/TNFAIP3/CEBPB/HAVCR2/FCGR2B/CD300A	7
SPP1+ Macrophages	BP	GO:0150104	transport across blood-brain barrier	7/351	84/16071	0.00239597	0.0232639	SLC2A1/FABP5/CD36/SLC2A3/TFRC/SLC38A2/SLC5A3	7
SPP1+ Macrophages	BP	GO:0061458	reproductive system development	18/351	390/16071	0.00240237	0.0232813	SPP1/NUPR1/ADM/CTSB/ANXA1/VEGFA/ARID5B/RAB13/CEBPB/EPAS1/ST14/ANG/FLNA/TIPARP/BCL2L1/FOXO3/BASP1/ICAM1	18
SPP1+ Macrophages	BP	GO:0016032	viral process	18/351	391/16071	0.00246932	0.0238249	LGALS1/CXCL8/CTSB/CTSL/ANPEP/TFRC/SCARB2/CHMP1B/LAMP1/CCL3/VAPA/BCL2L1/ZFP36/ITGB5/USF2/ARL8B/ICAM1/TNF	18
SPP1+ Macrophages	BP	GO:0050670	regulation of lymphocyte proliferation	12/351	212/16071	0.00247644	0.0238249	GPNMB/LGALS3/MIF/ANXA1/IL4I1/IL1B/TFRC/CEBPB/GPR183/HAVCR2/FCGR2B/CD300A	12
SPP1+ Macrophages	BP	GO:0071677	positive regulation of mononuclear cell migration	6/351	63/16071	0.00247922	0.0238249	ADAM8/LGALS3/SERPINE1/CCL3/CCL20/TNF	6
SPP1+ Macrophages	BP	GO:0072522	purine-containing compound biosynthetic process	10/351	158/16071	0.00250024	0.0238249	ALDOA/AK4/ADCY3/ENO1/ATP6V1A/MPC2/PDK1/PAPSS2/GUK1/PRKAG2	10
SPP1+ Macrophages	BP	GO:0010889	regulation of sequestering of triglyceride	3/351	13/16071	0.00251037	0.0238249	PLIN2/LPL/OSBPL8	3
SPP1+ Macrophages	BP	GO:0033700	phospholipid efflux	3/351	13/16071	0.00251037	0.0238249	ABCA1/APOC1/ABCG1	3
SPP1+ Macrophages	BP	GO:0051547	regulation of keratinocyte migration	3/351	13/16071	0.00251037	0.0238249	MMP9/ADAM9/HBEGF	3
SPP1+ Macrophages	BP	GO:0060352	cell adhesion molecule production	3/351	13/16071	0.00251037	0.0238249	CXCL8/IL1B/COLEC12	3
SPP1+ Macrophages	BP	GO:1901722	regulation of cell proliferation involved in kidney development	3/351	13/16071	0.00251037	0.0238249	CFLAR/EGR1/IL6R	3
SPP1+ Macrophages	BP	GO:1901857	positive regulation of cellular respiration	3/351	13/16071	0.00251037	0.0238249	NUPR1/OPN3/IFNAR1	3
SPP1+ Macrophages	BP	GO:1902166	negative regulation of intrinsic apoptotic signaling pathway in response to DNA damage by p53 class mediator	3/351	13/16071	0.00251037	0.0238249	MIF/ZNF385A/CD44	3
SPP1+ Macrophages	BP	GO:0032869	cellular response to insulin stimulus	11/351	185/16071	0.00253354	0.0239997	LPL/IL1B/DENND4C/PKM/RAB13/OSBPL8/CFLAR/AP3S1/INSIG2/RAB8B/AHSG	11
SPP1+ Macrophages	BP	GO:0010232	vascular transport	7/351	85/16071	0.00256317	0.0242349	SLC2A1/FABP5/CD36/SLC2A3/TFRC/SLC38A2/SLC5A3	7
SPP1+ Macrophages	BP	GO:0031670	cellular response to nutrient	5/351	44/16071	0.0026072	0.0245135	LPL/PIM1/MDM2/HMOX1/USF2	5
SPP1+ Macrophages	BP	GO:0043457	regulation of cellular respiration	5/351	44/16071	0.0026072	0.0245135	NUPR1/BNIP3/OPN3/AK4/IFNAR1	5
SPP1+ Macrophages	BP	GO:0045851	pH reduction	5/351	44/16071	0.0026072	0.0245135	ATP6V0D2/CLIC4/ATP6V1H/TCIRG1/CA2	5
SPP1+ Macrophages	BP	GO:0010817	regulation of hormone levels	20/351	457/16071	0.00261714	0.0245612	SPP1/IL1RN/ADM/CTSB/GLUL/ANXA1/CTSL/SLCO4A1/IL4I1/IL1B/NMB/SLC16A10/MPC2/TIPARP/EGR1/ABCG1/DHRS9/RAB8B/TCIRG1/TNF	20
SPP1+ Macrophages	BP	GO:0001516	prostaglandin biosynthetic process	4/351	27/16071	0.00263823	0.0245764	FABP5/MIF/ANXA1/IL1B	4
SPP1+ Macrophages	BP	GO:0018126	protein hydroxylation	4/351	27/16071	0.00263823	0.0245764	ERO1A/EGLN3/P4HA1/ASPH	4
SPP1+ Macrophages	BP	GO:0046457	prostanoid biosynthetic process	4/351	27/16071	0.00263823	0.0245764	FABP5/MIF/ANXA1/IL1B	4
SPP1+ Macrophages	BP	GO:0070498	interleukin-1-mediated signaling pathway	4/351	27/16071	0.00263823	0.0245764	IL1RN/IL1B/EGR1/IL1R2	4
SPP1+ Macrophages	BP	GO:1903036	positive regulation of response to wounding	6/351	64/16071	0.00268642	0.0249725	CD36/ANXA1/SERPINE1/PLPP3/FLNA/HBEGF	6
SPP1+ Macrophages	BP	GO:1903706	regulation of hemopoiesis	16/351	332/16071	0.00269513	0.0249725	ADAM8/ANXA1/NFKBIA/MITF/IL4I1/CD83/CCL3/RAB7B/CEBPB/NFKBIZ/ZFP36/FOXO3/FCGR2B/CSF1/CA2/TNF	16
SPP1+ Macrophages	BP	GO:0006091	generation of precursor metabolites and energy	19/351	426/16071	0.00269559	0.0249725	HK2/NUPR1/ALDOA/GAPDH/BNIP3/ENO2/LDHA/GBE1/OPN3/AK4/PGK1/IFNAR1/TPI1/ENO1/NR4A3/PKM/GPI/PRKAG2/ASPH	19
SPP1+ Macrophages	BP	GO:0007548	sex differentiation	13/351	243/16071	0.00272604	0.0252084	NUPR1/LHFPL2/VEGFA/ARID5B/RAB13/CEBPB/ANG/FLNA/TIPARP/BCL2L1/FOXO3/BASP1/ICAM1	13
SPP1+ Macrophages	BP	GO:1990830	cellular response to leukemia inhibitory factor	7/351	86/16071	0.0027392	0.0252837	HK2/TFRC/NRP2/ARID5B/B3GNT2/SNX10/ICAM1	7
SPP1+ Macrophages	BP	GO:0071692	protein localization to extracellular region	16/351	334/16071	0.00285959	0.0263349	ADAM8/IL1RN/ABCA1/GLUL/ANXA1/IL1B/MPC2/ADAM9/RAB13/ANG/ABCG1/NR1H3/NBL1/RAB8B/TCIRG1/TNF	16
SPP1+ Macrophages	BP	GO:0046718	viral entry into host cell	9/351	135/16071	0.00286351	0.0263349	LGALS1/CTSB/CTSL/ANPEP/TFRC/SCARB2/LAMP1/ITGB5/ICAM1	9
SPP1+ Macrophages	BP	GO:0009409	response to cold	5/351	45/16071	0.0028815	0.0263563	ADM/NFKBIA/LPL/SOD2/METRNL	5
SPP1+ Macrophages	BP	GO:0042149	cellular response to glucose starvation	5/351	45/16071	0.0028815	0.0263563	SLC2A1/UPP1/SH3GLB1/PRKAG2/FOXO3	5
SPP1+ Macrophages	BP	GO:0061028	establishment of endothelial barrier	5/351	45/16071	0.0028815	0.0263563	IL1B/VEGFA/RDX/ICAM1/TNF	5
SPP1+ Macrophages	BP	GO:1990823	response to leukemia inhibitory factor	7/351	87/16071	0.00292435	0.0266127	HK2/TFRC/NRP2/ARID5B/B3GNT2/SNX10/ICAM1	7
SPP1+ Macrophages	BP	GO:0001894	tissue homeostasis	13/351	245/16071	0.00292534	0.0266127	SLC2A1/SPP1/ADAM8/ACP5/TFRC/VEGFA/TNFAIP3/EPAS1/ALB/TCIRG1/SNX10/CSF1/CA2	13
SPP1+ Macrophages	CC	GO:0009925	basal plasma membrane	13/351	245/16071	0.00292534	0.0266127	SLC2A1/ABCA1/ANXA1/ANXA2/CD44/TFRC/C5AR1/PLPP3/SLC16A10/ADAM9/SLC16A3/ST14/CA2	13
SPP1+ Macrophages	BP	GO:0007015	actin filament organization	18/351	398/16071	0.00298308	0.0270378	S100A10/RGCC/ALDOA/CAPG/TPM4/MYO1E/CORO1C/MTSS1/ANG/FLNA/RND3/ARHGAP18/DSTN/CCDC88A/ITGB5/ACTN1/RDX/ICAM1	18
SPP1+ Macrophages	BP	GO:0002699	positive regulation of immune effector process	12/351	217/16071	0.00299706	0.0270378	CD36/ANXA1/LAPTM5/IL1B/TFRC/LAMP1/NR4A3/NFKBIZ/GPI/HMOX1/CD300A/TNF	12
SPP1+ Macrophages	BP	GO:0030203	glycosaminoglycan metabolic process	8/351	111/16071	0.00300086	0.0270378	CD44/GNS/IL1B/CSGALNACT2/B3GNT2/PIM1/CHST15/IDS	8
SPP1+ Macrophages	BP	GO:0008209	androgen metabolic process	4/351	28/16071	0.00302562	0.0270378	SPP1/ADM/TIPARP/DHRS9	4
SPP1+ Macrophages	BP	GO:0044319	wound healing, spreading of cells	4/351	28/16071	0.00302562	0.0270378	MMP12/CD44/FLNA/HBEGF	4
SPP1+ Macrophages	BP	GO:0061082	myeloid leukocyte cytokine production	4/351	28/16071	0.00302562	0.0270378	CD36/LAPTM5/NR4A3/HMOX1	4
SPP1+ Macrophages	BP	GO:0090200	positive regulation of release of cytochrome c from mitochondria	4/351	28/16071	0.00302562	0.0270378	BNIP3/PLAUR/MMP9/FAM162A	4
SPP1+ Macrophages	BP	GO:0090505	epiboly involved in wound healing	4/351	28/16071	0.00302562	0.0270378	MMP12/CD44/FLNA/HBEGF	4
SPP1+ Macrophages	BP	GO:1901031	regulation of response to reactive oxygen species	4/351	28/16071	0.00302562	0.0270378	CD36/NR4A3/PDE8A/FOXO3	4
SPP1+ Macrophages	BP	GO:1902230	negative regulation of intrinsic apoptotic signaling pathway in response to DNA damage	4/351	28/16071	0.00302562	0.0270378	MIF/ZNF385A/CD44/BCL2L1	4
SPP1+ Macrophages	BP	GO:0032642	regulation of chemokine production	7/351	88/16071	0.00311895	0.0274056	LPL/IL1B/EGR1/HAVCR2/HMOX1/IL6R/TNF	7
SPP1+ Macrophages	CC	GO:0035579	specific granule membrane	7/351	88/16071	0.00311895	0.0274056	ADAM8/SLC2A5/CD36/SLC2A3/PLAUR/STK10/ATP6V1D	7
SPP1+ Macrophages	BP	GO:0048661	positive regulation of smooth muscle cell proliferation	7/351	88/16071	0.00311895	0.0274056	MMP9/NR4A3/MDM2/HMOX1/IL6R/TNF/HBEGF	7
SPP1+ Macrophages	BP	GO:1903035	negative regulation of response to wounding	7/351	88/16071	0.00311895	0.0274056	SPP1/CD109/CD9/ANXA2/SERPINE1/TFPI/TNF	7
SPP1+ Macrophages	BP	GO:0006914	autophagy	21/351	497/16071	0.00312575	0.0274056	HK2/NUPR1/ATP6V0D2/GAPDH/BNIP3/BNIP3L/ABL2/RRAGD/ATP6V1A/SH3GLB1/ATP6V1G1/SQSTM1/ATP6V1D/PIK3CB/MAP1LC3B/MCL1/FOXO3/ATP6V1H/TCIRG1/HMOX1/ARL8B	21
SPP1+ Macrophages	BP	GO:0061919	process utilizing autophagic mechanism	21/351	497/16071	0.00312575	0.0274056	HK2/NUPR1/ATP6V0D2/GAPDH/BNIP3/BNIP3L/ABL2/RRAGD/ATP6V1A/SH3GLB1/ATP6V1G1/SQSTM1/ATP6V1D/PIK3CB/MAP1LC3B/MCL1/FOXO3/ATP6V1H/TCIRG1/HMOX1/ARL8B	21
SPP1+ Macrophages	BP	GO:0002693	positive regulation of cellular extravasation	3/351	14/16071	0.00314368	0.0274056	ADAM8/CD99/ICAM1	3
SPP1+ Macrophages	BP	GO:0010829	negative regulation of glucose transmembrane transport	3/351	14/16071	0.00314368	0.0274056	FABP5/IL1B/TNF	3
SPP1+ Macrophages	BP	GO:0031650	regulation of heat generation	3/351	14/16071	0.00314368	0.0274056	ARRDC3/IL1B/TNF	3
SPP1+ Macrophages	BP	GO:0032486	Rap protein signal transduction	3/351	14/16071	0.00314368	0.0274056	TIMP2/RAP2A/RDX	3
SPP1+ Macrophages	MF	GO:0035259	glucocorticoid receptor binding	3/351	14/16071	0.00314368	0.0274056	NR4A3/CEBPB/NR4A2	3
SPP1+ Macrophages	BP	GO:0055091	phospholipid homeostasis	3/351	14/16071	0.00314368	0.0274056	ABCA1/ABCG1/FABP3	3
SPP1+ Macrophages	BP	GO:0045834	positive regulation of lipid metabolic process	9/351	137/16071	0.00316037	0.0274056	ADM/APOC1/ANXA1/IL1B/NR4A3/ABCG1/NR1H3/FABP3/TNF	9
SPP1+ Macrophages	MF	GO:0005044	scavenger receptor activity	5/351	46/16071	0.00317607	0.0274056	CD36/MSR1/SCARB2/CXCL16/COLEC12	5
SPP1+ Macrophages	BP	GO:0006636	unsaturated fatty acid biosynthetic process	5/351	46/16071	0.00317607	0.0274056	FABP5/SCD/MIF/ANXA1/IL1B	5
SPP1+ Macrophages	BP	GO:0006953	acute-phase response	5/351	46/16071	0.00317607	0.0274056	IL1B/CEBPB/AHSG/IL6R/TNF	5
SPP1+ Macrophages	BP	GO:0009201	ribonucleoside triphosphate biosynthetic process	5/351	46/16071	0.00317607	0.0274056	ALDOA/AK4/ENO1/ATP6V1A/PRKAG2	5
SPP1+ Macrophages	BP	GO:0038066	p38MAPK cascade	5/351	46/16071	0.00317607	0.0274056	IL1B/VEGFA/DUSP1/ZFP36/MAP2K3	5
SPP1+ Macrophages	BP	GO:0045806	negative regulation of endocytosis	5/351	46/16071	0.00317607	0.0274056	LGALS3/APOC1/SDCBP/NR1H3/CD300A	5
SPP1+ Macrophages	BP	GO:1990928	response to amino acid starvation	5/351	46/16071	0.00317607	0.0274056	ATF3/RRAGD/SH3GLB1/SLC38A2/EIF4EBP1	5
SPP1+ Macrophages	BP	GO:0010638	positive regulation of organelle organization	20/351	465/16071	0.00318638	0.0274056	S100A10/RGCC/BNIP3/ANXA1/RALA/PLAUR/ANXA2/MMP9/IL1B/MTSS1/SH3GLB1/FLNA/SDCBP/LMAN1/ABCG1/DSTN/CCDC88A/ICAM1/FAM162A/TNF	20
SPP1+ Macrophages	CC	GO:0015629	actin cytoskeleton	20/351	465/16071	0.00318638	0.0274056	SLC2A1/ADAM8/ALDOA/ANXA1/CAPG/ABL2/LSP1/AHNAK/TPM4/MYO1E/CORO1C/MTSS1/CLIC4/ANG/FLNA/MYL9/DSTN/PTPN12/ACTN1/RDX	20
SPP1+ Macrophages	BP	GO:0009914	hormone transport	14/351	277/16071	0.00319162	0.0274056	SPP1/IL1RN/ADM/GLUL/ANXA1/SLCO4A1/IL1B/NMB/SLC16A10/MPC2/ABCG1/RAB8B/TCIRG1/TNF	14
SPP1+ Macrophages	BP	GO:0045732	positive regulation of protein catabolic process	12/351	219/16071	0.0032287	0.0276331	ADAM8/NUPR1/LAPTM5/IL1B/BCAP31/TNFAIP3/ADAM9/TIPARP/MDM2/RDX/TNF/PTTG1IP	12
SPP1+ Macrophages	BP	GO:0031331	positive regulation of cellular catabolic process	18/351	401/16071	0.00322906	0.0276331	ADAM8/NUPR1/BNIP3/BNIP3L/LAPTM5/IL1B/BCAP31/TNFAIP3/ADAM9/SH3GLB1/PIK3CB/ZFP36/FOXO3/MDM2/HMOX1/RDX/TNF/PTTG1IP	18
SPP1+ Macrophages	BP	GO:0001818	negative regulation of cytokine production	13/351	248/16071	0.00324646	0.027735	GPNMB/RGCC/ANXA1/LAPTM5/ACP5/CD83/TNFAIP3/IL1R2/ZFP36/HAVCR2/FCGR2B/HMOX1/TNF	13
SPP1+ Macrophages	BP	GO:0042176	regulation of protein catabolic process	17/351	370/16071	0.003287	0.0280339	ADAM8/NUPR1/LAPTM5/ANXA2/IL1B/BCAP31/TNFAIP3/ADAM9/TIMP2/FLNA/TIPARP/SDCBP/TIMP3/MDM2/RDX/TNF/PTTG1IP	17
SPP1+ Macrophages	BP	GO:0032602	chemokine production	7/351	89/16071	0.00332329	0.0282956	LPL/IL1B/EGR1/HAVCR2/HMOX1/IL6R/TNF	7
SPP1+ Macrophages	BP	GO:0009743	response to carbohydrate	12/351	220/16071	0.00334983	0.0284736	LGALS1/SLC2A5/LDHA/GLUL/LPL/SOD2/MPC2/EGR1/ABCG1/FOXO3/COLEC12/ICAM1	12
SPP1+ Macrophages	MF	GO:0005518	collagen binding	6/351	67/16071	0.00338624	0.0286864	MMP12/CTSB/CTSL/MMP9/CD44/ADAM9	6
SPP1+ Macrophages	BP	GO:0034121	regulation of toll-like receptor signaling pathway	6/351	67/16071	0.00338624	0.0286864	CD36/TNFAIP3/RTN4/RAB7B/NR1H3/CD300A	6
SPP1+ Macrophages	BP	GO:0019674	NAD metabolic process	4/351	29/16071	0.00345013	0.0288884	HK2/LDHA/KMO/ENO1	4
SPP1+ Macrophages	BP	GO:0034368	protein-lipid complex remodeling	4/351	29/16071	0.00345013	0.0288884	APOC1/PLTP/LPL/ABCG1	4
SPP1+ Macrophages	BP	GO:0034369	plasma lipoprotein particle remodeling	4/351	29/16071	0.00345013	0.0288884	APOC1/PLTP/LPL/ABCG1	4
SPP1+ Macrophages	BP	GO:0045920	negative regulation of exocytosis	4/351	29/16071	0.00345013	0.0288884	ANXA1/FCGR2B/HMOX1/CD300A	4
SPP1+ Macrophages	BP	GO:0050858	negative regulation of antigen receptor-mediated signaling pathway	4/351	29/16071	0.00345013	0.0288884	LGALS3/LAPTM5/FCGR2B/CD300A	4
SPP1+ Macrophages	BP	GO:0090504	epiboly	4/351	29/16071	0.00345013	0.0288884	MMP12/CD44/FLNA/HBEGF	4
SPP1+ Macrophages	BP	GO:2000352	negative regulation of endothelial cell apoptotic process	4/351	29/16071	0.00345013	0.0288884	ANGPTL4/SERPINE1/TNFAIP3/ICAM1	4
SPP1+ Macrophages	BP	GO:2001056	positive regulation of cysteine-type endopeptidase activity	9/351	139/16071	0.00348097	0.0290984	CTSD/EGLN3/LAPTM5/RPS27L/BCAP31/CFLAR/ASPH/FAM162A/TNF	9
SPP1+ Macrophages	BP	GO:1902600	proton transmembrane transport	8/351	114/16071	0.00353641	0.0293296	ATP6V0D2/ATP6V1F/ATP6V1A/ATP6V1G1/ATP6V1D/SLC17A5/ATP6V1H/TCIRG1	8
SPP1+ Macrophages	CC	GO:0005811	lipid droplet	7/351	90/16071	0.00353768	0.0293296	PLIN2/FABP4/GAPDH/ANXA2/HSD3B7/BCAP31/HILPDA	7
SPP1+ Macrophages	BP	GO:0032611	interleukin-1 beta production	7/351	90/16071	0.00353768	0.0293296	CD36/LPL/ACP5/TNFAIP3/CCL3/EGR1/TNF	7
SPP1+ Macrophages	BP	GO:0032651	regulation of interleukin-1 beta production	7/351	90/16071	0.00353768	0.0293296	CD36/LPL/ACP5/TNFAIP3/CCL3/EGR1/TNF	7
SPP1+ Macrophages	BP	GO:0043500	muscle adaptation	7/351	90/16071	0.00353768	0.0293296	LMNA/IL1B/NR4A3/CFLAR/GATM/FOXO3/HMOX1	7
SPP1+ Macrophages	BP	GO:0050863	regulation of T cell activation	15/351	311/16071	0.0035899	0.0297138	GPNMB/ADAM8/LGALS1/LGALS3/ANXA1/LAPTM5/IL4I1/IL1B/CD83/TFRC/CEBPB/NFKBIZ/HAVCR2/FCGR2B/CD300A	15
SPP1+ Macrophages	CC	GO:0005938	cell cortex	14/351	281/16071	0.00362703	0.029972	SLC2A1/ANXA2/TPM4/RAI14/CORO1C/ENO1/FLNA/RND3/MPP1/MYL9/DSTN/ASPH/ACTN1/RDX	14
SPP1+ Macrophages	BP	GO:0019319	hexose biosynthetic process	6/351	68/16071	0.00364717	0.0299933	ATF3/PGK1/TPI1/SDS/CHST15/GPI	6
SPP1+ Macrophages	BP	GO:0032732	positive regulation of interleukin-1 production	6/351	68/16071	0.00364717	0.0299933	CD36/LPL/CCL3/EGR1/HAVCR2/TNF	6
SPP1+ Macrophages	BP	GO:0034284	response to monosaccharide	11/351	194/16071	0.00364743	0.0299933	LGALS1/SLC2A5/LDHA/GLUL/LPL/SOD2/MPC2/EGR1/ABCG1/FOXO3/ICAM1	11
SPP1+ Macrophages	MF	GO:0003779	actin binding	18/351	406/16071	0.00367647	0.0301829	ALDOA/CAPG/ABL2/LSP1/TNS1/TPM4/RAI14/MYO1E/INF2/CORO1C/MTSS1/ANG/FLNA/FMNL2/DSTN/CCDC88A/ACTN1/RDX	18
SPP1+ Macrophages	BP	GO:0002690	positive regulation of leukocyte chemotaxis	7/351	91/16071	0.00376244	0.0307388	CXCL8/SERPINE1/VEGFA/C5AR1/CCL3/IL6R/CSF1	7
SPP1+ Macrophages	BP	GO:1990868	response to chemokine	7/351	91/16071	0.00376244	0.0307388	CXCL3/CXCL8/CXCL2/CXCL1/DUSP1/CCL3/CCL20	7
SPP1+ Macrophages	BP	GO:1990869	cellular response to chemokine	7/351	91/16071	0.00376244	0.0307388	CXCL3/CXCL8/CXCL2/CXCL1/DUSP1/CCL3/CCL20	7
SPP1+ Macrophages	BP	GO:0010823	negative regulation of mitochondrion organization	5/351	48/16071	0.00382929	0.0310367	BNIP3/LMNA/VAT1/TFRC/BCL2L1	5
SPP1+ Macrophages	BP	GO:0046324	regulation of glucose import	5/351	48/16071	0.00382929	0.0310367	HK2/OPN3/OSBPL8/PRKAG2/TNF	5
SPP1+ Macrophages	BP	GO:0046456	icosanoid biosynthetic process	5/351	48/16071	0.00382929	0.0310367	FABP5/MIF/ANXA1/IL1B/MGST3	5
SPP1+ Macrophages	BP	GO:0046850	regulation of bone remodeling	5/351	48/16071	0.00382929	0.0310367	SPP1/ADAM8/TFRC/TNFAIP3/CA2	5
SPP1+ Macrophages	MF	GO:0005041	low-density lipoprotein particle receptor activity	3/351	15/16071	0.00386652	0.0310367	CD36/CXCL16/LRP12	3
SPP1+ Macrophages	MF	GO:0008484	sulfuric ester hydrolase activity	3/351	15/16071	0.00386652	0.0310367	GNS/SULF2/IDS	3
SPP1+ Macrophages	BP	GO:0019511	peptidyl-proline hydroxylation	3/351	15/16071	0.00386652	0.0310367	ERO1A/EGLN3/P4HA1	3
SPP1+ Macrophages	BP	GO:0048569	post-embryonic animal organ development	3/351	15/16071	0.00386652	0.0310367	LDHA/VEGFA/MYO1E	3
SPP1+ Macrophages	BP	GO:0072109	glomerular mesangium development	3/351	15/16071	0.00386652	0.0310367	CFLAR/EGR1/IL6R	3
SPP1+ Macrophages	BP	GO:1902165	regulation of intrinsic apoptotic signaling pathway in response to DNA damage by p53 class mediator	3/351	15/16071	0.00386652	0.0310367	MIF/ZNF385A/CD44	3
SPP1+ Macrophages	BP	GO:2000345	regulation of hepatocyte proliferation	3/351	15/16071	0.00386652	0.0310367	SULF2/TNFAIP3/CFLAR	3
SPP1+ Macrophages	BP	GO:0007033	vacuole organization	10/351	168/16071	0.00388597	0.0311433	NUPR1/ABCA1/LAPTM5/ANXA2/SCARB2/RAB7B/SH3GLB1/MAP1LC3B/TCIRG1/ARL8B	10
SPP1+ Macrophages	MF	GO:0031210	phosphatidylcholine binding	4/351	30/16071	0.00391337	0.0312142	ABCA1/APOC1/PLTP/SCARB2	4
SPP1+ Macrophages	BP	GO:1901099	negative regulation of signal transduction in absence of ligand	4/351	30/16071	0.00391337	0.0312142	IL1B/MCL1/BCL2L1/TNF	4
SPP1+ Macrophages	BP	GO:2001240	negative regulation of extrinsic apoptotic signaling pathway in absence of ligand	4/351	30/16071	0.00391337	0.0312142	IL1B/MCL1/BCL2L1/TNF	4
SPP1+ Macrophages	BP	GO:0050830	defense response to Gram-positive bacterium	6/351	69/16071	0.00392274	0.0312396	CD36/ACP5/C5AR1/ANG/HAVCR2/TNF	6
SPP1+ Macrophages	BP	GO:0060249	anatomical structure homeostasis	14/351	284/16071	0.00398444	0.031681	SLC2A1/SPP1/ADAM8/ALDOA/ACP5/TFRC/VEGFA/TNFAIP3/EPAS1/ALB/TCIRG1/SNX10/CSF1/CA2	14
SPP1+ Macrophages	MF	GO:0005319	lipid transporter activity	9/351	142/16071	0.0040092	0.0318278	SLC2A1/FABP5/FABP4/ABCA1/CD36/PLTP/OSBPL8/ABCG1/FABP3	9
SPP1+ Macrophages	BP	GO:0030100	regulation of endocytosis	11/351	197/16071	0.00409548	0.0324616	LGALS3/APOC1/CD36/ABL2/ANXA2/SERPINE1/VEGFA/SDCBP/PIK3CB/NR1H3/CD300A	11
SPP1+ Macrophages	BP	GO:0051047	positive regulation of secretion	14/351	285/16071	0.00410976	0.0325238	SPP1/ADAM8/RGCC/GLUL/IL1B/LAMP1/KMO/NMB/MPC2/ADAM9/ANG/SDCBP/ABCG1/RAB8B	14
SPP1+ Macrophages	MF	GO:0046982	protein heterodimerization activity	12/351	226/16071	0.00415607	0.0328388	ATF3/TPM4/RRAGD/CEBPB/VAPA/EPAS1/SDCBP/ABCG1/NR4A2/MCL1/BCL2L1/USF2	12
SPP1+ Macrophages	BP	GO:0034103	regulation of tissue remodeling	6/351	70/16071	0.00421344	0.0331365	SPP1/GPNMB/ADAM8/TFRC/TNFAIP3/CA2	6
SPP1+ Macrophages	BP	GO:0043299	leukocyte degranulation	6/351	70/16071	0.00421344	0.0331365	LAMP1/NR4A3/CCL3/FCGR2B/HMOX1/CD300A	6
SPP1+ Macrophages	BP	GO:0050818	regulation of coagulation	6/351	70/16071	0.00421344	0.0331365	CD9/CD36/ANXA2/SERPINE1/ANXA5/TFPI	6
SPP1+ Macrophages	BP	GO:0032963	collagen metabolic process	7/351	93/16071	0.00424435	0.0332759	MMP12/VIM/MMP19/RGCC/CTSB/CTSL/MMP9	7
SPP1+ Macrophages	BP	GO:0062207	regulation of pattern recognition receptor signaling pathway	7/351	93/16071	0.00424435	0.0332759	CD36/TNFAIP3/RTN4/RAB7B/NR1H3/RIOK3/CD300A	7
SPP1+ Macrophages	BP	GO:0061025	membrane fusion	9/351	144/16071	0.00439482	0.0344022	CD9/ANXA1/CTSL/ANXA2/RAB7B/RAB13/VAPA/RAB8B/ARL8B	9
SPP1+ Macrophages	BP	GO:0034367	protein-containing complex remodeling	4/351	31/16071	0.00441694	0.0345219	APOC1/PLTP/LPL/ABCG1	4
SPP1+ Macrophages	MF	GO:0001618	virus receptor activity	6/351	71/16071	0.00451975	0.0352164	ANPEP/TFRC/SCARB2/LAMP1/ITGB5/ICAM1	6
SPP1+ Macrophages	BP	GO:2001021	negative regulation of response to DNA damage stimulus	6/351	71/16071	0.00451975	0.0352164	MIF/ZNF385A/CD44/BCL2L1/MDM2/PTTG1IP	6
SPP1+ Macrophages	BP	GO:0008544	epidermis development	13/351	258/16071	0.00453014	0.0352429	CD109/FABP5/EMP1/ANXA1/OPN3/FOSL2/CLIC4/ADAM9/ST14/UGCG/MAFF/ZFP36/TNF	13
SPP1+ Macrophages	BP	GO:0008347	glial cell migration	5/351	50/16071	0.00457346	0.0354162	CD9/CCL3/RTN4/GPR183/CSF1	5
SPP1+ Macrophages	BP	GO:0071385	cellular response to glucocorticoid stimulus	5/351	50/16071	0.00457346	0.0354162	ANXA1/CFLAR/ZFP36/FOXO3/ICAM1	5
SPP1+ Macrophages	BP	GO:1903409	reactive oxygen species biosynthetic process	5/351	50/16071	0.00457346	0.0354162	CD36/SOD2/CFLAR/FOXO3/SLC5A3	5
SPP1+ Macrophages	BP	GO:0010893	positive regulation of steroid biosynthetic process	3/351	16/16071	0.00468249	0.0356053	ADM/ABCG1/TNF	3
SPP1+ Macrophages	BP	GO:0034116	positive regulation of heterotypic cell-cell adhesion	3/351	16/16071	0.00468249	0.0356053	CD44/IL1B/TNF	3
SPP1+ Macrophages	BP	GO:0034138	toll-like receptor 3 signaling pathway	3/351	16/16071	0.00468249	0.0356053	TNFAIP3/HAVCR2/COLEC12	3
SPP1+ Macrophages	BP	GO:0034375	high-density lipoprotein particle remodeling	3/351	16/16071	0.00468249	0.0356053	APOC1/PLTP/ABCG1	3
SPP1+ Macrophages	BP	GO:0034433	steroid esterification	3/351	16/16071	0.00468249	0.0356053	APOC1/SOAT1/ABCG1	3
SPP1+ Macrophages	BP	GO:0034434	sterol esterification	3/351	16/16071	0.00468249	0.0356053	APOC1/SOAT1/ABCG1	3
SPP1+ Macrophages	BP	GO:0034435	cholesterol esterification	3/351	16/16071	0.00468249	0.0356053	APOC1/SOAT1/ABCG1	3
SPP1+ Macrophages	BP	GO:0042448	progesterone metabolic process	3/351	16/16071	0.00468249	0.0356053	ADM/EGR1/DHRS9	3
SPP1+ Macrophages	BP	GO:0044539	long-chain fatty acid import into cell	3/351	16/16071	0.00468249	0.0356053	SLC2A1/CD36/FABP3	3
SPP1+ Macrophages	BP	GO:0097067	cellular response to thyroid hormone stimulus	3/351	16/16071	0.00468249	0.0356053	CTSB/CTSL/RDX	3
SPP1+ Macrophages	BP	GO:0140354	lipid import into cell	3/351	16/16071	0.00468249	0.0356053	SLC2A1/CD36/FABP3	3
SPP1+ Macrophages	BP	GO:1903975	regulation of glial cell migration	3/351	16/16071	0.00468249	0.0356053	CCL3/GPR183/CSF1	3
SPP1+ Macrophages	BP	GO:0003158	endothelium development	8/351	120/16071	0.00482725	0.0365409	IL1B/VEGFA/BTG1/CLIC4/RDX/ITGAX/ICAM1/TNF	8
SPP1+ Macrophages	BP	GO:0006022	aminoglycan metabolic process	8/351	120/16071	0.00482725	0.0365409	CD44/GNS/IL1B/CSGALNACT2/B3GNT2/PIM1/CHST15/IDS	8
SPP1+ Macrophages	BP	GO:0043280	positive regulation of cysteine-type endopeptidase activity involved in apoptotic process	8/351	120/16071	0.00482725	0.0365409	CTSD/EGLN3/LAPTM5/RPS27L/BCAP31/CFLAR/FAM162A/TNF	8
SPP1+ Macrophages	BP	GO:0046364	monosaccharide biosynthetic process	6/351	72/16071	0.00484215	0.0365441	ATF3/PGK1/TPI1/SDS/CHST15/GPI	6
SPP1+ Macrophages	BP	GO:0061045	negative regulation of wound healing	6/351	72/16071	0.00484215	0.0365441	CD109/CD9/ANXA2/SERPINE1/TFPI/TNF	6
SPP1+ Macrophages	BP	GO:0002504	antigen processing and presentation of peptide or polysaccharide antigen via MHC class II	4/351	32/16071	0.00496241	0.0373959	CTSD/CTSL/FCGR2B/ARL8B	4
SPP1+ Macrophages	BP	GO:0002367	cytokine production involved in immune response	7/351	96/16071	0.00505294	0.0380213	SLAMF9/CD36/LAPTM5/IL1B/NR4A3/HMOX1/TNF	7
SPP1+ Macrophages	BP	GO:0022604	regulation of cell morphogenesis	14/351	292/16071	0.00507953	0.0381645	S100A10/ALDOA/LIMS1/ANXA1/CD44/VEGFA/CORO1C/CCL3/FLNA/RND3/FMNL2/ARHGAP18/RDX/ICAM1	14
SPP1+ Macrophages	BP	GO:0010810	regulation of cell-substrate adhesion	11/351	203/16071	0.0051229	0.0384332	S100A10/MMP12/LGALS1/CD36/LIMS1/SERPINE1/VEGFA/CORO1C/FLNA/PIK3CB/CSF1	11
SPP1+ Macrophages	BP	GO:0032943	mononuclear cell proliferation	13/351	262/16071	0.00514629	0.0385513	GPNMB/LGALS3/MIF/ANXA1/IL4I1/IL1B/TFRC/CEBPB/GPR183/HAVCR2/FCGR2B/CSF1/CD300A	13
SPP1+ Macrophages	BP	GO:0008202	steroid metabolic process	14/351	293/16071	0.00523201	0.0391354	SPP1/ADM/ABCA1/APOC1/HSD3B7/TIPARP/EGR1/SOAT1/HSD17B14/ABCG1/DHRS9/PRKAG2/INSIG2/TNF	14
SPP1+ Macrophages	BP	GO:0008360	regulation of cell shape	9/351	148/16071	0.00525241	0.0392299	ALDOA/ANXA1/VEGFA/CCL3/RND3/FMNL2/ARHGAP18/RDX/ICAM1	9
SPP1+ Macrophages	CC	GO:0045178	basal part of cell	13/351	263/16071	0.00531038	0.0396043	SLC2A1/ABCA1/ANXA1/ANXA2/CD44/TFRC/C5AR1/PLPP3/SLC16A10/ADAM9/SLC16A3/ST14/CA2	13
SPP1+ Macrophages	BP	GO:0062013	positive regulation of small molecule metabolic process	8/351	122/16071	0.00532925	0.0396864	ADM/ANXA1/IL1B/ENO1/NR4A3/ABCG1/NR1H3/TNF	8
SPP1+ Macrophages	BP	GO:0015718	monocarboxylic acid transport	7/351	97/16071	0.00534663	0.0397572	CD36/ANXA1/SLC6A8/IL1B/NMB/MPC2/SLC16A3	7
SPP1+ Macrophages	BP	GO:0031529	ruffle organization	5/351	52/16071	0.00541509	0.0400891	CORO1C/TCIRG1/RDX/SNX10/ICAM1	5
SPP1+ Macrophages	BP	GO:0048662	negative regulation of smooth muscle cell proliferation	5/351	52/16071	0.00541509	0.0400891	SOD2/GNA13/TNFAIP3/ANG/HMOX1	5
SPP1+ Macrophages	BP	GO:0050819	negative regulation of coagulation	5/351	52/16071	0.00541509	0.0400891	CD9/ANXA2/SERPINE1/ANXA5/TFPI	5
SPP1+ Macrophages	BP	GO:0031100	animal organ regeneration	6/351	74/16071	0.00553722	0.0406799	ADM/C5AR1/SULF2/NR4A3/CEBPB/HMOX1	6
SPP1+ Macrophages	BP	GO:1901184	regulation of ERBB signaling pathway	6/351	74/16071	0.00553722	0.0406799	PLAUR/MMP9/RTN4/CCDC88A/PTPN12/HBEGF	6
SPP1+ Macrophages	BP	GO:0034110	regulation of homotypic cell-cell adhesion	4/351	33/16071	0.00555129	0.0406799	CD9/LGALS1/PLAUR/RDX	4
SPP1+ Macrophages	BP	GO:0034405	response to fluid shear stress	4/351	33/16071	0.00555129	0.0406799	ABCA1/MTSS1/ADAM9/CA2	4
SPP1+ Macrophages	BP	GO:0046685	response to arsenic-containing substance	4/351	33/16071	0.00555129	0.0406799	ATF3/SLC38A2/GSTO1/HMOX1	4
SPP1+ Macrophages	BP	GO:0050869	negative regulation of B cell activation	4/351	33/16071	0.00555129	0.0406799	LAPTM5/TNFAIP3/FCGR2B/CD300A	4
SPP1+ Macrophages	BP	GO:1900087	positive regulation of G1/S transition of mitotic cell cycle	4/351	33/16071	0.00555129	0.0406799	RGCC/ANXA1/MDM2/RDX	4
SPP1+ Macrophages	MF	GO:0008525	phosphatidylcholine transporter activity	3/351	17/16071	0.00559482	0.0407622	ABCA1/PLTP/ABCG1	3
SPP1+ Macrophages	BP	GO:0060192	negative regulation of lipase activity	3/351	17/16071	0.00559482	0.0407622	APOC1/ANXA1/ANGPTL4	3
SPP1+ Macrophages	BP	GO:1901550	regulation of endothelial cell development	3/351	17/16071	0.00559482	0.0407622	IL1B/VEGFA/TNF	3
SPP1+ Macrophages	BP	GO:1903140	regulation of establishment of endothelial barrier	3/351	17/16071	0.00559482	0.0407622	IL1B/VEGFA/TNF	3
SPP1+ Macrophages	BP	GO:0072659	protein localization to plasma membrane	13/351	265/16071	0.00565114	0.0410082	S100A10/LGALS3/ANXA2/DENND4C/RAB13/FLNA/SQSTM1/BCL2L1/CCDC88A/RAB8B/RAP2A/RDX/TNF	13
SPP1+ Macrophages	BP	GO:0035710	CD4-positive, alpha-beta T cell activation	7/351	98/16071	0.00565295	0.0410082	ANXA1/CTSL/CD83/GPR183/NFKBIZ/TCIRG1/IL6R	7
SPP1+ Macrophages	BP	GO:0042116	macrophage activation	7/351	98/16071	0.00565295	0.0410082	MIF/C5AR1/CCL3/NR1H3/HAVCR2/FCGR2B/TNF	7
SPP1+ Macrophages	BP	GO:0009306	protein secretion	15/351	327/16071	0.00567642	0.0411194	ADAM8/IL1RN/ABCA1/GLUL/ANXA1/IL1B/MPC2/ADAM9/RAB13/ANG/ABCG1/NR1H3/RAB8B/TCIRG1/TNF	15
SPP1+ Macrophages	BP	GO:0019216	regulation of lipid metabolic process	14/351	296/16071	0.00571174	0.041316	FABP5/ADM/APOC1/ANXA1/IL1B/NR4A3/EGR1/PDK1/ABCG1/NR1H3/FABP3/PRKAG2/INSIG2/TNF	14
SPP1+ Macrophages	BP	GO:0044057	regulation of system process	20/351	491/16071	0.00579778	0.0418784	FABP5/ADM/SGK1/LMNA/ENO1/NR4A3/CCL3/EPAS1/FLNA/TMEM38B/NR1H3/EGR2/MYL9/GSTO1/FOXO3/RAB8B/MDM2/ITGAX/ICAM1/HBEGF	20
SPP1+ Macrophages	BP	GO:0046879	hormone secretion	13/351	266/16071	0.00582796	0.0420193	SPP1/IL1RN/ADM/GLUL/ANXA1/IL1B/NMB/SLC16A10/MPC2/ABCG1/RAB8B/TCIRG1/TNF	13
SPP1+ Macrophages	BP	GO:0035592	establishment of protein localization to extracellular region	15/351	328/16071	0.00583393	0.0420193	ADAM8/IL1RN/ABCA1/GLUL/ANXA1/IL1B/MPC2/ADAM9/RAB13/ANG/ABCG1/NR1H3/RAB8B/TCIRG1/TNF	15
SPP1+ Macrophages	BP	GO:0009205	purine ribonucleoside triphosphate metabolic process	5/351	53/16071	0.00587446	0.0421908	ALDOA/AK4/ENO1/ATP6V1A/PRKAG2	5
SPP1+ Macrophages	BP	GO:0043666	regulation of phosphoprotein phosphatase activity	5/351	53/16071	0.00587446	0.0421908	LGALS3/RCAN1/PPP1R15B/CD300A/TNF	5
SPP1+ Macrophages	BP	GO:0006919	activation of cysteine-type endopeptidase activity involved in apoptotic process	6/351	75/16071	0.00591086	0.042392	EGLN3/LAPTM5/RPS27L/CFLAR/FAM162A/TNF	6
SPP1+ Macrophages	BP	GO:0032640	tumor necrosis factor production	9/351	151/16071	0.00597658	0.0427419	GPNMB/MIF/CD36/LPL/ACP5/TNFAIP3/CCL3/ZFP36/HAVCR2	9
SPP1+ Macrophages	BP	GO:0032680	regulation of tumor necrosis factor production	9/351	151/16071	0.00597658	0.0427419	GPNMB/MIF/CD36/LPL/ACP5/TNFAIP3/CCL3/ZFP36/HAVCR2	9
SPP1+ Macrophages	MF	GO:0016829	lyase activity	10/351	179/16071	0.00604829	0.0431502	ALDOA/ENO2/RNASE1/ADCY3/TPI1/ENO1/SDS/MGST3/NPL/CA2	10
SPP1+ Macrophages	BP	GO:0019058	viral life cycle	14/351	298/16071	0.00605077	0.0431502	LGALS1/CXCL8/CTSB/CTSL/ANPEP/TFRC/SCARB2/CHMP1B/LAMP1/VAPA/ITGB5/ARL8B/ICAM1/TNF	14
SPP1+ Macrophages	BP	GO:0007005	mitochondrion organization	19/351	460/16071	0.00612812	0.0435189	HK2/BNIP3/LMNA/BNIP3L/RALA/PLAUR/VAT1/MMP9/SOD2/TFRC/BCAP31/INF2/SH3GLB1/EPAS1/LMAN1/SQSTM1/MAP1LC3B/BCL2L1/FAM162A	19
SPP1+ Macrophages	BP	GO:0051249	regulation of lymphocyte activation	19/351	460/16071	0.00612812	0.0435189	GPNMB/ADAM8/LGALS1/LGALS3/MIF/ANXA1/LAPTM5/IL4I1/IL1B/CD83/TFRC/LAMP1/TNFAIP3/CEBPB/GPR183/NFKBIZ/HAVCR2/FCGR2B/CD300A	19
SPP1+ Macrophages	CC	GO:0034358	plasma lipoprotein particle	4/351	34/16071	0.00618504	0.0435189	APOC1/PLTP/LPL/MSR1	4
SPP1+ Macrophages	BP	GO:0045742	positive regulation of epidermal growth factor receptor signaling pathway	4/351	34/16071	0.00618504	0.0435189	PLAUR/MMP9/CCDC88A/HBEGF	4
SPP1+ Macrophages	BP	GO:0045923	positive regulation of fatty acid metabolic process	4/351	34/16071	0.00618504	0.0435189	ANXA1/IL1B/NR4A3/NR1H3	4
SPP1+ Macrophages	BP	GO:1902229	regulation of intrinsic apoptotic signaling pathway in response to DNA damage	4/351	34/16071	0.00618504	0.0435189	MIF/ZNF385A/CD44/BCL2L1	4
SPP1+ Macrophages	BP	GO:1903670	regulation of sprouting angiogenesis	4/351	34/16071	0.00618504	0.0435189	GLUL/VEGFA/PKM/PIK3CB	4
SPP1+ Macrophages	BP	GO:1904707	positive regulation of vascular associated smooth muscle cell proliferation	4/351	34/16071	0.00618504	0.0435189	MMP9/NR4A3/MDM2/TNF	4
SPP1+ Macrophages	CC	GO:1990777	lipoprotein particle	4/351	34/16071	0.00618504	0.0435189	APOC1/PLTP/LPL/MSR1	4
SPP1+ Macrophages	BP	GO:0034762	regulation of transmembrane transport	20/351	494/16071	0.00618867	0.0435189	HK2/FABP5/OPN3/GEM/MMP9/C4orf3/AHNAK/IL1B/TSPAN13/NR4A3/CLIC4/OSBPL8/PIM1/FLNA/TMEM38B/GSTO1/PRKAG2/TCIRG1/CA2/TNF	20
SPP1+ Macrophages	BP	GO:0002700	regulation of production of molecular mediator of immune response	9/351	152/16071	0.00623433	0.0437183	CD36/LAPTM5/IL1B/TFRC/NR4A3/GPI/FCGR2B/HMOX1/TNF	9
SPP1+ Macrophages	BP	GO:0031214	biomineral tissue development	9/351	152/16071	0.00623433	0.0437183	SPP1/GPNMB/CCL3/CEBPB/FAM20C/TMEM38B/TCIRG1/AHSG/SNX10	9
SPP1+ Macrophages	BP	GO:0006766	vitamin metabolic process	7/351	100/16071	0.00630476	0.0439678	SLC2A1/SLC2A3/PLTP/VKORC1/PDXK/GSTO1/TNF	7
SPP1+ Macrophages	BP	GO:0019882	antigen processing and presentation	7/351	100/16071	0.00630476	0.0439678	CTSD/CD68/CTSL/RAB8B/FCGR2B/ARL8B/ICAM1	7
SPP1+ Macrophages	BP	GO:0031623	receptor internalization	7/351	100/16071	0.00630476	0.0439678	CD9/ADM/CXCL8/CD36/TFRC/VEGFA/SDCBP	7
SPP1+ Macrophages	BP	GO:0150115	cell-substrate junction organization	7/351	100/16071	0.00630476	0.0439678	S100A10/LIMS1/VEGFA/TESK2/CORO1C/RAB8B/ACTN1	7
SPP1+ Macrophages	BP	GO:0043525	positive regulation of neuron apoptotic process	5/351	54/16071	0.00636061	0.0441743	NUPR1/CCL3/MCL1/FOXO3/TNF	5
SPP1+ Macrophages	BP	GO:0071384	cellular response to corticosteroid stimulus	5/351	54/16071	0.00636061	0.0441743	ANXA1/CFLAR/ZFP36/FOXO3/ICAM1	5
SPP1+ Macrophages	BP	GO:0090303	positive regulation of wound healing	5/351	54/16071	0.00636061	0.0441743	CD36/ANXA1/SERPINE1/PLPP3/HBEGF	5
SPP1+ Macrophages	BP	GO:0110148	biomineralization	9/351	153/16071	0.00650056	0.0450842	SPP1/GPNMB/CCL3/CEBPB/FAM20C/TMEM38B/TCIRG1/AHSG/SNX10	9
SPP1+ Macrophages	MF	GO:0005543	phospholipid binding	18/351	430/16071	0.00659877	0.0451361	ABCA1/APOC1/PLTP/PHLDA1/ANXA1/CAPG/ANXA2/SCARB2/ZCCHC2/MYO1E/MTSS1/ANXA5/OSBPL8/SDCBP/ABCG1/CCDC88A/SNX10/CD300A	18
SPP1+ Macrophages	BP	GO:0002689	negative regulation of leukocyte chemotaxis	3/351	18/16071	0.00660637	0.0451361	MIF/DUSP1/NBL1	3
SPP1+ Macrophages	BP	GO:0002922	positive regulation of humoral immune response	3/351	18/16071	0.00660637	0.0451361	IL1B/FCGR2B/TNF	3
SPP1+ Macrophages	MF	GO:0030228	lipoprotein particle receptor activity	3/351	18/16071	0.00660637	0.0451361	CD36/CXCL16/LRP12	3
SPP1+ Macrophages	BP	GO:0031649	heat generation	3/351	18/16071	0.00660637	0.0451361	ARRDC3/IL1B/TNF	3
SPP1+ Macrophages	BP	GO:0032495	response to muramyl dipeptide	3/351	18/16071	0.00660637	0.0451361	VIM/NFKBIA/TNFAIP3	3
SPP1+ Macrophages	BP	GO:0051004	regulation of lipoprotein lipase activity	3/351	18/16071	0.00660637	0.0451361	APOC1/ANGPTL4/NR1H3	3
SPP1+ Macrophages	BP	GO:0051546	keratinocyte migration	3/351	18/16071	0.00660637	0.0451361	MMP9/ADAM9/HBEGF	3
SPP1+ Macrophages	BP	GO:0060008	Sertoli cell differentiation	3/351	18/16071	0.00660637	0.0451361	RAB13/FLNA/ICAM1	3
SPP1+ Macrophages	MF	GO:0098641	cadherin binding involved in cell-cell adhesion	3/351	18/16071	0.00660637	0.0451361	S100A11/ANXA1/ANXA2	3
SPP1+ Macrophages	BP	GO:1902883	negative regulation of response to oxidative stress	3/351	18/16071	0.00660637	0.0451361	NR4A3/PDE8A/OXR1	3
SPP1+ Macrophages	BP	GO:0009896	positive regulation of catabolic process	19/351	464/16071	0.00670049	0.0456778	ADAM8/NUPR1/BNIP3/BNIP3L/LAPTM5/IL1B/BCAP31/TNFAIP3/ADAM9/SH3GLB1/TIPARP/PIK3CB/ZFP36/FOXO3/MDM2/HMOX1/RDX/TNF/PTTG1IP	19
SPP1+ Macrophages	BP	GO:0050672	negative regulation of lymphocyte proliferation	6/351	77/16071	0.0067128	0.0456778	GPNMB/IL4I1/CEBPB/HAVCR2/FCGR2B/CD300A	6
SPP1+ Macrophages	BP	GO:1905897	regulation of response to endoplasmic reticulum stress	6/351	77/16071	0.0067128	0.0456778	NUPR1/BCAP31/NR1H3/BCL2L1/PPP1R15B/FCGR2B	6
SPP1+ Macrophages	CC	GO:0005741	mitochondrial outer membrane	10/351	182/16071	0.00677605	0.0459225	HK2/BNIP3/BNIP3L/VAT1/KMO/SH3GLB1/MCL1/BCL2L1/FOXO3/HMOX1	10
SPP1+ Macrophages	BP	GO:0043123	positive regulation of I-kappaB kinase/NF-kappaB signaling	10/351	182/16071	0.00677605	0.0459225	LGALS1/GAPDH/CD36/CXXC5/TFRC/VAPA/CFLAR/FLNA/HMOX1/TNF	10
SPP1+ Macrophages	BP	GO:0045637	regulation of myeloid cell differentiation	10/351	182/16071	0.00677605	0.0459225	NFKBIA/MITF/CCL3/RAB7B/CEBPB/ZFP36/FOXO3/CSF1/CA2/TNF	10
SPP1+ Macrophages	MF	GO:0015248	sterol transporter activity	4/351	35/16071	0.00686508	0.0462778	ABCA1/PLTP/OSBPL8/ABCG1	4
SPP1+ Macrophages	BP	GO:0045601	regulation of endothelial cell differentiation	4/351	35/16071	0.00686508	0.0462778	IL1B/VEGFA/BTG1/TNF	4
SPP1+ Macrophages	BP	GO:0031638	zymogen activation	5/351	55/16071	0.0068743	0.0462778	CTSL/PGK1/SERPINE1/ENO1/ASPH	5
SPP1+ Macrophages	BP	GO:0043030	regulation of macrophage activation	5/351	55/16071	0.0068743	0.0462778	MIF/CCL3/NR1H3/HAVCR2/FCGR2B	5
SPP1+ Macrophages	BP	GO:0045428	regulation of nitric oxide biosynthetic process	5/351	55/16071	0.0068743	0.0462778	CD36/ACP5/IL1B/ICAM1/TNF	5
SPP1+ Macrophages	BP	GO:1903131	mononuclear cell differentiation	17/351	399/16071	0.00691015	0.0464572	ADAM8/LGALS1/ANXA1/CTSL/IL4I1/IL1B/CD83/VEGFA/KLF6/CEBPB/GPR183/EGR1/NFKBIZ/FCGR2B/TCIRG1/IL6R/CSF1	17
SPP1+ Macrophages	MF	GO:0003924	GTPase activity	14/351	303/16071	0.00696932	0.0467927	RGS1/RALA/GEM/GNAS/GNA13/RRAGD/ARL4C/RAB7B/RAB13/RAB42/RND3/RAB8B/RAP2A/ARL8B	14
SPP1+ Macrophages	CC	GO:0005903	brush border	7/351	102/16071	0.00701099	0.046886	CD36/GNA13/MYO1E/SLC38A2/FLNA/DCXR/ACTN1	7
SPP1+ Macrophages	BP	GO:0045446	endothelial cell differentiation	7/351	102/16071	0.00701099	0.046886	IL1B/VEGFA/BTG1/CLIC4/RDX/ICAM1/TNF	7
SPP1+ Macrophages	BP	GO:0045860	positive regulation of protein kinase activity	16/351	367/16071	0.00701108	0.046886	ADAM8/RGCC/IL1B/VEGFA/ADAM9/OSBPL8/ANG/EGR1/CCDC88A/PRKAG2/MAP2K3/IL6R/CSF1/CD300A/TNF/HBEGF	16
SPP1+ Macrophages	BP	GO:0043588	skin development	11/351	212/16071	0.00703538	0.0469863	CD109/ARRDC3/ANXA1/OPN3/FOSL2/CLIC4/ADAM9/ST14/UGCG/ZFP36/TNF	11
SPP1+ Macrophages	BP	GO:0032147	activation of protein kinase activity	8/351	128/16071	0.00707635	0.0471931	RGCC/VEGFA/OSBPL8/ANG/CCDC88A/PRKAG2/IL6R/CD300A	8
SPP1+ Macrophages	BP	GO:0015833	peptide transport	12/351	242/16071	0.00708505	0.0471931	IL1RN/ABCA1/GLUL/ANXA1/IL1B/SLC16A10/MPC2/ABCG1/RAB8B/TCIRG1/CA2/TNF	12
SPP1+ Macrophages	BP	GO:0032945	negative regulation of mononuclear cell proliferation	6/351	78/16071	0.00714206	0.0475102	GPNMB/IL4I1/CEBPB/HAVCR2/FCGR2B/CD300A	6
SPP1+ Macrophages	BP	GO:0002822	regulation of adaptive immune response based on somatic recombination of immune receptors built from immunoglobulin superfamily domains	9/351	156/16071	0.00735187	0.0487774	ANXA1/IL4I1/IL1B/TFRC/TNFAIP3/NFKBIZ/HAVCR2/FCGR2B/TNF	9
SPP1+ Macrophages	CC	GO:0005912	adherens junction	9/351	156/16071	0.00735187	0.0487774	NDRG1/S100A11/ANXA1/ANXA2/VEGFA/MYO1E/PLPP3/SDCBP/RDX	9
SPP1+ Macrophages	BP	GO:0001954	positive regulation of cell-matrix adhesion	5/351	56/16071	0.00741632	0.0490118	S100A10/CD36/LIMS1/VEGFA/CSF1	5
SPP1+ Macrophages	BP	GO:0035914	skeletal muscle cell differentiation	5/351	56/16071	0.00741632	0.0490118	NUPR1/ATF3/EGR1/MAFF/EGR2	5
SPP1+ Macrophages	BP	GO:0080164	regulation of nitric oxide metabolic process	5/351	56/16071	0.00741632	0.0490118	CD36/ACP5/IL1B/ICAM1/TNF	5
SPP1+ Macrophages	CC	GO:0030017	sarcomere	10/351	185/16071	0.00757001	0.0499166	SLC2A1/ALDOA/TPM4/CORO1C/ENO1/FLNA/LMAN1/SQSTM1/MYL9/ACTN1	10
SPP1+ Macrophages	BP	GO:0048846	axon extension involved in axon guidance	4/351	36/16071	0.00759278	0.0499166	SEMA3C/ALCAM/VEGFA/NRP2	4
SPP1+ Macrophages	BP	GO:0097242	amyloid-beta clearance	4/351	36/16071	0.00759278	0.0499166	CD36/MSR1/C5AR1/TNF	4
SPP1+ Macrophages	BP	GO:1902284	neuron projection extension involved in neuron projection guidance	4/351	36/16071	0.00759278	0.0499166	SEMA3C/ALCAM/VEGFA/NRP2	4
VCAN+ Macrophages	CC	GO:0022626	cytosolic ribosome	61/276	97/16071	5.73735e-85	2.46993e-81	RPS27/RPL28/RPL39/RPL34/RPL18A/RPS24/RPL26/RPS12/RPL13/RPLP1/RPS9/RPL32/RPS19/RPL30/RPL11/RPS14/RPL29/RPL41/RPL21/RPL35A/RPS28/RPS8/RPL10/RPS15A/RPL6/RPS16/RPLP2/RPL37/UBA52/RPS13/RPL18/RPS15/RPL8/RPS10/RPS3A/RPS29/RPS18/RPL10A/RPS6/RPS27A/RPL19/RPL36A/RPS3/RPS11/RPL7/RPS7/RPL24/RPS4X/RPL38/RPS2/RPL14/RPL22/RPL23A/RPS25/RPL13A/RPL3/RPS21/RPS5/RPL27/RPL5/RPL4	61
VCAN+ Macrophages	BP	GO:0002181	cytoplasmic translation	64/276	143/16071	5.21703e-76	1.12297e-72	RPS27/RPL28/RPL39/RPL34/RPL18A/RPS24/RPL26/RPS12/RPL13/RPLP1/RPS9/RPL32/RPS19/RPL30/RPL11/RPS14/RPL29/RPL41/RPL21/RPL35A/RPS28/RPS8/RPL10/RPS15A/RPL6/RPS16/RPLP2/RPL37/UBA52/RPS13/RPL18/RPS15/RPL8/RPS10/RPS3A/RPS29/RPS18/RPL10A/RPS6/RPS27A/RPL19/RPL36A/RPS3/RPS11/RPL7/RPS7/RPL24/RPS4X/RPL38/RPS2/RPL14/RPL22/RPL23A/RPS25/RPL13A/RPL3/RPS21/RPS5/RPL27/RPL5/RPL4/EIF3K/EEF2/EIF3E	64
VCAN+ Macrophages	MF	GO:0003735	structural constituent of ribosome	61/276	158/16071	1.89313e-67	2.71665e-64	RPS27/RPL28/RPL39/RPL34/RPL18A/RPS24/RPL26/RPS12/RPL13/RPLP1/RPS9/RPL32/RPS19/RPL30/RPL11/RPS14/RPL29/RPL41/RPL21/RPL35A/RPS28/RPS8/RPL10/RPS15A/RPL6/RPS16/RPLP2/RPL37/UBA52/RPS13/RPL18/RPS15/RPL8/RPS10/RPS3A/RPS29/RPS18/RPL10A/RPS6/RPS27A/RPL19/RPL36A/RPS3/RPS11/RPL7/RPS7/RPL24/RPS4X/RPL38/RPS2/RPL14/RPL22/RPL23A/RPS25/RPL13A/RPL3/RPS21/RPS5/RPL27/RPL5/RPL4	61
VCAN+ Macrophages	CC	GO:0044391	ribosomal subunit	61/276	173/16071	1.50351e-64	1.61815e-61	RPS27/RPL28/RPL39/RPL34/RPL18A/RPS24/RPL26/RPS12/RPL13/RPLP1/RPS9/RPL32/RPS19/RPL30/RPL11/RPS14/RPL29/RPL41/RPL21/RPL35A/RPS28/RPS8/RPL10/RPS15A/RPL6/RPS16/RPLP2/RPL37/UBA52/RPS13/RPL18/RPS15/RPL8/RPS10/RPS3A/RPS29/RPS18/RPL10A/RPS6/RPS27A/RPL19/RPL36A/RPS3/RPS11/RPL7/RPS7/RPL24/RPS4X/RPL38/RPS2/RPL14/RPL22/RPL23A/RPS25/RPL13A/RPL3/RPS21/RPS5/RPL27/RPL5/RPL4	61
VCAN+ Macrophages	CC	GO:0005840	ribosome	63/276	214/16071	5.57593e-61	4.80087e-58	RPS27/RPL28/RPL39/RPL34/RPL18A/RPS24/RPL26/RPS12/RPL13/RPLP1/RPS9/RPL32/RPS19/RPL30/RPL11/RPS14/RPL29/RPL41/RPL21/RPL35A/RPS28/RPS8/RPL10/RPS15A/RPL6/RPS16/RPLP2/RPL37/UBA52/RPS13/RPL18/RPS15/RPL8/RPS10/RPS3A/RPS29/RPS18/RPL10A/RPS6/RPS27A/RPL19/RPL36A/RPS3/RPS11/RPL7/RPS7/RPL24/RPS4X/RPL38/RPS2/RPL14/SERP1/RPL22/RPL23A/RPS25/RPL13A/RPL3/RPS21/RPS5/RPL27/RPL5/RPL4/EEF2	63
VCAN+ Macrophages	CC	GO:0022625	cytosolic large ribosomal subunit	35/276	55/16071	6.82219e-49	4.89492e-46	RPL28/RPL39/RPL34/RPL18A/RPL26/RPL13/RPLP1/RPL32/RPL30/RPL11/RPL29/RPL41/RPL21/RPL35A/RPL10/RPL6/RPLP2/RPL37/UBA52/RPL18/RPL8/RPL10A/RPL19/RPL36A/RPL7/RPL24/RPL38/RPL14/RPL22/RPL23A/RPL13A/RPL3/RPL27/RPL5/RPL4	35
VCAN+ Macrophages	CC	GO:0022627	cytosolic small ribosomal subunit	27/276	40/16071	5.95965e-39	3.66518e-36	RPS27/RPS24/RPS12/RPS9/RPS19/RPS14/RPS28/RPS8/RPS15A/RPS16/UBA52/RPS13/RPS15/RPS10/RPS3A/RPS29/RPS18/RPS6/RPS27A/RPS3/RPS11/RPS7/RPS4X/RPS2/RPS25/RPS21/RPS5	27
VCAN+ Macrophages	CC	GO:0015934	large ribosomal subunit	35/276	109/16071	2.57253e-35	1.38434e-32	RPL28/RPL39/RPL34/RPL18A/RPL26/RPL13/RPLP1/RPL32/RPL30/RPL11/RPL29/RPL41/RPL21/RPL35A/RPL10/RPL6/RPLP2/RPL37/UBA52/RPL18/RPL8/RPL10A/RPL19/RPL36A/RPL7/RPL24/RPL38/RPL14/RPL22/RPL23A/RPL13A/RPL3/RPL27/RPL5/RPL4	35
VCAN+ Macrophages	CC	GO:0015935	small ribosomal subunit	27/276	68/16071	2.20966e-30	1.05696e-27	RPS27/RPS24/RPS12/RPS9/RPS19/RPS14/RPS28/RPS8/RPS15A/RPS16/UBA52/RPS13/RPS15/RPS10/RPS3A/RPS29/RPS18/RPS6/RPS27A/RPS3/RPS11/RPS7/RPS4X/RPS2/RPS25/RPS21/RPS5	27
VCAN+ Macrophages	CC	GO:0042788	polysomal ribosome	18/276	32/16071	3.67999e-24	1.58424e-21	RPL39/RPL18A/RPL32/RPL30/RPL11/RPL41/RPS28/RPL6/RPL18/RPL8/RPS29/RPL10A/RPL19/RPL36A/RPL24/RPL38/RPS21/EEF2	18
VCAN+ Macrophages	CC	GO:0005925	focal adhesion	44/276	413/16071	1.33166e-22	5.21164e-20	RPLP1/RPS9/RPS19/RPL30/RPS14/RPS8/HSPA1A/RPL6/RPS16/RPLP2/RPS13/RPL18/RPS15/HSPA1B/RPL8/RPS10/RPS3A/RPS29/PTPRC/RPS18/RPL10A/CD44/RPL19/RPS3/RPS11/RPL7/RPS7/RPS4X/RPL38/RPS2/PABPC1/PLAUR/RPL22/RPL13A/RPL3/RPS5/RPL27/RPL5/LCP1/HSPB1/RPL4/VASP/HSPA8/MAP4K4	44
VCAN+ Macrophages	CC	GO:0030055	cell-substrate junction	44/276	418/16071	2.16556e-22	7.76896e-20	RPLP1/RPS9/RPS19/RPL30/RPS14/RPS8/HSPA1A/RPL6/RPS16/RPLP2/RPS13/RPL18/RPS15/HSPA1B/RPL8/RPS10/RPS3A/RPS29/PTPRC/RPS18/RPL10A/CD44/RPL19/RPS3/RPS11/RPL7/RPS7/RPS4X/RPL38/RPS2/PABPC1/PLAUR/RPL22/RPL13A/RPL3/RPS5/RPL27/RPL5/LCP1/HSPB1/RPL4/VASP/HSPA8/MAP4K4	44
VCAN+ Macrophages	CC	GO:0005844	polysome	21/276	65/16071	1.23061e-21	4.07523e-19	RPL39/RPL18A/RPL32/RPL30/RPL11/RPL41/RPS28/RPL6/RPL18/RPL8/RPS29/RPL10A/RPS6/RPL19/RPL36A/RPS3/RPL24/RPS4X/RPL38/RPS21/EEF2	21
VCAN+ Macrophages	BP	GO:0001819	positive regulation of cytokine production	37/276	437/16071	8.38175e-16	2.57739e-13	FCN1/EREG/HSP90AA1/MNDA/SLC11A1/HSPA1A/IL1B/HSPA1B/PTPRC/LILRA5/AIF1/CD55/PTGS2/RPS3/CCR2/CYP1B1/HSPD1/SORL1/LILRA2/THBS1/FGR/CLEC7A/CYBB/IRAK3/PDE4B/DDX21/APOA2/CEBPB/LILRB2/HSPB1/LRRK2/LILRB1/C5AR1/OSM/POU2F2/NLRP3/RIPK2	37
VCAN+ Macrophages	MF	GO:0019843	rRNA binding	16/276	62/16071	4.99444e-15	1.4334e-12	RPS9/RPL11/RPS14/RPL37/RPS13/RPL8/RPS18/RPL19/RPS3/RPS11/RPS4X/RPL23A/RPS5/RPL5/DDX21/EEF2	16
VCAN+ Macrophages	CC	GO:0101002	ficolin-1-rich granule	24/276	179/16071	5.5792e-15	1.50115e-12	FCN1/CDA/SERPINA1/FPR1/HSP90AA1/MNDA/TNFAIP6/EEF1A1/SLC11A1/HSPA1A/FPR2/COTL1/HSPA1B/HSP90AB1/CD55/CTSS/FTH1/FGL2/LILRB2/LTA4H/HSPA8/CFD/QPCT/EEF2	24
VCAN+ Macrophages	BP	GO:0032496	response to lipopolysaccharide	30/276	305/16071	1.03744e-14	2.62718e-12	S100A9/S100A8/JUND/SLC11A1/SOD2/IL1B/TSPO/CD55/TNFAIP3/PTGS2/CARD16/HSPD1/CXCL8/LILRA2/GCH1/NFKBIA/NR4A1/IRAK3/PDE4B/ZFP36/CX3CR1/TNFRSF1B/CEBPB/LILRB2/LILRB1/C5AR1/PTGIR/LYN/NLRP3/RIPK2	30
VCAN+ Macrophages	BP	GO:0032103	positive regulation of response to external stimulus	33/276	386/16071	2.60983e-14	6.24186e-12	S100A9/S100A8/FCN1/S100A12/EREG/RPS19/HSP90AA1/MNDA/FPR2/IL1B/LILRA5/AIF1/PTGS2/CCR2/NFKBIZ/HSPD1/CXCL8/NEAT1/LILRA2/NFKBIA/LDLR/THBS1/CLEC7A/CX3CR1/CXCR4/PLSCR1/CEBPB/HSPB1/LRRK2/C5AR1/OSM/LYN/RIPK2	33
VCAN+ Macrophages	BP	GO:0002237	response to molecule of bacterial origin	30/276	318/16071	3.17243e-14	7.18806e-12	S100A9/S100A8/JUND/SLC11A1/SOD2/IL1B/TSPO/CD55/TNFAIP3/PTGS2/CARD16/HSPD1/CXCL8/LILRA2/GCH1/NFKBIA/NR4A1/IRAK3/PDE4B/ZFP36/CX3CR1/TNFRSF1B/CEBPB/LILRB2/LILRB1/C5AR1/PTGIR/LYN/NLRP3/RIPK2	30
VCAN+ Macrophages	BP	GO:0042254	ribosome biogenesis	28/276	278/16071	4.65513e-14	1.00202e-11	RPS27/RPS24/RPL26/RPS19/RPL11/RPS14/RPL35A/RPS28/RPS8/RPL10/RPL6/RPS16/RPS15/RPL10A/RPS6/RPL7/RPS7/RPL24/RPL38/RPL14/RPL23A/RPS25/RPL3/RPS21/RPS5/RPL27/RPL5/DDX21	28
VCAN+ Macrophages	BP	GO:0022613	ribonucleoprotein complex biogenesis	33/276	405/16071	1.02437e-13	2.09996e-11	RPS27/RPS24/RPL26/RPS19/RPL11/HSP90AA1/RPS14/RPL35A/RPS28/RPS8/RPL10/RPL6/RPS16/RPS15/RPL10A/RPS6/HSP90AB1/RPL7/RPS7/RPL24/RPL38/RPL14/RPL23A/RPS25/RPL13A/RPL3/RPS21/RPS5/RPL27/RPL5/DDX21/EIF3K/EIF3E	33
VCAN+ Macrophages	BP	GO:0031349	positive regulation of defense response	26/276	250/16071	1.84726e-13	3.61474e-11	S100A9/S100A8/FCN1/S100A12/EREG/RPS19/HSP90AA1/MNDA/FPR2/IL1B/LILRA5/PTGS2/CCR2/NFKBIZ/HSPD1/NEAT1/LILRA2/NFKBIA/LDLR/CLEC7A/PLSCR1/CEBPB/LRRK2/OSM/LYN/RIPK2	26
VCAN+ Macrophages	BP	GO:0050727	regulation of inflammatory response	29/276	320/16071	2.44319e-13	4.57302e-11	S100A9/S100A8/S100A12/RPS19/TNFAIP6/FPR2/IL1B/PTPRC/LILRA5/TNFAIP3/PTGS2/CCR2/NFKBIZ/HSPD1/NEAT1/NFKBIA/LDLR/BST1/FGR/ZFP36/BIRC3/TNFRSF1B/CEBPB/KLF4/SOCS3/LRRK2/OSM/LYN/NLRP3	29
VCAN+ Macrophages	CC	GO:0070820	tertiary granule	21/276	156/16071	2.73285e-13	4.90204e-11	LYZ/CDA/MCEMP1/FPR1/TNFAIP6/SLC11A1/FPR2/STXBP2/CFP/CLEC12A/CD55/CTSS/OLR1/CYBB/FTH1/PTX3/LILRB2/CLEC5A/LTA4H/QPCT/OSCAR	21
VCAN+ Macrophages	BP	GO:0042255	ribosome assembly	14/276	55/16071	3.24084e-13	5.58073e-11	RPS27/RPS19/RPL11/RPS14/RPS28/RPL10/RPL6/RPS15/RPL24/RPL38/RPL23A/RPL3/RPS5/RPL5	14
VCAN+ Macrophages	CC	GO:1904813	ficolin-1-rich granule lumen	19/276	124/16071	3.55613e-13	5.88814e-11	FCN1/CDA/SERPINA1/HSP90AA1/MNDA/TNFAIP6/EEF1A1/HSPA1A/COTL1/HSPA1B/HSP90AB1/CTSS/FTH1/FGL2/LTA4H/HSPA8/CFD/QPCT/EEF2	19
VCAN+ Macrophages	CC	GO:0034774	secretory granule lumen	27/276	302/16071	2.3577e-12	3.75921e-10	S100A9/S100A8/FCN1/S100A12/LYZ/RETN/PLAC8/CDA/SERPINA1/TIMP1/HSP90AA1/MNDA/EEF1A1/COTL1/CFP/HSP90AB1/THBS1/FGR/SRGN/PTX3/RAB27A/HSPA8/APRT/CFD/QPCT/EEF2/OSCAR	27
VCAN+ Macrophages	CC	GO:0060205	cytoplasmic vesicle lumen	27/276	305/16071	2.97727e-12	4.57756e-10	S100A9/S100A8/FCN1/S100A12/LYZ/RETN/PLAC8/CDA/SERPINA1/TIMP1/HSP90AA1/MNDA/EEF1A1/COTL1/CFP/HSP90AB1/THBS1/FGR/SRGN/PTX3/RAB27A/HSPA8/APRT/CFD/QPCT/EEF2/OSCAR	27
VCAN+ Macrophages	CC	GO:0031983	vesicle lumen	27/276	307/16071	3.47281e-12	5.15533e-10	S100A9/S100A8/FCN1/S100A12/LYZ/RETN/PLAC8/CDA/SERPINA1/TIMP1/HSP90AA1/MNDA/EEF1A1/COTL1/CFP/HSP90AB1/THBS1/FGR/SRGN/PTX3/RAB27A/HSPA8/APRT/CFD/QPCT/EEF2/OSCAR	27
VCAN+ Macrophages	BP	GO:0042274	ribosomal small subunit biogenesis	14/276	69/16071	9.28512e-12	1.33241e-09	RPS27/RPS24/RPS19/RPS14/RPS28/RPS8/RPS16/RPS15/RPS6/RPS7/RPL38/RPS25/RPS21/RPS5	14
VCAN+ Macrophages	BP	GO:0006364	rRNA processing	21/276	210/16071	8.92758e-11	1.22339e-08	RPS27/RPS24/RPL26/RPS19/RPL11/RPS14/RPL35A/RPS28/RPS8/RPS16/RPS15/RPL10A/RPS6/RPL7/RPS7/RPL14/RPS25/RPS21/RPL27/RPL5/DDX21	21
VCAN+ Macrophages	BP	GO:2001233	regulation of apoptotic signaling pathway	26/276	328/16071	9.09376e-11	1.22339e-08	S100A9/S100A8/RPL26/RPL11/HSPA1A/SOD2/IL1B/PRELID1/G0S2/HSPA1B/PTPRC/CD44/DNAJA1/TNFAIP3/PTGS2/RPS3/RPS7/PLAUR/THBS1/PPIF/UBB/CX3CR1/HSPB1/SNAI1/LRRK2/ATF3	26
VCAN+ Macrophages	BP	GO:0006809	nitric oxide biosynthetic process	13/276	67/16071	9.46054e-11	1.23417e-08	HSP90AA1/IL1B/TSPO/HSP90AB1/AIF1/PTGS2/CYP1B1/GCH1/CLEC7A/CX3CR1/PTX3/KLF4/KLF2	13
VCAN+ Macrophages	BP	GO:0002274	myeloid leukocyte activation	21/276	211/16071	9.7633e-11	1.23621e-08	S100A12/JUND/SLC11A1/FPR2/STXBP2/PTPRC/NAMPT/AIF1/CCR2/HSPD1/CXCL8/LILRA2/PRAM1/LDLR/THBS1/FGR/CX3CR1/PLSCR1/LRRK2/C5AR1/LYN	21
VCAN+ Macrophages	BP	GO:0042273	ribosomal large subunit biogenesis	13/276	68/16071	1.1519e-10	1.41684e-08	RPL26/RPL11/RPL35A/RPL10/RPL6/RPL10A/RPL7/RPL24/RPL38/RPL14/RPL23A/RPL3/RPL5	13
VCAN+ Macrophages	BP	GO:0030595	leukocyte chemotaxis	21/276	214/16071	1.27302e-10	1.52232e-08	S100A9/S100A8/S100A12/RPS19/TREM1/CORO1A/FPR2/AIF1/CCR2/DUSP1/CXCL8/LYST/THBS1/BST1/PDE4B/CX3CR1/CXCR4/CSF3R/C5AR1/LYN/CCL3L3	21
VCAN+ Macrophages	CC	GO:0042581	specific granule	18/276	154/16071	1.58097e-10	1.83948e-08	LYZ/RETN/MCEMP1/FPR2/STXBP2/CFP/CLEC12A/OLR1/PLAUR/BST1/CYBB/PTX3/TNFRSF1B/CLEC5A/CKAP4/RAB27A/QPCT/OSCAR	18
VCAN+ Macrophages	BP	GO:0046209	nitric oxide metabolic process	13/276	71/16071	2.03795e-10	2.30878e-08	HSP90AA1/IL1B/TSPO/HSP90AB1/AIF1/PTGS2/CYP1B1/GCH1/CLEC7A/CX3CR1/PTX3/KLF4/KLF2	13
VCAN+ Macrophages	BP	GO:0016072	rRNA metabolic process	21/276	220/16071	2.13518e-10	2.35691e-08	RPS27/RPS24/RPL26/RPS19/RPL11/RPS14/RPL35A/RPS28/RPS8/RPS16/RPS15/RPL10A/RPS6/RPL7/RPS7/RPL14/RPS25/RPS21/RPL27/RPL5/DDX21	21
VCAN+ Macrophages	BP	GO:0022618	ribonucleoprotein complex assembly	19/276	178/16071	2.35714e-10	2.51045e-08	RPS27/RPS19/RPL11/HSP90AA1/RPS14/RPS28/RPL10/RPL6/RPS15/HSP90AB1/RPL24/RPL38/RPL23A/RPL13A/RPL3/RPS5/RPL5/EIF3K/EIF3E	19
VCAN+ Macrophages	BP	GO:0006909	phagocytosis	23/276	268/16071	2.43328e-10	2.51045e-08	FCN1/SLC11A1/CORO1A/FPR2/IL1B/MARCO/PTPRC/AIF1/ICAM3/CCR2/LYST/LDLR/MYO1G/THBS1/FGR/CLEC7A/SIRPB1/PTX3/NCF2/PLSCR1/APOA2/RAB27A/LYN	23
VCAN+ Macrophages	BP	GO:2001057	reactive nitrogen species metabolic process	13/276	72/16071	2.44922e-10	2.51045e-08	HSP90AA1/IL1B/TSPO/HSP90AB1/AIF1/PTGS2/CYP1B1/GCH1/CLEC7A/CX3CR1/PTX3/KLF4/KLF2	13
VCAN+ Macrophages	BP	GO:0071826	ribonucleoprotein complex subunit organization	19/276	185/16071	4.58043e-10	4.58576e-08	RPS27/RPS19/RPL11/HSP90AA1/RPS14/RPS28/RPL10/RPL6/RPS15/HSP90AB1/RPL24/RPL38/RPL23A/RPL13A/RPL3/RPS5/RPL5/EIF3K/EIF3E	19
VCAN+ Macrophages	BP	GO:0050729	positive regulation of inflammatory response	16/276	127/16071	5.49875e-10	5.38002e-08	S100A9/S100A8/S100A12/RPS19/IL1B/LILRA5/PTGS2/CCR2/NFKBIZ/HSPD1/NEAT1/NFKBIA/LDLR/CEBPB/LRRK2/OSM	16
VCAN+ Macrophages	BP	GO:0060326	cell chemotaxis	23/276	281/16071	6.20649e-10	5.93754e-08	S100A9/S100A8/S100A12/RPS19/TREM1/CORO1A/FPR2/AIF1/CCR2/DUSP1/CXCL8/LYST/NR4A1/THBS1/BST1/PDE4B/CX3CR1/CXCR4/CSF3R/HSPB1/C5AR1/LYN/CCL3L3	23
VCAN+ Macrophages	BP	GO:0002764	immune response-regulating signaling pathway	28/276	414/16071	6.55899e-10	6.13836e-08	FCN1/FPR1/MNDA/HSPA1A/FPR2/HSPA1B/PTPRC/TNFAIP3/CTSS/RPS3/NFKBIZ/HSPD1/LILRA2/PRAM1/NFKBIA/MYO1G/FGR/CLEC4E/CLEC7A/IRAK3/PDE4B/BIRC3/PLSCR1/LILRB2/LILRB1/C5AR1/LYN/RIPK2	28
VCAN+ Macrophages	BP	GO:2001242	regulation of intrinsic apoptotic signaling pathway	17/276	149/16071	7.56089e-10	6.92546e-08	S100A9/S100A8/RPL26/RPL11/HSPA1A/SOD2/CD44/DNAJA1/PTGS2/RPS3/RPS7/PLAUR/PPIF/UBB/HSPB1/SNAI1/LRRK2	17
VCAN+ Macrophages	BP	GO:0019221	cytokine-mediated signaling pathway	28/276	420/16071	9.0775e-10	8.0231e-08	EREG/HSPA1A/IL1B/HSPA1B/PTPRC/CD44/HSP90AB1/LILRA5/TNFAIP3/CCR2/CARD16/CXCL8/IFITM2/LILRA2/IFITM3/NFKBIA/LILRA1/IRAK3/BIRC3/CX3CR1/CXCR4/TNFRSF1B/LILRB2/CSF3R/LILRB1/OSM/RIPK2/CCL3L3	28
VCAN+ Macrophages	BP	GO:0032640	tumor necrosis factor production	17/276	151/16071	9.31835e-10	8.0231e-08	PTPRC/TSPO/LILRA5/TNFAIP3/CCR2/HSPD1/LILRA2/THBS1/CLEC7A/CYBB/IRAK3/ZFP36/CX3CR1/HSPB1/LRRK2/LILRB1/RIPK2	17
VCAN+ Macrophages	BP	GO:0032680	regulation of tumor necrosis factor production	17/276	151/16071	9.31835e-10	8.0231e-08	PTPRC/TSPO/LILRA5/TNFAIP3/CCR2/HSPD1/LILRA2/THBS1/CLEC7A/CYBB/IRAK3/ZFP36/CX3CR1/HSPB1/LRRK2/LILRB1/RIPK2	17
VCAN+ Macrophages	BP	GO:0042110	T cell activation	29/276	451/16071	1.03029e-09	8.69686e-08	SLC11A1/CORO1A/IL1B/PRELID1/CD48/HSPH1/PTPRC/RPS6/CD44/AIF1/CD55/RPS3/CCR2/NFKBIZ/HSPD1/RPL22/CLEC7A/LCP1/SIRPB1/TNFRSF1B/FGL2/CEBPB/LILRB2/RAB27A/LILRB1/LYN/NLRP3/RIPK2/WAS	29
VCAN+ Macrophages	BP	GO:0007159	leukocyte cell-cell adhesion	25/276	344/16071	1.30979e-09	1.08436e-07	S100A9/S100A8/CORO1A/IL1B/HSPH1/PTPRC/CD44/AIF1/CD55/RPS3/CCR2/NFKBIZ/HSPD1/OLR1/SELL/SIRPB1/CX3CR1/FGL2/CEBPB/LILRB2/KLF4/LILRB1/LYN/NLRP3/RIPK2	25
VCAN+ Macrophages	BP	GO:0097193	intrinsic apoptotic signaling pathway	22/276	269/16071	1.50889e-09	1.2123e-07	S100A9/S100A8/BCL2A1/RPL26/RPL11/HSPA1A/SOD2/PPP1R15A/CD44/DNAJA1/PTGS2/RPS3/CYP1B1/RPS7/PLAUR/PPIF/UBB/TNFRSF1B/CEBPB/HSPB1/SNAI1/LRRK2	22
VCAN+ Macrophages	BP	GO:0071706	tumor necrosis factor superfamily cytokine production	17/276	156/16071	1.54882e-09	1.2123e-07	PTPRC/TSPO/LILRA5/TNFAIP3/CCR2/HSPD1/LILRA2/THBS1/CLEC7A/CYBB/IRAK3/ZFP36/CX3CR1/HSPB1/LRRK2/LILRB1/RIPK2	17
VCAN+ Macrophages	BP	GO:1903555	regulation of tumor necrosis factor superfamily cytokine production	17/276	156/16071	1.54882e-09	1.2123e-07	PTPRC/TSPO/LILRA5/TNFAIP3/CCR2/HSPD1/LILRA2/THBS1/CLEC7A/CYBB/IRAK3/ZFP36/CX3CR1/HSPB1/LRRK2/LILRB1/RIPK2	17
VCAN+ Macrophages	BP	GO:0071222	cellular response to lipopolysaccharide	18/276	178/16071	1.7123e-09	1.31452e-07	IL1B/TSPO/CD55/TNFAIP3/CARD16/CXCL8/LILRA2/NFKBIA/PDE4B/ZFP36/CX3CR1/TNFRSF1B/CEBPB/LILRB2/LILRB1/LYN/NLRP3/RIPK2	18
VCAN+ Macrophages	BP	GO:0043068	positive regulation of programmed cell death	30/276	491/16071	1.74048e-09	1.31452e-07	S100A9/S100A8/RPL26/RPL11/MNDA/SOD2/PRELID1/G0S2/PTPRC/TSPO/RPS6/DNAJA1/PTGS2/RPS3/CYP1B1/HSPD1/DUSP1/RPS7/BTG1/NR4A1/THBS1/CLEC7A/DUSP6/UBB/TNFRSF1B/LRRK2/LILRB1/ATF3/LYN/RIPK2	30
VCAN+ Macrophages	BP	GO:0045428	regulation of nitric oxide biosynthetic process	11/276	55/16071	1.92474e-09	1.4182e-07	HSP90AA1/IL1B/TSPO/HSP90AB1/AIF1/PTGS2/CLEC7A/CX3CR1/PTX3/KLF4/KLF2	11
VCAN+ Macrophages	BP	GO:0052548	regulation of endopeptidase activity	26/276	378/16071	1.94364e-09	1.4182e-07	S100A9/S100A8/SERPINA1/CSTA/TIMP1/PRELID1/CD44/PTGS2/RPS3/CARD16/HSPD1/SORL1/HSPE1/PLAUR/NR4A1/THBS1/CLEC7A/BIRC3/DNAJB6/SERPINB9/KLF4/PSME1/PSME2/LYN/NLRP3/RIPK2	26
VCAN+ Macrophages	BP	GO:0002366	leukocyte activation involved in immune response	21/276	249/16071	2.07329e-09	1.48758e-07	SLC11A1/CORO1A/STXBP2/PTPRC/RPS6/GAPT/CCR2/NFKBIZ/HSPD1/LILRA2/PRAM1/FGR/CLEC7A/LCP1/CX3CR1/FGL2/RAB27A/LILRB1/LYN/NLRP3/RIPK2	21
VCAN+ Macrophages	BP	GO:0080164	regulation of nitric oxide metabolic process	11/276	56/16071	2.35909e-09	1.6649e-07	HSP90AA1/IL1B/TSPO/HSP90AB1/AIF1/PTGS2/CLEC7A/CX3CR1/PTX3/KLF4/KLF2	11
VCAN+ Macrophages	BP	GO:0002263	cell activation involved in immune response	21/276	252/16071	2.57328e-09	1.78677e-07	SLC11A1/CORO1A/STXBP2/PTPRC/RPS6/GAPT/CCR2/NFKBIZ/HSPD1/LILRA2/PRAM1/FGR/CLEC7A/LCP1/CX3CR1/FGL2/RAB27A/LILRB1/LYN/NLRP3/RIPK2	21
VCAN+ Macrophages	BP	GO:0071219	cellular response to molecule of bacterial origin	18/276	185/16071	3.18783e-09	2.17835e-07	IL1B/TSPO/CD55/TNFAIP3/CARD16/CXCL8/LILRA2/NFKBIA/PDE4B/ZFP36/CX3CR1/TNFRSF1B/CEBPB/LILRB2/LILRB1/LYN/NLRP3/RIPK2	18
VCAN+ Macrophages	BP	GO:0071216	cellular response to biotic stimulus	19/276	209/16071	3.60135e-09	2.42247e-07	IL1B/TSPO/CD55/TNFAIP3/CARD16/CXCL8/LILRA2/NFKBIA/CLEC7A/PDE4B/ZFP36/CX3CR1/TNFRSF1B/CEBPB/LILRB2/LILRB1/LYN/NLRP3/RIPK2	19
VCAN+ Macrophages	BP	GO:0000027	ribosomal large subunit assembly	8/276	24/16071	3.96341e-09	2.625e-07	RPL11/RPL10/RPL6/RPL24/RPL38/RPL23A/RPL3/RPL5	8
VCAN+ Macrophages	BP	GO:0090084	negative regulation of inclusion body assembly	6/276	10/16071	4.81795e-09	3.14262e-07	HSPA1A/HSPA1B/DNAJB1/SORL1/DNAJB6/DNAJA4	6
VCAN+ Macrophages	BP	GO:0002697	regulation of immune effector process	23/276	315/16071	5.64541e-09	3.62739e-07	RPS19/STXBP2/IL1B/PTPRC/CD55/CCR2/NFKBIZ/HSPD1/PRAM1/FGR/CLEC7A/IRAK3/CX3CR1/DDX21/SERPINB9/TNFRSF1B/FGL2/APOA2/LILRB1/LYN/NLRP3/RIPK2/WAS	23
VCAN+ Macrophages	BP	GO:0006986	response to unfolded protein	15/276	130/16071	6.59171e-09	4.15778e-07	HSP90AA1/HSPA1A/PPP1R15A/HSPA1B/HSPH1/DNAJB1/HSP90AB1/DNAJA1/HSPD1/HSPE1/SERP1/THBS1/HSPB1/ATF3/HSPA8	15
VCAN+ Macrophages	BP	GO:0050900	leukocyte migration	24/276	345/16071	6.72795e-09	4.15778e-07	S100A9/S100A8/S100A12/RPS19/TREM1/CORO1A/FPR2/AIF1/CCR2/DUSP1/CXCL8/LYST/MYO1G/THBS1/BST1/SELL/PDE4B/CX3CR1/CXCR4/CSF3R/C5AR1/LYN/NLRP3/CCL3L3	24
VCAN+ Macrophages	BP	GO:0031396	regulation of protein ubiquitination	18/276	194/16071	6.80035e-09	4.15778e-07	RPL11/HSP90AA1/HSPA1A/RPL37/RPS15/HSPA1B/TSPO/HSP90AB1/DNAJA1/TNFAIP3/RPS3/RPS7/RPS2/RPL5/UBB/BIRC3/LRRK2/RIPK2	18
VCAN+ Macrophages	BP	GO:0000028	ribosomal small subunit assembly	7/276	17/16071	6.85721e-09	4.15778e-07	RPS27/RPS19/RPS14/RPS28/RPS15/RPL38/RPS5	7
VCAN+ Macrophages	BP	GO:0052547	regulation of peptidase activity	26/276	404/16071	7.79894e-09	4.66311e-07	S100A9/S100A8/SERPINA1/CSTA/TIMP1/PRELID1/CD44/PTGS2/RPS3/CARD16/HSPD1/SORL1/HSPE1/PLAUR/NR4A1/THBS1/CLEC7A/BIRC3/DNAJB6/SERPINB9/KLF4/PSME1/PSME2/LYN/NLRP3/RIPK2	26
VCAN+ Macrophages	BP	GO:0002831	regulation of response to biotic stimulus	22/276	296/16071	8.87874e-09	5.23602e-07	FCN1/EREG/RPS19/HSP90AA1/MNDA/FPR2/HSP90AB1/CD55/TNFAIP3/CARD16/HSPD1/LILRA2/FGR/CLEC7A/IRAK3/BIRC3/SERPINB9/PLSCR1/FGL2/LILRB1/LYN/RIPK2	22
VCAN+ Macrophages	BP	GO:0045429	positive regulation of nitric oxide biosynthetic process	9/276	37/16071	9.31779e-09	5.42068e-07	HSP90AA1/IL1B/HSP90AB1/AIF1/PTGS2/CLEC7A/PTX3/KLF4/KLF2	9
VCAN+ Macrophages	BP	GO:1904407	positive regulation of nitric oxide metabolic process	9/276	38/16071	1.20274e-08	6.90371e-07	HSP90AA1/IL1B/HSP90AB1/AIF1/PTGS2/CLEC7A/PTX3/KLF4/KLF2	9
VCAN+ Macrophages	BP	GO:0001906	cell killing	16/276	157/16071	1.25439e-08	7.10545e-07	S100A12/LYZ/RPS19/RPL30/TREM1/CORO1A/STXBP2/PTPRC/HSP90AB1/CD55/LYST/CLEC7A/CX3CR1/SERPINB9/RAB27A/LILRB1	16
VCAN+ Macrophages	BP	GO:0097529	myeloid leukocyte migration	18/276	202/16071	1.28662e-08	7.19337e-07	S100A9/S100A8/S100A12/RPS19/TREM1/FPR2/AIF1/CCR2/DUSP1/CXCL8/THBS1/BST1/PDE4B/CX3CR1/CSF3R/C5AR1/LYN/CCL3L3	18
VCAN+ Macrophages	BP	GO:0043065	positive regulation of apoptotic process	28/276	477/16071	1.49984e-08	8.27796e-07	S100A9/S100A8/RPL26/RPL11/MNDA/SOD2/PRELID1/G0S2/PTPRC/TSPO/RPS6/DNAJA1/PTGS2/RPS3/CYP1B1/HSPD1/DUSP1/RPS7/BTG1/NR4A1/THBS1/DUSP6/UBB/TNFRSF1B/LILRB1/ATF3/LYN/RIPK2	28
VCAN+ Macrophages	BP	GO:0009266	response to temperature stimulus	16/276	161/16071	1.80055e-08	9.81186e-07	PLAC8/HSP90AA1/HSPA1A/SOD2/HSPA1B/DNAJB1/HSP90AB1/DNAJA1/PTGS2/HSPD1/NFKBIA/THBS1/CXCR4/DNAJB6/DNAJA4/LYN	16
VCAN+ Macrophages	BP	GO:0046651	lymphocyte proliferation	20/276	259/16071	2.27319e-08	1.22326e-06	LST1/MNDA/SLC11A1/CORO1A/IL1B/PTPRC/RPS6/AIF1/CD55/GAPT/RPS3/CCR2/HSPD1/BST1/TNFRSF1B/CEBPB/LILRB2/LILRB1/LYN/RIPK2	20
VCAN+ Macrophages	CC	GO:1904724	tertiary granule lumen	10/276	54/16071	2.33223e-08	1.23954e-06	LYZ/CDA/TNFAIP6/CFP/CTSS/FTH1/PTX3/LTA4H/QPCT/OSCAR	10
VCAN+ Macrophages	BP	GO:0070661	leukocyte proliferation	21/276	287/16071	2.56799e-08	1.34819e-06	LST1/MNDA/SLC11A1/CORO1A/IL1B/PTPRC/RPS6/AIF1/CD55/GAPT/TNFAIP3/RPS3/CCR2/HSPD1/BST1/TNFRSF1B/CEBPB/LILRB2/LILRB1/LYN/RIPK2	21
VCAN+ Macrophages	BP	GO:0050867	positive regulation of cell activation	24/276	370/16071	2.60058e-08	1.34885e-06	JUND/CORO1A/IL1B/HSPH1/PTPRC/LILRA5/AIF1/CD55/RPS3/CCR2/NFKBIZ/HSPD1/LILRA2/THBS1/BST1/FGR/CLEC7A/SIRPB1/LILRB2/LRRK2/LILRB1/LYN/NLRP3/RIPK2	24
VCAN+ Macrophages	BP	GO:0032943	mononuclear cell proliferation	20/276	262/16071	2.75729e-08	1.41311e-06	LST1/MNDA/SLC11A1/CORO1A/IL1B/PTPRC/RPS6/AIF1/CD55/GAPT/RPS3/CCR2/HSPD1/BST1/TNFRSF1B/CEBPB/LILRB2/LILRB1/LYN/RIPK2	20
VCAN+ Macrophages	MF	GO:0051082	unfolded protein binding	13/276	108/16071	4.10171e-08	2.07739e-06	HSP90AA1/HSPA1A/NACA/HSPA1B/PFDN5/DNAJB1/HSP90AB1/DNAJA1/HSPD1/HSPE1/DNAJB6/DNAJA4/HSPA8	13
VCAN+ Macrophages	BP	GO:0043281	regulation of cysteine-type endopeptidase activity involved in apoptotic process	17/276	195/16071	4.55143e-08	2.27836e-06	S100A9/S100A8/CD44/PTGS2/RPS3/CARD16/HSPD1/HSPE1/PLAUR/NR4A1/THBS1/CLEC7A/BIRC3/DNAJB6/SERPINB9/KLF4/NLRP3	17
VCAN+ Macrophages	BP	GO:0035966	response to topologically incorrect protein	15/276	150/16071	4.6589e-08	2.30535e-06	HSP90AA1/HSPA1A/PPP1R15A/HSPA1B/HSPH1/DNAJB1/HSP90AB1/DNAJA1/HSPD1/HSPE1/SERP1/THBS1/HSPB1/ATF3/HSPA8	15
VCAN+ Macrophages	BP	GO:2000116	regulation of cysteine-type endopeptidase activity	18/276	220/16071	4.84278e-08	2.36911e-06	S100A9/S100A8/CD44/PTGS2/RPS3/CARD16/HSPD1/HSPE1/PLAUR/NR4A1/THBS1/CLEC7A/BIRC3/DNAJB6/SERPINB9/KLF4/NLRP3/RIPK2	18
VCAN+ Macrophages	BP	GO:0002253	activation of immune response	22/276	327/16071	5.33187e-08	2.57907e-06	FCN1/FPR1/HSP90AA1/MNDA/FPR2/IL1B/CFP/PTPRC/CD55/RPS3/NFKBIZ/LILRA2/PRAM1/MYO1G/FGR/CLEC7A/PDE4B/PLSCR1/C5AR1/CFD/LYN/RIPK2	22
VCAN+ Macrophages	BP	GO:0032635	interleukin-6 production	14/276	131/16071	5.68502e-08	2.68945e-06	EREG/IL1B/LILRA5/AIF1/TNFAIP3/HSPD1/LILRA2/CLEC7A/IRAK3/CEBPB/LILRB2/KLF2/POU2F2/RIPK2	14
VCAN+ Macrophages	BP	GO:0032675	regulation of interleukin-6 production	14/276	131/16071	5.68502e-08	2.68945e-06	EREG/IL1B/LILRA5/AIF1/TNFAIP3/HSPD1/LILRA2/CLEC7A/IRAK3/CEBPB/LILRB2/KLF2/POU2F2/RIPK2	14
VCAN+ Macrophages	BP	GO:1903320	regulation of protein modification by small protein conjugation or removal	18/276	223/16071	5.95993e-08	2.78886e-06	RPL11/HSP90AA1/HSPA1A/RPL37/RPS15/HSPA1B/TSPO/HSP90AB1/DNAJA1/TNFAIP3/RPS3/RPS7/RPS2/RPL5/UBB/BIRC3/LRRK2/RIPK2	18
VCAN+ Macrophages	BP	GO:0045088	regulation of innate immune response	17/276	202/16071	7.63745e-08	3.5354e-06	FCN1/EREG/RPS19/HSP90AA1/MNDA/FPR2/HSP90AB1/TNFAIP3/LILRA2/FGR/CLEC7A/IRAK3/BIRC3/SERPINB9/PLSCR1/LILRB1/LYN	17
VCAN+ Macrophages	BP	GO:0031348	negative regulation of defense response	17/276	203/16071	8.20842e-08	3.75928e-06	RPS19/TNFAIP6/FPR2/PTPRC/TNFAIP3/LDLR/FGR/IRAK3/ZFP36/SERPINB9/TNFRSF1B/FGL2/KLF4/SOCS3/LILRB1/LYN/NLRP3	17
VCAN+ Macrophages	BP	GO:0031397	negative regulation of protein ubiquitination	11/276	78/16071	8.82254e-08	3.998e-06	RPL11/HSPA1A/RPL37/RPS15/HSPA1B/TSPO/DNAJA1/TNFAIP3/RPS3/RPS7/RPL5	11
VCAN+ Macrophages	BP	GO:0034605	cellular response to heat	10/276	62/16071	9.28513e-08	4.1638e-06	HSP90AA1/HSPA1A/HSPA1B/DNAJB1/HSP90AB1/PTGS2/HSPD1/THBS1/DNAJB6/LYN	10
VCAN+ Macrophages	BP	GO:0051249	regulation of lymphocyte activation	26/276	460/16071	1.07014e-07	4.74944e-06	LST1/MNDA/CORO1A/IL1B/PRELID1/HSPH1/PTPRC/AIF1/CD55/TNFAIP3/RPS3/CCR2/NFKBIZ/HSPD1/BST1/FGR/CLEC7A/SIRPB1/TNFRSF1B/FGL2/CEBPB/LILRB2/LILRB1/LYN/NLRP3/RIPK2	26
VCAN+ Macrophages	BP	GO:0042116	macrophage activation	12/276	98/16071	1.13355e-07	4.97953e-06	JUND/SLC11A1/FPR2/PTPRC/NAMPT/AIF1/HSPD1/LDLR/THBS1/CX3CR1/LRRK2/C5AR1	12
VCAN+ Macrophages	BP	GO:0006959	humoral immune response	18/276	233/16071	1.16118e-07	5.04936e-06	S100A9/FCN1/S100A12/LYZ/RPL39/RPS19/RPL30/SLC11A1/TREM1/IL1B/CFP/PTPRC/CD55/CCR2/CXCL8/BST1/CFD/POU2F2	18
VCAN+ Macrophages	CC	GO:0030667	secretory granule membrane	20/276	286/16071	1.17304e-07	5.04994e-06	MCEMP1/FPR1/SLC11A1/FPR2/CLEC12A/PTPRC/CD44/CD55/OLR1/PLAUR/BST1/SELL/CYBB/SIRPB1/TNFRSF1B/LILRB2/CLEC5A/CKAP4/RAB27A/C5AR1	20
VCAN+ Macrophages	CC	GO:0030139	endocytic vesicle	21/276	314/16071	1.19678e-07	5.10115e-06	EREG/HSP90AA1/SLC11A1/CORO1A/UBA52/MARCO/HSPH1/RPS27A/CTSS/UBC/LDLR/AREG/CLEC4E/CDC42EP2/CYBB/UBB/NCF2/EHD1/CSF3R/LYN/WAS	21
VCAN+ Macrophages	BP	GO:0009408	response to heat	12/276	99/16071	1.2704e-07	5.36184e-06	HSP90AA1/HSPA1A/HSPA1B/DNAJB1/HSP90AB1/DNAJA1/PTGS2/HSPD1/THBS1/DNAJB6/DNAJA4/LYN	12
VCAN+ Macrophages	BP	GO:0090083	regulation of inclusion body assembly	6/276	16/16071	1.6843e-07	7.03971e-06	HSPA1A/HSPA1B/DNAJB1/SORL1/DNAJB6/DNAJA4	6
VCAN+ Macrophages	BP	GO:0002703	regulation of leukocyte mediated immunity	17/276	215/16071	1.88528e-07	7.80398e-06	STXBP2/IL1B/PTPRC/CD55/CCR2/HSPD1/PRAM1/FGR/CLEC7A/CX3CR1/DDX21/SERPINB9/TNFRSF1B/LILRB1/LYN/NLRP3/WAS	17
VCAN+ Macrophages	CC	GO:0099572	postsynaptic specialization	21/276	324/16071	2.02557e-07	8.17605e-06	RPS27/RPL18A/RPS19/RPL30/RPS14/RPL6/RPS13/RPL8/RPS18/RPL10A/DNAJB1/RPS3/RPL7/RPL38/RPL14/RPS25/SRGN/PDE4B/HSPA8/NRGN/LYN	21
VCAN+ Macrophages	MF	GO:0048027	mRNA 5'-UTR binding	7/276	26/16071	2.03153e-07	8.17605e-06	RPL26/RPS14/RPL41/RPS13/RPS3A/RPS7/RPL5	7
VCAN+ Macrophages	BP	GO:0032102	negative regulation of response to external stimulus	22/276	353/16071	2.03214e-07	8.17605e-06	RPS19/TNFAIP6/FPR2/PTPRC/AIF1/TNFAIP3/CARD16/DUSP1/LILRA2/LDLR/THBS1/FGR/IRAK3/ZFP36/SERPINB9/TNFRSF1B/FGL2/KLF4/SOCS3/LILRB1/LYN/NLRP3	22
VCAN+ Macrophages	BP	GO:1903321	negative regulation of protein modification by small protein conjugation or removal	11/276	86/16071	2.45748e-07	9.79579e-06	RPL11/HSPA1A/RPL37/RPS15/HSPA1B/TSPO/DNAJA1/TNFAIP3/RPS3/RPS7/RPL5	11
VCAN+ Macrophages	BP	GO:0002819	regulation of adaptive immune response	15/276	171/16071	2.6411e-07	1.04311e-05	SLC11A1/IL1B/CD48/PTPRC/CD55/TNFAIP3/CCR2/NFKBIZ/HSPD1/CLEC7A/TNFRSF1B/LILRB1/NLRP3/RIPK2/WAS	15
VCAN+ Macrophages	BP	GO:0050764	regulation of phagocytosis	11/276	87/16071	2.77081e-07	1.08302e-05	SLC11A1/FPR2/IL1B/PTPRC/FGR/CLEC7A/SIRPB1/PTX3/PLSCR1/APOA2/RAB27A	11
VCAN+ Macrophages	BP	GO:0002768	immune response-regulating cell surface receptor signaling pathway	19/276	274/16071	2.79246e-07	1.08302e-05	FCN1/FPR1/MNDA/FPR2/PTPRC/RPS3/NFKBIZ/LILRA2/PRAM1/MYO1G/FGR/CLEC7A/PDE4B/PLSCR1/LILRB2/LILRB1/C5AR1/LYN/RIPK2	19
VCAN+ Macrophages	BP	GO:0050728	negative regulation of inflammatory response	13/276	127/16071	2.83412e-07	1.08936e-05	RPS19/TNFAIP6/FPR2/PTPRC/TNFAIP3/LDLR/FGR/ZFP36/TNFRSF1B/KLF4/SOCS3/LYN/NLRP3	13
VCAN+ Macrophages	BP	GO:0002696	positive regulation of leukocyte activation	22/276	361/16071	2.98697e-07	1.13795e-05	JUND/CORO1A/IL1B/HSPH1/PTPRC/AIF1/CD55/RPS3/CCR2/NFKBIZ/HSPD1/THBS1/BST1/FGR/CLEC7A/SIRPB1/LILRB2/LRRK2/LILRB1/LYN/NLRP3/RIPK2	22
VCAN+ Macrophages	MF	GO:0032396	inhibitory MHC class I receptor activity	5/276	10/16071	3.38425e-07	1.26689e-05	LILRA5/LILRA2/LILRA1/LILRB2/LILRB1	5
VCAN+ Macrophages	MF	GO:0050786	RAGE receptor binding	5/276	10/16071	3.38425e-07	1.26689e-05	S100A9/S100A8/S100A12/S100A4/FPR1	5
VCAN+ Macrophages	BP	GO:0002443	leukocyte mediated immunity	23/276	395/16071	3.56906e-07	1.32455e-05	TREM1/CORO1A/STXBP2/IL1B/PTPRC/CD55/GAPT/CCR2/HSPD1/LYST/PRAM1/MYO1G/FGR/CLEC7A/CX3CR1/DDX21/SERPINB9/TNFRSF1B/RAB27A/LILRB1/LYN/NLRP3/WAS	23
VCAN+ Macrophages	BP	GO:0050863	regulation of T cell activation	20/276	311/16071	4.51372e-07	1.64674e-05	CORO1A/IL1B/PRELID1/HSPH1/PTPRC/AIF1/CD55/RPS3/CCR2/NFKBIZ/HSPD1/SIRPB1/TNFRSF1B/FGL2/CEBPB/LILRB2/LILRB1/LYN/NLRP3/RIPK2	20
VCAN+ Macrophages	BP	GO:1903037	regulation of leukocyte cell-cell adhesion	20/276	311/16071	4.51372e-07	1.64674e-05	CORO1A/IL1B/HSPH1/PTPRC/CD44/AIF1/CD55/RPS3/CCR2/NFKBIZ/HSPD1/SIRPB1/FGL2/CEBPB/LILRB2/KLF4/LILRB1/LYN/NLRP3/RIPK2	20
VCAN+ Macrophages	MF	GO:0140375	immune receptor activity	13/276	133/16071	4.85422e-07	1.75099e-05	FPR1/FPR2/CD44/LILRA5/CCR2/LILRA2/LILRA1/CX3CR1/CXCR4/LILRB2/CSF3R/LILRB1/C5AR1	13
VCAN+ Macrophages	BP	GO:0070663	regulation of leukocyte proliferation	17/276	230/16071	4.92149e-07	1.75099e-05	LST1/MNDA/CORO1A/IL1B/PTPRC/AIF1/CD55/TNFAIP3/RPS3/CCR2/BST1/TNFRSF1B/CEBPB/LILRB2/LILRB1/LYN/RIPK2	17
VCAN+ Macrophages	BP	GO:1903039	positive regulation of leukocyte cell-cell adhesion	17/276	230/16071	4.92149e-07	1.75099e-05	CORO1A/IL1B/HSPH1/PTPRC/CD44/AIF1/CD55/RPS3/CCR2/NFKBIZ/HSPD1/SIRPB1/LILRB2/LILRB1/LYN/NLRP3/RIPK2	17
VCAN+ Macrophages	BP	GO:0002822	regulation of adaptive immune response based on somatic recombination of immune receptors built from immunoglobulin superfamily domains	14/276	156/16071	5.03657e-07	1.77725e-05	SLC11A1/IL1B/PTPRC/CD55/TNFAIP3/CCR2/NFKBIZ/HSPD1/CLEC7A/TNFRSF1B/LILRB1/NLRP3/RIPK2/WAS	14
VCAN+ Macrophages	BP	GO:0043154	negative regulation of cysteine-type endopeptidase activity involved in apoptotic process	10/276	74/16071	5.17577e-07	1.81152e-05	CD44/PTGS2/CARD16/PLAUR/NR4A1/THBS1/BIRC3/DNAJB6/SERPINB9/KLF4	10
VCAN+ Macrophages	BP	GO:0042542	response to hydrogen peroxide	13/276	134/16071	5.2943e-07	1.83806e-05	SOD2/TNFAIP3/RPS3/CYP1B1/HSPD1/DUSP1/AREG/PPIF/KLF4/LRRK2/KLF2/KDM6B/EEF2	13
VCAN+ Macrophages	BP	GO:0001774	microglial cell activation	8/276	43/16071	5.88893e-07	2.0184e-05	FPR2/PTPRC/NAMPT/AIF1/LDLR/CX3CR1/LRRK2/C5AR1	8
VCAN+ Macrophages	BP	GO:2001234	negative regulation of apoptotic signaling pathway	16/276	207/16071	5.90752e-07	2.0184e-05	HSPA1A/SOD2/IL1B/PRELID1/HSPA1B/CD44/DNAJA1/TNFAIP3/PTGS2/PLAUR/THBS1/PPIF/CX3CR1/HSPB1/SNAI1/LRRK2	16
VCAN+ Macrophages	BP	GO:0050870	positive regulation of T cell activation	16/276	208/16071	6.30237e-07	2.13635e-05	CORO1A/IL1B/HSPH1/PTPRC/AIF1/CD55/RPS3/CCR2/NFKBIZ/HSPD1/SIRPB1/LILRB2/LILRB1/LYN/NLRP3/RIPK2	16
VCAN+ Macrophages	CC	GO:0005791	rough endoplasmic reticulum	10/276	77/16071	7.55348e-07	2.54027e-05	RPS28/RPL6/RPL18/RPS29/HSPD1/RPS21/RPL27/CYBB/RPL4/CKAP4	10
VCAN+ Macrophages	BP	GO:0002367	cytokine production involved in immune response	11/276	96/16071	7.61195e-07	2.54027e-05	TREM1/IL1B/CD55/CCR2/CLEC7A/IRAK3/DDX21/TNFRSF1B/APOA2/LILRB1/NLRP3	11
VCAN+ Macrophages	BP	GO:0050670	regulation of lymphocyte proliferation	16/276	212/16071	8.13177e-07	2.69287e-05	LST1/MNDA/CORO1A/IL1B/PTPRC/AIF1/CD55/RPS3/CCR2/BST1/TNFRSF1B/CEBPB/LILRB2/LILRB1/LYN/RIPK2	16
VCAN+ Macrophages	BP	GO:0006457	protein folding	15/276	187/16071	8.35808e-07	2.74668e-05	HSP90AA1/HSPA1A/HSPA1B/HSPH1/PFDN5/DNAJB1/HSP90AB1/DNAJA1/HSPD1/HSPE1/PPIF/DNAJB6/DNAJA4/HSPB1/HSPA8	15
VCAN+ Macrophages	BP	GO:0009620	response to fungus	8/276	45/16071	8.49737e-07	2.7713e-05	S100A9/S100A8/S100A12/COTL1/CLEC4E/CLEC7A/CX3CR1/PTX3	8
VCAN+ Macrophages	BP	GO:0032623	interleukin-2 production	9/276	61/16071	9.05969e-07	2.91059e-05	IL1B/PTPRC/TNFAIP3/RPS3/CCR2/CLEC7A/PDE4B/ZFP36/RIPK2	9
VCAN+ Macrophages	BP	GO:0032663	regulation of interleukin-2 production	9/276	61/16071	9.05969e-07	2.91059e-05	IL1B/PTPRC/TNFAIP3/RPS3/CCR2/CLEC7A/PDE4B/ZFP36/RIPK2	9
VCAN+ Macrophages	BP	GO:0032944	regulation of mononuclear cell proliferation	16/276	214/16071	9.21555e-07	2.93874e-05	LST1/MNDA/CORO1A/IL1B/PTPRC/AIF1/CD55/RPS3/CCR2/BST1/TNFRSF1B/CEBPB/LILRB2/LILRB1/LYN/RIPK2	16
VCAN+ Macrophages	BP	GO:0032760	positive regulation of tumor necrosis factor production	11/276	98/16071	9.38226e-07	2.9699e-05	PTPRC/LILRA5/CCR2/HSPD1/LILRA2/THBS1/CLEC7A/CYBB/HSPB1/LRRK2/RIPK2	11
VCAN+ Macrophages	BP	GO:0045730	respiratory burst	7/276	32/16071	9.51738e-07	2.99068e-05	RPS19/SLC11A1/CD52/CD55/CLEC7A/CYBB/NCF2	7
VCAN+ Macrophages	BP	GO:0044403	biological process involved in symbiotic interaction	18/276	269/16071	9.7234e-07	3.03328e-05	FCN1/HSPA1A/TREM1/HSPA1B/HSP90AB1/CD55/HSPD1/CXCL8/IFITM2/IFITM3/LDLR/CX3CR1/PTX3/CXCR4/SERPINB9/PLSCR1/CLEC5A/HSPA8	18
VCAN+ Macrophages	BP	GO:0051346	negative regulation of hydrolase activity	20/276	327/16071	9.93068e-07	3.07565e-05	SERPINA1/CSTA/TIMP1/PPP1R15A/CD44/PTGS2/CARD16/SORL1/PLAUR/NR4A1/THBS1/PPIF/BIRC3/PTX3/DNAJB6/SERPINB9/APOA2/KLF4/LRRK2/RGS2	20
VCAN+ Macrophages	BP	GO:0042742	defense response to bacterium	17/276	242/16071	1.00211e-06	3.08147e-05	S100A9/S100A8/S100A12/LYZ/RPL39/PLAC8/RPS19/RPL30/SLC11A1/TREM1/FPR2/CFP/LYST/FGR/CEBPB/C5AR1/RIPK2	17
VCAN+ Macrophages	BP	GO:1904667	negative regulation of ubiquitin protein ligase activity	5/276	12/16071	1.03399e-06	3.14309e-05	RPL11/RPL37/RPS15/RPS7/RPL5	5
VCAN+ Macrophages	BP	GO:0002456	T cell mediated immunity	11/276	99/16071	1.03962e-06	3.14309e-05	IL1B/PTPRC/CD55/CCR2/HSPD1/MYO1G/TNFRSF1B/RAB27A/LILRB1/NLRP3/WAS	11
VCAN+ Macrophages	BP	GO:0050766	positive regulation of phagocytosis	9/276	62/16071	1.04405e-06	3.14309e-05	SLC11A1/FPR2/IL1B/PTPRC/CLEC7A/SIRPB1/PTX3/APOA2/RAB27A	9
VCAN+ Macrophages	BP	GO:0034470	ncRNA processing	21/276	359/16071	1.08887e-06	3.25527e-05	RPS27/RPS24/RPL26/RPS19/RPL11/RPS14/RPL35A/RPS28/RPS8/RPS16/RPS15/RPL10A/RPS6/RPL7/RPS7/RPL14/RPS25/RPS21/RPL27/RPL5/DDX21	21
VCAN+ Macrophages	BP	GO:0045861	negative regulation of proteolysis	19/276	300/16071	1.10918e-06	3.29311e-05	SERPINA1/CSTA/TIMP1/RPL11/CD44/HSP90AB1/PTGS2/CARD16/SORL1/RPS7/PLAUR/NR4A1/THBS1/RPL5/BIRC3/DNAJB6/SERPINB9/KLF4/LRRK2	19
VCAN+ Macrophages	BP	GO:0022409	positive regulation of cell-cell adhesion	18/276	272/16071	1.14116e-06	3.36485e-05	CORO1A/IL1B/HSPH1/PTPRC/CD44/AIF1/CD55/RPS3/CCR2/NFKBIZ/HSPD1/PLAUR/SIRPB1/LILRB2/LILRB1/LYN/NLRP3/RIPK2	18
VCAN+ Macrophages	BP	GO:0002548	monocyte chemotaxis	9/276	63/16071	1.19993e-06	3.51409e-05	S100A12/RPS19/FPR2/AIF1/CCR2/DUSP1/CX3CR1/LYN/CCL3L3	9
VCAN+ Macrophages	BP	GO:2000117	negative regulation of cysteine-type endopeptidase activity	10/276	81/16071	1.21765e-06	3.54188e-05	CD44/PTGS2/CARD16/PLAUR/NR4A1/THBS1/BIRC3/DNAJB6/SERPINB9/KLF4	10
VCAN+ Macrophages	BP	GO:1902532	negative regulation of intracellular signal transduction	24/276	457/16071	1.25923e-06	3.63826e-05	HSPA1A/SOD2/IL1B/PTPRC/CD44/DNAJA1/TNFAIP3/PTGS2/SORL1/DUSP1/PLAUR/THBS1/PPIF/DUSP6/IRAK3/KLF4/HSPB1/SNAI1/LRRK2/ATF3/RGS2/LYN/NLRP3/DUSP2	24
VCAN+ Macrophages	BP	GO:1903557	positive regulation of tumor necrosis factor superfamily cytokine production	11/276	102/16071	1.40403e-06	3.99633e-05	PTPRC/LILRA5/CCR2/HSPD1/LILRA2/THBS1/CLEC7A/CYBB/HSPB1/LRRK2/RIPK2	11
VCAN+ Macrophages	BP	GO:0001818	negative regulation of cytokine production	17/276	248/16071	1.40573e-06	3.99633e-05	SLC11A1/PTPRC/TSPO/HSP90AB1/LILRA5/TNFAIP3/CARD16/THBS1/SRGN/IRAK3/ZFP36/CX3CR1/APOA2/KLF4/KLF2/LILRB1/NLRP3	17
VCAN+ Macrophages	CC	GO:0014069	postsynaptic density	19/276	305/16071	1.41986e-06	3.99633e-05	RPS27/RPL18A/RPS19/RPL30/RPS14/RPL6/RPS13/RPL8/RPS18/RPL10A/DNAJB1/RPS3/RPL7/RPL38/RPL14/RPS25/PDE4B/NRGN/LYN	19
VCAN+ Macrophages	BP	GO:0006417	regulation of translation	21/276	365/16071	1.42041e-06	3.99633e-05	RPL26/RPS9/RPS14/RPL10/PPP1R15A/RPS3/EIF1/RPS4X/RPL38/PABPC1/SERP1/RPL22/RPL13A/THBS1/RPL5/ZFP36/HSPB1/RGS2/EIF3K/EEF2/EIF3E	21
VCAN+ Macrophages	BP	GO:0042026	protein refolding	6/276	22/16071	1.43886e-06	3.99633e-05	HSP90AA1/HSPA1A/HSPA1B/HSPD1/DNAJA4/HSPA8	6
VCAN+ Macrophages	BP	GO:0070841	inclusion body assembly	6/276	22/16071	1.43886e-06	3.99633e-05	HSPA1A/HSPA1B/DNAJB1/SORL1/DNAJB6/DNAJA4	6
VCAN+ Macrophages	BP	GO:0032743	positive regulation of interleukin-2 production	7/276	34/16071	1.47712e-06	4.07627e-05	IL1B/PTPRC/RPS3/CCR2/CLEC7A/PDE4B/RIPK2	7
VCAN+ Macrophages	BP	GO:0002429	immune response-activating cell surface receptor signaling pathway	17/276	250/16071	1.56986e-06	4.27738e-05	FCN1/FPR1/MNDA/FPR2/PTPRC/RPS3/NFKBIZ/LILRA2/PRAM1/MYO1G/FGR/CLEC7A/PDE4B/PLSCR1/C5AR1/LYN/RIPK2	17
VCAN+ Macrophages	BP	GO:0002757	immune response-activating signal transduction	17/276	250/16071	1.56986e-06	4.27738e-05	FCN1/FPR1/MNDA/FPR2/PTPRC/RPS3/NFKBIZ/LILRA2/PRAM1/MYO1G/FGR/CLEC7A/PDE4B/PLSCR1/C5AR1/LYN/RIPK2	17
VCAN+ Macrophages	BP	GO:0051092	positive regulation of NF-kappaB transcription factor activity	13/276	148/16071	1.65003e-06	4.46752e-05	S100A9/S100A8/S100A12/HSPA1A/IL1B/HSPA1B/RPS3/CARD16/CLEC7A/IRAK3/CX3CR1/NLRP3/RIPK2	13
VCAN+ Macrophages	BP	GO:0031400	negative regulation of protein modification process	24/276	465/16071	1.70711e-06	4.59318e-05	RPL11/HSPA1A/PPP1R15A/RPL37/IL1B/RPS15/HSPA1B/PTPRC/TSPO/DNAJA1/TNFAIP3/RPS3/SORL1/DUSP1/RPS7/DUSP6/RPL5/IRAK3/HSPB1/SOCS3/LRRK2/C9orf72/RGS2/LYN	24
VCAN+ Macrophages	BP	GO:0042176	regulation of protein catabolic process	21/276	370/16071	1.76447e-06	4.71804e-05	TIMP1/RPL11/HSP90AA1/EEF1A1/HSPA1A/IL1B/HSPA1B/HSP90AB1/TNFAIP3/OAZ1/SORL1/RPS7/LDLR/ZFAND2A/RPL5/IRAK3/UBB/TNFRSF1B/LRRK2/PSME1/PSME2	21
VCAN+ Macrophages	CC	GO:0032279	asymmetric synapse	19/276	310/16071	1.80772e-06	4.80386e-05	RPS27/RPL18A/RPS19/RPL30/RPS14/RPL6/RPS13/RPL8/RPS18/RPL10A/DNAJB1/RPS3/RPL7/RPL38/RPL14/RPS25/PDE4B/NRGN/LYN	19
VCAN+ Macrophages	BP	GO:0050832	defense response to fungus	7/276	35/16071	1.81948e-06	4.80543e-05	S100A9/S100A8/S100A12/COTL1/CLEC4E/CLEC7A/CX3CR1	7
VCAN+ Macrophages	BP	GO:0070423	nucleotide-binding oligomerization domain containing signaling pathway	6/276	23/16071	1.91877e-06	5.03449e-05	HSPA1A/HSPA1B/TNFAIP3/NFKBIA/BIRC3/RIPK2	6
VCAN+ Macrophages	MF	GO:0045182	translation regulator activity	12/276	127/16071	1.9296e-06	5.03449e-05	RPS9/RPS14/EEF1A1/RPL10/EEF1D/EIF1/PABPC1/RPL22/EEF1B2/EIF3K/EEF2/EIF3E	12
VCAN+ Macrophages	BP	GO:0032755	positive regulation of interleukin-6 production	10/276	86/16071	2.12866e-06	5.5204e-05	EREG/IL1B/LILRA5/AIF1/HSPD1/LILRA2/CLEC7A/LILRB2/POU2F2/RIPK2	10
VCAN+ Macrophages	BP	GO:0035872	nucleotide-binding domain, leucine rich repeat containing receptor signaling pathway	6/276	24/16071	2.52167e-06	6.47258e-05	HSPA1A/HSPA1B/TNFAIP3/NFKBIA/BIRC3/RIPK2	6
VCAN+ Macrophages	MF	GO:0032393	MHC class I receptor activity	5/276	14/16071	2.54092e-06	6.47258e-05	LILRA5/LILRA2/LILRA1/LILRB2/LILRB1	5
VCAN+ Macrophages	BP	GO:0070431	nucleotide-binding oligomerization domain containing 2 signaling pathway	5/276	14/16071	2.54092e-06	6.47258e-05	HSPA1A/HSPA1B/TNFAIP3/NFKBIA/RIPK2	5
VCAN+ Macrophages	CC	GO:0030666	endocytic vesicle membrane	14/276	179/16071	2.63022e-06	6.62836e-05	EREG/SLC11A1/CORO1A/UBA52/MARCO/RPS27A/UBC/LDLR/AREG/CLEC4E/CYBB/UBB/CSF3R/LYN	14
VCAN+ Macrophages	CC	GO:0035579	specific granule membrane	10/276	88/16071	2.63287e-06	6.62836e-05	MCEMP1/FPR2/CLEC12A/OLR1/PLAUR/BST1/CYBB/TNFRSF1B/CLEC5A/CKAP4	10
VCAN+ Macrophages	MF	GO:0044183	protein folding chaperone	7/276	37/16071	2.70509e-06	6.77058e-05	HSPA1A/HSPA1B/DNAJB1/HSP90AB1/DNAJB6/HSPB1/HSPA8	7
VCAN+ Macrophages	BP	GO:0032611	interleukin-1 beta production	10/276	90/16071	3.23783e-06	7.96506e-05	MNDA/LILRA5/TNFAIP3/CARD16/LILRA2/CLEC7A/CX3CR1/HSPB1/NLRP3/RIPK2	10
VCAN+ Macrophages	BP	GO:0032651	regulation of interleukin-1 beta production	10/276	90/16071	3.23783e-06	7.96506e-05	MNDA/LILRA5/TNFAIP3/CARD16/LILRA2/CLEC7A/CX3CR1/HSPB1/NLRP3/RIPK2	10
VCAN+ Macrophages	BP	GO:2001243	negative regulation of intrinsic apoptotic signaling pathway	10/276	90/16071	3.23783e-06	7.96506e-05	HSPA1A/SOD2/CD44/DNAJA1/PTGS2/PLAUR/PPIF/HSPB1/SNAI1/LRRK2	10
VCAN+ Macrophages	BP	GO:1901798	positive regulation of signal transduction by p53 class mediator	6/276	25/16071	3.27041e-06	7.99949e-05	RPL26/RPL11/RPL37/RPS15/RPS7/UBB	6
VCAN+ Macrophages	BP	GO:0002221	pattern recognition receptor signaling pathway	13/276	158/16071	3.43335e-06	8.3506e-05	FCN1/HSPA1A/HSPA1B/TNFAIP3/CTSS/HSPD1/LILRA2/NFKBIA/CLEC4E/IRAK3/BIRC3/LYN/RIPK2	13
VCAN+ Macrophages	BP	GO:0034248	regulation of cellular amide metabolic process	22/276	420/16071	3.6993e-06	8.94689e-05	RPL26/RPS9/RPS14/RPL10/PPP1R15A/RPS3/SORL1/EIF1/RPS4X/RPL38/PABPC1/SERP1/RPL22/RPL13A/THBS1/RPL5/ZFP36/HSPB1/RGS2/EIF3K/EEF2/EIF3E	22
VCAN+ Macrophages	BP	GO:0006458	'de novo' protein folding	7/276	39/16071	3.92439e-06	9.43826e-05	HSPA1A/HSPA1B/HSPH1/DNAJB1/HSPD1/HSPE1/HSPA8	7
VCAN+ Macrophages	BP	GO:0090025	regulation of monocyte chemotaxis	6/276	26/16071	4.19058e-06	0.000100225	FPR2/AIF1/CCR2/DUSP1/CX3CR1/LYN	6
VCAN+ Macrophages	BP	GO:2001235	positive regulation of apoptotic signaling pathway	11/276	114/16071	4.22826e-06	0.000100567	S100A9/S100A8/RPL26/RPL11/G0S2/PTPRC/RPS3/RPS7/THBS1/UBB/ATF3	11
VCAN+ Macrophages	MF	GO:0044389	ubiquitin-like protein ligase binding	18/276	299/16071	4.36553e-06	0.000103262	RPL11/HSP90AA1/HSPA1A/UBA52/HSPA1B/RPS27A/HSP90AB1/DNAJA1/HSPD1/UBC/NFKBIA/RPL5/UBB/CXCR4/TNFRSF1B/CEBPB/HSPA8/LYN	18
VCAN+ Macrophages	CC	GO:0098984	neuron to neuron synapse	19/276	331/16071	4.71643e-06	0.000110952	RPS27/RPL18A/RPS19/RPL30/RPS14/RPL6/RPS13/RPL8/RPS18/RPL10A/DNAJB1/RPS3/RPL7/RPL38/RPL14/RPS25/PDE4B/NRGN/LYN	19
VCAN+ Macrophages	BP	GO:0002718	regulation of cytokine production involved in immune response	10/276	94/16071	4.81797e-06	0.000112725	IL1B/CD55/CCR2/CLEC7A/IRAK3/DDX21/TNFRSF1B/APOA2/LILRB1/NLRP3	10
VCAN+ Macrophages	BP	GO:0010608	posttranscriptional regulation of gene expression	24/276	495/16071	5.00912e-06	0.000116564	RPL26/RPS9/RPS14/RPL10/SLC11A1/PPP1R15A/RPS3/EIF1/NEAT1/RPS4X/RPL38/PABPC1/SERP1/RPL22/RPL13A/THBS1/RPL5/ZFP36/TNFRSF1B/HSPB1/RGS2/EIF3K/EEF2/EIF3E	24
VCAN+ Macrophages	BP	GO:0051348	negative regulation of transferase activity	16/276	244/16071	5.10139e-06	0.000118073	RPL11/RPL37/IL1B/RPS15/PTPRC/DNAJA1/TNFAIP3/SORL1/DUSP1/RPS7/RPL5/IRAK3/ZFP36/HSPB1/RGS2/LYN	16
VCAN+ Macrophages	BP	GO:0042098	T cell proliferation	14/276	190/16071	5.28478e-06	0.000121663	SLC11A1/CORO1A/IL1B/PTPRC/RPS6/AIF1/CD55/RPS3/CCR2/TNFRSF1B/CEBPB/LILRB2/LILRB1/RIPK2	14
VCAN+ Macrophages	BP	GO:0002699	positive regulation of immune effector process	15/276	217/16071	5.3365e-06	0.0001222	RPS19/STXBP2/IL1B/PTPRC/CD55/CCR2/NFKBIZ/HSPD1/FGR/CLEC7A/DDX21/LILRB1/LYN/NLRP3/RIPK2	15
VCAN+ Macrophages	BP	GO:0031663	lipopolysaccharide-mediated signaling pathway	8/276	57/16071	5.45076e-06	0.000124156	IL1B/CD55/TNFAIP3/CARD16/LILRA2/NFKBIA/LYN/RIPK2	8
VCAN+ Macrophages	BP	GO:0002824	positive regulation of adaptive immune response based on somatic recombination of immune receptors built from immunoglobulin superfamily domains	10/276	96/16071	5.83256e-06	0.000132153	SLC11A1/IL1B/PTPRC/CD55/CCR2/NFKBIZ/HSPD1/CLEC7A/NLRP3/RIPK2	10
VCAN+ Macrophages	BP	GO:0044409	entry into host	12/276	142/16071	6.21649e-06	0.000140115	FCN1/HSPA1A/HSPA1B/CD55/CXCL8/IFITM2/IFITM3/LDLR/PTX3/CXCR4/PLSCR1/CLEC5A	12
VCAN+ Macrophages	BP	GO:0030593	neutrophil chemotaxis	10/276	97/16071	6.40577e-06	0.000142527	S100A9/S100A8/S100A12/TREM1/CXCL8/BST1/PDE4B/CSF3R/C5AR1/CCL3L3	10
VCAN+ Macrophages	MF	GO:0031072	heat shock protein binding	11/276	119/16071	6.4228e-06	0.000142527	HSPA1A/HSPA1B/DNAJB1/HSP90AB1/DNAJA1/RPS3/ZFP36/DNAJB6/DNAJA4/APOA2/HSPA8	11
VCAN+ Macrophages	BP	GO:0071621	granulocyte chemotaxis	11/276	119/16071	6.4228e-06	0.000142527	S100A9/S100A8/S100A12/TREM1/CXCL8/THBS1/BST1/PDE4B/CSF3R/C5AR1/CCL3L3	11
VCAN+ Macrophages	BP	GO:0140694	non-membrane-bounded organelle assembly	19/276	339/16071	6.64924e-06	0.000146795	RPS27/RPS19/RPL11/RPS14/RPS28/RPL10/HSPA1A/RPL6/RPS15/HSPA1B/RPS3/RPL24/RPL38/RPL23A/RPL3/RPS5/RPL5/LCP1/C9orf72	19
VCAN+ Macrophages	MF	GO:0031625	ubiquitin protein ligase binding	17/276	282/16071	7.93892e-06	0.000174373	RPL11/HSP90AA1/HSPA1A/UBA52/HSPA1B/RPS27A/HSP90AB1/DNAJA1/HSPD1/UBC/NFKBIA/RPL5/UBB/CXCR4/TNFRSF1B/HSPA8/LYN	17
VCAN+ Macrophages	BP	GO:0002709	regulation of T cell mediated immunity	9/276	79/16071	8.21178e-06	0.000178544	IL1B/PTPRC/CD55/CCR2/HSPD1/TNFRSF1B/LILRB1/NLRP3/WAS	9
VCAN+ Macrophages	BP	GO:0032677	regulation of interleukin-8 production	9/276	79/16071	8.21178e-06	0.000178544	FCN1/HSPA1A/IL1B/HSPA1B/PTPRC/LILRA2/CLEC7A/APOA2/KLF4	9
VCAN+ Macrophages	BP	GO:0002285	lymphocyte activation involved in immune response	13/276	172/16071	8.72472e-06	0.000188743	SLC11A1/CORO1A/PTPRC/RPS6/GAPT/NFKBIZ/HSPD1/LCP1/FGL2/RAB27A/LILRB1/NLRP3/RIPK2	13
VCAN+ Macrophages	BP	GO:0032637	interleukin-8 production	9/276	80/16071	9.11536e-06	0.000196208	FCN1/HSPA1A/IL1B/HSPA1B/PTPRC/LILRA2/CLEC7A/APOA2/KLF4	9
VCAN+ Macrophages	BP	GO:0002821	positive regulation of adaptive immune response	10/276	101/16071	9.21387e-06	0.000197342	SLC11A1/IL1B/PTPRC/CD55/CCR2/NFKBIZ/HSPD1/CLEC7A/NLRP3/RIPK2	10
VCAN+ Macrophages	BP	GO:0000302	response to reactive oxygen species	14/276	200/16071	9.53794e-06	0.000203271	SOD2/TNFAIP3/RPS3/CYP1B1/HSPD1/DUSP1/GCH1/AREG/PPIF/KLF4/LRRK2/KLF2/KDM6B/EEF2	14
VCAN+ Macrophages	BP	GO:1901652	response to peptide	22/276	448/16071	1.03075e-05	0.000218543	RETN/EREG/TIMP1/JUND/FPR2/IL1B/NAMPT/TNFAIP3/PTGS2/SORL1/BTG1/NFKBIA/NR4A1/AREG/CYBB/KLF4/SOCS3/PTPRE/KLF2/APRT/LYN/RIPK2	22
VCAN+ Macrophages	BP	GO:0061077	chaperone-mediated protein folding	8/276	62/16071	1.0356e-05	0.000218543	HSPA1A/HSPA1B/HSPH1/DNAJB1/HSPE1/DNAJB6/HSPB1/HSPA8	8
VCAN+ Macrophages	BP	GO:0031640	killing of cells of other organism	7/276	45/16071	1.06034e-05	0.000222671	S100A12/LYZ/RPS19/RPL30/TREM1/CLEC7A/SERPINB9	7
VCAN+ Macrophages	BP	GO:0034612	response to tumor necrosis factor	15/276	230/16071	1.07716e-05	0.000225106	HSPA1A/HSPA1B/TNFAIP3/PTGS2/RPS3/CARD16/CXCL8/GCH1/NFKBIA/THBS1/ZFP36/BIRC3/TNFRSF1B/KLF2/CCL3L3	15
VCAN+ Macrophages	BP	GO:0022407	regulation of cell-cell adhesion	21/276	417/16071	1.12747e-05	0.00023448	CORO1A/IL1B/HSPH1/PTPRC/CD44/AIF1/CD55/RPS3/CCR2/NFKBIZ/HSPD1/PLAUR/SIRPB1/FGL2/CEBPB/LILRB2/KLF4/LILRB1/LYN/NLRP3/RIPK2	21
VCAN+ Macrophages	BP	GO:0009615	response to virus	18/276	321/16071	1.15909e-05	0.000238751	APOBEC3A/HSP90AA1/RPS15A/PTPRC/TNFAIP3/IFITM2/LYST/IFITM3/FGR/IRAK3/BIRC3/DDX21/CXCR4/PLSCR1/FGL2/HSPB1/LILRB1/POU2F2	18
VCAN+ Macrophages	BP	GO:0051251	positive regulation of lymphocyte activation	18/276	321/16071	1.15909e-05	0.000238751	CORO1A/IL1B/HSPH1/PTPRC/AIF1/CD55/RPS3/CCR2/NFKBIZ/HSPD1/BST1/CLEC7A/SIRPB1/LILRB2/LILRB1/LYN/NLRP3/RIPK2	18
VCAN+ Macrophages	MF	GO:0004857	enzyme inhibitor activity	8/276	63/16071	1.16878e-05	0.000239601	RPL11/RPL37/RPS15/OAZ1/RPS7/RPL5/APOA2/LRRK2	8
VCAN+ Macrophages	BP	GO:0051085	chaperone cofactor-dependent protein refolding	6/276	31/16071	1.24689e-05	0.000254401	HSPA1A/HSPA1B/HSPH1/DNAJB1/HSPE1/HSPA8	6
VCAN+ Macrophages	BP	GO:0032612	interleukin-1 production	10/276	105/16071	1.30267e-05	0.000263287	MNDA/LILRA5/TNFAIP3/CARD16/LILRA2/CLEC7A/CX3CR1/HSPB1/NLRP3/RIPK2	10
VCAN+ Macrophages	BP	GO:0032652	regulation of interleukin-1 production	10/276	105/16071	1.30267e-05	0.000263287	MNDA/LILRA5/TNFAIP3/CARD16/LILRA2/CLEC7A/CX3CR1/HSPB1/NLRP3/RIPK2	10
VCAN+ Macrophages	BP	GO:0051444	negative regulation of ubiquitin-protein transferase activity	5/276	19/16071	1.37536e-05	0.000276678	RPL11/RPL37/RPS15/RPS7/RPL5	5
VCAN+ Macrophages	BP	GO:0002698	negative regulation of immune effector process	10/276	106/16071	1.41689e-05	0.000283707	RPS19/PTPRC/CD55/CCR2/IRAK3/CX3CR1/SERPINB9/FGL2/APOA2/LILRB1	10
VCAN+ Macrophages	BP	GO:0150077	regulation of neuroinflammatory response	6/276	32/16071	1.51267e-05	0.000301049	IL1B/PTPRC/PTGS2/LDLR/TNFRSF1B/LRRK2	6
VCAN+ Macrophages	BP	GO:0002683	negative regulation of immune system process	20/276	392/16071	1.51748e-05	0.000301049	LST1/RPS19/MNDA/PTPRC/CD55/TNFAIP3/CCR2/DUSP1/LDLR/THBS1/FGR/IRAK3/CX3CR1/SERPINB9/FGL2/APOA2/CEBPB/LILRB2/LILRB1/LYN	20
VCAN+ Macrophages	BP	GO:0002526	acute inflammatory response	10/276	107/16071	1.53962e-05	0.00030404	S100A8/SERPINA1/TREM1/IL1B/PTGS2/PLSCR1/APOA2/CEBPB/OSM/NLRP3	10
VCAN+ Macrophages	BP	GO:0071674	mononuclear cell migration	13/276	182/16071	1.60328e-05	0.000315166	S100A12/RPS19/FPR2/AIF1/CCR2/DUSP1/MYO1G/THBS1/CX3CR1/CXCR4/C5AR1/LYN/CCL3L3	13
VCAN+ Macrophages	BP	GO:0034660	ncRNA metabolic process	21/276	429/16071	1.72591e-05	0.00033718	RPS27/RPS24/RPL26/RPS19/RPL11/RPS14/RPL35A/RPS28/RPS8/RPS16/RPS15/RPL10A/RPS6/RPL7/RPS7/RPL14/RPS25/RPS21/RPL27/RPL5/DDX21	21
VCAN+ Macrophages	BP	GO:0043409	negative regulation of MAPK cascade	12/276	157/16071	1.73094e-05	0.00033718	IL1B/PTPRC/DNAJA1/SORL1/DUSP1/DUSP6/IRAK3/KLF4/ATF3/RGS2/LYN/DUSP2	12
VCAN+ Macrophages	BP	GO:0002577	regulation of antigen processing and presentation	5/276	20/16071	1.80816e-05	0.000350546	SLC11A1/THBS1/FGL2/LILRB2/WAS	5
VCAN+ Macrophages	BP	GO:1901796	regulation of signal transduction by p53 class mediator	9/276	87/16071	1.81584e-05	0.000350546	RPL26/RPL11/RPL37/RPS15/CD44/RPS7/RPL5/UBB/SNAI1	9
VCAN+ Macrophages	BP	GO:0010951	negative regulation of endopeptidase activity	14/276	214/16071	2.04883e-05	0.000393759	SERPINA1/CSTA/TIMP1/CD44/PTGS2/CARD16/SORL1/PLAUR/NR4A1/THBS1/BIRC3/DNAJB6/SERPINB9/KLF4	14
VCAN+ Macrophages	BP	GO:0046718	viral entry into host cell	11/276	135/16071	2.14029e-05	0.000409509	FCN1/HSPA1A/HSPA1B/CD55/IFITM2/IFITM3/LDLR/PTX3/CXCR4/PLSCR1/CLEC5A	11
VCAN+ Macrophages	BP	GO:0006968	cellular defense response	7/276	50/16071	2.1691e-05	0.000413184	MNDA/CCR2/CX3CR1/NCF2/LILRB2/CLEC5A/C5AR1	7
VCAN+ Macrophages	BP	GO:0006979	response to oxidative stress	20/276	402/16071	2.18055e-05	0.000413536	HSPA1A/SOD2/HSPA1B/AIF1/TNFAIP3/PTGS2/RPS3/CYP1B1/HSPD1/DUSP1/BTG1/GCH1/AREG/PPIF/KLF4/HSPB1/LRRK2/KLF2/KDM6B/EEF2	20
VCAN+ Macrophages	MF	GO:0045296	cadherin binding	17/276	306/16071	2.29056e-05	0.000432494	RPL34/RPL29/HSPA1A/RPL6/EEF1D/DNAJB1/HSP90AB1/RPL24/RPS2/RPL14/RPL23A/EFHD2/EHD1/VASP/HSPA8/EEF2/EIF3E	17
VCAN+ Macrophages	CC	GO:0070821	tertiary granule membrane	8/276	69/16071	2.30876e-05	0.000434026	MCEMP1/SLC11A1/FPR2/CLEC12A/OLR1/CYBB/LILRB2/CLEC5A	8
VCAN+ Macrophages	BP	GO:0042129	regulation of T cell proliferation	12/276	162/16071	2.36935e-05	0.000443481	CORO1A/IL1B/PTPRC/AIF1/CD55/RPS3/CCR2/TNFRSF1B/CEBPB/LILRB2/LILRB1/RIPK2	12
VCAN+ Macrophages	BP	GO:2001244	positive regulation of intrinsic apoptotic signaling pathway	7/276	51/16071	2.47765e-05	0.000461744	S100A9/S100A8/RPL26/RPL11/RPS3/RPS7/UBB	7
VCAN+ Macrophages	BP	GO:0010950	positive regulation of endopeptidase activity	12/276	163/16071	2.51913e-05	0.00046745	S100A9/S100A8/PRELID1/RPS3/HSPD1/HSPE1/CLEC7A/PSME1/PSME2/LYN/NLRP3/RIPK2	12
VCAN+ Macrophages	BP	GO:1902947	regulation of tau-protein kinase activity	4/276	11/16071	2.5543e-05	0.000471942	HSP90AA1/HSP90AB1/SORL1/C5AR1	4
VCAN+ Macrophages	BP	GO:0062197	cellular response to chemical stress	17/276	309/16071	2.59377e-05	0.000475358	HSPA1A/SOD2/HSPA1B/TSPO/AIF1/DNAJA1/TNFAIP3/PTGS2/RPS3/CYP1B1/GCH1/PPIF/KLF4/HSPB1/LRRK2/KLF2/KDM6B	17
VCAN+ Macrophages	BP	GO:0051084	'de novo' posttranslational protein folding	6/276	35/16071	2.59487e-05	0.000475358	HSPA1A/HSPA1B/HSPH1/DNAJB1/HSPE1/HSPA8	6
VCAN+ Macrophages	BP	GO:0051701	biological process involved in interaction with host	13/276	191/16071	2.67416e-05	0.00048757	FCN1/HSPA1A/HSPA1B/CD55/CXCL8/IFITM2/IFITM3/LDLR/PTX3/CXCR4/SERPINB9/PLSCR1/CLEC5A	13
VCAN+ Macrophages	BP	GO:1990266	neutrophil migration	10/276	114/16071	2.68418e-05	0.00048757	S100A9/S100A8/S100A12/TREM1/CXCL8/BST1/PDE4B/CSF3R/C5AR1/CCL3L3	10
VCAN+ Macrophages	BP	GO:0097530	granulocyte migration	11/276	139/16071	2.81242e-05	0.000508717	S100A9/S100A8/S100A12/TREM1/CXCL8/THBS1/BST1/PDE4B/CSF3R/C5AR1/CCL3L3	11
VCAN+ Macrophages	BP	GO:0032729	positive regulation of interferon-gamma production	8/276	71/16071	2.85196e-05	0.000513711	SLC11A1/IL1B/CCR2/HSPD1/CLEC7A/PDE4B/LILRB1/RIPK2	8
VCAN+ Macrophages	BP	GO:0010466	negative regulation of peptidase activity	14/276	221/16071	2.93028e-05	0.000525619	SERPINA1/CSTA/TIMP1/CD44/PTGS2/CARD16/SORL1/PLAUR/NR4A1/THBS1/BIRC3/DNAJB6/SERPINB9/KLF4	14
VCAN+ Macrophages	MF	GO:0055106	ubiquitin-protein transferase regulator activity	5/276	22/16071	2.98596e-05	0.000533384	RPL11/RPL37/RPS15/RPS7/RPL5	5
VCAN+ Macrophages	BP	GO:0052126	movement in host environment	12/276	166/16071	3.019e-05	0.000537058	FCN1/HSPA1A/HSPA1B/CD55/CXCL8/IFITM2/IFITM3/LDLR/PTX3/CXCR4/PLSCR1/CLEC5A	12
VCAN+ Macrophages	BP	GO:0045862	positive regulation of proteolysis	18/276	345/16071	3.03842e-05	0.000538287	S100A9/S100A8/HSPA1A/IL1B/PRELID1/HSPA1B/RPS3/HSPD1/HSPE1/ZFAND2A/CLEC7A/TNFRSF1B/LRRK2/PSME1/PSME2/LYN/NLRP3/RIPK2	18
VCAN+ Macrophages	BP	GO:0002460	adaptive immune response based on somatic recombination of immune receptors built from immunoglobulin superfamily domains	17/276	313/16071	3.05337e-05	0.000538719	SLC11A1/IL1B/PTPRC/CD55/GAPT/TNFAIP3/CCR2/NFKBIZ/HSPD1/MYO1G/CLEC7A/TNFRSF1B/RAB27A/LILRB1/NLRP3/RIPK2/WAS	17
VCAN+ Macrophages	BP	GO:0150076	neuroinflammatory response	6/276	36/16071	3.06933e-05	0.000539324	IL1B/PTPRC/PTGS2/LDLR/TNFRSF1B/LRRK2	6
VCAN+ Macrophages	BP	GO:0002688	regulation of leukocyte chemotaxis	10/276	116/16071	3.12189e-05	0.00054633	FPR2/AIF1/CCR2/DUSP1/CXCL8/THBS1/BST1/CX3CR1/C5AR1/LYN	10
VCAN+ Macrophages	BP	GO:0043407	negative regulation of MAP kinase activity	7/276	53/16071	3.20362e-05	0.000557561	IL1B/DNAJA1/SORL1/DUSP1/IRAK3/RGS2/LYN	7
VCAN+ Macrophages	BP	GO:0070665	positive regulation of leukocyte proliferation	11/276	141/16071	3.21197e-05	0.000557561	CORO1A/IL1B/PTPRC/AIF1/CD55/RPS3/CCR2/BST1/LILRB2/LYN/RIPK2	11
VCAN+ Macrophages	BP	GO:1904666	regulation of ubiquitin protein ligase activity	5/276	23/16071	3.76209e-05	0.000648279	RPL11/RPL37/RPS15/RPS7/RPL5	5
VCAN+ Macrophages	MF	GO:0031386	protein tag	4/276	12/16071	3.77974e-05	0.000648279	UBA52/RPS27A/UBC/UBB	4
VCAN+ Macrophages	BP	GO:0070424	regulation of nucleotide-binding oligomerization domain containing signaling pathway	4/276	12/16071	3.77974e-05	0.000648279	HSPA1A/HSPA1B/TNFAIP3/BIRC3	4
VCAN+ Macrophages	BP	GO:0002695	negative regulation of leukocyte activation	12/276	171/16071	4.04459e-05	0.000690951	LST1/MNDA/PTPRC/TNFAIP3/CCR2/LDLR/FGR/FGL2/CEBPB/LILRB2/LILRB1/LYN	12
VCAN+ Macrophages	BP	GO:0002886	regulation of myeloid leukocyte mediated immunity	7/276	55/16071	4.09596e-05	0.00069696	STXBP2/CCR2/PRAM1/FGR/CX3CR1/DDX21/LYN	7
VCAN+ Macrophages	BP	GO:0048872	homeostasis of number of cells	15/276	259/16071	4.32862e-05	0.000732815	RPS24/RPS19/RPS14/HSPA1A/CORO1A/HSPA1B/RPS6/GAPT/TNFAIP3/CCR2/PDE4B/ZFP36/CX3CR1/KLF2/LYN	15
VCAN+ Macrophages	BP	GO:0002444	myeloid leukocyte mediated immunity	9/276	97/16071	4.35774e-05	0.000732815	TREM1/STXBP2/CCR2/PRAM1/FGR/CX3CR1/DDX21/SERPINB9/LYN	9
VCAN+ Macrophages	BP	GO:0042102	positive regulation of T cell proliferation	9/276	97/16071	4.35774e-05	0.000732815	CORO1A/IL1B/PTPRC/AIF1/CD55/RPS3/CCR2/LILRB2/RIPK2	9
VCAN+ Macrophages	BP	GO:0045089	positive regulation of innate immune response	10/276	121/16071	4.49183e-05	0.000752425	FCN1/EREG/RPS19/HSP90AA1/MNDA/FPR2/LILRA2/CLEC7A/PLSCR1/LYN	10
VCAN+ Macrophages	BP	GO:0097305	response to alcohol	14/276	230/16071	4.54218e-05	0.00075791	S100A8/SOD2/TSPO/RPL10A/RPL27/CYBB/PTGER2/EEF1B2/KLF4/FOSB/KLF2/RGS2/NLRP3/EEF2	14
VCAN+ Macrophages	BP	GO:0002286	T cell activation involved in immune response	9/276	98/16071	4.72735e-05	0.000785762	SLC11A1/RPS6/NFKBIZ/LCP1/FGL2/RAB27A/LILRB1/NLRP3/RIPK2	9
VCAN+ Macrophages	BP	GO:0045727	positive regulation of translation	10/276	122/16071	4.81994e-05	0.000798071	RPL26/RPS9/PPP1R15A/RPS4X/PABPC1/SERP1/THBS1/RPL5/EEF2/EIF3E	10
VCAN+ Macrophages	BP	GO:0002262	myeloid cell homeostasis	11/276	149/16071	5.33952e-05	0.000874017	RPS24/RPS19/RPS14/HSPA1A/HSPA1B/RPS6/CCR2/PDE4B/ZFP36/KLF2/LYN	11
VCAN+ Macrophages	BP	GO:0045766	positive regulation of angiogenesis	11/276	149/16071	5.33952e-05	0.000874017	IL1B/CYP1B1/BTG1/CXCL8/THBS1/CYBB/CX3CR1/CXCR4/KLF4/HSPB1/C5AR1	11
VCAN+ Macrophages	BP	GO:1904018	positive regulation of vasculature development	11/276	149/16071	5.33952e-05	0.000874017	IL1B/CYP1B1/BTG1/CXCL8/THBS1/CYBB/CX3CR1/CXCR4/KLF4/HSPB1/C5AR1	11
VCAN+ Macrophages	BP	GO:0070486	leukocyte aggregation	4/276	13/16071	5.386e-05	0.000878285	S100A9/S100A8/IL1B/CD44	4
VCAN+ Macrophages	BP	GO:0002833	positive regulation of response to biotic stimulus	11/276	150/16071	5.67575e-05	0.000922041	FCN1/EREG/RPS19/HSP90AA1/MNDA/FPR2/HSPD1/LILRA2/CLEC7A/PLSCR1/LYN	11
VCAN+ Macrophages	BP	GO:0032731	positive regulation of interleukin-1 beta production	7/276	58/16071	5.80853e-05	0.000940064	MNDA/LILRA5/LILRA2/CLEC7A/HSPB1/NLRP3/RIPK2	7
VCAN+ Macrophages	BP	GO:0019058	viral life cycle	16/276	298/16071	5.99609e-05	0.000966785	FCN1/APOBEC3A/HSPA1A/HSPA1B/HSP90AB1/CD55/CXCL8/IFITM2/PABPC1/IFITM3/LDLR/PTX3/CXCR4/PLSCR1/CLEC5A/HSPA8	16
VCAN+ Macrophages	MF	GO:0002020	protease binding	10/276	126/16071	6.3449e-05	0.00101921	SERPINA1/CSTA/TIMP1/TNFAIP3/CARD16/UBC/LDLR/SELL/SERPINB9/RIPK2	10
VCAN+ Macrophages	BP	GO:1903706	regulation of hemopoiesis	17/276	332/16071	6.37576e-05	0.00102036	HSPA1A/PRELID1/HSPA1B/PTPRC/CCR2/NFKBIZ/NFKBIA/ZFP36/FGL2/CEBPB/LILRB2/CSF3R/TESC/LILRB1/LYN/NLRP3/RIPK2	17
VCAN+ Macrophages	BP	GO:0002700	regulation of production of molecular mediator of immune response	11/276	152/16071	6.40305e-05	0.00102093	IL1B/PTPRC/CD55/CCR2/CLEC7A/IRAK3/DDX21/TNFRSF1B/APOA2/LILRB1/NLRP3	11
VCAN+ Macrophages	BP	GO:0071356	cellular response to tumor necrosis factor	13/276	208/16071	6.47714e-05	0.00102419	HSPA1A/HSPA1B/TNFAIP3/RPS3/CARD16/CXCL8/NFKBIA/THBS1/ZFP36/BIRC3/TNFRSF1B/KLF2/CCL3L3	13
VCAN+ Macrophages	BP	GO:0032757	positive regulation of interleukin-8 production	7/276	59/16071	6.49485e-05	0.00102419	FCN1/HSPA1A/IL1B/HSPA1B/LILRA2/CLEC7A/APOA2	7
VCAN+ Macrophages	CC	GO:0035580	specific granule lumen	7/276	59/16071	6.49485e-05	0.00102419	LYZ/RETN/CFP/PTX3/RAB27A/QPCT/OSCAR	7
VCAN+ Macrophages	BP	GO:1903362	regulation of cellular protein catabolic process	14/276	239/16071	6.88286e-05	0.00108141	RPL11/HSP90AA1/HSPA1A/HSPA1B/HSP90AB1/TNFAIP3/RPS7/LDLR/ZFAND2A/RPL5/UBB/LRRK2/PSME1/PSME2	14
VCAN+ Macrophages	BP	GO:0010952	positive regulation of peptidase activity	12/276	181/16071	7.02935e-05	0.00109977	S100A9/S100A8/PRELID1/RPS3/HSPD1/HSPE1/CLEC7A/PSME1/PSME2/LYN/NLRP3/RIPK2	12
VCAN+ Macrophages	BP	GO:1902253	regulation of intrinsic apoptotic signaling pathway by p53 class mediator	5/276	26/16071	7.05076e-05	0.00109977	RPL26/RPL11/CD44/RPS7/UBB	5
VCAN+ Macrophages	BP	GO:0072593	reactive oxygen species metabolic process	13/276	210/16071	7.142e-05	0.00110997	SOD2/FPR2/TSPO/CYP1B1/HSPD1/GCH1/THBS1/BST1/CLEC7A/CYBB/NCF2/LRRK2/RAB27A	13
VCAN+ Macrophages	CC	GO:0098554	cytoplasmic side of endoplasmic reticulum membrane	4/276	14/16071	7.43877e-05	0.00115194	RPS28/RPS29/DNAJA1/RPL27	4
VCAN+ Macrophages	BP	GO:0002440	production of molecular mediator of immune response	14/276	242/16071	7.86829e-05	0.00121409	TREM1/IL1B/PTPRC/CD55/GAPT/CCR2/HSPD1/CLEC7A/IRAK3/DDX21/TNFRSF1B/APOA2/LILRB1/NLRP3	14
VCAN+ Macrophages	BP	GO:0032615	interleukin-12 production	7/276	61/16071	8.06668e-05	0.00123584	LILRA5/HSPD1/THBS1/CLEC7A/IRAK3/LILRB1/RIPK2	7
VCAN+ Macrophages	BP	GO:0032655	regulation of interleukin-12 production	7/276	61/16071	8.06668e-05	0.00123584	LILRA5/HSPD1/THBS1/CLEC7A/IRAK3/LILRB1/RIPK2	7
VCAN+ Macrophages	BP	GO:0019730	antimicrobial humoral response	8/276	82/16071	8.11986e-05	0.00123957	S100A9/S100A12/LYZ/RPL39/RPS19/RPL30/SLC11A1/CXCL8	8
VCAN+ Macrophages	BP	GO:0050671	positive regulation of lymphocyte proliferation	10/276	130/16071	8.26233e-05	0.00125687	CORO1A/IL1B/PTPRC/AIF1/CD55/RPS3/CCR2/BST1/LILRB2/RIPK2	10
VCAN+ Macrophages	CC	GO:0001891	phagocytic cup	5/276	27/16071	8.53251e-05	0.0012934	CORO1A/AIF1/MYO1G/CLEC4E/LCP1	5
VCAN+ Macrophages	BP	GO:0032946	positive regulation of mononuclear cell proliferation	10/276	131/16071	8.81195e-05	0.00133107	CORO1A/IL1B/PTPRC/AIF1/CD55/RPS3/CCR2/BST1/LILRB2/RIPK2	10
VCAN+ Macrophages	BP	GO:0002827	positive regulation of T-helper 1 type immune response	4/276	15/16071	0.000100071	0.00150632	SLC11A1/IL1B/CCR2/RIPK2	4
VCAN+ Macrophages	BP	GO:0031342	negative regulation of cell killing	5/276	28/16071	0.000102426	0.00152575	PTPRC/HSP90AB1/CX3CR1/SERPINB9/LILRB1	5
VCAN+ Macrophages	MF	GO:0071813	lipoprotein particle binding	5/276	28/16071	0.000102426	0.00152575	HSPD1/SORL1/LDLR/THBS1/APOA2	5
VCAN+ Macrophages	MF	GO:0071814	protein-lipid complex binding	5/276	28/16071	0.000102426	0.00152575	HSPD1/SORL1/LDLR/THBS1/APOA2	5
VCAN+ Macrophages	BP	GO:0034341	response to interferon-gamma	10/276	134/16071	0.000106505	0.00158105	SLC11A1/HSP90AB1/AIF1/IFITM2/GCH1/IFITM3/RPL13A/CDC42EP2/WAS/CCL3L3	10
VCAN+ Macrophages	BP	GO:0045785	positive regulation of cell adhesion	19/276	418/16071	0.000116686	0.00172624	CORO1A/IL1B/HSPH1/PTPRC/CD44/AIF1/CD55/RPS3/CCR2/NFKBIZ/HSPD1/PLAUR/SIRPB1/LILRB2/LILRB1/MAP4K4/LYN/NLRP3/RIPK2	19
VCAN+ Macrophages	BP	GO:0060759	regulation of response to cytokine stimulus	10/276	136/16071	0.000120486	0.00177635	HSPA1A/HSPA1B/PTPRC/HSP90AB1/TNFAIP3/CARD16/IRAK3/CXCR4/KLF4/RIPK2	10
VCAN+ Macrophages	BP	GO:0006801	superoxide metabolic process	7/276	65/16071	0.000121426	0.00177802	SOD2/FPR2/GCH1/BST1/CLEC7A/CYBB/NCF2	7
VCAN+ Macrophages	BP	GO:0046635	positive regulation of alpha-beta T cell activation	7/276	65/16071	0.000121426	0.00177802	HSPH1/PTPRC/CD55/CCR2/NFKBIZ/NLRP3/RIPK2	7
VCAN+ Macrophages	BP	GO:0010574	regulation of vascular endothelial growth factor production	5/276	29/16071	0.00012204	0.00178095	IL1B/PTGS2/CCR2/CYP1B1/C5AR1	5
VCAN+ Macrophages	BP	GO:0006413	translational initiation	9/276	111/16071	0.000125056	0.00181881	PPP1R15A/RPS3A/RPS3/EIF1/RPL13A/RPS5/HSPB1/EIF3K/EIF3E	9
VCAN+ Macrophages	BP	GO:0006414	translational elongation	6/276	46/16071	0.000127837	0.00185299	RPLP1/EEF1A1/RPLP2/EEF1D/EEF1B2/EEF2	6
VCAN+ Macrophages	BP	GO:0050866	negative regulation of cell activation	12/276	193/16071	0.000129657	0.00187306	LST1/MNDA/PTPRC/TNFAIP3/CCR2/LDLR/FGR/FGL2/CEBPB/LILRB2/LILRB1/LYN	12
VCAN+ Macrophages	BP	GO:0002224	toll-like receptor signaling pathway	9/276	112/16071	0.000133974	0.00192895	TNFAIP3/CTSS/HSPD1/LILRA2/NFKBIA/IRAK3/BIRC3/LYN/RIPK2	9
VCAN+ Macrophages	BP	GO:0034614	cellular response to reactive oxygen species	10/276	138/16071	0.000135988	0.00195143	SOD2/TNFAIP3/RPS3/CYP1B1/GCH1/PPIF/KLF4/LRRK2/KLF2/KDM6B	10
VCAN+ Macrophages	BP	GO:0045765	regulation of angiogenesis	14/276	255/16071	0.000136972	0.00195902	IL1B/TNFAIP3/CCR2/CYP1B1/BTG1/CXCL8/THBS1/CYBB/CX3CR1/CXCR4/KLF4/HSPB1/KLF2/C5AR1	14
VCAN+ Macrophages	MF	GO:0003729	mRNA binding	15/276	288/16071	0.000142466	0.00202415	RPL26/RPS14/RPL41/RPS13/RPS3A/RPS3/RPL7/RPS7/RPL24/RPS2/PABPC1/RPL13A/RPS5/RPL5/ZFP36	15
VCAN+ Macrophages	BP	GO:0009895	negative regulation of catabolic process	15/276	288/16071	0.000142466	0.00202415	TIMP1/RPL11/SLC11A1/IL1B/TSPO/NAMPT/HSP90AB1/SORL1/RPS7/PABPC1/RPL5/IRAK3/ZFP36/APOA2/LRRK2	15
VCAN+ Macrophages	BP	GO:0002218	activation of innate immune response	6/276	47/16071	0.000144456	0.00203897	FCN1/HSP90AA1/MNDA/LILRA2/CLEC7A/LYN	6
VCAN+ Macrophages	BP	GO:0030490	maturation of SSU-rRNA	6/276	47/16071	0.000144456	0.00203897	RPS19/RPS14/RPS28/RPS8/RPS16/RPS21	6
VCAN+ Macrophages	BP	GO:0070301	cellular response to hydrogen peroxide	8/276	89/16071	0.0001451	0.00204136	TNFAIP3/RPS3/CYP1B1/PPIF/KLF4/LRRK2/KLF2/KDM6B	8
VCAN+ Macrophages	BP	GO:1901342	regulation of vasculature development	14/276	258/16071	0.000154799	0.00217072	IL1B/TNFAIP3/CCR2/CYP1B1/BTG1/CXCL8/THBS1/CYBB/CX3CR1/CXCR4/KLF4/HSPB1/KLF2/C5AR1	14
VCAN+ Macrophages	BP	GO:0032732	positive regulation of interleukin-1 production	7/276	68/16071	0.000161847	0.00226218	MNDA/LILRA5/LILRA2/CLEC7A/HSPB1/NLRP3/RIPK2	7
VCAN+ Macrophages	BP	GO:2000377	regulation of reactive oxygen species metabolic process	10/276	141/16071	0.000162379	0.00226227	SOD2/FPR2/TSPO/CYP1B1/HSPD1/GCH1/THBS1/BST1/CLEC7A/RAB27A	10
VCAN+ Macrophages	BP	GO:0034599	cellular response to oxidative stress	14/276	260/16071	0.000167769	0.00232982	HSPA1A/SOD2/HSPA1B/AIF1/TNFAIP3/RPS3/CYP1B1/GCH1/PPIF/KLF4/HSPB1/LRRK2/KLF2/KDM6B	14
VCAN+ Macrophages	MF	GO:0003746	translation elongation factor activity	4/276	17/16071	0.000169817	0.00234315	EEF1A1/EEF1D/EEF1B2/EEF2	4
VCAN+ Macrophages	BP	GO:0030728	ovulation	4/276	17/16071	0.000169817	0.00234315	EREG/TNFAIP6/PTGS2/RGS2	4
VCAN+ Macrophages	BP	GO:0043405	regulation of MAP kinase activity	11/276	170/16071	0.000174009	0.00239332	S100A12/IL1B/DNAJA1/RPS3/SORL1/DUSP1/THBS1/IRAK3/LRRK2/RGS2/LYN	11
VCAN+ Macrophages	BP	GO:0001909	leukocyte mediated cytotoxicity	9/276	116/16071	0.000175141	0.00240122	TREM1/CORO1A/STXBP2/PTPRC/LYST/CX3CR1/SERPINB9/RAB27A/LILRB1	9
VCAN+ Macrophages	BP	GO:0061844	antimicrobial humoral immune response mediated by antimicrobial peptide	6/276	49/16071	0.000182808	0.00249837	S100A9/S100A12/RPL39/RPS19/RPL30/CXCL8	6
VCAN+ Macrophages	BP	GO:0051090	regulation of DNA-binding transcription factor activity	18/276	398/16071	0.000187538	0.00255491	S100A9/S100A8/S100A12/HSPA1A/IL1B/HSPA1B/TNFAIP3/RPS3/CYP1B1/CARD16/NFKBIA/CLEC7A/IRAK3/CX3CR1/COMMD6/KLF4/NLRP3/RIPK2	18
VCAN+ Macrophages	BP	GO:0043299	leukocyte degranulation	7/276	70/16071	0.000194383	0.00263981	CORO1A/STXBP2/CCR2/PRAM1/FGR/RAB27A/LYN	7
VCAN+ Macrophages	BP	GO:0051438	regulation of ubiquitin-protein transferase activity	6/276	50/16071	0.000204778	0.00277223	RPL11/RPL37/RPS15/RPS7/RPS2/RPL5	6
VCAN+ Macrophages	MF	GO:0001618	virus receptor activity	7/276	71/16071	0.000212524	0.00286808	HSPA1A/HSPA1B/CD55/LDLR/CXCR4/PLSCR1/CLEC5A	7
VCAN+ Macrophages	BP	GO:0002544	chronic inflammatory response	4/276	18/16071	0.0002154	0.00287788	S100A9/S100A8/TNFAIP3/THBS1	4
VCAN+ Macrophages	BP	GO:0010042	response to manganese ion	4/276	18/16071	0.0002154	0.00287788	SOD2/TSPO/PTGS2/LRRK2	4
VCAN+ Macrophages	BP	GO:0032695	negative regulation of interleukin-12 production	4/276	18/16071	0.0002154	0.00287788	LILRA5/THBS1/IRAK3/LILRB1	4
VCAN+ Macrophages	BP	GO:0034250	positive regulation of cellular amide metabolic process	10/276	146/16071	0.000215925	0.00287788	RPL26/RPS9/PPP1R15A/RPS4X/PABPC1/SERP1/THBS1/RPL5/EEF2/EIF3E	10
VCAN+ Macrophages	BP	GO:0050920	regulation of chemotaxis	12/276	205/16071	0.000227687	0.00302529	FPR2/AIF1/CCR2/DUSP1/CXCL8/THBS1/BST1/CX3CR1/CXCR4/HSPB1/C5AR1/LYN	12
VCAN+ Macrophages	BP	GO:0002431	Fc receptor mediated stimulatory signaling pathway	5/276	33/16071	0.000230597	0.00303584	PTPRC/MYO1G/FGR/PLSCR1/LYN	5
VCAN+ Macrophages	BP	GO:0010573	vascular endothelial growth factor production	5/276	33/16071	0.000230597	0.00303584	IL1B/PTGS2/CCR2/CYP1B1/C5AR1	5
VCAN+ Macrophages	MF	GO:0023023	MHC protein complex binding	5/276	33/16071	0.000230597	0.00303584	HSP90AA1/HSP90AB1/LILRB2/LILRB1/HSPA8	5
VCAN+ Macrophages	MF	GO:0140272	exogenous protein binding	7/276	72/16071	0.000232007	0.00304509	HSPA1A/HSPA1B/CD55/LDLR/CXCR4/PLSCR1/CLEC5A	7
VCAN+ Macrophages	BP	GO:0070372	regulation of ERK1 and ERK2 cascade	14/276	270/16071	0.000247677	0.00324088	FPR2/IL1B/MARCO/PTPRC/CD44/DUSP1/DUSP6/GPBAR1/KLF4/ATF3/C5AR1/LYN/RIPK2/CCL3L3	14
VCAN+ Macrophages	BP	GO:0034101	erythrocyte homeostasis	9/276	122/16071	0.000256277	0.00334325	RPS24/RPS19/RPS14/HSPA1A/HSPA1B/RPS6/ZFP36/KLF2/LYN	9
VCAN+ Macrophages	BP	GO:0050777	negative regulation of immune response	11/276	178/16071	0.000259724	0.00337798	RPS19/PTPRC/CD55/TNFAIP3/CCR2/FGR/IRAK3/SERPINB9/FGL2/LILRB1/LYN	11
VCAN+ Macrophages	BP	GO:0002832	negative regulation of response to biotic stimulus	8/276	97/16071	0.000263882	0.00341144	RPS19/TNFAIP3/CARD16/LILRA2/IRAK3/SERPINB9/FGL2/LILRB1	8
VCAN+ Macrophages	MF	GO:0090079	translation regulator activity, nucleic acid binding	8/276	97/16071	0.000263882	0.00341144	EEF1A1/EEF1D/EIF1/PABPC1/EEF1B2/EIF3K/EEF2/EIF3E	8
VCAN+ Macrophages	BP	GO:0000462	maturation of SSU-rRNA from tricistronic rRNA transcript (SSU-rRNA, 5.8S rRNA, LSU-rRNA)	5/276	34/16071	0.000266594	0.00343619	RPS19/RPS14/RPS8/RPS16/RPS21	5
VCAN+ Macrophages	BP	GO:0032273	positive regulation of protein polymerization	9/276	123/16071	0.000272429	0.00350092	HSP90AA1/HSPA1A/CORO1A/HSPA1B/RPS3/CDC42EP2/CDC42EP3/VASP/WAS	9
VCAN+ Macrophages	BP	GO:0031100	animal organ regeneration	7/276	74/16071	0.000275289	0.00352714	RPS16/RPS15/RPL19/LCP1/APOA2/CEBPB/C5AR1	7
VCAN+ Macrophages	BP	GO:0031960	response to corticosteroid	10/276	151/16071	0.000283571	0.00362248	AIF1/PTGS2/HSPD1/DUSP1/AREG/RPL27/CYBB/ZFP36/APOA2/FOSB	10
VCAN+ Macrophages	BP	GO:0002449	lymphocyte mediated immunity	15/276	307/16071	0.000284514	0.00362376	CORO1A/IL1B/PTPRC/CD55/GAPT/CCR2/HSPD1/LYST/MYO1G/SERPINB9/TNFRSF1B/RAB27A/LILRB1/NLRP3/WAS	15
VCAN+ Macrophages	BP	GO:0030335	positive regulation of cell migration	20/276	486/16071	0.000290182	0.00368506	TNFAIP6/SOD2/CORO1A/FPR2/IL1B/PTPRC/AIF1/PTGS2/CCR2/CXCL8/THBS1/FGR/CLEC7A/CX3CR1/CXCR4/HSPB1/SNAI1/C5AR1/MAP4K4/LYN	20
VCAN+ Macrophages	BP	GO:0060627	regulation of vesicle-mediated transport	20/276	487/16071	0.000297997	0.00377317	SLC11A1/CORO1A/FPR2/STXBP2/IL1B/PTPRC/CCR2/SORL1/PRAM1/FGR/CLEC7A/SIRPB1/PTX3/PLSCR1/EHD1/APOA2/LRRK2/RAB27A/LILRB1/LYN	20
VCAN+ Macrophages	BP	GO:0042063	gliogenesis	14/276	276/16071	0.000309854	0.0039118	S100A9/S100A8/FPR2/IL1B/TSPO/CCR2/LDLR/AREG/CX3CR1/CXCR4/TNFRSF1B/C5AR1/LYN/EEF2	14
VCAN+ Macrophages	BP	GO:0002753	cytoplasmic pattern recognition receptor signaling pathway	6/276	54/16071	0.000314285	0.00395597	HSPA1A/HSPA1B/TNFAIP3/NFKBIA/BIRC3/RIPK2	6
VCAN+ Macrophages	BP	GO:0050792	regulation of viral process	10/276	153/16071	0.000315191	0.00395597	FCN1/APOBEC3A/CXCL8/IFITM2/PABPC1/IFITM3/ZFP36/PTX3/CXCR4/PLSCR1	10
VCAN+ Macrophages	BP	GO:0019882	antigen processing and presentation	8/276	100/16071	0.000325093	0.00405647	SLC11A1/CTSS/THBS1/FGL2/LILRB2/RAB27A/PSME1/WAS	8
VCAN+ Macrophages	BP	GO:0046634	regulation of alpha-beta T cell activation	8/276	100/16071	0.000325093	0.00405647	HSPH1/PTPRC/CD55/CCR2/NFKBIZ/LILRB1/NLRP3/RIPK2	8
VCAN+ Macrophages	BP	GO:0001959	regulation of cytokine-mediated signaling pathway	9/276	126/16071	0.000326025	0.00405647	HSPA1A/HSPA1B/PTPRC/HSP90AB1/TNFAIP3/CARD16/IRAK3/CXCR4/RIPK2	9
VCAN+ Macrophages	BP	GO:0046597	negative regulation of viral entry into host cell	4/276	20/16071	0.000331945	0.00410639	FCN1/IFITM2/IFITM3/PTX3	4
VCAN+ Macrophages	BP	GO:0090026	positive regulation of monocyte chemotaxis	4/276	20/16071	0.000331945	0.00410639	FPR2/AIF1/CCR2/CX3CR1	4
VCAN+ Macrophages	BP	GO:0043030	regulation of macrophage activation	6/276	55/16071	0.000347753	0.00428962	JUND/PTPRC/HSPD1/LDLR/THBS1/LRRK2	6
VCAN+ Macrophages	BP	GO:0002369	T cell cytokine production	5/276	36/16071	0.00035122	0.00430769	IL1B/CD55/CCR2/TNFRSF1B/NLRP3	5
VCAN+ Macrophages	BP	GO:0002724	regulation of T cell cytokine production	5/276	36/16071	0.00035122	0.00430769	IL1B/CD55/CCR2/TNFRSF1B/NLRP3	5
VCAN+ Macrophages	CC	GO:0098562	cytoplasmic side of membrane	11/276	185/16071	0.000361673	0.00442331	S100A6/EEF1A1/RPS28/RPS29/PTPRC/DNAJA1/FGR/RPL27/LRRK2/RGS2/LYN	11
VCAN+ Macrophages	BP	GO:0051091	positive regulation of DNA-binding transcription factor activity	13/276	248/16071	0.000369743	0.00450919	S100A9/S100A8/S100A12/HSPA1A/IL1B/HSPA1B/RPS3/CARD16/CLEC7A/IRAK3/CX3CR1/NLRP3/RIPK2	13
VCAN+ Macrophages	MF	GO:0008135	translation factor activity, RNA binding	7/276	78/16071	0.000381289	0.00463687	EEF1A1/EEF1D/EIF1/EEF1B2/EIF3K/EEF2/EIF3E	7
VCAN+ Macrophages	BP	GO:0002220	innate immune response activating cell surface receptor signaling pathway	4/276	21/16071	0.000404544	0.00487832	FCN1/LILRA2/CLEC7A/LYN	4
VCAN+ Macrophages	BP	GO:0046641	positive regulation of alpha-beta T cell proliferation	4/276	21/16071	0.000404544	0.00487832	PTPRC/CD55/CCR2/RIPK2	4
VCAN+ Macrophages	BP	GO:0051131	chaperone-mediated protein complex assembly	4/276	21/16071	0.000404544	0.00487832	HSP90AA1/HSPA1A/HSP90AB1/HSPD1	4
VCAN+ Macrophages	BP	GO:0002706	regulation of lymphocyte mediated immunity	10/276	158/16071	0.000407345	0.00489838	IL1B/PTPRC/CD55/CCR2/HSPD1/SERPINB9/TNFRSF1B/LILRB1/NLRP3/WAS	10
VCAN+ Macrophages	BP	GO:0016032	viral process	17/276	391/16071	0.000444047	0.00532486	FCN1/APOBEC3A/HSPA1A/HSPA1B/HSP90AB1/CD55/CXCL8/IFITM2/PABPC1/IFITM3/LDLR/ZFP36/PTX3/CXCR4/PLSCR1/CLEC5A/HSPA8	17
VCAN+ Macrophages	BP	GO:0032609	interferon-gamma production	8/276	105/16071	0.000452534	0.00538166	SLC11A1/IL1B/CCR2/HSPD1/CLEC7A/PDE4B/LILRB1/RIPK2	8
VCAN+ Macrophages	BP	GO:0032649	regulation of interferon-gamma production	8/276	105/16071	0.000452534	0.00538166	SLC11A1/IL1B/CCR2/HSPD1/CLEC7A/PDE4B/LILRB1/RIPK2	8
VCAN+ Macrophages	BP	GO:0071901	negative regulation of protein serine/threonine kinase activity	8/276	105/16071	0.000452534	0.00538166	IL1B/DNAJA1/TNFAIP3/SORL1/DUSP1/IRAK3/RGS2/LYN	8
VCAN+ Macrophages	BP	GO:0014002	astrocyte development	5/276	38/16071	0.000454726	0.00539283	S100A9/S100A8/FPR2/LDLR/C5AR1	5
VCAN+ Macrophages	BP	GO:0002758	innate immune response-activating signal transduction	4/276	22/16071	0.000487807	0.00575345	FCN1/LILRA2/CLEC7A/LYN	4
VCAN+ Macrophages	BP	GO:0031664	regulation of lipopolysaccharide-mediated signaling pathway	4/276	22/16071	0.000487807	0.00575345	CD55/TNFAIP3/CARD16/LILRA2	4
VCAN+ Macrophages	BP	GO:0070371	ERK1 and ERK2 cascade	14/276	290/16071	0.000508949	0.00598641	FPR2/IL1B/MARCO/PTPRC/CD44/DUSP1/DUSP6/GPBAR1/KLF4/ATF3/C5AR1/LYN/RIPK2/CCL3L3	14
VCAN+ Macrophages	BP	GO:0034142	toll-like receptor 4 signaling pathway	5/276	39/16071	0.000514357	0.00603353	TNFAIP3/LILRA2/NFKBIA/LYN/RIPK2	5
VCAN+ Macrophages	BP	GO:0032088	negative regulation of NF-kappaB transcription factor activity	7/276	82/16071	0.000517686	0.00605608	TNFAIP3/CYP1B1/NFKBIA/IRAK3/COMMD6/KLF4/NLRP3	7
VCAN+ Macrophages	BP	GO:0050921	positive regulation of chemotaxis	9/276	135/16071	0.000541421	0.00631213	FPR2/AIF1/CCR2/CXCL8/THBS1/CX3CR1/CXCR4/HSPB1/C5AR1	9
VCAN+ Macrophages	BP	GO:0002430	complement receptor mediated signaling pathway	3/276	10/16071	0.000549837	0.00631213	FPR1/FPR2/C5AR1	3
VCAN+ Macrophages	BP	GO:0002765	immune response-inhibiting signal transduction	3/276	10/16071	0.000549837	0.00631213	LILRB2/LILRB1/LYN	3
VCAN+ Macrophages	MF	GO:0008330	protein tyrosine/threonine phosphatase activity	3/276	10/16071	0.000549837	0.00631213	DUSP1/DUSP6/DUSP2	3
VCAN+ Macrophages	BP	GO:0031665	negative regulation of lipopolysaccharide-mediated signaling pathway	3/276	10/16071	0.000549837	0.00631213	TNFAIP3/CARD16/LILRA2	3
VCAN+ Macrophages	BP	GO:0060368	regulation of Fc receptor mediated stimulatory signaling pathway	3/276	10/16071	0.000549837	0.00631213	PTPRC/PLSCR1/LYN	3
VCAN+ Macrophages	BP	GO:0097278	complement-dependent cytotoxicity	3/276	10/16071	0.000549837	0.00631213	HSP90AB1/CD55/RAB27A	3
VCAN+ Macrophages	BP	GO:0071675	regulation of mononuclear cell migration	8/276	109/16071	0.000581383	0.00663497	FPR2/AIF1/CCR2/DUSP1/THBS1/CX3CR1/C5AR1/LYN	8
VCAN+ Macrophages	BP	GO:0006213	pyrimidine nucleoside metabolic process	4/276	23/16071	0.000582583	0.00663497	APOBEC3A/CDA/TYMP/UPP1	4
VCAN+ Macrophages	BP	GO:1903901	negative regulation of viral life cycle	4/276	23/16071	0.000582583	0.00663497	FCN1/IFITM2/IFITM3/PTX3	4
VCAN+ Macrophages	BP	GO:0070664	negative regulation of leukocyte proliferation	7/276	84/16071	0.000599102	0.00680511	LST1/MNDA/TNFAIP3/CEBPB/LILRB2/LILRB1/LYN	7
VCAN+ Macrophages	BP	GO:0051607	defense response to virus	12/276	229/16071	0.000619495	0.00699981	APOBEC3A/HSP90AA1/PTPRC/TNFAIP3/IFITM2/LYST/IFITM3/BIRC3/DDX21/PLSCR1/FGL2/LILRB1	12
VCAN+ Macrophages	BP	GO:0140546	defense response to symbiont	12/276	229/16071	0.000619495	0.00699981	APOBEC3A/HSP90AA1/PTPRC/TNFAIP3/IFITM2/LYST/IFITM3/BIRC3/DDX21/PLSCR1/FGL2/LILRB1	12
VCAN+ Macrophages	BP	GO:0001776	leukocyte homeostasis	7/276	85/16071	0.000643455	0.00723257	CORO1A/RPS6/GAPT/TNFAIP3/CCR2/PDE4B/LYN	7
VCAN+ Macrophages	BP	GO:0048525	negative regulation of viral process	7/276	85/16071	0.000643455	0.00723257	FCN1/APOBEC3A/IFITM2/IFITM3/ZFP36/PTX3/PLSCR1	7
VCAN+ Macrophages	BP	GO:0036230	granulocyte activation	5/276	41/16071	0.000651032	0.00729868	STXBP2/CCR2/CXCL8/LILRA2/PRAM1	5
VCAN+ Macrophages	BP	GO:0002704	negative regulation of leukocyte mediated immunity	6/276	62/16071	0.000667181	0.0074603	PTPRC/CD55/CCR2/CX3CR1/SERPINB9/LILRB1	6
VCAN+ Macrophages	BP	GO:0001911	negative regulation of leukocyte mediated cytotoxicity	4/276	24/16071	0.000689728	0.00765278	PTPRC/CX3CR1/SERPINB9/LILRB1	4
VCAN+ Macrophages	MF	GO:0019957	C-C chemokine binding	4/276	24/16071	0.000689728	0.00765278	CCR2/ZFP36/CX3CR1/CXCR4	4
VCAN+ Macrophages	MF	GO:0038187	pattern recognition receptor activity	4/276	24/16071	0.000689728	0.00765278	FCN1/MARCO/CLEC4E/CLEC7A	4
VCAN+ Macrophages	BP	GO:0030218	erythrocyte differentiation	8/276	113/16071	0.000738394	0.00814715	RPS19/RPS14/HSPA1A/HSPA1B/RPS6/ZFP36/KLF2/LYN	8
VCAN+ Macrophages	MF	GO:0140678	molecular function inhibitor activity	8/276	113/16071	0.000738394	0.00814715	RPL11/RPL37/RPS15/OAZ1/RPS7/RPL5/APOA2/LRRK2	8
VCAN+ Macrophages	BP	GO:0002275	myeloid cell activation involved in immune response	7/276	87/16071	0.000739962	0.00814715	STXBP2/CCR2/LILRA2/PRAM1/FGR/CX3CR1/LYN	7
VCAN+ Macrophages	BP	GO:0002604	regulation of dendritic cell antigen processing and presentation	3/276	11/16071	0.000746448	0.00817674	SLC11A1/THBS1/FGL2	3
VCAN+ Macrophages	BP	GO:0032494	response to peptidoglycan	3/276	11/16071	0.000746448	0.00817674	IRAK3/C5AR1/RIPK2	3
VCAN+ Macrophages	BP	GO:0031330	negative regulation of cellular catabolic process	12/276	235/16071	0.000777709	0.00849755	TIMP1/RPL11/SLC11A1/TSPO/NAMPT/HSP90AB1/SORL1/RPS7/PABPC1/RPL5/ZFP36/LRRK2	12
VCAN+ Macrophages	BP	GO:0048660	regulation of smooth muscle cell proliferation	9/276	142/16071	0.000779828	0.00849914	EREG/SOD2/NAMPT/AIF1/TNFAIP3/PTGS2/THBS1/KLF4/PTGIR	9
VCAN+ Macrophages	BP	GO:0002720	positive regulation of cytokine production involved in immune response	6/276	64/16071	0.000790781	0.00859675	IL1B/CD55/CLEC7A/DDX21/LILRB1/NLRP3	6
VCAN+ Macrophages	BP	GO:0043032	positive regulation of macrophage activation	4/276	25/16071	0.000810104	0.00878463	JUND/HSPD1/THBS1/LRRK2	4
VCAN+ Macrophages	BP	GO:0007249	I-kappaB kinase/NF-kappaB signaling	13/276	270/16071	0.000821275	0.00888338	S100A12/S100A4/IL1B/EEF1D/TNFAIP3/CARD16/NFKBIA/CLEC7A/BIRC3/CX3CR1/DDX21/HSPB1/RIPK2	13
VCAN+ Macrophages	BP	GO:1903050	regulation of proteolysis involved in cellular protein catabolic process	11/276	205/16071	0.000853636	0.00921028	RPL11/HSPA1A/HSPA1B/HSP90AB1/RPS7/ZFAND2A/RPL5/UBB/LRRK2/PSME1/PSME2	11
VCAN+ Macrophages	BP	GO:0051250	negative regulation of lymphocyte activation	9/276	144/16071	0.000861763	0.00927472	LST1/MNDA/TNFAIP3/FGR/FGL2/CEBPB/LILRB2/LILRB1/LYN	9
VCAN+ Macrophages	BP	GO:0001933	negative regulation of protein phosphorylation	14/276	307/16071	0.000888488	0.00953851	IL1B/PTPRC/DNAJA1/TNFAIP3/SORL1/DUSP1/DUSP6/IRAK3/HSPB1/SOCS3/LRRK2/C9orf72/RGS2/LYN	14
VCAN+ Macrophages	BP	GO:0048659	smooth muscle cell proliferation	9/276	145/16071	0.00090528	0.00967638	EREG/SOD2/NAMPT/AIF1/TNFAIP3/PTGS2/THBS1/KLF4/PTGIR	9
VCAN+ Macrophages	BP	GO:0033209	tumor necrosis factor-mediated signaling pathway	7/276	90/16071	0.000905826	0.00967638	HSPA1A/HSPA1B/TNFAIP3/CARD16/NFKBIA/BIRC3/TNFRSF1B	7
VCAN+ Macrophages	BP	GO:0050821	protein stabilization	10/276	176/16071	0.000943855	0.00996667	RPL11/HSP90AA1/HSPA1A/HSPA1B/HSP90AB1/HSPD1/RPS7/RPL5/APOA2/TESC	10
VCAN+ Macrophages	BP	GO:0002507	tolerance induction	4/276	26/16071	0.000944576	0.00996667	TNFAIP3/IRAK3/LILRB2/LYN	4
VCAN+ Macrophages	BP	GO:0002825	regulation of T-helper 1 type immune response	4/276	26/16071	0.000944576	0.00996667	SLC11A1/IL1B/CCR2/RIPK2	4
VCAN+ Macrophages	BP	GO:0010575	positive regulation of vascular endothelial growth factor production	4/276	26/16071	0.000944576	0.00996667	IL1B/PTGS2/CYP1B1/C5AR1	4
VCAN+ Macrophages	BP	GO:0035456	response to interferon-beta	4/276	26/16071	0.000944576	0.00996667	MNDA/IFITM2/IFITM3/PLSCR1	4
VCAN+ Macrophages	BP	GO:0002690	positive regulation of leukocyte chemotaxis	7/276	91/16071	0.000967184	0.0101554	FPR2/AIF1/CCR2/CXCL8/THBS1/CX3CR1/C5AR1	7
VCAN+ Macrophages	BP	GO:0034620	cellular response to unfolded protein	7/276	91/16071	0.000967184	0.0101554	HSPA1A/PPP1R15A/HSPA1B/HSPD1/SERP1/ATF3/HSPA8	7
VCAN+ Macrophages	MF	GO:0017017	MAP kinase tyrosine/serine/threonine phosphatase activity	3/276	12/16071	0.000982665	0.0102679	DUSP1/DUSP6/DUSP2	3
VCAN+ Macrophages	BP	GO:2001198	regulation of dendritic cell differentiation	3/276	12/16071	0.000982665	0.0102679	CEBPB/LILRB2/LILRB1	3
VCAN+ Macrophages	BP	GO:0009991	response to extracellular stimulus	18/276	458/16071	0.000986254	0.0102804	RPS19/SOD2/PTPRC/TSPO/NAMPT/AIF1/PTGS2/ASGR1/SORL1/LDLR/CYBB/ZFP36/LRRK2/UPP1/ATF3/HSPA8/LYN/EEF2	18
VCAN+ Macrophages	BP	GO:0009409	response to cold	5/276	45/16071	0.00100377	0.0104126	PLAC8/HSP90AA1/SOD2/HSPD1/NFKBIA	5
VCAN+ Macrophages	BP	GO:0043300	regulation of leukocyte degranulation	5/276	45/16071	0.00100377	0.0104126	STXBP2/CCR2/PRAM1/FGR/LYN	5
VCAN+ Macrophages	BP	GO:0070373	negative regulation of ERK1 and ERK2 cascade	6/276	67/16071	0.00100847	0.0104362	PTPRC/DUSP1/DUSP6/KLF4/ATF3/LYN	6
VCAN+ Macrophages	BP	GO:0030099	myeloid cell differentiation	15/276	347/16071	0.00101137	0.0104412	RPS19/RPS14/HSPA1A/HSPA1B/RPS6/NFKBIA/ZFP36/JUNB/CEBPB/CSF3R/TESC/KLF2/LILRB1/LYN/OSCAR	15
VCAN+ Macrophages	BP	GO:0031099	regeneration	10/276	179/16071	0.00107351	0.0110561	RPS16/RPS15/TSPO/RPL19/LCP1/APOA2/CEBPB/KLF4/C5AR1/MAP4K4	10
VCAN+ Macrophages	BP	GO:0009410	response to xenobiotic stimulus	17/276	424/16071	0.00109288	0.0111605	S100A12/APOBEC3A/SOD2/IL1B/TSPO/HSP90AB1/PTGS2/CYP1B1/HSPD1/DUSP6/CYBB/PDE4B/CXCR4/APOA2/FOSB/LYN/EEF2	17
VCAN+ Macrophages	BP	GO:0002433	immune response-regulating cell surface receptor signaling pathway involved in phagocytosis	4/276	27/16071	0.00109401	0.0111605	PTPRC/MYO1G/FGR/LYN	4
VCAN+ Macrophages	BP	GO:0032691	negative regulation of interleukin-1 beta production	4/276	27/16071	0.00109401	0.0111605	TNFAIP3/CARD16/CX3CR1/NLRP3	4
VCAN+ Macrophages	BP	GO:0038096	Fc-gamma receptor signaling pathway involved in phagocytosis	4/276	27/16071	0.00109401	0.0111605	PTPRC/MYO1G/FGR/LYN	4
VCAN+ Macrophages	BP	GO:0062207	regulation of pattern recognition receptor signaling pathway	7/276	93/16071	0.00109969	0.0111919	HSPA1A/HSPA1B/TNFAIP3/LILRA2/IRAK3/BIRC3/LYN	7
VCAN+ Macrophages	BP	GO:0006953	acute-phase response	5/276	46/16071	0.00111059	0.0111969	SERPINA1/IL1B/PTGS2/PLSCR1/CEBPB	5
VCAN+ Macrophages	BP	GO:0014009	glial cell proliferation	5/276	46/16071	0.00111059	0.0111969	IL1B/TSPO/AREG/LYN/EEF2	5
VCAN+ Macrophages	BP	GO:0050873	brown fat cell differentiation	5/276	46/16071	0.00111059	0.0111969	PLAC8/PTGS2/CEBPB/RGS2/ARL4A	5
VCAN+ Macrophages	BP	GO:0052372	modulation by symbiont of entry into host	5/276	46/16071	0.00111059	0.0111969	FCN1/CXCL8/IFITM2/IFITM3/PTX3	5
VCAN+ Macrophages	BP	GO:0046631	alpha-beta T cell activation	9/276	150/16071	0.00115047	0.0115719	HSPH1/PTPRC/CD55/CCR2/NFKBIZ/RPL22/LILRB1/NLRP3/RIPK2	9
VCAN+ Macrophages	MF	GO:0030246	carbohydrate binding	12/276	246/16071	0.00115568	0.0115973	FCN1/VCAN/CLEC12A/ASGR1/OLR1/SELL/CLEC4E/CLEC7A/PTX3/GPCPD1/CLEC5A/LGALS2	12
VCAN+ Macrophages	CC	GO:0045121	membrane raft	14/276	316/16071	0.0011716	0.0117024	CD48/PTPRC/CD55/PTGS2/HSPD1/OLR1/EFHD2/BIRC3/PLSCR1/TNFRSF1B/LRRK2/LYN/LAMTOR4/EEF2	14
VCAN+ Macrophages	CC	GO:0098857	membrane microdomain	14/276	316/16071	0.0011716	0.0117024	CD48/PTPRC/CD55/PTGS2/HSPD1/OLR1/EFHD2/BIRC3/PLSCR1/TNFRSF1B/LRRK2/LYN/LAMTOR4/EEF2	14
VCAN+ Macrophages	BP	GO:0043618	regulation of transcription from RNA polymerase II promoter in response to stress	5/276	47/16071	0.00122561	0.0122135	HSPA1A/DNAJB1/CEBPB/KLF2/ATF3	5
VCAN+ Macrophages	BP	GO:0051051	negative regulation of transport	16/276	391/16071	0.00123298	0.0122586	CORO1A/IL1B/PTGS2/CCR2/OAZ1/THBS1/PPIF/PLSCR1/TNFRSF1B/APOA2/LILRB2/LRRK2/LILRB1/OSM/MAP4K4/RGS2	16
[truncated: 1,174 more rows]

## Sheet: Table S8-2
Table S8-2. GSOA of markers of five myeloid cell populations and five T cell populations in scRNA-seq data GSE166635, respectively, related to Figure S9 (liver T cells)
Cell Population	ONTOLOGY	ID	Description	GeneRatio	BgRatio	P-value	Adjusted P-value	geneID	Count
CD4+ Tregs	CC	GO:0098803	respiratory chain complex	37/530	76/16071	8.82701e-35	4.58828e-31	COX7C/UQCR10/NDUFB1/COX8A/COX5B/COX6C/NDUFA4/UQCR11/UQCRB/NDUFC1/NDUFB2/NDUFA13/COX4I1/NDUFS6/COX6B1/NDUFC2/COX5A/NDUFB7/NDUFA1/NDUFB3/NDUFV2/NDUFB4/NDUFA2/NDUFB8/UQCRH/NDUFA11/COX7A2/COX7B/COX7A2L/NDUFS8/COX6A1/NDUFB11/NDUFA3/NDUFB5/NDUFB10/UQCRQ/NDUFAB1	37
CD4+ Tregs	CC	GO:0070469	respirasome	38/530	83/16071	2.12671e-34	5.52733e-31	COX7C/UQCR10/NDUFB1/COX8A/COX5B/COX6C/NDUFA4/UQCR11/UQCRB/NDUFC1/NDUFB2/NDUFA13/COX4I1/NDUFS6/COX6B1/NDUFC2/COX5A/NDUFB7/NDUFA1/NDUFB3/NDUFV2/NDUFB4/NDUFA2/NDUFB8/UQCRH/NDUFA11/COX7A2/COX7B/COX7A2L/NDUFS8/COX6A1/NDUFB11/NDUFA3/HIGD2A/NDUFB5/NDUFB10/UQCRQ/NDUFAB1	38
CD4+ Tregs	CC	GO:0005746	mitochondrial respirasome	36/530	76/16071	2.56701e-33	4.34237e-30	COX7C/UQCR10/NDUFB1/COX8A/COX5B/COX6C/NDUFA4/UQCR11/UQCRB/NDUFC1/NDUFB2/NDUFA13/COX4I1/NDUFS6/NDUFC2/COX5A/NDUFB7/NDUFA1/NDUFB3/NDUFV2/NDUFB4/NDUFA2/NDUFB8/UQCRH/NDUFA11/COX7A2/COX7B/COX7A2L/NDUFS8/COX6A1/NDUFB11/NDUFA3/NDUFB5/NDUFB10/UQCRQ/NDUFAB1	36
CD4+ Tregs	BP	GO:0019646	aerobic electron transport chain	35/530	71/16071	3.34157e-33	4.34237e-30	PARK7/COX7C/UQCR10/NDUFB1/COX8A/COX5B/COX6C/NDUFA4/UQCR11/UQCRB/NDUFC1/NDUFB2/COX4I1/NDUFS6/NDUFC2/COX5A/NDUFB7/NDUFA1/NDUFB3/NDUFV2/NDUFB4/NDUFA2/DNAJC15/NDUFB8/UQCRH/ISCU/COX7A2/COX7A2L/NDUFS8/COX6A1/NDUFA3/NDUFB5/NDUFB10/UQCRQ/NDUFAB1	35
CD4+ Tregs	BP	GO:0042773	ATP synthesis coupled electron transport	35/530	78/16071	2.2127e-31	1.91694e-28	PARK7/COX7C/UQCR10/NDUFB1/COX8A/COX5B/COX6C/NDUFA4/UQCR11/UQCRB/NDUFC1/NDUFB2/COX4I1/NDUFS6/NDUFC2/COX5A/NDUFB7/NDUFA1/NDUFB3/NDUFV2/NDUFB4/NDUFA2/DNAJC15/NDUFB8/UQCRH/ISCU/COX7A2/COX7A2L/NDUFS8/COX6A1/NDUFA3/NDUFB5/NDUFB10/UQCRQ/NDUFAB1	35
CD4+ Tregs	BP	GO:0042775	mitochondrial ATP synthesis coupled electron transport	35/530	78/16071	2.2127e-31	1.91694e-28	PARK7/COX7C/UQCR10/NDUFB1/COX8A/COX5B/COX6C/NDUFA4/UQCR11/UQCRB/NDUFC1/NDUFB2/COX4I1/NDUFS6/NDUFC2/COX5A/NDUFB7/NDUFA1/NDUFB3/NDUFV2/NDUFB4/NDUFA2/DNAJC15/NDUFB8/UQCRH/ISCU/COX7A2/COX7A2L/NDUFS8/COX6A1/NDUFA3/NDUFB5/NDUFB10/UQCRQ/NDUFAB1	35
CD4+ Tregs	BP	GO:0006119	oxidative phosphorylation	38/530	105/16071	9.78969e-30	7.26955e-27	PARK7/COX7C/UQCR10/NDUFB1/COX8A/COX5B/COX6C/NDUFA4/UQCR11/UQCRB/NDUFC1/NDUFB2/COX4I1/NDUFS6/COX6B1/NDUFC2/COX5A/NDUFB7/NDUFA1/NDUFB3/NDUFV2/NDUFB4/NDUFA2/DNAJC15/NDUFB8/UQCRH/ISCU/COX7A2/COX7B/COX7A2L/NDUFS8/COX6A1/NDUFA3/SHMT2/NDUFB5/NDUFB10/UQCRQ/NDUFAB1	38
CD4+ Tregs	CC	GO:0098800	inner mitochondrial membrane protein complex	38/530	111/16071	1.08476e-28	7.04824e-26	COX7C/UQCR10/NDUFB1/COX8A/COX5B/COX6C/NDUFA4/UQCR11/UQCRB/NDUFC1/NDUFB2/NDUFA13/COX4I1/NDUFS6/NDUFC2/COX5A/NDUFB7/NDUFA1/NDUFB3/NDUFV2/NDUFB4/NDUFA2/DNAJC15/NDUFB8/UQCRH/NDUFA11/COX7A2/ROMO1/COX7A2L/NDUFS8/COX6A1/NDUFB11/NDUFA3/NDUFB5/NDUFB10/PHB2/UQCRQ/NDUFAB1	38
CD4+ Tregs	BP	GO:0022904	respiratory electron transport chain	35/530	96/16071	1.33133e-27	7.68918e-25	PARK7/COX7C/UQCR10/NDUFB1/COX8A/COX5B/COX6C/NDUFA4/UQCR11/UQCRB/NDUFC1/NDUFB2/COX4I1/NDUFS6/NDUFC2/COX5A/NDUFB7/NDUFA1/NDUFB3/NDUFV2/NDUFB4/NDUFA2/DNAJC15/NDUFB8/UQCRH/ISCU/COX7A2/COX7A2L/NDUFS8/COX6A1/NDUFA3/NDUFB5/NDUFB10/UQCRQ/NDUFAB1	35
CD4+ Tregs	CC	GO:0098798	mitochondrial protein-containing complex	50/530	228/16071	3.04563e-27	1.58312e-24	COX7C/UQCR10/NDUFB1/COX8A/COX5B/COX6C/NDUFA4/UQCR11/UQCRB/NDUFC1/NDUFB2/NDUFA13/MRPS21/COX4I1/NDUFS6/MRPL52/NDUFC2/MRPL33/TIMM8B/COX5A/NDUFB7/NDUFA1/NDUFB3/NDUFV2/NDUFB4/NDUFA2/MRPL51/DNAJC15/NDUFB8/UQCRH/NDUFA11/MRPL57/COX7A2/ROMO1/COX7A2L/NDUFS8/MRPS34/COX6A1/NDUFB11/NDUFA3/MRPL54/NDUFB5/MRPS31/NDUFB10/PHB2/UQCRQ/MRPL20/HADHA/NDUFAB1/HSD17B10	50
CD4+ Tregs	BP	GO:0046034	ATP metabolic process	49/530	226/16071	1.78268e-26	8.42397e-24	GAPDH/PKM/PARK7/ENO1/TMSB4X/COX7C/UQCR10/NDUFB1/COX8A/COX5B/COX6C/ALDOA/NDUFA4/UQCR11/UQCRB/NDUFC1/FIS1/NDUFB2/COX4I1/NDUFS6/COX6B1/NDUFC2/TPI1/COX5A/NDUFB7/NDUFA1/NDUFB3/NDUFV2/NDUFB4/NDUFA2/TSPO/DNAJC15/NDUFB8/UQCRH/ISCU/COX7A2/PGAM1/COX7B/COX7A2L/NDUFS8/COX6A1/NDUFA3/NUDT5/SHMT2/NDUFB5/NDUFB10/UQCRQ/PARP1/NDUFAB1	49
CD4+ Tregs	BP	GO:0009060	aerobic respiration	41/530	151/16071	2.2024e-26	9.54005e-24	PARK7/COX7C/UQCR10/NDUFB1/COX8A/COX5B/COX6C/NDUFA4/UQCR11/UQCRB/NDUFC1/NDUFB2/COX4I1/NDUFS6/COX6B1/NDUFC2/COX5A/NDUFB7/NDUFA1/NDUFB3/NDUFV2/NDUFB4/NDUFA2/DNAJC15/NDUFB8/UQCRH/ISCU/BLOC1S1/COX7A2/COX7B/COX7A2L/NDUFS8/COX6A1/NDUFA3/SHMT2/NDUFB5/NDUFB10/MDH2/UQCRQ/MDH1/NDUFAB1	41
CD4+ Tregs	MF	GO:0015453	oxidoreduction-driven active transmembrane transporter activity	28/530	59/16071	3.42929e-26	1.37119e-23	UQCR10/NDUFB1/COX8A/COX5B/NDUFA4/NDUFC1/NDUFB2/NDUFA13/COX4I1/NDUFS6/COX6B1/NDUFC2/COX5A/NDUFB7/NDUFA1/NDUFB3/NDUFV2/NDUFB4/NDUFA2/NDUFB8/UQCRH/COX7B/COX7A2L/NDUFS8/COX6A1/NDUFA3/NDUFB5/NDUFB10	28
CD4+ Tregs	BP	GO:0022900	electron transport chain	40/530	153/16071	4.44402e-25	1.65e-22	PARK7/COX7C/UQCR10/NDUFB1/COX8A/COX5B/COX6C/NDUFA4/UQCR11/UQCRB/NDUFC1/NDUFB2/NDUFA13/COX4I1/NDUFS6/COX6B1/NDUFC2/COX5A/NDUFB7/NDUFA1/NDUFB3/NDUFV2/NDUFB4/NDUFA2/DNAJC15/NDUFB8/UQCRH/ISCU/ETFB/COX7A2/COX7B/COX7A2L/NDUFS8/COX6A1/NDUFA3/NDUFB5/NDUFB10/UQCRQ/AKR7A2/NDUFAB1	40
CD4+ Tregs	BP	GO:0045333	cellular respiration	42/530	188/16071	2.27572e-23	7.88614e-21	PARK7/COX7C/UQCR10/NDUFB1/COX8A/COX5B/COX6C/NDUFA4/UQCR11/UQCRB/NDUFC1/NDUFB2/COX4I1/NDUFS6/COX6B1/NDUFC2/COX5A/NDUFB7/NDUFA1/NDUFB3/NDUFV2/NDUFB4/PRELID1/NDUFA2/DNAJC15/NDUFB8/UQCRH/ISCU/BLOC1S1/COX7A2/COX7B/COX7A2L/NDUFS8/COX6A1/NDUFA3/SHMT2/NDUFB5/NDUFB10/MDH2/UQCRQ/MDH1/NDUFAB1	42
CD4+ Tregs	CC	GO:0005743	mitochondrial inner membrane	61/530	422/16071	8.51358e-23	2.76585e-20	COX7C/UQCR10/NDUFB1/COX8A/COX5B/COX6C/NDUFA4/UCP2/UQCR11/UQCRB/NDUFC1/NDUFB2/NDUFA13/MRPS21/COX4I1/NDUFS6/COX6B1/MRPL52/NDUFC2/MRPL33/TIMM8B/COX5A/NDUFB7/NDUFA1/NDUFB3/NDUFV2/NDUFB4/NDUFA2/MRPL51/DNAJC15/NDUFB8/IFI6/UQCRH/LDHB/NDUFA11/CHCHD1/MRPL57/COX7A2/COX7B/ROMO1/COX7A2L/NDUFS8/MRPS34/COX6A1/NDUFB11/NDUFA3/MRPL54/HIGD2A/SHMT2/PET100/NDUFAF3/NDUFB5/MRPS31/AURKAIP1/NDUFB10/PHB2/UQCRQ/MRPL20/HAD…	61
CD4+ Tregs	MF	GO:0009055	electron transfer activity	32/530	109/16071	5.44566e-22	1.66509e-19	UQCR10/NDUFB1/COX8A/COX5B/NDUFA4/UQCR11/NDUFC1/NDUFB2/NDUFA13/COX4I1/NDUFS6/COX6B1/NDUFC2/COX5A/NDUFB7/NDUFA1/NDUFB3/NDUFV2/NDUFB4/NDUFA2/NDUFB8/UQCRH/ETFB/COX7A2/COX7B/COX7A2L/NDUFS8/COX6A1/NDUFA3/NDUFB5/NDUFB10/AKR7A2	32
CD4+ Tregs	CC	GO:0019866	organelle inner membrane	62/530	474/16071	7.48942e-21	1.86561e-18	COX7C/UQCR10/NDUFB1/COX8A/COX5B/COX6C/NDUFA4/UCP2/UQCR11/UQCRB/NDUFC1/NDUFB2/NDUFA13/MRPS21/COX4I1/NDUFS6/COX6B1/MRPL52/NDUFC2/MRPL33/TIMM8B/COX5A/NDUFB7/NDUFA1/NDUFB3/NDUFV2/NDUFB4/NDUFA2/MRPL51/DNAJC15/NDUFB8/IFI6/UQCRH/LDHB/NDUFA11/CHCHD1/MRPL57/COX7A2/COX7B/ROMO1/COX7A2L/NDUFS8/MRPS34/COX6A1/NDUFB11/NDUFA3/MRPL54/HIGD2A/SHMT2/PET100/NDUFAF3/NDUFB5/MRPS31/AURKAIP1/CBX3/NDUFB10/PHB2/UQCRQ/MRPL2…	62
CD4+ Tregs	CC	GO:0005747	mitochondrial respiratory chain complex I	21/530	41/16071	7.5371e-21	1.86561e-18	NDUFB1/NDUFA4/NDUFC1/NDUFB2/NDUFA13/NDUFS6/NDUFC2/NDUFB7/NDUFA1/NDUFB3/NDUFV2/NDUFB4/NDUFA2/NDUFB8/NDUFA11/NDUFS8/NDUFB11/NDUFA3/NDUFB5/NDUFB10/NDUFAB1	21
CD4+ Tregs	CC	GO:0030964	NADH dehydrogenase complex	21/530	41/16071	7.5371e-21	1.86561e-18	NDUFB1/NDUFA4/NDUFC1/NDUFB2/NDUFA13/NDUFS6/NDUFC2/NDUFB7/NDUFA1/NDUFB3/NDUFV2/NDUFB4/NDUFA2/NDUFB8/NDUFA11/NDUFS8/NDUFB11/NDUFA3/NDUFB5/NDUFB10/NDUFAB1	21
CD4+ Tregs	CC	GO:0045271	respiratory chain complex I	21/530	41/16071	7.5371e-21	1.86561e-18	NDUFB1/NDUFA4/NDUFC1/NDUFB2/NDUFA13/NDUFS6/NDUFC2/NDUFB7/NDUFA1/NDUFB3/NDUFV2/NDUFB4/NDUFA2/NDUFB8/NDUFA11/NDUFS8/NDUFB11/NDUFA3/NDUFB5/NDUFB10/NDUFAB1	21
CD4+ Tregs	BP	GO:0006120	mitochondrial electron transport, NADH to ubiquinone	21/530	42/16071	1.46179e-20	3.45382e-18	PARK7/NDUFB1/NDUFA4/NDUFC1/NDUFB2/NDUFS6/NDUFC2/NDUFB7/NDUFA1/NDUFB3/NDUFV2/NDUFB4/NDUFA2/DNAJC15/NDUFB8/ISCU/NDUFS8/NDUFA3/NDUFB5/NDUFB10/NDUFAB1	21
CD4+ Tregs	BP	GO:0006091	generation of precursor metabolites and energy	57/530	426/16071	1.05623e-19	2.38708e-17	GAPDH/PKM/PARK7/ENO1/COX17/COX7C/UQCR10/NDUFB1/COX8A/COX5B/COX6C/ALDOA/NDUFA4/UQCR11/UQCRB/NDUFC1/NDUFB2/NDUFA13/COX4I1/NDUFS6/COX6B1/UGP2/NDUFC2/TPI1/COX5A/NDUFB7/NDUFA1/NDUFB3/NDUFV2/NDUFB4/PRELID1/NDUFA2/DNAJC15/NDUFB8/UQCRH/ISCU/BLOC1S1/ETFB/COX7A2/PGAM1/COX7B/COX7A2L/NDUFS8/COX6A1/IL6ST/NDUFA3/TALDO1/PGLS/SHMT2/NDUFB5/NDUFB10/MDH2/PHB2/UQCRQ/AKR7A2/MDH1/NDUFAB1	57
CD4+ Tregs	BP	GO:0015980	energy derivation by oxidation of organic compounds	44/530	264/16071	4.1404e-19	8.96742e-17	PARK7/COX7C/UQCR10/NDUFB1/COX8A/COX5B/COX6C/NDUFA4/UQCR11/UQCRB/NDUFC1/NDUFB2/COX4I1/NDUFS6/COX6B1/UGP2/NDUFC2/COX5A/NDUFB7/NDUFA1/NDUFB3/NDUFV2/NDUFB4/PRELID1/NDUFA2/DNAJC15/NDUFB8/UQCRH/ISCU/BLOC1S1/COX7A2/COX7B/COX7A2L/NDUFS8/COX6A1/IL6ST/NDUFA3/SHMT2/NDUFB5/NDUFB10/MDH2/UQCRQ/MDH1/NDUFAB1	44
CD4+ Tregs	MF	GO:0008137	NADH dehydrogenase (ubiquinone) activity	18/530	35/16071	4.32423e-18	8.79082e-16	NDUFB1/NDUFA4/NDUFC1/NDUFB2/NDUFA13/NDUFS6/NDUFC2/NDUFB7/NDUFA1/NDUFB3/NDUFV2/NDUFB4/NDUFA2/NDUFB8/NDUFS8/NDUFA3/NDUFB5/NDUFB10	18
CD4+ Tregs	CC	GO:1990204	oxidoreductase complex	27/530	97/16071	4.3971e-18	8.79082e-16	UQCR10/NDUFB1/NDUFA4/UQCR11/UQCRB/NDUFC1/NCF4/NDUFB2/NDUFA13/NDUFS6/NDUFC2/NDUFB7/NDUFA1/NDUFB3/NDUFV2/NDUFB4/NDUFA2/NDUFB8/UQCRH/NDUFA11/NDUFS8/NDUFB11/NDUFA3/NDUFB5/NDUFB10/UQCRQ/NDUFAB1	27
CD4+ Tregs	MF	GO:0050136	NADH dehydrogenase (quinone) activity	18/530	36/16071	8.38726e-18	1.6147e-15	NDUFB1/NDUFA4/NDUFC1/NDUFB2/NDUFA13/NDUFS6/NDUFC2/NDUFB7/NDUFA1/NDUFB3/NDUFV2/NDUFB4/NDUFA2/NDUFB8/NDUFS8/NDUFA3/NDUFB5/NDUFB10	18
CD4+ Tregs	MF	GO:0003954	NADH dehydrogenase activity	18/530	38/16071	2.91868e-17	5.23149e-15	NDUFB1/NDUFA4/NDUFC1/NDUFB2/NDUFA13/NDUFS6/NDUFC2/NDUFB7/NDUFA1/NDUFB3/NDUFV2/NDUFB4/NDUFA2/NDUFB8/NDUFS8/NDUFA3/NDUFB5/NDUFB10	18
CD4+ Tregs	MF	GO:0003955	NAD(P)H dehydrogenase (quinone) activity	18/530	38/16071	2.91868e-17	5.23149e-15	NDUFB1/NDUFA4/NDUFC1/NDUFB2/NDUFA13/NDUFS6/NDUFC2/NDUFB7/NDUFA1/NDUFB3/NDUFV2/NDUFB4/NDUFA2/NDUFB8/NDUFS8/NDUFA3/NDUFB5/NDUFB10	18
CD4+ Tregs	CC	GO:0070069	cytochrome complex	17/530	35/16071	1.31332e-16	2.27554e-14	COX7C/UQCR10/COX8A/COX5B/COX6C/NDUFA4/UQCR11/UQCRB/COX4I1/COX6B1/COX5A/UQCRH/COX7A2/COX7B/COX7A2L/COX6A1/UQCRQ	17
CD4+ Tregs	BP	GO:0010257	NADH dehydrogenase complex assembly	19/530	48/16071	2.42601e-16	3.94075e-14	NDUFB1/NDUFC1/NDUFB2/NDUFA13/NDUFC2/NDUFB7/NDUFA1/NDUFB3/NDUFB4/NDUFA2/NDUFB8/NDUFA11/NDUFS8/NDUFB11/NDUFA3/NDUFAF3/NDUFB5/NDUFB10/NDUFAB1	19
CD4+ Tregs	BP	GO:0032981	mitochondrial respiratory chain complex I assembly	19/530	48/16071	2.42601e-16	3.94075e-14	NDUFB1/NDUFC1/NDUFB2/NDUFA13/NDUFC2/NDUFB7/NDUFA1/NDUFB3/NDUFB4/NDUFA2/NDUFB8/NDUFA11/NDUFS8/NDUFB11/NDUFA3/NDUFAF3/NDUFB5/NDUFB10/NDUFAB1	19
CD4+ Tregs	MF	GO:0015399	primary active transmembrane transporter activity	31/530	162/16071	1.55575e-15	2.45054e-13	UQCR10/NDUFB1/COX8A/COX5B/NDUFA4/NDUFC1/NDUFB2/NDUFA13/COX4I1/NDUFS6/COX6B1/NDUFC2/ATP6V0E1/COX5A/NDUFB7/NDUFA1/NDUFB3/NDUFV2/NDUFB4/NDUFA2/NDUFB8/UQCRH/COX7B/ATP13A3/COX7A2L/NDUFS8/COX6A1/NDUFA3/ATP6V1F/NDUFB5/NDUFB10	31
CD4+ Tregs	MF	GO:0016655	oxidoreductase activity, acting on NAD(P)H, quinone or similar compound as acceptor	18/530	50/16071	1.08624e-14	1.66066e-12	NDUFB1/NDUFA4/NDUFC1/NDUFB2/NDUFA13/NDUFS6/NDUFC2/NDUFB7/NDUFA1/NDUFB3/NDUFV2/NDUFB4/NDUFA2/NDUFB8/NDUFS8/NDUFA3/NDUFB5/NDUFB10	18
CD4+ Tregs	BP	GO:0033108	mitochondrial respiratory chain complex assembly	22/530	83/16071	1.74135e-14	2.58615e-12	COX17/NDUFB1/NDUFC1/NDUFB2/NDUFA13/NDUFC2/NDUFB7/NDUFA1/NDUFB3/NDUFB4/NDUFA2/NDUFB8/NDUFA11/NDUFS8/NDUFB11/NDUFA3/PET100/NDUFAF3/NDUFB5/NDUFB10/COX14/NDUFAB1	22
CD4+ Tregs	BP	GO:0051249	regulation of lymphocyte activation	51/530	460/16071	2.53865e-14	3.66553e-12	TNFRSF4/TIGIT/FOXP3/CTLA4/CD27/IL2RA/B2M/CD4/HLA-A/SIRPG/SOD1/CLEC7A/PRDX2/TNFRSF1B/SIT1/VAV3/HLA-DRB1/ICOS/TRBC2/CD74/CD2/HLA-DRB5/HLA-DQB1/RAC2/LCK/TOX/LGALS1/CSK/PRDM1/SH3KBP1/GATA3/PRELID1/PTPN6/SLAMF1/PELI1/ZFP36L1/HLA-DMA/LST1/LAT/SAMSN1/CD3E/CD320/IL6ST/PYCARD/NCK2/TRBC1/SDC4/CD28/BCL2/MIF/HLA-F	51
CD4+ Tregs	BP	GO:0042110	T cell activation	49/530	451/16071	1.83011e-13	2.57106e-11	TNFRSF4/TIGIT/FOXP3/CTLA4/CD27/BATF/IL2RA/B2M/CD4/CD7/HLA-A/SIRPG/CD3D/SOD1/CLEC7A/PRDX2/TNFRSF1B/SIT1/FKBP1A/HLA-DRB1/ICOS/CD74/CD2/HLA-DRB5/HLA-DQB1/RPL22/RAC2/LCK/TOX/LGALS1/IL18R1/CSK/PRDM1/GATA3/PRELID1/PTPN6/SLAMF1/PELI1/ZFP36L1/HLA-DMA/LAT/CD3E/IL6ST/APBB1IP/PYCARD/NCK2/SDC4/CD28/BCL2	49
CD4+ Tregs	BP	GO:0007005	mitochondrion organization	49/530	460/16071	3.87178e-13	5.29618e-11	PARK7/GPX1/CALM3/TYMP/COX17/PMAIP1/NDUFB1/UBL5/NDUFC1/FIS1/NDUFB2/NDUFA13/RAC2/NDUFC2/TIMM8B/NDUFB7/DDHD1/NDUFA1/NDUFB3/NDUFB4/PRELID1/NDUFA2/TSPO/DNAJC15/NDUFB8/IFI6/NDUFA11/COX7A2/ROMO1/COX7A2L/NDUFS8/NDUFB11/NDUFA3/PYCARD/HIGD2A/PET100/NDUFAF3/NDUFB5/PRDX3/NDUFB10/PHB2/TNFSF10/BCL2L1/PARP1/SSBP1/BCL2/COX14/NDUFAB1/HSD17B10	49
CD4+ Tregs	CC	GO:0045277	respiratory chain complex IV	12/530	23/16071	1.42166e-12	1.89482e-10	COX7C/COX8A/COX5B/COX6C/NDUFA4/COX4I1/COX6B1/COX5A/COX7A2/COX7B/COX7A2L/COX6A1	12
CD4+ Tregs	BP	GO:0050863	regulation of T cell activation	38/530	311/16071	3.06763e-12	3.98638e-10	TIGIT/FOXP3/CTLA4/CD27/IL2RA/B2M/CD4/HLA-A/SIRPG/SOD1/PRDX2/TNFRSF1B/SIT1/HLA-DRB1/ICOS/CD74/CD2/HLA-DRB5/HLA-DQB1/RAC2/LCK/TOX/LGALS1/CSK/PRDM1/GATA3/PRELID1/PTPN6/SLAMF1/PELI1/HLA-DMA/LAT/CD3E/IL6ST/PYCARD/NCK2/SDC4/CD28	38
CD4+ Tregs	CC	GO:0005751	mitochondrial respiratory chain complex IV	10/530	18/16071	4.82818e-11	6.12119e-09	COX7C/COX8A/COX5B/COX6C/NDUFA4/COX4I1/COX5A/COX7A2/COX7A2L/COX6A1	10
CD4+ Tregs	BP	GO:0002696	positive regulation of leukocyte activation	39/530	361/16071	7.1015e-11	8.78895e-09	TNFRSF4/FOXP3/CD27/IL2RA/CTSC/B2M/CD4/HLA-A/SIRPG/CLEC7A/VAV3/HLA-DRB1/ICOS/TRBC2/CD74/CD2/HLA-DRB5/HLA-DQB1/VAMP8/LCK/TOX/LGALS1/CSK/SH3KBP1/GATA3/PTPN6/SLAMF1/PELI1/HLA-DMA/CD3E/CD320/IL6ST/PYCARD/NCK2/TRBC1/CD28/BCL2/MIF/HLA-F	39
CD4+ Tregs	MF	GO:0016651	oxidoreductase activity, acting on NAD(P)H	18/530	80/16071	8.52611e-11	1.03067e-08	NDUFB1/NDUFA4/NDUFC1/NDUFB2/NDUFA13/NDUFS6/NDUFC2/NDUFB7/NDUFA1/NDUFB3/NDUFV2/NDUFB4/NDUFA2/NDUFB8/NDUFS8/NDUFA3/NDUFB5/NDUFB10	18
CD4+ Tregs	BP	GO:0051251	positive regulation of lymphocyte activation	36/530	321/16071	1.374e-10	1.6232e-08	TNFRSF4/FOXP3/CD27/IL2RA/B2M/CD4/HLA-A/SIRPG/CLEC7A/VAV3/HLA-DRB1/ICOS/TRBC2/CD74/HLA-DRB5/HLA-DQB1/LCK/TOX/LGALS1/CSK/SH3KBP1/GATA3/PTPN6/SLAMF1/PELI1/HLA-DMA/CD3E/CD320/IL6ST/PYCARD/NCK2/TRBC1/CD28/BCL2/MIF/HLA-F	36
CD4+ Tregs	BP	GO:0050867	positive regulation of cell activation	39/530	370/16071	1.48557e-10	1.716e-08	TNFRSF4/FOXP3/CD27/IL2RA/CTSC/B2M/CD4/HLA-A/SIRPG/CLEC7A/VAV3/HLA-DRB1/ICOS/TRBC2/CD74/CD2/HLA-DRB5/HLA-DQB1/VAMP8/LCK/TOX/LGALS1/CSK/SH3KBP1/GATA3/PTPN6/SLAMF1/PELI1/HLA-DMA/CD3E/CD320/IL6ST/PYCARD/NCK2/TRBC1/CD28/BCL2/MIF/HLA-F	39
CD4+ Tregs	BP	GO:0006123	mitochondrial electron transport, cytochrome c to oxygen	9/530	15/16071	1.80993e-10	2.04522e-08	COX7C/COX8A/COX5B/COX6C/COX4I1/COX5A/COX7A2/COX7A2L/COX6A1	9
CD4+ Tregs	BP	GO:0052548	regulation of endopeptidase activity	38/530	378/16071	1.00418e-09	1.11058e-07	CARD16/CD27/GAPDH/SERPINA1/PARK7/GPX1/PTTG1/CLEC7A/PMAIP1/ARL6IP5/BST2/PSMB8/FABP1/AHSG/SPOCK2/VTN/FIS1/PSME2/PRDX5/CASP1/NDUFA13/PAK2/LCK/PSMB9/RPS27L/BIRC3/PRELID1/PSME1/IFI6/PEBP1/ANP32B/PYCARD/APLP2/TIMP1/PRDX3/LAMTOR5/CSTB/TNFSF10	38
CD4+ Tregs	BP	GO:0052547	regulation of peptidase activity	39/530	404/16071	1.93291e-09	2.09318e-07	CARD16/CD27/GAPDH/SERPINA1/PARK7/GPX1/PTTG1/CLEC7A/PMAIP1/ARL6IP5/BST2/PSMB8/FABP1/AHSG/SPOCK2/VTN/FIS1/PSME2/PRDX5/CASP1/NDUFA13/PAK2/LCK/PSMB9/RPS27L/BIRC3/PRELID1/PSME1/IFI6/PEBP1/ANP32B/UBXN1/PYCARD/APLP2/TIMP1/PRDX3/LAMTOR5/CSTB/TNFSF10	39
CD4+ Tregs	BP	GO:0007159	leukocyte cell-cell adhesion	35/530	344/16071	3.42131e-09	3.62938e-07	TIGIT/FOXP3/CTLA4/CD27/IL2RA/B2M/CD4/HLA-A/SIRPG/PRDX2/SELL/HLA-DRB1/ICOS/CD74/HLA-DRB5/SKAP1/HLA-DQB1/RAC2/LCK/LGALS1/CSK/GATA3/PTPN6/ITGA4/SLAMF1/PELI1/HLA-DMA/CD3E/IL6ST/PYCARD/NCK2/SDC4/NFAT5/CD28/FERMT3	35
CD4+ Tregs	MF	GO:0004129	cytochrome-c oxidase activity	8/530	15/16071	6.96776e-09	7.24369e-07	COX8A/COX5B/COX4I1/COX6B1/COX5A/COX7B/COX7A2L/COX6A1	8
CD4+ Tregs	CC	GO:1905368	peptidase complex	17/530	94/16071	1.00337e-08	1.02265e-06	PSMB8/PSMB3/PSME2/SPCS1/PSMB9/PSMB1/PSME1/KAT2B/PSMA5/SEC11C/PSMA7/PSMD4/SEC11A/PSMC5/TADA3/PSMB4/PSMB6	17
CD4+ Tregs	BP	GO:1903039	positive regulation of leukocyte cell-cell adhesion	27/530	230/16071	1.09396e-08	1.09354e-06	FOXP3/CD27/IL2RA/B2M/CD4/HLA-A/SIRPG/HLA-DRB1/ICOS/CD74/HLA-DRB5/SKAP1/HLA-DQB1/LCK/LGALS1/CSK/GATA3/PTPN6/ITGA4/SLAMF1/HLA-DMA/CD3E/IL6ST/PYCARD/NCK2/NFAT5/CD28	27
CD4+ Tregs	BP	GO:1903037	regulation of leukocyte cell-cell adhesion	32/530	311/16071	1.24515e-08	1.22119e-06	TIGIT/FOXP3/CTLA4/CD27/IL2RA/B2M/CD4/HLA-A/SIRPG/PRDX2/HLA-DRB1/ICOS/CD74/HLA-DRB5/SKAP1/HLA-DQB1/LCK/LGALS1/CSK/GATA3/PTPN6/ITGA4/SLAMF1/PELI1/HLA-DMA/CD3E/IL6ST/PYCARD/NCK2/SDC4/NFAT5/CD28	32
CD4+ Tregs	MF	GO:0016675	oxidoreductase activity, acting on a heme group of donors	8/530	16/16071	1.35339e-08	1.30276e-06	COX8A/COX5B/COX4I1/COX6B1/COX5A/COX7B/COX7A2L/COX6A1	8
CD4+ Tregs	CC	GO:0042611	MHC protein complex	9/530	22/16071	1.46258e-08	1.38227e-06	B2M/HLA-A/HLA-DRB1/CD74/HLA-DRB5/HLA-B/HLA-DQB1/HLA-DMA/HLA-F	9
CD4+ Tregs	MF	GO:0016209	antioxidant activity	15/530	75/16071	1.7929e-08	1.6642e-06	ALB/GLRX/PARK7/GPX1/SOD1/PRDX2/APOE/FABP1/PRDX1/PRDX5/TP53INP1/GSTO1/GPX4/TXNDC17/PRDX3	15
CD4+ Tregs	BP	GO:0051881	regulation of mitochondrial membrane potential	14/530	65/16071	1.9716e-08	1.79796e-06	PARK7/SOD1/PMAIP1/ARL6IP5/UCP2/CASP1/CLIC1/PRELID1/TSPO/IFI6/PRDX3/BCL2L1/PARP1/BCL2	14
CD4+ Tregs	BP	GO:1902600	proton transmembrane transport	18/530	114/16071	3.39906e-08	3.04626e-06	PARK7/TMSB4X/COX17/UQCR10/COX8A/COX5B/NDUFA4/UCP2/COX4I1/COX6B1/ATP6V0E1/COX5A/UQCRH/COX7B/COX7A2L/COX6A1/ATP6V1F/PHB2	18
CD4+ Tregs	CC	GO:0005839	proteasome core complex	8/530	19/16071	7.28091e-08	6.4146e-06	PSMB8/PSMB3/PSMB9/PSMB1/PSMA5/PSMA7/PSMB4/PSMB6	8
CD4+ Tregs	BP	GO:0050870	positive regulation of T cell activation	24/530	208/16071	1.00092e-07	8.66562e-06	FOXP3/CD27/IL2RA/B2M/CD4/HLA-A/SIRPG/HLA-DRB1/ICOS/CD74/HLA-DRB5/HLA-DQB1/LCK/LGALS1/CSK/GATA3/PTPN6/SLAMF1/HLA-DMA/CD3E/IL6ST/PYCARD/NCK2/CD28	24
CD4+ Tregs	BP	GO:0022409	positive regulation of cell-cell adhesion	28/530	272/16071	1.01694e-07	8.66562e-06	FOXP3/CD27/IL2RA/B2M/CD4/HLA-A/SIRPG/HLA-DRB1/ICOS/CD74/HLA-DRB5/SKAP1/HLA-DQB1/LCK/LGALS1/CSK/GATA3/JAK1/PTPN6/ITGA4/SLAMF1/HLA-DMA/CD3E/IL6ST/PYCARD/NCK2/NFAT5/CD28	28
CD4+ Tregs	BP	GO:0098869	cellular oxidant detoxification	15/530	86/16071	1.22645e-07	1.02824e-05	ALB/GLRX/PARK7/GPX1/SOD1/PRDX2/APOE/FABP1/PRDX1/PRDX5/TP53INP1/GSTO1/GPX4/TXNDC17/PRDX3	15
CD4+ Tregs	BP	GO:0045785	positive regulation of cell adhesion	36/530	418/16071	1.52401e-07	1.25743e-05	TNFRSF18/FOXP3/CD27/IL2RA/B2M/CD4/HLA-A/SIRPG/VAV3/HLA-DRB1/ICOS/CD74/HLA-DRB5/SKAP1/SPOCK2/HLA-DQB1/LCK/LGALS1/CSK/GATA3/JAK1/PTPN6/ITGA4/SLAMF1/HLA-DMA/LIMS1/CD3E/IL6ST/APBB1IP/PYCARD/RAC1/NCK2/SDC4/NFAT5/CD28/PTPRJ	36
CD4+ Tregs	CC	GO:0030662	coated vesicle membrane	21/530	169/16071	1.7989e-07	1.46104e-05	B2M/CD4/HLA-A/CD3D/APOE/CNIH1/HLA-DRB1/CD74/HLA-DRB5/HLA-B/HLA-DQB1/TF/VAMP8/CLTA/COPE/COPZ1/CD59/AP2S1/AP2M1/AFTPH/HLA-F	21
CD4+ Tregs	BP	GO:0030098	lymphocyte differentiation	32/530	349/16071	1.86275e-07	1.47686e-05	FOXP3/CTLA4/CD27/BATF/IL2RA/B2M/CD4/CD3D/SOD1/PRDX2/CD79B/ITM2A/HLA-DRB1/CD74/CD2/RPL22/LCK/TOX/LGALS1/IL18R1/PRDM1/GATA3/PRELID1/PTPN6/ITGA4/SLAMF1/ZFP36L1/CD3E/CD28/RBPJ/BCL2/PTPRJ	32
CD4+ Tregs	BP	GO:0002821	positive regulation of adaptive immune response	16/530	101/16071	1.8752e-07	1.47686e-05	FOXP3/B2M/CD4/HLA-A/CLEC7A/LTA/HLA-DRB1/SKAP1/HLA-B/IL18R1/GATA3/SLAMF1/IL6ST/PYCARD/CD28/HLA-F	16
CD4+ Tregs	CC	GO:0019774	proteasome core complex, beta-subunit complex	6/530	10/16071	2.34677e-07	1.82067e-05	PSMB8/PSMB3/PSMB9/PSMB1/PSMB4/PSMB6	6
CD4+ Tregs	CC	GO:1990351	transporter complex	30/530	318/16071	2.44913e-07	1.87215e-05	CALM3/UQCR10/NDUFB1/NDUFA4/FKBP1A/UQCR11/UQCRB/NDUFC1/NDUFB2/NDUFA13/NDUFS6/NDUFC2/CLIC1/TIMM8B/NDUFB7/NDUFA1/NDUFB3/NDUFV2/NDUFB4/NDUFA2/NDUFB8/UQCRH/NDUFA11/NDUFS8/NDUFB11/NDUFA3/NDUFB5/NDUFB10/UQCRQ/NDUFAB1	30
CD4+ Tregs	CC	GO:1902495	transmembrane transporter complex	29/530	303/16071	2.8736e-07	2.16478e-05	CALM3/UQCR10/NDUFB1/NDUFA4/FKBP1A/UQCR11/UQCRB/NDUFC1/NDUFB2/NDUFA13/NDUFS6/NDUFC2/CLIC1/NDUFB7/NDUFA1/NDUFB3/NDUFV2/NDUFB4/NDUFA2/NDUFB8/UQCRH/NDUFA11/NDUFS8/NDUFB11/NDUFA3/NDUFB5/NDUFB10/UQCRQ/NDUFAB1	29
CD4+ Tregs	CC	GO:0000502	proteasome complex	12/530	58/16071	3.26878e-07	2.4273e-05	PSMB8/PSMB3/PSME2/PSMB9/PSMB1/PSME1/PSMA5/PSMA7/PSMD4/PSMC5/PSMB4/PSMB6	12
CD4+ Tregs	BP	GO:0097237	cellular response to toxic substance	16/530	106/16071	3.71395e-07	2.71903e-05	ALB/GLRX/PARK7/GPX1/SOD1/PRDX2/APOE/FABP1/PRDX1/FIS1/PRDX5/TP53INP1/GSTO1/GPX4/TXNDC17/PRDX3	16
CD4+ Tregs	BP	GO:0022407	regulation of cell-cell adhesion	35/530	417/16071	4.21111e-07	3.04019e-05	TIGIT/FOXP3/CTLA4/CD27/IL2RA/B2M/CD4/HLA-A/SIRPG/PRDX2/HLA-DRB1/ICOS/CD74/HLA-DRB5/SKAP1/HLA-DQB1/LCK/LGALS1/CSK/GATA3/JAK1/PTPN6/ITGA4/SLAMF1/PELI1/HLA-DMA/CD3E/IL6ST/PYCARD/NCK2/SDC4/NFAT5/CD28/RDX/FERMT3	35
CD4+ Tregs	BP	GO:0043281	regulation of cysteine-type endopeptidase activity involved in apoptotic process	22/530	195/16071	5.0469e-07	3.59367e-05	CARD16/CD27/PARK7/GPX1/CLEC7A/PMAIP1/ARL6IP5/FABP1/FIS1/PRDX5/CASP1/NDUFA13/PAK2/LCK/RPS27L/BIRC3/IFI6/ANP32B/PYCARD/PRDX3/LAMTOR5/TNFSF10	22
CD4+ Tregs	BP	GO:0050670	regulation of lymphocyte proliferation	23/530	212/16071	5.61124e-07	3.94152e-05	TNFRSF4/FOXP3/CTLA4/IL2RA/HLA-A/TNFRSF1B/VAV3/HLA-DRB1/CD74/RAC2/PTPN6/SLAMF1/PELI1/LST1/CD3E/CD320/IL6ST/PYCARD/NCK2/SDC4/CD28/BCL2/MIF	23
CD4+ Tregs	BP	GO:0070663	regulation of leukocyte proliferation	24/530	230/16071	6.52194e-07	4.52014e-05	TNFRSF4/FOXP3/CTLA4/IL2RA/HLA-A/TNFRSF1B/BST2/VAV3/HLA-DRB1/CD74/RAC2/PTPN6/SLAMF1/PELI1/LST1/CD3E/CD320/IL6ST/PYCARD/NCK2/SDC4/CD28/BCL2/MIF	24
CD4+ Tregs	BP	GO:0032944	regulation of mononuclear cell proliferation	23/530	214/16071	6.62853e-07	4.53357e-05	TNFRSF4/FOXP3/CTLA4/IL2RA/HLA-A/TNFRSF1B/VAV3/HLA-DRB1/CD74/RAC2/PTPN6/SLAMF1/PELI1/LST1/CD3E/CD320/IL6ST/PYCARD/NCK2/SDC4/CD28/BCL2/MIF	23
CD4+ Tregs	BP	GO:1990748	cellular detoxification	15/530	99/16071	8.17239e-07	5.51689e-05	ALB/GLRX/PARK7/GPX1/SOD1/PRDX2/APOE/FABP1/PRDX1/PRDX5/TP53INP1/GSTO1/GPX4/TXNDC17/PRDX3	15
CD4+ Tregs	MF	GO:0023026	MHC class II protein complex binding	8/530	25/16071	8.74556e-07	5.82813e-05	B2M/PKM/CD4/HLA-DRB1/CD74/HLA-DRB5/HLA-DQB1/HLA-DMA	8
CD4+ Tregs	CC	GO:1905369	endopeptidase complex	12/530	64/16071	1.00542e-06	6.61538e-05	PSMB8/PSMB3/PSME2/PSMB9/PSMB1/PSME1/PSMA5/PSMA7/PSMD4/PSMC5/PSMB4/PSMB6	12
CD4+ Tregs	BP	GO:2000116	regulation of cysteine-type endopeptidase activity	23/530	220/16071	1.07831e-06	7.00629e-05	CARD16/CD27/PARK7/GPX1/CLEC7A/PMAIP1/ARL6IP5/FABP1/FIS1/PRDX5/CASP1/NDUFA13/PAK2/LCK/PSMB9/RPS27L/BIRC3/IFI6/ANP32B/PYCARD/PRDX3/LAMTOR5/TNFSF10	23
CD4+ Tregs	BP	GO:0050852	T cell receptor signaling pathway	16/530	115/16071	1.14766e-06	7.36485e-05	FOXP3/CTLA4/HLA-A/HLA-DRB1/CD247/SKAP1/HLA-DQB1/PHPT1/LCK/CSK/GATA3/PTPN6/CD3E/LCP2/CD28/PTPRJ	16
CD4+ Tregs	BP	GO:0010466	negative regulation of peptidase activity	23/530	221/16071	1.16721e-06	7.39896e-05	CARD16/CD27/GAPDH/SERPINA1/PARK7/GPX1/PTTG1/BST2/FABP1/AHSG/SPOCK2/VTN/PRDX5/PAK2/BIRC3/IFI6/PEBP1/UBXN1/APLP2/TIMP1/PRDX3/LAMTOR5/CSTB	23
CD4+ Tregs	BP	GO:1903131	mononuclear cell differentiation	33/530	399/16071	1.25613e-06	7.86673e-05	FOXP3/CTLA4/CD27/BATF/IL2RA/B2M/CD4/CD3D/SOD1/PRDX2/CD79B/ITM2A/HLA-DRB1/CD74/CD2/HLA-B/RPL22/LCK/TOX/LGALS1/IL18R1/PRDM1/GATA3/PRELID1/PTPN6/ITGA4/SLAMF1/ZFP36L1/CD3E/CD28/RBPJ/BCL2/PTPRJ	33
CD4+ Tregs	BP	GO:0033209	tumor necrosis factor-mediated signaling pathway	14/530	90/16071	1.37111e-06	8.48456e-05	TNFRSF18/TNFRSF4/CARD16/TMSB4X/TNFRSF1B/CASP1/BIRC3/COMMD7/STAT1/LIMS1/PYCARD/TXNDC17/TRAF1/CASP4	14
CD4+ Tregs	MF	GO:0022804	active transmembrane transporter activity	31/530	364/16071	1.43114e-06	8.75182e-05	UQCR10/NDUFB1/COX8A/COX5B/NDUFA4/NDUFC1/NDUFB2/NDUFA13/COX4I1/NDUFS6/COX6B1/NDUFC2/ATP6V0E1/COX5A/NDUFB7/NDUFA1/NDUFB3/NDUFV2/NDUFB4/NDUFA2/NDUFB8/UQCRH/COX7B/ATP13A3/COX7A2L/NDUFS8/COX6A1/NDUFA3/ATP6V1F/NDUFB5/NDUFB10	31
CD4+ Tregs	CC	GO:0030135	coated vesicle	26/530	275/16071	1.4953e-06	9.03785e-05	CTLA4/CTSC/B2M/SERPINA1/CD4/HLA-A/CD3D/APOE/CNIH1/HLA-DRB1/CD74/HLA-DRB5/HLA-B/HLA-DQB1/TF/VAMP8/CTSZ/CLTA/COPE/COPZ1/CD59/AP2S1/AP2M1/SNX9/AFTPH/HLA-F	26
CD4+ Tregs	MF	GO:0004298	threonine-type endopeptidase activity	6/530	13/16071	1.76168e-06	0.000105255	PSMB8/PSMB3/PSMB9/PSMB1/PSMB4/PSMB6	6
CD4+ Tregs	CC	GO:0045334	clathrin-coated endocytic vesicle	13/530	81/16071	2.27154e-06	0.000134176	CTLA4/CD4/CD3D/APOE/HLA-DRB1/CD74/HLA-DRB5/HLA-DQB1/TF/VAMP8/CLTA/AP2S1/AP2M1	13
CD4+ Tregs	MF	GO:0061134	peptidase regulator activity	21/530	197/16071	2.31079e-06	0.000134961	CARD16/CD27/CTSC/GAPDH/SERPINA1/PTTG1/BST2/AHSG/SPOCK2/PSME2/PRDX5/CASP1/RPS27L/BIRC3/PSME1/PEBP1/PYCARD/APLP2/TIMP1/PRDX3/CSTB	21
CD4+ Tregs	BP	GO:0010951	negative regulation of endopeptidase activity	22/530	214/16071	2.44143e-06	0.000141006	CARD16/CD27/GAPDH/SERPINA1/PARK7/GPX1/PTTG1/BST2/FABP1/AHSG/SPOCK2/VTN/PRDX5/PAK2/BIRC3/IFI6/PEBP1/APLP2/TIMP1/PRDX3/LAMTOR5/CSTB	22
CD4+ Tregs	BP	GO:0042113	B cell activation	26/530	283/16071	2.55416e-06	0.000145896	TNFRSF4/FOXP3/CTLA4/CD27/BATF/CD79B/BST2/VAV3/ITM2A/TRBC2/CD74/LGALS1/SH3KBP1/PTPN6/ITGA4/PELI1/ZFP36L1/SAMSN1/CD320/TRBC1/CD28/PHB2/RBPJ/BCL2/MIF/PTPRJ	26
CD4+ Tregs	BP	GO:0030217	T cell differentiation	24/530	249/16071	2.6979e-06	0.000152432	FOXP3/CTLA4/CD27/BATF/IL2RA/B2M/CD4/CD3D/SOD1/PRDX2/HLA-DRB1/CD74/CD2/RPL22/LCK/TOX/IL18R1/PRDM1/GATA3/PRELID1/ZFP36L1/CD3E/CD28/BCL2	24
CD4+ Tregs	BP	GO:0002429	immune response-activating cell surface receptor signaling pathway	24/530	250/16071	2.89423e-06	0.000160045	FOXP3/CTLA4/HLA-A/CLEC7A/CD79B/VAV3/HLA-DRB1/TRBC2/CD247/SKAP1/HLA-DQB1/PHPT1/PAK2/LCK/CSK/GATA3/RAP1A/PTPN6/CD3E/TRBC1/LCP2/CD28/BCL2/PTPRJ	24
CD4+ Tregs	BP	GO:0002757	immune response-activating signal transduction	24/530	250/16071	2.89423e-06	0.000160045	FOXP3/CTLA4/HLA-A/CLEC7A/CD79B/VAV3/HLA-DRB1/TRBC2/CD247/SKAP1/HLA-DQB1/PHPT1/PAK2/LCK/CSK/GATA3/RAP1A/PTPN6/CD3E/TRBC1/LCP2/CD28/BCL2/PTPRJ	24
CD4+ Tregs	BP	GO:0050851	antigen receptor-mediated signaling pathway	21/530	203/16071	3.73547e-06	0.000204389	FOXP3/CTLA4/HLA-A/CD79B/VAV3/HLA-DRB1/TRBC2/CD247/SKAP1/HLA-DQB1/PHPT1/LCK/CSK/GATA3/PTPN6/CD3E/TRBC1/LCP2/CD28/BCL2/PTPRJ	21
CD4+ Tregs	BP	GO:0002819	regulation of adaptive immune response	19/530	171/16071	3.78506e-06	0.000204945	FOXP3/B2M/CD4/HLA-A/CLEC7A/TNFRSF1B/LTA/HLA-DRB1/SKAP1/HLA-B/IL18R1/GATA3/PTPN6/SLAMF1/SAMSN1/IL6ST/PYCARD/CD28/HLA-F	19
[truncated: 2,167 more rows]
